# Supplementary material for: Flexibility-tuning of dual-display DNA-encoded chemical libraries facilitates cyclic peptide ligand discovery
Source: Nat Commun. 2025 Apr 5;16:3273. doi: 10.1038/s41467-025-58507-w (PMC11972359; doi:10.1038/s41467-025-58507-w)
Supplement: Supplementary file 4 — Source Data [file 41467_2025_58507_MOESM4_ESM.zip]

Archive with 50 entries (49 files):
- Source_Data_Files_Selections/
- Source_Data_Files_Selections/NSP14_Sel2_2.txt
- Source_Data_Files_Selections/NSP14_Sel2_3.txt
- Source_Data_Files_Selections/NSP14_Sel2_1.txt
- Source_Data_Files_Selections/CAIX_Sel2_Concat.txt
- __MACOSX/Source_Data_Files_Selections/._CAIX_Sel2_Concat.txt
- Source_Data_Files_Selections/Streptavidin_Sel1_3.txt
- __MACOSX/Source_Data_Files_Selections/._Streptavidin_Sel1_3.txt
- Source_Data_Files_Selections/.DS_Store
- __MACOSX/Source_Data_Files_Selections/._.DS_Store
- Source_Data_Files_Selections/Thrombin_Sel1_2.txt
- Source_Data_Files_Selections/Thrombin_Sel1_3.txt
- Source_Data_Files_Selections/Streptavidin_Sel1_2.txt
- __MACOSX/Source_Data_Files_Selections/._Streptavidin_Sel1_2.txt
- Source_Data_Files_Selections/Thrombin_Sel1_1.txt
- Source_Data_Files_Selections/Streptavidin_Sel1_1.txt
- __MACOSX/Source_Data_Files_Selections/._Streptavidin_Sel1_1.txt
- Source_Data_Files_Selections/Thrombin_Sel1_Concat.txt
- Source_Data_Files_Selections/NSP14_Sel1_3.txt
- Source_Data_Files_Selections/NSP14_Sel1_2.txt
- __MACOSX/Source_Data_Files_Selections/._NSP14_Sel1_2.txt
- Source_Data_Files_Selections/NSP14_Sel1_1.txt
- Source_Data_Files_Selections/Streptavidin_Sel1_Concat.txt
- __MACOSX/Source_Data_Files_Selections/._Streptavidin_Sel1_Concat.txt
- Source_Data_Files_Selections/Thrombin_Sel2_3.txt
- Source_Data_Files_Selections/Streptavidin_Sel2_2.txt
- Source_Data_Files_Selections/Streptavidin_Sel2_3.txt
- Source_Data_Files_Selections/Thrombin_Sel2_2.txt
- Source_Data_Files_Selections/Streptavidin_Sel2_1.txt
- Source_Data_Files_Selections/NSP14_Sel2_Concat.txt
- Source_Data_Files_Selections/Thrombin_Sel2_1.txt
- Source_Data_Files_Selections/PLAP_Sel1_Concat.txt
- Source_Data_Files_Selections/CAIX_Sel2_1.txt
- Source_Data_Files_Selections/Streptavidin_Sel2_Concat.txt
- __MACOSX/Source_Data_Files_Selections/._Streptavidin_Sel2_Concat.txt
- Source_Data_Files_Selections/CAIX_Sel2_2.txt
- Source_Data_Files_Selections/PLAP_Sel2_Concat.txt
- Source_Data_Files_Selections/NSP14_Sel1_Concat.txt
- Source_Data_Files_Selections/CAIX_Sel2_3.txt
- Source_Data_Files_Selections/PLAP_Sel2_3.txt
- Source_Data_Files_Selections/Thrombin_Sel2_Concat.txt
- Source_Data_Files_Selections/PLAP_Sel2_2.txt
- Source_Data_Files_Selections/PLAP_Sel2_1.txt
- Source_Data_Files_Selections/CAIX_Sel1_1.txt
- Source_Data_Files_Selections/CAIX_Sel1_3.txt
- Source_Data_Files_Selections/CAIX_Sel1_2.txt
- Source_Data_Files_Selections/PLAP_Sel1_2.txt
- Source_Data_Files_Selections/PLAP_Sel1_3.txt
- Source_Data_Files_Selections/PLAP_Sel1_1.txt
- Source_Data_Files_Selections/CAIX_Sel1_Concat.txt
