# Supplementary material for: Flexibility-tuning of dual-display DNA-encoded chemical libraries facilitates cyclic peptide ligand discovery
Source: Nat Commun. 2025 Apr 5;16:3273. doi: 10.1038/s41467-025-58507-w (PMC11972359; doi:10.1038/s41467-025-58507-w)
Supplement: Supplementary file 4 — Source Data [file 41467_2025_58507_MOESM4_ESM.zip › Source_Data_Files_Selections/NSP14_Sel2_2.txt]

Count	Code1	Code2	Code3	Code4	Code5
1	1	1	1	10	1
1	1	1	2	67	1
1	1	1	2	81	2
1	1	1	2	89	1
1	1	1	2	115	4
2	1	1	3	32	1
1	1	1	3	39	1
1	1	1	3	42	1
1	1	1	3	78	2
1	1	1	3	133	4
1	1	1	4	26	1
1	1	1	4	129	1
1	1	1	5	150	4
1	1	1	6	14	1
1	1	1	6	74	1
1	1	1	6	84	1
1	1	1	6	120	1
1	1	1	8	12	1
1	1	1	9	82	1
1	1	1	9	98	1
2	1	1	10	14	4
1	1	1	11	14	1
1	1	1	11	73	2
1	1	1	11	82	1
1	1	1	11	103	1
1	1	1	11	152	1
1	1	1	12	3	1
1	1	1	12	26	4
1	1	1	12	57	1
1	1	1	12	72	1
1	1	1	12	113	1
1	1	1	13	11	1
1	1	1	13	47	1
1	1	1	13	67	1
2	1	1	13	81	1
3	1	1	13	85	1
1	1	1	13	138	1
1	1	1	14	7	1
1	1	1	14	13	1
1	1	1	14	37	1
1	1	1	14	52	1
1	1	1	14	89	1
1	1	1	14	113	1
1	1	1	15	17	1
2	1	1	15	31	1
1	1	1	16	17	1
1	1	1	16	141	1
1	1	1	17	15	4
1	1	1	17	82	1
1	1	1	17	105	1
1	1	1	17	115	1
1	1	1	17	125	1
1	1	1	18	105	1
1	1	1	19	37	1
1	1	1	20	27	1
1	1	1	20	106	2
1	1	1	20	131	3
1	1	1	21	39	1
1	1	1	21	68	1
1	1	1	21	103	1
1	1	1	21	119	1
2	1	1	22	80	1
1	1	1	22	81	1
1	1	1	22	122	1
1	1	1	23	63	1
1	1	1	23	68	1
1	1	1	23	68	2
1	1	1	23	110	1
1	1	1	23	121	1
1	1	1	23	147	1
1	1	1	25	20	1
1	1	1	25	43	1
1	1	1	25	96	1
1	1	1	26	42	1
1	1	1	26	52	1
2	1	1	26	52	2
1	1	1	26	56	1
1	1	1	26	90	1
1	1	1	26	94	1
1	1	1	26	97	1
1	1	1	26	113	1
1	1	1	26	137	1
1	1	1	26	143	1
1	1	1	28	19	1
1	1	1	28	25	1
2	1	1	28	72	1
1	1	1	29	6	1
1	1	1	29	19	1
1	1	1	29	75	1
1	1	1	29	81	1
1	1	1	29	125	4
1	1	1	29	133	1
1	1	1	29	137	1
1	1	1	30	18	1
1	1	1	30	37	1
1	1	1	30	71	1
1	1	1	30	91	2
1	1	1	30	106	1
1	1	1	31	130	1
1	1	1	32	48	1
1	1	1	32	60	2
1	1	1	33	61	1
3	1	1	33	71	1
1	1	1	34	12	1
1	1	1	34	28	2
1	1	1	34	29	1
1	1	1	34	39	1
1	1	1	34	81	4
1	1	1	35	53	1
1	1	1	36	10	1
3	1	1	36	58	1
1	1	1	36	85	1
1	1	1	36	98	1
1	1	1	36	138	1
1	1	1	37	3	1
1	1	1	37	12	1
1	1	1	37	23	1
1	1	1	37	74	1
1	1	1	37	75	1
1	1	1	37	106	1
2	1	1	37	111	1
1	1	1	37	112	1
1	1	1	37	150	1
2	1	1	38	27	1
1	1	1	38	44	1
1	1	1	39	15	1
1	1	1	39	28	4
1	1	1	39	48	1
1	1	1	39	78	1
1	1	1	39	89	1
1	1	1	39	104	1
2	1	1	39	113	1
2	1	1	39	122	2
1	1	1	39	145	1
1	1	1	40	11	1
1	1	1	40	24	1
2	1	1	40	113	1
1	1	1	40	150	1
1	1	1	41	53	4
1	1	1	41	56	1
1	1	1	41	115	1
2	1	1	41	140	1
1	1	1	42	57	1
1	1	1	42	109	1
1	1	1	42	116	1
1	1	1	42	140	1
2	1	1	42	152	1
1	1	1	43	10	2
1	1	1	43	28	1
1	1	1	43	80	1
1	1	1	43	121	3
1	1	1	43	137	1
1	1	1	43	144	1
2	1	1	44	7	1
3	1	1	44	22	1
1	1	1	44	30	4
1	1	1	44	64	1
1	1	1	44	67	1
1	1	1	44	71	1
1	1	1	44	82	1
1	1	1	44	84	1
1	1	1	44	86	1
2	1	1	44	132	1
1	1	1	44	134	1
1	1	1	44	146	1
2	1	1	45	25	1
1	1	1	45	39	1
2	1	1	45	43	1
1	1	1	45	50	1
1	1	1	45	62	4
1	1	1	45	71	1
1	1	1	45	74	2
1	1	1	45	81	1
1	1	1	45	88	1
2	1	1	45	111	1
1	1	1	45	113	1
1	1	1	45	125	1
1	1	1	45	135	1
1	1	1	46	28	1
1	1	1	46	30	1
1	1	1	46	42	1
2	1	1	46	43	1
2	1	1	46	97	1
1	1	1	46	111	1
1	1	1	46	113	1
2	1	1	46	143	1
1	1	1	47	14	1
1	1	1	48	11	1
1	1	1	48	13	1
1	1	1	48	73	2
2	1	1	48	83	1
1	1	1	48	95	1
1	1	1	48	132	1
3	1	1	49	9	5
1	1	1	49	14	1
1	1	1	49	33	1
1	1	1	49	65	4
1	1	1	49	81	4
1	1	1	49	87	1
1	1	1	49	96	1
1	1	1	49	99	1
2	1	1	49	103	1
1	1	1	50	7	1
1	1	1	50	40	1
1	1	1	50	94	1
2	1	1	50	116	1
1	1	1	50	147	1
1	1	1	51	25	1
1	1	1	51	46	2
1	1	1	51	63	5
1	1	1	51	85	1
1	1	1	51	115	1
1	1	1	52	21	1
1	1	1	52	25	1
1	1	1	52	63	1
1	1	1	52	151	1
1	1	1	53	56	1
2	1	1	54	17	1
1	1	1	54	57	1
1	1	1	54	110	1
1	1	1	54	111	1
2	1	1	55	19	1
1	1	1	55	57	1
1	1	1	55	87	1
1	1	1	55	114	3
1	1	1	55	125	1
2	1	1	56	9	4
1	1	1	56	39	1
1	1	1	56	42	1
1	1	1	56	69	1
1	1	1	56	133	1
1	1	1	57	53	2
1	1	1	57	66	1
1	1	1	57	96	1
1	1	1	58	50	4
1	1	1	58	68	1
1	1	1	59	3	1
1	1	1	59	75	1
1	1	1	59	141	5
1	1	1	60	57	1
1	1	1	60	146	1
1	1	1	61	24	1
1	1	1	61	111	1
1	1	1	61	122	1
1	1	1	61	129	1
1	1	1	62	1	1
1	1	1	62	14	1
2	1	1	62	43	4
1	1	1	62	63	1
1	1	1	62	129	3
2	1	1	63	19	1
1	1	1	63	37	3
1	1	1	63	112	1
1	1	1	64	18	1
1	1	1	64	29	1
1	1	1	64	31	1
1	1	1	64	75	1
1	1	1	64	87	1
1	1	1	64	90	1
2	1	1	64	97	1
1	1	1	64	101	1
1	1	1	64	147	1
1	1	1	65	9	1
1	1	1	65	16	1
2	1	1	65	37	1
1	1	1	65	43	1
1	1	1	65	113	1
1	1	1	66	58	1
1	1	1	66	69	3
1	1	1	66	83	1
1	1	1	66	87	1
1	1	1	67	6	1
1	1	1	67	10	1
1	1	1	67	69	1
1	1	1	67	115	1
1	1	1	67	118	1
1	1	1	68	20	1
1	1	1	68	28	1
1	1	1	68	84	1
2	1	1	68	135	4
1	1	1	69	4	1
1	1	1	69	22	1
1	1	1	69	28	1
1	1	1	69	42	1
1	1	1	69	52	1
1	1	1	69	57	1
1	1	1	69	68	1
1	1	1	69	73	1
1	1	1	70	22	1
1	1	1	70	26	1
1	1	1	70	36	1
1	1	1	70	85	1
1	1	1	70	88	1
1	1	1	70	116	4
1	1	1	71	13	1
1	1	1	72	8	1
1	1	1	72	33	1
1	1	1	72	39	1
1	1	1	72	55	1
1	1	1	72	138	1
2	1	1	72	151	1
1	1	1	73	28	1
1	1	1	73	63	1
1	1	1	73	103	1
1	1	1	74	47	1
1	1	1	74	58	1
1	1	1	74	82	1
1	1	1	74	90	1
1	1	1	75	86	1
1	1	1	75	101	1
1	1	1	76	46	1
2	1	1	76	56	1
1	1	1	76	110	1
1	1	1	77	14	3
1	1	1	77	62	1
1	1	1	77	144	1
1	1	1	78	14	3
1	1	1	78	43	1
1	1	1	78	63	1
1	1	1	78	74	1
1	1	1	78	100	1
1	1	1	78	103	1
1	1	1	78	105	1
2	1	1	78	106	1
1	1	1	79	19	1
1	1	1	79	39	1
1	1	1	79	133	1
2	1	1	80	3	1
1	1	1	80	113	5
1	1	1	81	8	1
1	1	1	81	12	1
2	1	1	81	40	1
1	1	1	81	44	1
1	1	1	81	47	1
1	1	1	81	55	1
1	1	1	81	66	1
2	1	1	81	67	1
1	1	1	81	109	1
1	1	1	82	8	1
1	1	1	82	10	1
1	1	1	82	42	1
1	1	1	82	51	2
2	1	1	82	112	1
1	1	1	82	123	1
1	1	1	82	139	1
1	1	1	82	145	1
1	1	1	83	146	1
1	1	1	84	57	4
1	1	1	84	133	2
1	1	1	85	112	1
1	1	1	89	48	4
1	1	1	89	147	1
2	1	1	91	21	1
1	1	1	91	120	1
1	1	1	92	34	4
1	1	1	93	2	1
1	1	1	93	12	1
1	1	1	93	36	3
1	1	1	93	86	1
1	1	1	93	110	1
1	1	1	94	41	1
1	1	1	95	33	1
1	1	1	95	36	1
1	1	1	95	43	1
1	1	1	95	56	1
1	1	1	95	63	1
1	1	1	95	99	1
1	1	1	95	124	1
1	1	1	95	131	1
1	1	1	95	151	1
2	1	1	95	152	4
1	1	1	96	10	1
1	1	1	96	14	1
1	1	1	96	74	1
1	1	1	97	68	1
1	1	1	98	88	1
1	1	1	99	10	1
1	1	1	100	21	1
1	1	1	100	129	4
1	1	1	101	127	1
1	1	1	101	143	1
1	1	1	102	39	1
1	1	1	102	84	1
1	1	1	102	147	2
1	1	1	103	10	1
1	1	1	103	42	1
1	1	1	103	108	1
1	1	1	103	119	1
1	1	1	104	9	4
1	1	1	104	43	1
1	1	1	105	39	2
1	1	1	105	86	1
1	1	1	105	110	1
1	1	1	105	117	1
1	1	1	106	15	1
1	1	1	106	28	1
1	1	1	106	37	1
1	1	1	106	58	1
1	1	1	106	62	1
1	1	1	107	103	1
2	1	1	107	133	1
1	1	1	108	94	1
1	1	1	109	9	1
1	1	1	109	11	1
1	1	1	109	43	1
1	1	1	109	68	1
1	1	1	109	142	1
1	1	1	110	74	1
1	1	1	110	146	1
2	1	1	111	15	4
1	1	1	111	35	1
1	1	1	111	37	1
1	1	1	111	56	1
1	1	1	111	66	1
2	1	1	111	138	1
1	1	1	111	146	1
1	1	1	112	27	1
1	1	1	112	56	4
1	1	1	112	65	1
1	1	1	112	81	1
1	1	1	112	83	1
1	1	1	112	87	1
1	1	1	112	123	1
2	1	1	112	140	1
2	1	1	112	147	1
2	1	1	113	29	1
1	1	1	113	113	1
1	1	1	113	137	1
1	1	1	113	149	4
1	1	1	114	7	1
1	1	1	114	11	1
1	1	1	114	52	1
1	1	1	114	97	1
2	1	1	115	10	1
1	1	1	116	100	1
1	1	1	116	134	1
1	1	1	116	144	1
1	1	1	117	1	1
1	1	1	117	129	1
4	1	1	118	13	1
1	1	1	118	26	1
1	1	1	118	38	1
1	1	1	118	43	1
1	1	1	119	15	1
1	1	1	119	24	4
1	1	1	119	28	1
1	1	1	119	39	4
1	1	1	119	39	5
1	1	1	119	42	1
1	1	1	119	55	1
2	1	1	119	88	1
2	1	1	119	107	1
1	1	1	119	112	1
1	1	1	119	116	1
2	1	1	119	120	1
1	1	1	119	126	1
1	1	1	119	130	1
1	1	1	119	143	1
1	1	1	119	152	1
1	1	1	120	22	2
2	1	1	121	29	1
1	1	1	121	31	1
1	1	1	121	66	1
1	1	1	121	114	1
1	1	1	122	115	1
1	1	1	122	133	1
1	1	1	123	12	4
1	1	1	123	66	4
2	1	1	123	68	1
1	1	1	123	119	1
1	1	1	124	19	1
1	1	1	124	22	1
2	1	1	124	41	1
1	1	1	124	60	1
1	1	1	124	75	3
1	1	1	124	89	1
1	1	1	125	32	1
1	1	1	125	39	1
1	1	1	125	45	1
1	1	1	125	47	1
1	1	1	125	57	1
1	1	1	125	66	1
1	1	1	125	152	1
1	1	1	126	41	1
1	1	1	126	48	1
2	1	1	126	68	1
1	1	1	126	81	1
2	1	1	127	16	1
1	1	1	127	21	1
1	1	1	127	37	1
2	1	1	127	64	1
1	1	1	127	70	1
2	1	1	127	82	1
1	1	1	128	78	1
1	1	1	129	134	1
1	1	1	130	88	4
2	1	1	131	38	1
1	1	1	131	59	1
1	1	1	131	73	1
1	1	1	131	78	1
1	1	1	131	105	1
1	1	1	132	15	1
1	1	1	132	26	1
1	1	1	133	7	3
1	1	1	133	82	3
1	1	1	133	95	1
1	1	1	133	145	1
1	1	1	134	10	1
2	1	1	134	15	1
1	1	1	134	65	1
1	1	1	135	2	1
1	1	1	135	145	1
1	1	1	136	8	1
1	1	1	136	32	1
1	1	1	136	125	1
1	1	1	136	127	4
1	1	1	137	57	1
1	1	1	139	43	4
1	1	1	139	67	1
2	1	1	139	127	1
1	1	1	140	44	1
1	1	1	140	55	1
1	1	1	140	148	1
1	1	1	141	29	1
3	1	1	142	6	1
1	1	1	143	23	1
1	1	1	143	32	1
1	1	1	143	65	1
1	1	1	145	4	1
1	1	1	145	15	1
1	1	1	145	21	1
1	1	1	145	37	1
1	1	1	145	59	1
1	1	1	145	121	5
1	1	1	146	53	1
2	1	1	146	109	1
1	1	1	146	119	4
1	1	1	147	18	1
1	1	1	147	43	1
1	1	1	147	49	1
1	1	1	147	112	1
2	1	1	148	19	1
1	1	1	148	53	1
2	1	1	148	75	1
2	1	1	148	89	1
2	1	1	148	120	4
1	1	1	148	131	1
1	1	1	148	149	4
1	1	1	149	42	1
1	1	1	149	51	1
1	1	1	149	59	1
2	1	1	149	99	1
1	1	1	150	11	1
1	1	1	150	15	1
1	1	1	150	30	1
1	1	1	150	68	1
2	1	1	150	76	1
1	1	1	150	142	1
2	1	1	151	4	1
1	1	1	151	61	1
1	1	1	151	92	1
1	1	1	152	80	4
1	1	1	152	84	1
1	1	1	152	141	1
1	1	1	153	14	1
1	1	1	153	86	1
1	1	1	153	95	1
1	1	1	154	38	1
1	1	1	154	39	1
1	1	1	154	101	4
1	1	1	154	121	1
2	1	1	154	129	1
1	1	1	155	14	1
1	1	1	155	65	1
1	1	1	155	116	1
1	1	1	155	125	1
1	1	1	155	147	1
1	1	1	156	78	1
2	1	1	156	138	1
1	1	1	156	151	1
1	1	1	157	12	1
1	1	1	157	57	1
1	1	1	158	39	1
1	1	1	158	42	1
2	1	1	158	81	1
1	1	1	158	146	2
1	1	1	159	42	1
1	1	1	159	81	2
2	1	1	160	10	4
3	1	1	160	75	1
1	1	1	160	75	3
2	1	1	160	120	1
1	1	1	160	134	1
1	1	1	161	11	4
1	1	1	161	83	1
1	1	1	162	35	1
1	1	1	162	107	1
1	1	1	163	52	1
1	1	1	164	78	1
1	1	1	164	123	1
1	1	1	165	48	1
1	1	1	166	42	1
2	1	1	166	56	1
1	1	1	166	88	1
2	1	1	167	12	1
1	1	1	167	58	1
1	1	1	167	85	1
1	1	1	167	104	1
2	1	1	168	43	1
1	1	1	169	124	1
2	1	1	171	43	1
1	1	1	171	52	1
1	1	1	171	53	1
1	1	1	171	105	5
1	1	1	171	125	1
1	1	1	171	133	1
1	1	1	172	32	1
1	1	1	172	46	1
1	1	1	173	3	1
1	1	1	173	115	1
1	1	1	173	131	1
1	1	1	173	149	1
1	1	1	174	83	1
1	1	1	175	7	1
1	1	1	175	138	1
1	1	2	1	7	4
1	1	2	2	24	1
2	1	2	2	43	1
1	1	2	2	110	1
1	1	2	3	24	1
1	1	2	3	104	1
2	1	2	4	61	2
1	1	2	5	122	1
2	1	2	6	120	3
2	1	2	7	11	1
1	1	2	7	32	1
1	1	2	7	51	1
1	1	2	7	91	1
1	1	2	7	126	1
1	1	2	7	143	1
1	1	2	8	8	4
1	1	2	8	14	1
1	1	2	8	92	1
1	1	2	8	137	1
1	1	2	9	10	1
1	1	2	9	105	4
1	1	2	10	4	3
1	1	2	10	108	1
1	1	2	11	35	1
1	1	2	11	43	1
2	1	2	11	45	1
2	1	2	11	84	1
1	1	2	11	139	1
2	1	2	12	39	1
1	1	2	13	50	1
1	1	2	14	7	1
2	1	2	14	28	1
1	1	2	14	39	1
1	1	2	14	42	1
1	1	2	14	134	1
1	1	2	14	150	1
1	1	2	15	7	1
1	1	2	15	111	1
1	1	2	16	9	1
1	1	2	16	52	1
3	1	2	16	67	1
2	1	2	16	97	1
1	1	2	16	152	1
1	1	2	17	110	1
1	1	2	17	138	1
1	1	2	17	143	4
1	1	2	17	145	1
3	1	2	18	74	1
1	1	2	18	77	1
1	1	2	19	24	4
1	1	2	20	99	1
1	1	2	20	152	1
1	1	2	21	6	1
1	1	2	21	18	1
1	1	2	22	28	1
1	1	2	22	97	1
1	1	2	22	126	1
1	1	2	23	13	1
2	1	2	23	92	1
1	1	2	23	98	1
1	1	2	24	26	1
1	1	2	24	37	1
1	1	2	24	45	1
1	1	2	24	124	1
1	1	2	24	127	1
1	1	2	25	19	3
1	1	2	25	29	1
1	1	2	26	13	1
1	1	2	26	19	1
1	1	2	26	30	1
1	1	2	26	37	1
1	1	2	26	63	1
1	1	2	26	73	1
1	1	2	26	82	1
1	1	2	26	129	1
1	1	2	27	26	1
2	1	2	29	7	1
2	1	2	29	8	1
1	1	2	29	19	1
1	1	2	29	27	1
1	1	2	29	39	1
1	1	2	29	49	2
2	1	2	29	62	1
1	1	2	29	89	4
3	1	2	29	125	1
2	1	2	29	146	1
1	1	2	30	30	1
1	1	2	30	109	3
1	1	2	31	95	1
1	1	2	32	148	1
1	1	2	33	45	1
1	1	2	33	59	1
1	1	2	33	115	1
1	1	2	34	3	1
1	1	2	34	33	1
2	1	2	34	75	1
1	1	2	34	81	1
1	1	2	34	83	1
1	1	2	34	150	4
1	1	2	35	81	1
1	1	2	35	112	1
1	1	2	36	89	1
2	1	2	36	138	1
1	1	2	37	42	1
1	1	2	37	43	1
1	1	2	37	89	1
1	1	2	37	101	1
1	1	2	38	10	1
1	1	2	38	51	2
1	1	2	38	56	1
1	1	2	38	138	1
1	1	2	39	1	1
1	1	2	39	11	1
1	1	2	39	19	1
2	1	2	39	34	1
1	1	2	39	54	4
1	1	2	40	27	1
4	1	2	41	27	1
1	1	2	41	31	1
1	1	2	42	21	1
1	1	2	42	38	1
1	1	2	42	116	1
1	1	2	43	14	1
1	1	2	43	50	1
1	1	2	43	74	1
2	1	2	43	100	1
1	1	2	43	115	5
1	1	2	43	144	4
1	1	2	44	8	1
1	1	2	44	37	1
2	1	2	44	40	1
1	1	2	44	53	1
1	1	2	44	60	1
1	1	2	44	68	1
1	1	2	44	98	1
1	1	2	44	111	1
1	1	2	44	121	1
1	1	2	44	125	3
1	1	2	45	110	1
1	1	2	45	111	1
1	1	2	45	135	1
1	1	2	46	13	1
2	1	2	46	30	1
1	1	2	46	54	1
1	1	2	46	92	1
3	1	2	46	125	1
1	1	2	46	134	1
2	1	2	47	18	1
2	1	2	48	13	1
1	1	2	48	25	1
1	1	2	48	31	1
1	1	2	48	38	1
1	1	2	48	55	1
1	1	2	48	82	1
1	1	2	48	106	1
1	1	2	48	133	1
1	1	2	48	134	1
2	1	2	49	1	1
1	1	2	49	6	1
3	1	2	49	18	1
1	1	2	49	27	2
1	1	2	49	42	2
1	1	2	49	74	1
1	1	2	49	101	1
1	1	2	49	109	1
1	1	2	49	130	1
1	1	2	49	141	1
1	1	2	50	2	1
1	1	2	50	45	1
1	1	2	50	52	1
1	1	2	50	67	1
1	1	2	50	110	1
1	1	2	51	12	1
2	1	2	51	42	1
1	1	2	51	53	1
1	1	2	51	96	1
3	1	2	51	112	1
1	1	2	53	69	1
1	1	2	54	23	1
2	1	2	54	32	1
1	1	2	54	63	1
1	1	2	54	140	1
1	1	2	55	11	1
1	1	2	55	15	1
1	1	2	55	147	1
1	1	2	56	21	1
2	1	2	56	95	1
1	1	2	56	112	4
2	1	2	56	119	1
1	1	2	57	13	1
1	1	2	57	37	1
1	1	2	57	38	1
1	1	2	57	43	1
1	1	2	57	45	1
3	1	2	57	50	3
2	1	2	57	75	1
1	1	2	58	15	3
1	1	2	58	48	1
1	1	2	58	89	1
2	1	2	58	122	1
1	1	2	58	124	1
1	1	2	60	17	1
1	1	2	60	47	1
1	1	2	60	74	1
1	1	2	60	85	1
1	1	2	61	37	1
1	1	2	61	62	5
1	1	2	61	78	1
1	1	2	61	104	4
1	1	2	61	118	1
1	1	2	62	57	2
2	1	2	62	146	1
1	1	2	63	11	1
1	1	2	63	49	1
2	1	2	63	103	1
1	1	2	63	112	2
1	1	2	64	13	1
2	1	2	64	33	1
1	1	2	64	53	1
1	1	2	64	141	1
1	1	2	65	110	1
1	1	2	65	118	1
1	1	2	66	38	1
1	1	2	66	49	1
2	1	2	66	94	1
1	1	2	66	96	1
2	1	2	67	46	1
1	1	2	67	80	1
1	1	2	67	92	1
1	1	2	67	111	1
1	1	2	67	123	1
2	1	2	67	140	1
1	1	2	69	12	1
1	1	2	69	69	1
1	1	2	69	104	1
1	1	2	70	105	1
1	1	2	70	113	1
1	1	2	71	16	4
1	1	2	71	21	1
2	1	2	71	25	5
1	1	2	71	103	1
3	1	2	72	14	1
1	1	2	72	18	1
1	1	2	72	27	1
1	1	2	72	45	1
1	1	2	72	49	1
2	1	2	72	92	1
1	1	2	72	105	1
2	1	2	73	48	1
1	1	2	73	54	1
2	1	2	73	84	1
1	1	2	74	2	1
1	1	2	74	4	1
1	1	2	74	37	1
1	1	2	74	112	1
1	1	2	74	121	1
1	1	2	74	122	1
1	1	2	75	23	4
1	1	2	75	152	2
1	1	2	76	62	1
1	1	2	76	152	1
1	1	2	77	30	1
1	1	2	77	39	1
1	1	2	77	45	1
1	1	2	77	66	1
2	1	2	77	100	1
2	1	2	77	103	1
1	1	2	77	105	1
1	1	2	77	135	1
1	1	2	78	12	1
1	1	2	78	16	1
1	1	2	78	27	1
1	1	2	78	56	1
1	1	2	78	66	1
1	1	2	78	89	3
1	1	2	78	110	1
1	1	2	78	126	1
1	1	2	78	137	4
1	1	2	79	7	1
1	1	2	79	16	1
1	1	2	79	42	1
2	1	2	79	94	1
1	1	2	79	97	1
1	1	2	79	111	1
1	1	2	79	117	1
2	1	2	79	127	3
1	1	2	79	138	1
1	1	2	80	127	1
1	1	2	81	14	3
1	1	2	81	43	1
1	1	2	81	44	1
1	1	2	81	61	1
2	1	2	81	66	1
1	1	2	81	67	1
2	1	2	81	79	1
1	1	2	81	136	1
1	1	2	81	149	1
1	1	2	82	8	1
1	1	2	82	18	1
1	1	2	82	25	1
1	1	2	82	63	1
1	1	2	82	88	1
1	1	2	82	113	4
1	1	2	82	116	1
1	1	2	82	121	3
1	1	2	82	146	1
1	1	2	82	147	1
1	1	2	82	149	1
1	1	2	83	21	5
1	1	2	83	61	1
2	1	2	83	86	1
1	1	2	83	91	1
1	1	2	83	145	1
1	1	2	84	42	1
1	1	2	84	55	1
1	1	2	84	67	2
1	1	2	84	101	1
1	1	2	85	3	1
1	1	2	85	11	1
2	1	2	85	43	1
1	1	2	85	89	1
1	1	2	85	142	4
2	1	2	86	69	4
1	1	2	86	84	1
1	1	2	87	7	1
1	1	2	87	20	3
1	1	2	87	21	1
1	1	2	87	26	1
1	1	2	87	70	1
1	1	2	88	127	1
1	1	2	89	106	1
1	1	2	90	128	1
1	1	2	91	40	1
1	1	2	91	92	4
1	1	2	91	98	2
1	1	2	91	100	4
2	1	2	92	81	1
1	1	2	93	39	4
1	1	2	93	103	5
1	1	2	93	139	1
2	1	2	94	125	1
2	1	2	95	27	1
1	1	2	95	28	1
1	1	2	95	35	1
1	1	2	95	53	1
1	1	2	95	71	1
1	1	2	95	72	1
1	1	2	95	141	1
1	1	2	96	8	1
1	1	2	96	9	5
1	1	2	96	13	1
1	1	2	96	53	1
2	1	2	96	69	1
1	1	2	96	134	1
1	1	2	96	150	1
1	1	2	98	16	1
2	1	2	98	43	1
1	1	2	100	72	1
1	1	2	100	82	1
1	1	2	100	86	1
2	1	2	101	45	1
1	1	2	101	65	1
1	1	2	101	113	1
1	1	2	101	137	1
1	1	2	102	37	1
1	1	2	102	138	1
1	1	2	103	44	2
1	1	2	103	94	1
1	1	2	104	23	1
1	1	2	104	60	1
1	1	2	104	113	1
2	1	2	104	114	4
1	1	2	104	119	4
1	1	2	104	120	1
1	1	2	104	147	1
1	1	2	105	115	1
1	1	2	105	132	1
1	1	2	106	9	1
1	1	2	106	30	1
1	1	2	106	54	1
1	1	2	106	112	1
1	1	2	107	25	1
1	1	2	107	33	1
1	1	2	107	107	1
1	1	2	109	77	1
2	1	2	110	25	1
2	1	2	111	21	1
1	1	2	111	28	1
1	1	2	111	55	1
1	1	2	111	73	1
1	1	2	111	103	1
1	1	2	111	143	1
1	1	2	112	6	1
2	1	2	112	31	1
2	1	2	112	50	1
1	1	2	112	66	1
1	1	2	112	95	1
2	1	2	112	101	1
1	1	2	113	27	4
1	1	2	113	34	1
1	1	2	113	115	1
2	1	2	114	11	1
2	1	2	114	80	1
2	1	2	115	11	1
1	1	2	115	42	1
1	1	2	116	141	1
1	1	2	118	13	1
1	1	2	118	60	1
1	1	2	118	117	1
2	1	2	119	7	1
1	1	2	119	31	1
1	1	2	119	37	1
1	1	2	119	41	1
1	1	2	119	74	1
1	1	2	119	96	1
1	1	2	119	119	1
1	1	2	119	140	1
1	1	2	119	144	1
1	1	2	120	22	1
2	1	2	120	30	1
1	1	2	120	67	4
1	1	2	120	70	1
1	1	2	120	85	1
1	1	2	120	138	1
1	1	2	121	37	5
1	1	2	121	47	1
1	1	2	121	71	1
1	1	2	121	73	1
1	1	2	121	83	1
1	1	2	121	87	4
2	1	2	121	101	1
1	1	2	121	113	1
2	1	2	121	146	1
1	1	2	122	13	1
3	1	2	122	42	1
1	1	2	122	68	2
1	1	2	122	104	1
2	1	2	123	19	1
1	1	2	123	42	1
1	1	2	123	66	1
1	1	2	123	69	1
1	1	2	123	123	1
1	1	2	124	11	2
2	1	2	124	37	4
2	1	2	124	38	1
1	1	2	124	43	1
1	1	2	124	45	1
1	1	2	124	84	1
2	1	2	124	124	1
1	1	2	125	3	1
1	1	2	125	33	1
1	1	2	125	55	1
1	1	2	125	58	1
1	1	2	125	91	1
1	1	2	125	118	1
1	1	2	125	123	1
1	1	2	125	132	1
1	1	2	125	136	1
2	1	2	126	15	1
1	1	2	127	55	1
1	1	2	127	73	1
1	1	2	127	84	1
1	1	2	127	103	1
1	1	2	127	114	1
1	1	2	128	8	1
1	1	2	128	12	1
1	1	2	128	44	1
2	1	2	128	112	1
1	1	2	129	82	1
1	1	2	129	140	1
1	1	2	131	10	1
1	1	2	131	16	1
1	1	2	131	43	1
1	1	2	131	46	5
2	1	2	131	116	1
1	1	2	131	152	1
1	1	2	132	2	1
1	1	2	132	32	1
1	1	2	133	58	1
1	1	2	133	74	1
1	1	2	133	125	1
1	1	2	134	52	1
1	1	2	134	111	1
1	1	2	134	124	1
1	1	2	135	7	1
1	1	2	135	86	1
1	1	2	136	14	1
1	1	2	136	138	1
1	1	2	137	12	1
1	1	2	137	17	4
1	1	2	138	50	4
1	1	2	138	67	1
1	1	2	138	74	1
1	1	2	138	91	1
1	1	2	139	46	1
1	1	2	139	106	1
1	1	2	140	26	1
1	1	2	140	27	1
2	1	2	140	112	1
1	1	2	141	18	2
1	1	2	141	73	1
1	1	2	141	100	1
1	1	2	142	26	1
1	1	2	143	12	1
1	1	2	143	57	1
2	1	2	143	152	1
1	1	2	144	39	1
1	1	2	144	74	1
2	1	2	145	48	1
1	1	2	145	57	1
1	1	2	145	129	1
1	1	2	146	69	3
1	1	2	146	97	1
1	1	2	147	119	1
1	1	2	147	121	1
1	1	2	147	124	1
1	1	2	148	37	1
1	1	2	148	54	1
1	1	2	148	60	4
1	1	2	148	73	2
1	1	2	148	112	1
1	1	2	148	151	1
1	1	2	149	11	1
2	1	2	150	7	1
1	1	2	150	39	1
1	1	2	150	67	1
1	1	2	150	68	1
1	1	2	150	93	4
1	1	2	150	110	1
1	1	2	150	131	1
2	1	2	152	42	1
1	1	2	153	134	1
1	1	2	154	3	1
1	1	2	154	14	1
1	1	2	154	20	1
1	1	2	154	39	1
1	1	2	154	47	1
1	1	2	154	50	1
1	1	2	154	82	4
1	1	2	154	87	1
1	1	2	154	88	2
1	1	2	154	108	1
1	1	2	154	137	1
1	1	2	154	152	1
1	1	2	155	6	1
2	1	2	155	75	1
1	1	2	155	76	1
1	1	2	157	129	4
2	1	2	158	27	1
1	1	2	158	115	1
1	1	2	159	47	1
1	1	2	160	72	1
3	1	2	160	124	1
1	1	2	160	146	1
1	1	2	161	101	1
1	1	2	162	88	1
1	1	2	162	92	1
1	1	2	163	7	1
1	1	2	164	72	1
1	1	2	164	98	4
1	1	2	165	42	1
1	1	2	165	72	1
1	1	2	165	92	1
1	1	2	166	39	1
1	1	2	169	39	1
1	1	2	171	36	1
1	1	2	171	63	1
1	1	2	172	4	1
1	1	2	172	6	1
1	1	2	173	8	1
1	1	2	173	87	1
1	1	2	174	81	3
2	1	2	174	135	1
1	1	2	175	37	1
1	1	2	175	118	1
1	1	2	175	146	1
1	1	3	1	5	1
1	1	3	2	29	1
1	1	3	2	121	2
1	1	3	3	15	1
1	1	3	3	37	1
1	1	3	4	40	1
1	1	3	5	29	1
1	1	3	5	101	3
1	1	3	5	106	1
1	1	3	6	5	1
1	1	3	6	86	1
2	1	3	6	101	1
1	1	3	8	1	1
1	1	3	8	33	1
1	1	3	10	3	1
2	1	3	10	34	1
2	1	3	10	56	1
1	1	3	11	23	1
1	1	3	11	43	1
2	1	3	11	68	1
1	1	3	12	82	1
1	1	3	13	14	1
1	1	3	13	32	1
1	1	3	13	39	1
1	1	3	13	55	1
1	1	3	13	101	5
1	1	3	13	102	1
1	1	3	13	103	1
1	1	3	14	36	1
1	1	3	14	78	1
1	1	3	14	112	1
1	1	3	14	137	1
2	1	3	15	55	1
2	1	3	15	62	1
1	1	3	15	72	1
1	1	3	15	113	1
1	1	3	15	139	4
1	1	3	16	16	1
1	1	3	16	61	1
1	1	3	16	65	1
1	1	3	16	68	4
1	1	3	16	87	3
1	1	3	16	112	3
1	1	3	18	39	1
1	1	3	18	56	1
1	1	3	18	84	1
1	1	3	19	5	1
1	1	3	19	9	4
1	1	3	19	98	1
1	1	3	19	103	3
1	1	3	20	43	5
1	1	3	20	136	1
1	1	3	21	30	1
2	1	3	21	43	1
1	1	3	22	23	1
1	1	3	22	26	1
2	1	3	22	72	1
2	1	3	22	87	1
1	1	3	22	125	1
1	1	3	23	25	1
2	1	3	23	28	1
1	1	3	23	42	1
1	1	3	23	66	1
1	1	3	23	131	1
1	1	3	23	144	1
1	1	3	23	150	1
1	1	3	24	26	1
1	1	3	24	47	1
1	1	3	24	76	1
1	1	3	24	79	1
1	1	3	25	28	1
1	1	3	25	34	1
1	1	3	25	37	1
1	1	3	25	57	1
1	1	3	25	67	1
1	1	3	26	26	1
1	1	3	26	66	1
1	1	3	26	80	1
1	1	3	26	81	1
1	1	3	26	82	1
2	1	3	26	117	2
1	1	3	26	121	1
1	1	3	26	147	1
1	1	3	26	150	1
1	1	3	27	20	5
2	1	3	28	12	1
1	1	3	29	17	1
2	1	3	29	37	1
3	1	3	29	48	1
1	1	3	29	112	1
1	1	3	30	107	1
1	1	3	31	13	1
2	1	3	31	28	1
2	1	3	31	125	1
3	1	3	31	139	1
1	1	3	31	147	1
1	1	3	32	35	1
1	1	3	32	43	1
1	1	3	32	130	1
1	1	3	33	28	1
1	1	3	33	30	1
1	1	3	33	94	1
1	1	3	33	121	1
1	1	3	34	3	1
2	1	3	34	21	1
1	1	3	34	28	1
1	1	3	34	91	1
1	1	3	34	113	1
1	1	3	36	4	1
1	1	3	36	9	1
1	1	3	36	24	1
1	1	3	36	134	3
1	1	3	36	139	1
1	1	3	37	21	1
2	1	3	37	26	1
1	1	3	37	30	1
1	1	3	37	143	1
1	1	3	38	11	3
1	1	3	38	110	1
1	1	3	38	125	4
1	1	3	38	152	1
1	1	3	39	3	1
2	1	3	39	27	1
1	1	3	39	37	1
1	1	3	39	50	1
1	1	3	39	53	1
1	1	3	39	66	1
1	1	3	39	72	1
1	1	3	39	73	1
1	1	3	39	76	1
1	1	3	39	89	1
1	1	3	39	103	1
1	1	3	39	110	1
1	1	3	39	120	1
1	1	3	39	124	1
1	1	3	39	131	1
1	1	3	39	142	2
1	1	3	39	149	1
2	1	3	40	6	1
1	1	3	40	87	1
1	1	3	40	113	1
1	1	3	40	118	1
1	1	3	41	37	1
1	1	3	41	84	1
1	1	3	42	112	1
1	1	3	43	6	2
1	1	3	43	24	1
1	1	3	43	26	1
1	1	3	43	37	1
3	1	3	43	61	1
1	1	3	43	93	1
1	1	3	43	105	1
2	1	3	43	142	1
1	1	3	44	13	1
1	1	3	44	37	1
1	1	3	44	48	1
1	1	3	44	61	3
1	1	3	44	81	1
1	1	3	44	121	2
2	1	3	45	43	1
2	1	3	45	57	1
1	1	3	45	67	1
1	1	3	45	98	1
1	1	3	46	29	1
1	1	3	46	37	1
1	1	3	46	54	1
1	1	3	46	75	1
1	1	3	46	142	1
1	1	3	47	96	1
1	1	3	47	106	1
4	1	3	47	124	1
1	1	3	47	126	1
1	1	3	48	1	1
1	1	3	48	10	1
1	1	3	48	11	5
2	1	3	48	23	1
1	1	3	48	30	1
1	1	3	48	38	1
2	1	3	48	39	1
1	1	3	48	51	1
1	1	3	48	73	1
1	1	3	48	86	1
1	1	3	48	141	5
1	1	3	49	2	1
1	1	3	49	10	1
2	1	3	49	24	1
1	1	3	49	26	1
1	1	3	49	37	1
1	1	3	49	49	1
1	1	3	49	71	4
1	1	3	49	104	1
1	1	3	49	110	1
1	1	3	49	124	2
3	1	3	49	138	1
1	1	3	50	36	1
1	1	3	50	61	3
1	1	3	50	117	1
1	1	3	51	13	1
1	1	3	51	75	4
1	1	3	52	58	1
1	1	3	53	95	1
1	1	3	53	113	1
1	1	3	54	14	1
1	1	3	54	113	4
1	1	3	55	12	1
1	1	3	55	58	1
1	1	3	55	63	1
1	1	3	55	91	1
1	1	3	55	142	1
1	1	3	56	28	1
1	1	3	56	30	4
1	1	3	56	69	1
1	1	3	56	89	1
1	1	3	56	112	1
1	1	3	56	135	3
1	1	3	57	9	5
2	1	3	57	15	1
1	1	3	57	52	1
1	1	3	57	111	1
1	1	3	57	145	1
2	1	3	58	35	1
1	1	3	58	59	1
1	1	3	58	65	1
1	1	3	58	73	4
1	1	3	58	115	1
1	1	3	58	151	1
1	1	3	59	26	1
1	1	3	59	32	1
1	1	3	59	36	1
1	1	3	59	55	1
1	1	3	59	103	1
1	1	3	60	125	1
2	1	3	61	74	1
1	1	3	61	112	1
1	1	3	62	11	1
1	1	3	62	32	1
1	1	3	63	18	4
1	1	3	63	24	1
1	1	3	63	89	1
1	1	3	63	91	1
2	1	3	63	137	1
1	1	3	64	61	1
2	1	3	64	107	2
2	1	3	64	118	1
1	1	3	65	9	1
1	1	3	65	13	1
1	1	3	65	60	1
1	1	3	66	9	1
1	1	3	66	37	1
2	1	3	66	86	1
1	1	3	67	51	1
1	1	3	67	85	1
1	1	3	67	100	1
1	1	3	67	131	1
1	1	3	69	38	1
1	1	3	69	103	1
2	1	3	69	105	1
1	1	3	69	112	1
1	1	3	69	127	1
1	1	3	69	141	1
1	1	3	70	29	1
1	1	3	70	43	1
2	1	3	70	141	1
1	1	3	71	44	1
1	1	3	71	65	1
1	1	3	71	111	1
1	1	3	72	9	1
1	1	3	72	15	1
1	1	3	72	42	1
1	1	3	72	51	1
1	1	3	72	66	1
1	1	3	72	86	1
1	1	3	72	116	4
1	1	3	73	38	1
1	1	3	73	55	1
1	1	3	73	65	1
1	1	3	73	72	1
2	1	3	74	42	1
1	1	3	74	66	5
1	1	3	74	73	1
1	1	3	74	102	1
1	1	3	74	141	1
1	1	3	75	29	1
1	1	3	75	58	1
3	1	3	75	151	1
1	1	3	76	14	1
1	1	3	76	58	2
1	1	3	76	103	1
1	1	3	77	10	1
1	1	3	77	16	1
1	1	3	77	43	1
1	1	3	77	62	1
1	1	3	77	74	1
1	1	3	77	75	1
1	1	3	77	122	1
2	1	3	78	8	1
1	1	3	78	16	1
1	1	3	78	22	1
1	1	3	78	41	1
1	1	3	78	49	2
1	1	3	78	58	1
1	1	3	78	65	1
1	1	3	78	93	1
1	1	3	78	95	1
2	1	3	78	102	1
1	1	3	78	117	1
1	1	3	78	135	1
1	1	3	79	3	1
1	1	3	79	13	3
1	1	3	79	65	1
1	1	3	79	82	1
1	1	3	79	86	1
1	1	3	79	98	1
1	1	3	79	100	4
1	1	3	80	49	1
1	1	3	80	58	1
1	1	3	81	19	3
1	1	3	81	39	1
1	1	3	81	53	1
1	1	3	81	67	1
3	1	3	81	76	1
1	1	3	81	83	1
1	1	3	81	101	4
1	1	3	81	125	1
1	1	3	81	150	1
1	1	3	82	29	1
1	1	3	82	33	1
1	1	3	82	37	1
1	1	3	82	51	1
1	1	3	82	55	1
1	1	3	82	56	1
1	1	3	82	72	1
1	1	3	82	73	1
1	1	3	82	76	4
1	1	3	82	88	1
1	1	3	82	98	1
1	1	3	82	138	5
1	1	3	82	141	1
1	1	3	83	15	1
1	1	3	83	20	1
1	1	3	83	65	1
1	1	3	83	95	1
1	1	3	83	110	3
1	1	3	83	139	1
1	1	3	83	151	1
1	1	3	84	84	4
1	1	3	84	121	1
1	1	3	85	26	1
1	1	3	85	118	3
1	1	3	86	63	1
3	1	3	87	27	1
1	1	3	87	50	1
1	1	3	88	67	1
1	1	3	90	86	1
1	1	3	90	98	1
1	1	3	90	118	1
1	1	3	91	116	1
1	1	3	92	75	1
1	1	3	92	115	1
1	1	3	93	39	1
2	1	3	93	47	1
2	1	3	93	62	1
1	1	3	93	116	1
2	1	3	93	145	1
1	1	3	94	65	1
1	1	3	94	91	1
1	1	3	95	28	1
1	1	3	95	103	1
1	1	3	95	133	1
1	1	3	95	134	1
1	1	3	95	137	1
1	1	3	96	7	1
1	1	3	96	23	1
1	1	3	96	42	4
1	1	3	96	45	1
1	1	3	96	58	4
1	1	3	96	60	1
1	1	3	96	81	1
1	1	3	96	118	1
1	1	3	96	122	1
1	1	3	98	11	1
1	1	3	99	22	1
1	1	3	99	93	4
1	1	3	100	52	1
1	1	3	100	62	1
1	1	3	100	92	1
1	1	3	101	108	1
1	1	3	101	148	1
1	1	3	102	43	4
1	1	3	103	56	1
1	1	3	104	58	1
1	1	3	104	84	1
1	1	3	105	33	1
1	1	3	105	76	1
1	1	3	105	152	3
2	1	3	106	6	1
2	1	3	106	97	1
2	1	3	106	100	1
1	1	3	106	112	1
1	1	3	106	118	1
1	1	3	106	137	1
1	1	3	106	144	4
1	1	3	106	146	1
1	1	3	107	19	1
1	1	3	107	42	4
1	1	3	108	74	1
1	1	3	109	28	1
2	1	3	109	76	1
1	1	3	109	80	1
1	1	3	109	98	1
1	1	3	110	11	1
1	1	3	110	39	1
1	1	3	110	88	3
1	1	3	110	130	1
1	1	3	110	137	4
1	1	3	111	97	1
1	1	3	111	108	1
1	1	3	111	127	1
1	1	3	111	134	2
1	1	3	112	36	1
1	1	3	112	48	1
1	1	3	112	61	4
1	1	3	112	75	1
2	1	3	112	97	1
1	1	3	112	124	1
1	1	3	112	146	1
2	1	3	113	3	1
1	1	3	113	12	4
1	1	3	113	36	5
1	1	3	113	81	1
1	1	3	113	104	1
1	1	3	113	111	1
1	1	3	113	143	1
1	1	3	114	3	1
2	1	3	114	38	1
1	1	3	114	39	1
1	1	3	114	85	1
1	1	3	115	104	4
1	1	3	115	139	5
2	1	3	116	6	1
2	1	3	117	91	1
1	1	3	117	131	1
1	1	3	117	137	1
1	1	3	118	83	1
1	1	3	118	125	2
2	1	3	119	8	1
1	1	3	119	9	1
1	1	3	119	26	1
1	1	3	119	50	1
2	1	3	119	56	1
2	1	3	119	60	1
1	1	3	119	72	1
1	1	3	119	91	1
2	1	3	119	108	1
1	1	3	119	133	4
1	1	3	119	134	1
1	1	3	119	137	1
2	1	3	119	145	1
1	1	3	119	151	1
1	1	3	120	32	1
1	1	3	120	57	1
1	1	3	120	102	1
1	1	3	121	74	1
1	1	3	121	81	1
1	1	3	121	90	1
1	1	3	121	101	1
1	1	3	121	115	1
1	1	3	121	143	3
1	1	3	122	6	4
1	1	3	122	8	1
1	1	3	122	108	1
1	1	3	122	127	1
2	1	3	123	7	1
1	1	3	123	38	1
1	1	3	123	57	1
2	1	3	123	60	1
1	1	3	123	89	1
1	1	3	123	145	1
1	1	3	124	84	1
1	1	3	124	125	1
1	1	3	124	133	1
1	1	3	125	4	2
1	1	3	125	11	1
1	1	3	125	17	1
2	1	3	125	33	1
1	1	3	125	33	4
1	1	3	125	40	1
1	1	3	125	42	1
1	1	3	125	53	1
1	1	3	125	102	2
2	1	3	125	103	1
1	1	3	125	106	1
1	1	3	125	116	4
2	1	3	125	143	1
2	1	3	126	14	4
1	1	3	126	29	1
1	1	3	126	81	3
1	1	3	126	108	1
1	1	3	126	139	1
1	1	3	126	143	1
1	1	3	127	63	1
1	1	3	127	64	1
1	1	3	127	124	1
1	1	3	128	67	1
1	1	3	129	26	1
1	1	3	129	44	1
2	1	3	129	69	1
1	1	3	130	15	1
1	1	3	130	133	1
2	1	3	131	56	1
1	1	3	131	71	4
3	1	3	131	73	1
1	1	3	132	24	1
1	1	3	132	53	1
1	1	3	133	40	1
1	1	3	133	43	1
1	1	3	133	93	3
2	1	3	133	141	4
1	1	3	134	114	1
1	1	3	134	119	3
1	1	3	136	39	1
1	1	3	136	61	1
1	1	3	136	100	1
2	1	3	137	53	3
2	1	3	137	56	1
1	1	3	137	66	1
1	1	3	137	100	1
1	1	3	138	67	1
1	1	3	139	31	1
1	1	3	140	13	1
1	1	3	140	43	1
2	1	3	140	91	1
1	1	3	143	10	1
1	1	3	144	141	1
1	1	3	145	10	1
2	1	3	145	33	1
1	1	3	145	58	1
1	1	3	145	97	4
1	1	3	145	134	1
1	1	3	146	10	2
1	1	3	146	12	2
1	1	3	146	23	2
1	1	3	146	35	1
1	1	3	147	15	1
1	1	3	147	30	1
2	1	3	148	68	1
1	1	3	148	69	4
1	1	3	148	73	2
1	1	3	149	13	4
1	1	3	149	58	2
1	1	3	149	102	1
1	1	3	149	107	1
1	1	3	149	140	1
1	1	3	150	27	4
2	1	3	150	39	1
1	1	3	150	79	1
1	1	3	150	113	1
1	1	3	151	120	1
1	1	3	152	31	5
1	1	3	152	42	1
1	1	3	152	81	1
1	1	3	152	138	1
2	1	3	154	12	1
1	1	3	154	14	1
1	1	3	154	115	1
1	1	3	155	4	1
2	1	3	155	82	1
1	1	3	155	115	1
1	1	3	156	29	1
2	1	3	156	53	1
2	1	3	156	66	1
1	1	3	158	116	1
1	1	3	159	44	1
2	1	3	159	62	1
1	1	3	159	105	2
2	1	3	159	124	1
2	1	3	160	66	1
2	1	3	160	109	2
1	1	3	160	138	1
2	1	3	161	11	1
1	1	3	161	24	2
2	1	3	161	55	1
4	1	3	161	70	3
1	1	3	161	81	1
1	1	3	161	97	1
1	1	3	161	148	1
1	1	3	162	14	1
1	1	3	162	30	1
1	1	3	162	58	1
1	1	3	163	38	1
2	1	3	163	38	2
2	1	3	164	8	1
1	1	3	164	9	1
1	1	3	164	13	1
1	1	3	164	44	3
1	1	3	164	66	1
1	1	3	165	146	1
1	1	3	167	9	1
1	1	3	167	56	1
1	1	3	167	67	1
2	1	3	168	7	1
1	1	3	168	63	1
1	1	3	168	152	1
1	1	3	170	79	1
1	1	3	170	113	1
1	1	3	171	36	1
1	1	3	171	47	1
1	1	3	171	67	1
2	1	3	171	121	1
1	1	3	172	2	1
1	1	3	172	28	1
2	1	3	172	44	1
1	1	3	173	27	1
1	1	3	173	141	1
2	1	3	174	29	1
1	1	3	174	33	1
2	1	3	174	58	1
1	1	3	174	85	4
1	1	3	174	95	1
1	1	3	175	55	1
1	1	3	175	87	1
1	1	3	175	114	1
1	1	4	1	147	1
1	1	4	2	26	1
1	1	4	2	56	1
2	1	4	3	37	1
2	1	4	3	62	1
1	1	4	3	112	4
1	1	4	4	118	1
1	1	4	6	91	1
1	1	4	7	56	4
2	1	4	7	74	1
1	1	4	8	2	3
2	1	4	8	13	1
1	1	4	9	23	1
1	1	4	9	87	1
2	1	4	9	92	1
1	1	4	9	128	5
1	1	4	10	83	1
1	1	4	10	145	2
1	1	4	11	3	1
1	1	4	11	58	1
1	1	4	11	66	1
2	1	4	11	75	1
2	1	4	11	102	2
2	1	4	11	125	1
1	1	4	11	128	1
3	1	4	12	36	1
1	1	4	12	46	2
1	1	4	13	22	2
1	1	4	13	30	1
1	1	4	13	33	1
1	1	4	13	57	1
1	1	4	13	74	1
1	1	4	13	93	1
2	1	4	14	39	1
1	1	4	14	43	1
2	1	4	14	142	1
1	1	4	14	147	1
1	1	4	15	1	1
2	1	4	15	14	1
1	1	4	15	39	1
1	1	4	15	58	1
1	1	4	15	105	1
1	1	4	16	9	1
1	1	4	16	13	1
1	1	4	16	48	1
1	1	4	17	75	1
2	1	4	17	152	1
1	1	4	18	2	6
1	1	4	18	28	1
1	1	4	19	50	1
1	1	4	20	36	1
1	1	4	20	97	1
1	1	4	21	91	1
1	1	4	21	122	1
2	1	4	22	9	5
1	1	4	22	18	1
1	1	4	22	115	1
2	1	4	23	16	1
1	1	4	23	56	1
1	1	4	23	58	1
2	1	4	23	107	4
2	1	4	23	121	1
1	1	4	23	125	1
1	1	4	23	131	4
1	1	4	24	56	1
1	1	4	24	68	4
1	1	4	24	80	1
2	1	4	24	86	1
2	1	4	24	130	1
1	1	4	25	17	1
1	1	4	25	20	1
1	1	4	25	99	1
1	1	4	25	138	1
1	1	4	26	28	1
1	1	4	26	42	1
1	1	4	26	47	1
1	1	4	26	50	1
1	1	4	26	53	1
1	1	4	26	66	1
1	1	4	26	73	1
1	1	4	26	81	1
2	1	4	26	105	1
1	1	4	26	106	1
1	1	4	28	4	1
1	1	4	28	17	1
2	1	4	28	23	1
1	1	4	29	15	1
2	1	4	29	43	1
1	1	4	30	10	1
2	1	4	30	39	1
2	1	4	30	46	1
1	1	4	30	47	1
1	1	4	30	72	1
1	1	4	30	91	1
1	1	4	31	91	1
1	1	4	32	28	1
1	1	4	32	60	1
2	1	4	32	74	1
1	1	4	32	88	1
1	1	4	32	121	1
1	1	4	32	145	1
1	1	4	33	6	1
2	1	4	34	17	1
1	1	4	34	42	3
1	1	4	34	57	1
1	1	4	34	71	1
1	1	4	34	98	1
1	1	4	34	104	1
1	1	4	34	143	1
1	1	4	34	152	4
1	1	4	35	45	1
1	1	4	36	3	1
2	1	4	36	62	1
1	1	4	36	73	3
1	1	4	36	142	4
1	1	4	37	10	1
1	1	4	37	25	1
1	1	4	37	42	1
1	1	4	37	61	1
1	1	4	37	98	1
1	1	4	38	10	2
1	1	4	38	21	1
1	1	4	38	63	1
1	1	4	38	147	1
1	1	4	39	11	1
1	1	4	39	104	1
1	1	4	40	12	2
1	1	4	40	15	1
1	1	4	40	23	1
1	1	4	40	116	1
1	1	4	41	47	1
2	1	4	41	114	1
1	1	4	41	129	1
1	1	4	42	7	2
1	1	4	42	73	1
1	1	4	42	91	1
1	1	4	42	101	1
1	1	4	43	8	1
1	1	4	43	10	5
1	1	4	43	42	1
1	1	4	43	59	1
1	1	4	43	61	1
1	1	4	43	63	1
2	1	4	43	71	1
1	1	4	43	72	1
1	1	4	43	78	1
1	1	4	43	88	1
1	1	4	44	18	1
2	1	4	44	21	1
1	1	4	44	26	1
1	1	4	44	31	1
1	1	4	44	81	2
1	1	4	45	20	1
1	1	4	45	29	2
1	1	4	45	31	3
1	1	4	45	68	1
1	1	4	45	74	1
1	1	4	45	94	4
1	1	4	45	103	1
2	1	4	45	131	1
1	1	4	46	10	1
1	1	4	46	21	1
1	1	4	46	42	1
1	1	4	46	43	1
2	1	4	46	47	1
1	1	4	46	122	1
1	1	4	46	125	1
1	1	4	46	128	4
3	1	4	46	134	1
1	1	4	47	3	1
1	1	4	47	108	1
1	1	4	47	148	1
1	1	4	48	10	1
2	1	4	48	11	1
1	1	4	48	29	1
1	1	4	48	40	2
[truncated: 401,184 more rows]
