# Supplementary material for: Flexibility-tuning of dual-display DNA-encoded chemical libraries facilitates cyclic peptide ligand discovery
Source: Nat Commun. 2025 Apr 5;16:3273. doi: 10.1038/s41467-025-58507-w (PMC11972359; doi:10.1038/s41467-025-58507-w)
Supplement: Supplementary file 4 — Source Data [file 41467_2025_58507_MOESM4_ESM.zip › Source_Data_Files_Selections/NSP14_Sel2_3.txt]

Count	Code1	Code2	Code3	Code4	Code5
3	1	1	1	42	1
1	1	1	1	68	1
2	1	1	2	121	1
1	1	1	2	125	1
1	1	1	3	70	1
1	1	1	4	58	1
1	1	1	5	112	1
1	1	1	6	48	3
2	1	1	6	139	1
1	1	1	6	144	1
2	1	1	6	146	1
3	1	1	8	76	1
2	1	1	9	39	1
1	1	1	9	68	1
1	1	1	10	3	1
3	1	1	10	44	1
1	1	1	10	48	1
1	1	1	10	77	1
1	1	1	10	148	1
1	1	1	11	61	1
1	1	1	12	22	1
1	1	1	12	60	1
1	1	1	13	2	1
1	1	1	13	4	1
1	1	1	13	8	1
3	1	1	13	13	1
1	1	1	13	27	4
1	1	1	13	28	1
1	1	1	13	40	1
1	1	1	13	51	1
1	1	1	13	52	1
1	1	1	13	57	4
1	1	1	13	81	1
1	1	1	13	114	1
1	1	1	14	53	1
1	1	1	14	56	1
1	1	1	14	60	1
1	1	1	14	67	1
1	1	1	15	100	1
1	1	1	16	23	1
1	1	1	16	63	1
1	1	1	16	140	1
1	1	1	17	17	1
2	1	1	17	39	1
1	1	1	17	42	4
1	1	1	17	56	1
1	1	1	17	112	1
1	1	1	17	119	1
1	1	1	18	125	1
1	1	1	20	19	1
1	1	1	20	57	1
1	1	1	20	86	4
2	1	1	20	93	4
1	1	1	21	11	1
1	1	1	21	57	4
1	1	1	21	85	1
1	1	1	21	128	1
1	1	1	21	141	1
3	1	1	22	127	1
1	1	1	23	18	1
1	1	1	23	28	1
1	1	1	23	38	1
1	1	1	23	56	1
1	1	1	23	87	1
1	1	1	23	107	1
1	1	1	23	111	1
1	1	1	23	118	1
1	1	1	23	131	1
2	1	1	23	146	2
2	1	1	24	37	1
1	1	1	24	39	1
2	1	1	24	48	1
1	1	1	24	95	1
1	1	1	24	106	1
1	1	1	25	8	4
1	1	1	25	37	1
1	1	1	25	84	1
1	1	1	25	112	1
1	1	1	26	8	1
1	1	1	26	27	1
1	1	1	26	49	1
1	1	1	26	63	1
1	1	1	26	82	1
1	1	1	26	129	1
1	1	1	27	7	1
1	1	1	27	65	1
1	1	1	27	92	1
1	1	1	28	29	1
1	1	1	28	58	1
1	1	1	29	5	1
1	1	1	29	17	1
1	1	1	29	67	1
1	1	1	29	100	1
1	1	1	29	141	1
1	1	1	29	145	1
1	1	1	29	152	4
1	1	1	30	27	1
2	1	1	30	146	1
1	1	1	31	53	1
2	1	1	31	147	1
1	1	1	32	55	1
2	1	1	32	76	3
2	1	1	32	100	1
1	1	1	32	148	1
2	1	1	33	125	3
1	1	1	33	134	1
1	1	1	33	137	2
1	1	1	34	32	1
1	1	1	34	63	1
1	1	1	34	69	3
1	1	1	34	74	1
2	1	1	34	80	1
1	1	1	34	114	1
1	1	1	34	122	1
1	1	1	36	18	1
1	1	1	36	28	1
1	1	1	36	36	1
1	1	1	36	104	1
1	1	1	37	52	1
2	1	1	37	61	1
1	1	1	37	127	4
1	1	1	37	133	1
2	1	1	37	147	1
2	1	1	37	152	1
1	1	1	38	11	4
1	1	1	38	151	1
1	1	1	39	6	1
1	1	1	39	12	1
2	1	1	39	26	4
2	1	1	39	33	1
1	1	1	39	50	1
1	1	1	39	57	1
1	1	1	39	66	1
1	1	1	39	91	1
2	1	1	39	116	1
1	1	1	39	145	4
1	1	1	40	38	1
1	1	1	41	7	1
2	1	1	41	20	5
1	1	1	41	43	1
1	1	1	41	137	1
1	1	1	41	144	1
1	1	1	42	53	1
1	1	1	42	65	1
1	1	1	42	112	1
1	1	1	42	126	1
1	1	1	42	138	1
1	1	1	43	3	1
1	1	1	43	59	1
1	1	1	43	74	1
1	1	1	43	99	1
1	1	1	43	126	1
2	1	1	44	25	1
2	1	1	44	46	1
1	1	1	44	56	1
1	1	1	44	112	1
1	1	1	44	115	1
1	1	1	44	121	1
1	1	1	44	148	1
1	1	1	44	149	1
1	1	1	45	25	1
1	1	1	45	43	1
1	1	1	45	61	1
1	1	1	45	68	1
1	1	1	45	86	1
1	1	1	45	107	1
1	1	1	45	129	1
2	1	1	46	11	3
2	1	1	46	27	1
2	1	1	46	36	1
2	1	1	46	42	1
2	1	1	46	56	1
1	1	1	46	82	1
1	1	1	46	97	1
1	1	1	46	121	1
1	1	1	46	137	1
1	1	1	46	144	1
2	1	1	47	24	1
1	1	1	47	81	1
1	1	1	47	98	2
1	1	1	47	134	1
2	1	1	48	4	2
1	1	1	48	15	3
1	1	1	48	37	1
1	1	1	48	56	1
1	1	1	48	82	1
1	1	1	48	83	1
1	1	1	48	91	1
2	1	1	48	95	1
1	1	1	48	101	1
1	1	1	48	131	1
1	1	1	48	134	1
1	1	1	48	146	1
1	1	1	49	14	5
1	1	1	49	42	1
2	1	1	49	60	1
1	1	1	49	68	4
1	1	1	50	54	2
1	1	1	51	38	1
1	1	1	51	42	1
1	1	1	51	124	1
1	1	1	52	70	1
1	1	1	52	74	1
1	1	1	52	78	3
1	1	1	52	109	1
1	1	1	52	116	1
1	1	1	52	129	1
1	1	1	52	142	1
1	1	1	53	78	1
1	1	1	54	9	1
1	1	1	54	18	1
2	1	1	54	22	1
1	1	1	54	42	1
1	1	1	54	61	1
1	1	1	54	65	1
1	1	1	54	69	1
1	1	1	54	151	1
2	1	1	55	11	2
1	1	1	55	29	1
1	1	1	55	56	4
1	1	1	55	58	1
1	1	1	55	76	1
1	1	1	55	84	1
1	1	1	55	109	1
1	1	1	55	146	1
1	1	1	56	23	2
2	1	1	56	36	2
1	1	1	56	39	4
1	1	1	56	43	1
1	1	1	56	66	1
1	1	1	57	8	1
4	1	1	57	29	1
1	1	1	57	32	1
1	1	1	57	53	1
1	1	1	57	67	1
1	1	1	57	138	1
2	1	1	57	145	3
2	1	1	58	18	1
2	1	1	58	39	1
1	1	1	58	58	1
1	1	1	58	74	1
1	1	1	58	115	1
1	1	1	59	53	1
1	1	1	59	91	1
2	1	1	59	125	1
1	1	1	60	10	1
1	1	1	60	39	1
1	1	1	60	108	1
1	1	1	61	69	1
2	1	1	61	110	1
1	1	1	61	121	1
1	1	1	62	19	1
1	1	1	62	52	1
1	1	1	62	63	1
2	1	1	62	87	1
2	1	1	62	148	1
2	1	1	63	11	1
2	1	1	63	52	4
2	1	1	63	53	1
1	1	1	63	54	1
3	1	1	63	139	1
1	1	1	64	13	4
1	1	1	64	24	1
1	1	1	64	38	1
2	1	1	64	68	1
1	1	1	65	28	1
1	1	1	65	38	1
2	1	1	65	39	1
1	1	1	65	56	1
2	1	1	65	139	1
1	1	1	66	8	3
1	1	1	67	13	1
1	1	1	67	25	1
1	1	1	67	26	4
1	1	1	68	43	1
2	1	1	69	13	1
1	1	1	69	61	1
1	1	1	69	92	1
1	1	1	69	104	1
1	1	1	69	146	1
1	1	1	70	56	1
2	1	1	70	111	1
1	1	1	70	124	1
1	1	1	70	128	1
1	1	1	70	131	2
1	1	1	70	139	4
2	1	1	71	24	1
2	1	1	71	100	1
1	1	1	71	104	1
1	1	1	72	8	1
1	1	1	72	15	1
1	1	1	72	16	1
1	1	1	72	29	1
1	1	1	72	39	1
1	1	1	72	58	4
1	1	1	72	60	1
1	1	1	72	67	1
1	1	1	72	103	1
1	1	1	72	106	1
1	1	1	73	30	1
1	1	1	73	31	1
1	1	1	73	117	1
1	1	1	73	119	1
1	1	1	74	16	1
1	1	1	74	55	1
1	1	1	74	59	1
1	1	1	75	16	1
1	1	1	75	24	1
1	1	1	75	27	1
2	1	1	75	30	1
1	1	1	75	39	1
1	1	1	75	53	1
2	1	1	75	57	1
1	1	1	75	127	1
1	1	1	75	145	1
1	1	1	76	43	1
2	1	1	76	130	1
1	1	1	77	9	1
3	1	1	77	35	1
2	1	1	77	57	1
1	1	1	77	62	1
1	1	1	77	74	1
1	1	1	77	90	1
1	1	1	77	142	1
1	1	1	78	21	1
1	1	1	78	29	1
1	1	1	78	140	1
1	1	1	79	11	1
1	1	1	79	34	1
2	1	1	79	38	1
1	1	1	79	39	1
1	1	1	79	55	1
1	1	1	79	65	1
1	1	1	79	73	1
2	1	1	79	76	1
2	1	1	79	82	1
1	1	1	79	84	1
1	1	1	79	101	1
1	1	1	80	66	1
1	1	1	80	81	3
1	1	1	80	126	1
2	1	1	80	151	1
1	1	1	81	4	2
1	1	1	81	12	5
1	1	1	81	32	1
2	1	1	81	43	1
1	1	1	81	44	1
1	1	1	81	66	1
1	1	1	81	70	1
1	1	1	81	73	1
1	1	1	81	75	1
1	1	1	81	75	4
1	1	1	81	102	1
1	1	1	81	145	3
1	1	1	82	10	1
1	1	1	82	20	3
1	1	1	82	23	1
1	1	1	82	31	1
5	1	1	82	42	1
1	1	1	82	52	1
1	1	1	82	122	4
1	1	1	82	130	1
1	1	1	82	150	3
1	1	1	83	42	1
1	1	1	83	57	1
1	1	1	83	90	1
1	1	1	83	138	1
1	1	1	85	32	1
1	1	1	86	135	4
1	1	1	88	70	1
1	1	1	88	103	1
1	1	1	88	114	1
1	1	1	90	29	1
1	1	1	90	68	1
1	1	1	90	86	1
1	1	1	91	10	1
1	1	1	91	42	1
1	1	1	91	54	1
1	1	1	93	12	1
2	1	1	94	38	1
1	1	1	94	45	1
1	1	1	95	6	1
1	1	1	95	7	1
1	1	1	95	9	4
1	1	1	95	14	1
2	1	1	95	29	1
1	1	1	95	67	1
1	1	1	95	74	1
1	1	1	95	81	1
1	1	1	95	123	1
1	1	1	95	126	1
2	1	1	95	130	1
1	1	1	95	135	1
1	1	1	95	143	1
1	1	1	95	148	1
1	1	1	96	20	1
1	1	1	96	53	4
1	1	1	96	66	1
1	1	1	96	89	1
1	1	1	96	106	1
1	1	1	96	107	1
1	1	1	98	9	1
1	1	1	98	36	1
1	1	1	98	62	1
1	1	1	98	66	1
1	1	1	98	114	1
1	1	1	100	7	1
1	1	1	100	17	1
1	1	1	100	76	1
1	1	1	100	89	1
1	1	1	102	123	1
1	1	1	104	8	2
1	1	1	104	9	1
1	1	1	104	62	1
1	1	1	104	67	1
2	1	1	104	83	1
1	1	1	104	118	1
1	1	1	105	20	1
1	1	1	105	26	1
2	1	1	105	82	1
1	1	1	105	144	5
1	1	1	106	47	1
2	1	1	106	57	3
2	1	1	109	101	1
1	1	1	109	140	1
1	1	1	109	143	1
1	1	1	111	37	1
1	1	1	111	43	1
1	1	1	111	68	1
1	1	1	111	106	1
1	1	1	111	135	1
1	1	1	111	139	1
1	1	1	112	8	1
1	1	1	113	25	1
1	1	1	113	67	1
1	1	1	114	2	1
1	1	1	114	35	1
1	1	1	114	58	1
1	1	1	114	105	1
1	1	1	115	6	1
1	1	1	115	13	3
1	1	1	115	37	1
1	1	1	116	42	1
1	1	1	116	91	1
1	1	1	116	129	1
2	1	1	117	42	1
1	1	1	117	63	1
1	1	1	117	134	1
1	1	1	119	3	1
1	1	1	119	4	1
1	1	1	119	10	1
1	1	1	119	12	1
1	1	1	119	26	4
1	1	1	119	35	1
1	1	1	119	38	1
1	1	1	119	39	1
2	1	1	119	43	1
1	1	1	119	49	1
1	1	1	119	55	1
1	1	1	119	76	1
2	1	1	119	90	1
1	1	1	119	111	1
1	1	1	119	120	1
1	1	1	119	126	1
1	1	1	119	129	1
1	1	1	120	19	1
1	1	1	120	43	1
1	1	1	120	53	1
1	1	1	120	67	4
1	1	1	121	53	1
1	1	1	121	59	3
1	1	1	121	114	1
1	1	1	122	20	2
1	1	1	122	47	1
1	1	1	122	67	1
1	1	1	122	67	4
1	1	1	122	109	1
1	1	1	122	152	1
1	1	1	123	20	1
1	1	1	123	22	4
1	1	1	123	39	1
1	1	1	123	49	1
1	1	1	123	104	1
1	1	1	123	123	1
1	1	1	124	4	1
1	1	1	124	6	1
1	1	1	124	10	1
1	1	1	124	70	4
1	1	1	124	106	1
1	1	1	124	112	1
2	1	1	124	126	1
1	1	1	125	6	1
1	1	1	125	31	1
1	1	1	125	33	1
1	1	1	125	34	1
1	1	1	125	34	4
1	1	1	125	68	1
1	1	1	125	74	1
2	1	1	125	121	1
1	1	1	125	134	1
1	1	1	125	146	1
1	1	1	126	53	1
2	1	1	126	75	1
1	1	1	127	26	1
1	1	1	127	56	4
1	1	1	127	87	1
1	1	1	127	107	1
1	1	1	127	125	1
1	1	1	127	132	1
1	1	1	128	22	1
1	1	1	128	127	3
1	1	1	130	52	1
1	1	1	130	92	1
1	1	1	131	1	1
1	1	1	131	16	1
2	1	1	131	67	1
1	1	1	131	82	1
3	1	1	132	121	1
2	1	1	133	4	1
1	1	1	133	7	1
2	1	1	133	57	1
1	1	1	133	97	1
1	1	1	136	43	1
1	1	1	136	82	3
1	1	1	136	139	1
1	1	1	137	67	2
2	1	1	137	101	1
1	1	1	138	105	1
1	1	1	139	10	1
1	1	1	139	81	4
1	1	1	139	104	1
2	1	1	140	109	1
1	1	1	140	146	1
1	1	1	141	98	1
1	1	1	141	151	1
1	1	1	142	49	1
1	1	1	142	55	1
1	1	1	143	57	5
1	1	1	143	91	1
1	1	1	143	132	1
1	1	1	145	4	1
1	1	1	145	22	3
1	1	1	146	36	1
1	1	1	146	90	1
1	1	1	147	24	1
2	1	1	147	67	1
1	1	1	147	119	2
1	1	1	147	152	1
1	1	1	148	6	1
1	1	1	148	43	1
1	1	1	148	44	1
1	1	1	148	63	4
1	1	1	148	102	1
1	1	1	149	19	1
1	1	1	149	31	1
1	1	1	149	69	1
1	1	1	149	112	1
1	1	1	150	13	1
1	1	1	150	26	1
1	1	1	150	36	1
1	1	1	150	38	1
1	1	1	150	85	1
1	1	1	150	101	2
1	1	1	150	114	1
1	1	1	150	120	1
2	1	1	150	139	1
2	1	1	151	18	1
1	1	1	151	64	1
1	1	1	151	89	1
1	1	1	151	122	1
1	1	1	151	137	4
1	1	1	152	15	1
1	1	1	152	138	1
1	1	1	153	2	4
1	1	1	153	110	1
1	1	1	154	29	1
2	1	1	154	32	1
1	1	1	154	42	1
3	1	1	154	62	1
1	1	1	154	76	1
1	1	1	154	102	1
1	1	1	155	3	1
1	1	1	155	19	3
1	1	1	155	21	5
1	1	1	155	53	1
1	1	1	158	19	1
1	1	1	158	23	1
1	1	1	158	70	2
1	1	1	159	65	1
2	1	1	159	150	1
1	1	1	160	53	1
1	1	1	160	100	1
1	1	1	160	140	1
1	1	1	161	2	1
1	1	1	161	57	3
1	1	1	162	20	1
2	1	1	162	43	1
1	1	1	162	87	1
1	1	1	163	26	1
1	1	1	163	37	1
1	1	1	164	142	1
1	1	1	165	60	1
1	1	1	165	127	1
1	1	1	166	125	1
1	1	1	166	151	1
1	1	1	168	68	1
1	1	1	168	97	1
1	1	1	169	12	1
1	1	1	169	65	1
1	1	1	169	87	1
1	1	1	171	70	1
1	1	1	171	82	1
1	1	1	171	90	4
3	1	1	172	29	1
1	1	1	172	60	1
1	1	1	173	12	1
2	1	1	173	42	4
1	1	1	173	49	1
1	1	1	173	99	1
1	1	1	174	52	1
1	1	1	175	12	1
1	1	2	1	56	1
1	1	2	1	71	1
1	1	2	1	146	1
1	1	2	3	35	1
1	1	2	3	47	1
1	1	2	3	53	1
1	1	2	3	116	1
1	1	2	4	71	1
1	1	2	5	10	4
2	1	2	5	44	1
1	1	2	5	99	1
2	1	2	6	21	1
1	1	2	6	42	1
2	1	2	6	48	1
1	1	2	6	111	1
1	1	2	6	128	3
1	1	2	6	146	1
2	1	2	7	26	1
1	1	2	7	42	1
1	1	2	7	51	1
1	1	2	7	107	1
1	1	2	8	39	1
1	1	2	8	46	1
1	1	2	8	58	1
1	1	2	8	61	1
1	1	2	8	64	1
1	1	2	8	119	1
1	1	2	8	129	2
1	1	2	9	10	1
2	1	2	9	11	1
1	1	2	9	112	1
1	1	2	9	152	1
1	1	2	10	56	1
1	1	2	10	84	1
1	1	2	10	134	1
1	1	2	11	1	1
1	1	2	11	18	1
1	1	2	11	34	4
1	1	2	11	38	1
1	1	2	11	59	1
1	1	2	12	8	1
1	1	2	13	26	5
1	1	2	13	37	1
1	1	2	13	45	1
1	1	2	14	1	1
1	1	2	14	10	1
1	1	2	14	83	1
1	1	2	14	144	1
1	1	2	15	2	1
1	1	2	15	15	1
1	1	2	15	51	1
1	1	2	15	56	1
1	1	2	15	58	1
2	1	2	15	61	1
1	1	2	15	82	1
1	1	2	16	62	1
1	1	2	16	124	1
1	1	2	16	127	1
2	1	2	17	20	5
1	1	2	17	23	1
1	1	2	17	24	1
1	1	2	17	41	1
1	1	2	17	53	1
1	1	2	18	31	1
1	1	2	18	91	1
1	1	2	18	107	1
1	1	2	20	12	1
2	1	2	20	53	1
1	1	2	21	10	1
1	1	2	21	72	1
1	1	2	21	85	1
1	1	2	21	139	1
1	1	2	22	64	1
1	1	2	22	131	1
1	1	2	23	13	2
1	1	2	23	19	1
1	1	2	23	37	1
1	1	2	23	65	1
2	1	2	23	123	1
1	1	2	23	146	1
1	1	2	23	147	3
3	1	2	24	137	1
1	1	2	25	43	1
1	1	2	25	113	1
1	1	2	25	145	1
1	1	2	26	4	1
2	1	2	26	12	3
1	1	2	26	14	1
1	1	2	26	24	1
1	1	2	26	81	1
1	1	2	26	96	1
1	1	2	26	105	1
1	1	2	26	123	1
1	1	2	26	143	1
1	1	2	27	14	1
1	1	2	27	144	1
1	1	2	28	55	1
1	1	2	28	60	1
1	1	2	28	103	1
1	1	2	28	129	1
1	1	2	28	139	1
1	1	2	29	42	1
1	1	2	29	57	4
1	1	2	29	60	1
2	1	2	29	132	1
2	1	2	29	143	1
1	1	2	30	45	1
1	1	2	30	84	1
1	1	2	30	118	1
1	1	2	31	65	1
1	1	2	32	43	1
1	1	2	32	146	1
1	1	2	33	20	1
1	1	2	33	55	1
2	1	2	34	8	1
1	1	2	34	41	3
1	1	2	34	46	1
1	1	2	34	69	1
1	1	2	34	90	1
1	1	2	34	91	1
1	1	2	34	108	1
1	1	2	34	144	1
1	1	2	35	47	1
1	1	2	36	1	1
1	1	2	36	29	1
1	1	2	36	49	1
1	1	2	36	51	1
1	1	2	36	100	1
1	1	2	36	121	1
1	1	2	36	129	1
1	1	2	37	37	1
1	1	2	37	83	1
1	1	2	37	104	1
1	1	2	38	18	1
1	1	2	38	56	1
1	1	2	38	82	5
1	1	2	39	2	2
3	1	2	39	3	1
1	1	2	39	27	1
1	1	2	39	35	1
1	1	2	39	47	1
2	1	2	39	68	1
2	1	2	39	76	1
1	1	2	39	86	1
1	1	2	39	112	1
1	1	2	39	148	1
1	1	2	39	152	1
1	1	2	41	1	1
2	1	2	41	82	1
1	1	2	41	85	1
1	1	2	41	95	1
1	1	2	41	152	1
1	1	2	42	11	1
2	1	2	42	125	1
1	1	2	43	2	1
1	1	2	43	13	1
1	1	2	43	43	1
1	1	2	43	61	1
2	1	2	43	96	3
1	1	2	44	6	1
1	1	2	44	21	1
2	1	2	44	26	1
1	1	2	44	35	1
1	1	2	44	37	1
1	1	2	44	38	1
1	1	2	44	59	1
1	1	2	44	118	1
1	1	2	44	133	2
1	1	2	44	143	1
1	1	2	45	27	1
2	1	2	45	28	1
2	1	2	45	57	1
1	1	2	45	74	1
1	1	2	45	129	1
1	1	2	45	134	1
1	1	2	46	4	4
1	1	2	46	8	4
1	1	2	46	13	1
1	1	2	46	14	2
1	1	2	46	24	1
1	1	2	46	42	2
2	1	2	46	55	1
2	1	2	47	33	4
2	1	2	48	36	1
1	1	2	48	42	1
1	1	2	48	52	3
1	1	2	48	54	1
1	1	2	48	70	1
1	1	2	48	106	4
1	1	2	48	124	1
1	1	2	48	142	1
1	1	2	49	12	2
1	1	2	49	21	4
1	1	2	49	29	1
1	1	2	49	55	4
2	1	2	49	78	1
2	1	2	49	86	4
1	1	2	49	89	1
1	1	2	49	92	1
1	1	2	49	95	1
1	1	2	49	110	2
2	1	2	49	146	1
1	1	2	50	23	1
1	1	2	50	44	1
2	1	2	50	57	1
1	1	2	50	59	1
1	1	2	50	98	1
1	1	2	50	115	1
2	1	2	51	4	1
1	1	2	51	121	1
2	1	2	51	123	1
1	1	2	52	39	1
1	1	2	52	80	1
1	1	2	52	110	1
1	1	2	53	120	2
1	1	2	54	4	1
1	1	2	54	93	1
1	1	2	55	9	1
2	1	2	55	14	3
1	1	2	55	81	3
1	1	2	55	122	1
1	1	2	56	9	1
1	1	2	56	11	1
1	1	2	56	20	4
1	1	2	56	51	1
2	1	2	56	65	1
2	1	2	57	9	1
3	1	2	57	13	1
1	1	2	57	47	1
1	1	2	57	59	1
1	1	2	58	84	1
1	1	2	58	134	1
1	1	2	59	35	1
2	1	2	59	145	1
1	1	2	60	59	1
1	1	2	60	118	1
2	1	2	61	14	1
1	1	2	61	28	1
2	1	2	61	94	1
1	1	2	61	112	1
1	1	2	62	126	1
1	1	2	62	139	1
2	1	2	63	31	1
1	1	2	63	43	1
2	1	2	63	118	4
1	1	2	64	65	1
1	1	2	65	10	1
1	1	2	65	17	2
1	1	2	65	33	1
1	1	2	65	42	1
1	1	2	65	65	1
1	1	2	66	146	1
2	1	2	67	57	1
1	1	2	67	139	1
1	1	2	68	45	1
1	1	2	68	91	2
1	1	2	69	7	1
1	1	2	69	15	1
1	1	2	69	27	1
2	1	2	69	29	1
1	1	2	69	121	1
1	1	2	69	132	1
1	1	2	70	9	1
1	1	2	70	11	1
1	1	2	70	63	1
1	1	2	70	83	1
1	1	2	70	91	4
1	1	2	70	105	1
1	1	2	70	130	1
1	1	2	70	151	1
1	1	2	71	23	1
1	1	2	71	85	1
1	1	2	72	20	1
1	1	2	72	24	1
1	1	2	72	57	1
1	1	2	72	66	4
1	1	2	72	112	1
2	1	2	72	113	1
1	1	2	72	135	1
1	1	2	73	125	1
1	1	2	73	146	1
2	1	2	74	20	4
1	1	2	74	36	1
1	1	2	74	75	1
1	1	2	74	109	1
1	1	2	74	112	1
1	1	2	74	120	1
1	1	2	74	135	1
2	1	2	74	152	1
1	1	2	75	2	1
1	1	2	75	9	1
3	1	2	75	66	1
1	1	2	75	105	1
1	1	2	76	18	1
2	1	2	76	58	1
1	1	2	76	68	1
1	1	2	76	95	1
1	1	2	77	12	1
1	1	2	77	23	1
1	1	2	77	39	1
1	1	2	77	68	1
1	1	2	77	118	1
1	1	2	77	137	1
2	1	2	77	151	1
1	1	2	78	30	1
1	1	2	78	31	1
1	1	2	78	37	1
1	1	2	78	39	1
1	1	2	78	60	1
1	1	2	78	110	1
1	1	2	78	125	1
1	1	2	78	129	1
2	1	2	78	144	1
1	1	2	79	9	1
1	1	2	79	24	1
1	1	2	79	37	1
1	1	2	79	42	1
1	1	2	79	67	1
2	1	2	79	95	5
1	1	2	79	99	1
1	1	2	79	101	1
1	1	2	79	101	3
1	1	2	79	102	1
1	1	2	79	121	3
1	1	2	80	31	1
1	1	2	80	45	1
2	1	2	80	63	1
1	1	2	81	25	1
1	1	2	81	28	1
4	1	2	81	40	1
2	1	2	81	57	1
1	1	2	81	81	1
1	1	2	81	92	1
1	1	2	81	98	4
1	1	2	81	131	1
1	1	2	81	132	1
2	1	2	81	137	1
1	1	2	82	45	1
1	1	2	82	54	1
1	1	2	82	80	1
2	1	2	82	119	1
2	1	2	82	129	1
1	1	2	82	138	1
1	1	2	82	144	1
1	1	2	83	41	1
1	1	2	83	56	1
1	1	2	83	76	1
1	1	2	83	86	4
1	1	2	83	115	1
2	1	2	84	128	1
1	1	2	85	20	5
1	1	2	85	74	1
1	1	2	85	144	1
1	1	2	86	104	1
1	1	2	86	112	1
1	1	2	86	125	1
1	1	2	87	110	1
1	1	2	89	60	1
1	1	2	91	37	1
1	1	2	91	98	1
2	1	2	91	145	1
1	1	2	92	38	1
1	1	2	93	18	5
1	1	2	93	86	1
2	1	2	93	90	1
1	1	2	93	120	1
1	1	2	93	125	1
1	1	2	94	21	1
1	1	2	94	106	1
1	1	2	95	14	1
1	1	2	95	28	1
1	1	2	95	66	5
1	1	2	95	75	6
1	1	2	95	100	1
1	1	2	95	119	1
1	1	2	95	123	1
1	1	2	96	9	1
1	1	2	96	18	1
1	1	2	96	36	1
2	1	2	96	39	1
1	1	2	96	119	1
1	1	2	98	82	1
1	1	2	98	99	1
1	1	2	99	51	1
1	1	2	99	83	1
1	1	2	99	125	1
1	1	2	99	127	1
1	1	2	100	23	1
1	1	2	100	36	1
1	1	2	101	27	1
1	1	2	103	81	1
1	1	2	103	107	1
1	1	2	103	112	1
1	1	2	104	85	1
1	1	2	106	35	1
1	1	2	106	86	1
1	1	2	106	101	1
1	1	2	106	150	1
1	1	2	106	152	4
1	1	2	107	152	1
1	1	2	109	53	2
1	1	2	109	75	1
1	1	2	109	83	1
1	1	2	109	113	1
2	1	2	110	10	5
1	1	2	110	29	1
2	1	2	110	87	1
1	1	2	111	91	2
1	1	2	111	140	1
1	1	2	111	148	1
1	1	2	112	100	1
1	1	2	112	124	1
1	1	2	113	52	3
2	1	2	113	92	1
1	1	2	113	97	1
1	1	2	114	140	1
2	1	2	114	152	1
1	1	2	115	49	1
1	1	2	115	72	1
1	1	2	115	91	1
1	1	2	115	92	1
2	1	2	115	105	1
1	1	2	116	21	1
2	1	2	116	31	1
1	1	2	116	45	4
1	1	2	117	2	1
1	1	2	117	53	2
1	1	2	118	11	1
1	1	2	118	71	1
1	1	2	118	144	1
2	1	2	119	12	1
2	1	2	119	21	1
2	1	2	119	29	1
1	1	2	119	38	1
1	1	2	119	48	1
1	1	2	119	60	1
1	1	2	119	111	1
1	1	2	119	117	1
2	1	2	119	124	1
1	1	2	119	137	1
1	1	2	119	143	1
1	1	2	120	62	1
2	1	2	120	67	1
2	1	2	120	98	1
1	1	2	120	152	1
1	1	2	121	23	1
1	1	2	121	25	1
1	1	2	121	76	1
1	1	2	121	103	1
1	1	2	121	120	4
1	1	2	121	132	1
1	1	2	121	151	1
2	1	2	122	18	1
1	1	2	122	52	1
1	1	2	122	115	4
1	1	2	123	23	1
1	1	2	123	29	1
1	1	2	123	105	1
1	1	2	123	131	1
1	1	2	124	12	1
1	1	2	124	20	1
2	1	2	124	26	1
2	1	2	124	42	1
1	1	2	124	73	1
1	1	2	124	75	1
1	1	2	124	121	1
1	1	2	124	137	1
1	1	2	125	8	1
2	1	2	125	12	1
1	1	2	125	17	1
1	1	2	125	26	1
1	1	2	125	50	1
1	1	2	125	107	1
1	1	2	125	133	1
1	1	2	125	134	1
2	1	2	126	28	4
1	1	2	126	30	1
1	1	2	126	42	1
2	1	2	126	57	1
1	1	2	126	82	1
2	1	2	127	67	3
1	1	2	127	73	1
1	1	2	127	95	1
1	1	2	127	127	1
1	1	2	128	6	1
1	1	2	128	14	1
1	1	2	128	55	1
1	1	2	128	99	1
1	1	2	129	5	1
1	1	2	129	20	4
1	1	2	129	51	1
1	1	2	129	132	1
1	1	2	130	125	1
1	1	2	131	14	2
1	1	2	131	30	1
1	1	2	131	31	1
3	1	2	131	38	1
1	1	2	131	45	1
1	1	2	131	96	5
1	1	2	131	98	1
1	1	2	132	76	1
6	1	2	132	110	1
1	1	2	133	27	1
1	1	2	134	4	1
1	1	2	134	54	1
2	1	2	134	63	5
2	1	2	134	68	1
1	1	2	134	102	1
1	1	2	134	127	1
1	1	2	136	38	1
1	1	2	136	58	4
1	1	2	136	103	1
1	1	2	136	139	1
2	1	2	137	33	1
1	1	2	138	43	1
1	1	2	138	75	1
1	1	2	138	112	4
1	1	2	139	15	1
1	1	2	139	60	1
1	1	2	140	11	1
1	1	2	140	84	4
1	1	2	140	90	1
1	1	2	140	98	1
1	1	2	141	12	5
1	1	2	142	30	1
1	1	2	142	74	1
1	1	2	142	147	1
1	1	2	143	2	1
1	1	2	144	3	1
2	1	2	144	116	1
2	1	2	144	131	2
1	1	2	145	2	2
1	1	2	145	112	1
2	1	2	146	4	1
1	1	2	146	56	1
1	1	2	146	128	1
1	1	2	146	141	4
1	1	2	147	6	1
1	1	2	147	28	1
1	1	2	147	56	1
2	1	2	147	81	1
1	1	2	147	110	1
1	1	2	148	7	2
1	1	2	148	12	1
2	1	2	148	21	1
1	1	2	148	34	1
1	1	2	148	65	1
1	1	2	148	133	1
1	1	2	148	133	4
1	1	2	149	10	1
1	1	2	149	11	1
1	1	2	149	43	1
1	1	2	150	2	1
1	1	2	150	15	4
2	1	2	150	81	1
1	1	2	150	96	1
1	1	2	150	98	1
1	1	2	150	105	1
1	1	2	150	137	1
1	1	2	151	20	1
1	1	2	151	55	4
1	1	2	151	74	1
1	1	2	151	95	1
1	1	2	151	132	1
1	1	2	152	13	1
1	1	2	152	15	1
1	1	2	152	30	1
1	1	2	152	57	1
1	1	2	152	86	1
1	1	2	152	138	1
1	1	2	153	23	1
2	1	2	153	38	1
1	1	2	153	58	1
2	1	2	153	74	1
1	1	2	153	75	1
1	1	2	153	94	1
2	1	2	153	112	1
1	1	2	153	148	1
1	1	2	154	11	1
1	1	2	154	12	1
1	1	2	154	16	1
1	1	2	154	61	1
1	1	2	154	67	1
2	1	2	154	82	1
1	1	2	154	138	1
1	1	2	154	149	1
3	1	2	156	20	1
1	1	2	156	60	3
1	1	2	156	96	1
1	1	2	157	68	1
1	1	2	157	131	1
1	1	2	157	146	1
1	1	2	158	2	1
2	1	2	158	41	1
2	1	2	158	44	1
1	1	2	158	83	1
1	1	2	158	96	1
1	1	2	158	141	1
2	1	2	159	39	1
2	1	2	159	44	1
1	1	2	159	90	1
2	1	2	159	97	1
1	1	2	159	108	1
1	1	2	159	123	4
3	1	2	160	129	1
1	1	2	162	24	1
1	1	2	162	43	1
1	1	2	162	49	1
1	1	2	162	74	1
1	1	2	163	36	1
1	1	2	163	85	1
1	1	2	163	109	1
2	1	2	163	117	1
2	1	2	164	43	3
1	1	2	164	91	2
1	1	2	165	59	2
1	1	2	165	104	1
1	1	2	165	120	1
1	1	2	166	42	1
1	1	2	166	84	1
1	1	2	166	88	1
1	1	2	166	112	1
1	1	2	168	57	5
1	1	2	168	68	1
1	1	2	168	103	1
1	1	2	169	52	1
1	1	2	171	38	1
1	1	2	171	53	4
1	1	2	171	73	1
2	1	2	171	98	1
1	1	2	171	118	1
1	1	2	172	36	1
1	1	2	172	39	1
1	1	2	172	44	1
1	1	2	172	125	1
1	1	2	173	21	1
1	1	2	173	124	1
1	1	2	173	129	1
1	1	2	174	39	1
1	1	2	174	39	3
1	1	2	174	43	1
1	1	2	174	44	1
1	1	2	174	63	1
1	1	2	174	104	4
1	1	2	175	43	1
1	1	2	175	67	1
1	1	2	175	74	1
2	1	3	2	6	1
1	1	3	2	75	1
1	1	3	2	101	3
1	1	3	4	45	1
1	1	3	5	43	1
2	1	3	5	112	1
1	1	3	6	64	1
2	1	3	6	66	1
1	1	3	6	97	1
1	1	3	7	34	1
2	1	3	7	43	2
1	1	3	7	72	1
2	1	3	7	88	1
1	1	3	8	16	1
1	1	3	8	37	1
1	1	3	8	38	1
2	1	3	8	146	1
1	1	3	9	8	1
1	1	3	9	33	1
1	1	3	9	64	1
1	1	3	9	74	1
1	1	3	10	36	1
1	1	3	10	114	1
2	1	3	10	142	1
1	1	3	11	13	1
2	1	3	12	57	1
1	1	3	12	102	1
1	1	3	13	3	1
1	1	3	13	14	1
1	1	3	13	35	1
1	1	3	13	57	1
1	1	3	13	66	1
1	1	3	13	72	1
1	1	3	13	103	1
1	1	3	13	121	1
1	1	3	13	146	1
1	1	3	14	39	1
1	1	3	14	62	1
1	1	3	14	106	1
2	1	3	15	20	1
1	1	3	15	42	1
1	1	3	15	50	1
1	1	3	15	56	1
1	1	3	15	67	1
1	1	3	15	138	1
2	1	3	16	80	1
1	1	3	16	117	1
2	1	3	16	120	1
1	1	3	16	143	1
1	1	3	16	152	1
1	1	3	17	11	1
1	1	3	17	28	2
1	1	3	17	81	1
1	1	3	17	85	1
1	1	3	17	136	1
1	1	3	17	151	1
1	1	3	18	8	1
1	1	3	18	58	1
1	1	3	18	65	1
1	1	3	18	142	1
1	1	3	19	45	1
1	1	3	19	48	1
1	1	3	20	101	1
1	1	3	20	146	1
1	1	3	21	38	1
1	1	3	22	20	2
1	1	3	22	97	1
1	1	3	22	101	3
1	1	3	23	26	1
1	1	3	23	66	1
1	1	3	23	93	1
1	1	3	23	123	1
1	1	3	23	134	1
1	1	3	23	142	1
2	1	3	24	33	1
1	1	3	24	43	1
1	1	3	25	10	1
1	1	3	25	47	1
1	1	3	25	67	1
1	1	3	25	68	1
1	1	3	25	74	1
1	1	3	25	85	1
1	1	3	25	107	1
1	1	3	25	133	1
1	1	3	25	146	1
1	1	3	25	147	1
1	1	3	26	8	1
1	1	3	26	11	4
1	1	3	26	16	1
1	1	3	26	20	2
1	1	3	26	33	1
2	1	3	26	66	1
2	1	3	26	127	1
1	1	3	27	95	1
1	1	3	27	146	1
1	1	3	28	60	1
2	1	3	29	15	1
1	1	3	29	27	1
1	1	3	29	83	1
2	1	3	29	112	1
1	1	3	29	147	1
2	1	3	30	17	1
1	1	3	31	8	1
1	1	3	31	14	1
1	1	3	31	70	1
1	1	3	31	91	1
2	1	3	32	14	3
1	1	3	32	38	1
1	1	3	32	145	3
1	1	3	33	53	4
2	1	3	33	70	1
1	1	3	33	89	1
1	1	3	33	115	1
1	1	3	34	10	1
1	1	3	34	32	1
1	1	3	34	33	1
1	1	3	34	52	5
1	1	3	34	73	1
1	1	3	34	74	1
1	1	3	34	152	2
1	1	3	35	20	1
2	1	3	36	11	1
1	1	3	36	39	1
1	1	3	36	48	1
1	1	3	36	132	1
1	1	3	36	139	1
1	1	3	37	9	1
1	1	3	37	20	3
1	1	3	37	41	1
1	1	3	37	43	1
1	1	3	37	47	1
1	1	3	37	75	1
2	1	3	37	82	3
1	1	3	37	114	1
1	1	3	38	16	1
1	1	3	38	33	1
2	1	3	38	52	1
2	1	3	38	93	1
2	1	3	38	112	1
1	1	3	39	20	1
2	1	3	39	28	1
1	1	3	39	43	1
1	1	3	39	60	3
1	1	3	39	112	1
1	1	3	39	134	1
1	1	3	39	142	5
1	1	3	40	78	1
1	1	3	41	28	3
2	1	3	41	42	1
1	1	3	41	124	1
1	1	3	41	144	1
2	1	3	42	25	1
1	1	3	42	62	1
1	1	3	42	76	1
1	1	3	43	7	1
2	1	3	43	11	1
1	1	3	43	43	1
1	1	3	43	68	4
1	1	3	43	74	1
1	1	3	43	83	1
1	1	3	43	138	1
1	1	3	44	32	1
1	1	3	44	47	1
1	1	3	44	57	1
1	1	3	44	62	1
2	1	3	44	74	1
1	1	3	44	75	1
1	1	3	44	91	1
2	1	3	44	137	1
1	1	3	44	144	4
1	1	3	45	12	1
1	1	3	45	16	1
2	1	3	45	23	1
1	1	3	45	36	1
1	1	3	45	43	1
1	1	3	45	49	1
1	1	3	45	68	1
1	1	3	45	73	1
2	1	3	45	132	1
1	1	3	45	144	2
1	1	3	46	18	1
1	1	3	46	60	1
1	1	3	46	101	1
1	1	3	46	118	1
1	1	3	47	7	1
1	1	3	47	92	1
1	1	3	48	8	1
1	1	3	48	9	1
1	1	3	48	20	1
1	1	3	48	28	1
2	1	3	48	36	1
1	1	3	48	44	1
1	1	3	48	76	1
1	1	3	48	82	1
1	1	3	48	87	1
1	1	3	48	89	1
1	1	3	48	150	1
1	1	3	49	37	1
1	1	3	49	39	1
2	1	3	49	42	1
1	1	3	49	68	1
1	1	3	49	97	1
1	1	3	49	133	1
1	1	3	49	141	1
1	1	3	49	152	1
1	1	3	50	37	1
1	1	3	50	42	1
3	1	3	50	81	1
1	1	3	50	112	1
1	1	3	51	53	1
1	1	3	51	72	1
1	1	3	51	141	1
2	1	3	52	13	1
1	1	3	52	28	1
1	1	3	52	108	4
1	1	3	52	149	2
1	1	3	53	126	1
1	1	3	54	75	1
1	1	3	55	16	5
1	1	3	55	51	1
1	1	3	55	78	1
1	1	3	55	111	1
1	1	3	55	130	1
1	1	3	56	141	1
1	1	3	57	31	1
1	1	3	57	49	3
1	1	3	58	2	1
1	1	3	58	9	5
1	1	3	58	21	1
1	1	3	58	37	1
1	1	3	58	57	1
1	1	3	58	91	3
1	1	3	58	103	1
1	1	3	58	126	1
1	1	3	59	23	1
1	1	3	60	107	1
1	1	3	60	133	1
1	1	3	60	140	1
1	1	3	60	143	1
2	1	3	61	18	1
1	1	3	61	23	3
1	1	3	61	56	1
1	1	3	61	123	1
2	1	3	61	133	1
2	1	3	61	143	1
1	1	3	62	27	4
2	1	3	62	61	1
2	1	3	62	73	1
1	1	3	63	35	5
1	1	3	63	66	4
1	1	3	63	123	1
1	1	3	63	144	1
1	1	3	64	42	1
2	1	3	64	62	1
1	1	3	64	138	1
1	1	3	64	146	1
1	1	3	65	60	1
1	1	3	65	112	1
1	1	3	65	127	1
1	1	3	66	42	1
2	1	3	66	58	1
1	1	3	66	72	1
1	1	3	67	110	1
1	1	3	67	120	1
1	1	3	68	112	1
1	1	3	69	7	1
1	1	3	69	35	1
1	1	3	69	56	1
1	1	3	69	68	1
2	1	3	69	91	1
1	1	3	69	126	1
1	1	3	70	39	1
1	1	3	70	51	1
2	1	3	70	91	4
1	1	3	70	106	1
2	1	3	70	118	1
1	1	3	71	43	1
1	1	3	72	10	1
1	1	3	72	41	1
1	1	3	72	80	1
1	1	3	72	142	1
1	1	3	73	101	1
2	1	3	73	105	1
1	1	3	74	70	1
1	1	3	74	139	1
1	1	3	74	152	3
1	1	3	75	56	1
1	1	3	77	68	1
1	1	3	77	70	1
1	1	3	77	103	1
2	1	3	78	14	1
1	1	3	78	42	1
2	1	3	78	73	1
1	1	3	78	82	4
2	1	3	78	91	1
1	1	3	78	107	1
1	1	3	79	28	1
1	1	3	79	39	1
1	1	3	79	44	2
1	1	3	79	49	1
1	1	3	79	121	1
2	1	3	80	116	1
1	1	3	80	144	1
2	1	3	80	151	1
1	1	3	81	6	1
2	1	3	81	9	1
1	1	3	81	30	1
1	1	3	81	45	1
1	1	3	81	51	5
1	1	3	81	86	1
1	1	3	81	92	1
1	1	3	81	96	1
1	1	3	82	2	1
1	1	3	82	12	1
1	1	3	82	17	4
1	1	3	82	57	1
1	1	3	82	63	1
1	1	3	82	91	1
1	1	3	82	99	1
1	1	3	82	101	1
2	1	3	82	139	1
1	1	3	83	2	1
1	1	3	83	8	1
1	1	3	83	24	1
1	1	3	83	27	1
1	1	3	83	29	1
1	1	3	83	35	1
1	1	3	83	45	1
1	1	3	83	97	4
1	1	3	83	108	1
1	1	3	83	110	4
1	1	3	83	144	1
1	1	3	85	76	5
1	1	3	87	35	1
2	1	3	87	90	1
1	1	3	87	123	1
1	1	3	88	20	4
1	1	3	88	29	1
1	1	3	88	83	1
1	1	3	89	68	1
1	1	3	89	112	1
1	1	3	89	138	1
2	1	3	90	1	1
1	1	3	90	56	1
1	1	3	90	73	3
4	1	3	91	29	1
1	1	3	91	57	1
1	1	3	91	62	1
1	1	3	91	74	1
1	1	3	91	127	1
2	1	3	93	2	1
2	1	3	93	32	2
1	1	3	93	48	1
1	1	3	93	75	1
1	1	3	93	103	1
1	1	3	93	114	1
2	1	3	94	10	1
1	1	3	94	57	1
1	1	3	94	118	1
1	1	3	94	134	1
1	1	3	95	14	1
1	1	3	95	20	3
1	1	3	95	23	2
1	1	3	95	39	1
1	1	3	95	48	1
1	1	3	95	82	1
1	1	3	95	143	1
1	1	3	96	4	2
1	1	3	96	21	1
1	1	3	96	53	1
1	1	3	96	86	1
1	1	3	96	126	3
1	1	3	96	130	1
1	1	3	96	131	1
1	1	3	96	135	1
1	1	3	97	108	1
2	1	3	98	2	1
1	1	3	98	115	1
1	1	3	98	139	1
1	1	3	99	8	1
1	1	3	99	36	1
2	1	3	99	42	4
1	1	3	99	101	1
1	1	3	100	92	2
1	1	3	100	93	1
1	1	3	101	103	1
2	1	3	102	61	1
2	1	3	104	74	1
1	1	3	104	145	1
2	1	3	105	87	4
1	1	3	106	12	1
1	1	3	106	23	1
1	1	3	106	60	1
1	1	3	106	84	1
1	1	3	106	102	1
1	1	3	106	144	1
1	1	3	106	150	1
1	1	3	107	125	1
1	1	3	109	38	1
2	1	3	110	28	1
1	1	3	110	99	1
1	1	3	111	16	1
1	1	3	111	43	1
1	1	3	111	89	1
1	1	3	111	107	1
1	1	3	111	110	1
1	1	3	112	28	1
1	1	3	112	38	5
1	1	3	112	90	4
1	1	3	112	91	1
1	1	3	112	110	2
1	1	3	113	42	1
1	1	3	113	95	1
2	1	3	113	135	1
1	1	3	114	6	1
1	1	3	114	105	1
1	1	3	114	141	1
1	1	3	116	106	1
1	1	3	116	118	1
1	1	3	116	139	1
1	1	3	117	18	1
1	1	3	118	57	1
2	1	3	118	58	1
1	1	3	118	100	1
3	1	3	118	112	1
1	1	3	119	7	1
1	1	3	119	8	1
1	1	3	119	10	1
1	1	3	119	10	4
1	1	3	119	18	1
2	1	3	119	37	1
4	1	3	119	39	4
1	1	3	119	46	5
2	1	3	119	63	1
1	1	3	119	67	1
2	1	3	119	68	1
1	1	3	119	73	1
1	1	3	119	86	2
1	1	3	119	88	1
1	1	3	119	94	1
1	1	3	119	96	1
2	1	3	119	97	1
1	1	3	119	100	1
1	1	3	119	114	1
1	1	3	119	119	1
1	1	3	119	130	1
1	1	3	119	133	1
1	1	3	119	144	1
1	1	3	119	145	1
1	1	3	119	146	1
1	1	3	120	8	1
1	1	3	120	125	1
1	1	3	121	67	1
1	1	3	121	139	1
1	1	3	122	3	1
1	1	3	122	14	1
1	1	3	122	57	3
1	1	3	122	67	1
1	1	3	122	83	1
1	1	3	122	108	1
1	1	3	123	11	1
1	1	3	123	12	1
1	1	3	123	33	1
1	1	3	123	57	1
1	1	3	123	74	1
1	1	3	123	97	1
1	1	3	123	127	1
1	1	3	123	134	1
1	1	3	124	8	1
1	1	3	124	13	1
1	1	3	124	24	1
1	1	3	124	27	1
1	1	3	124	57	1
1	1	3	124	68	1
1	1	3	124	74	1
1	1	3	124	81	1
1	1	3	124	144	1
1	1	3	125	82	1
1	1	3	125	120	1
1	1	3	125	145	1
1	1	3	125	150	1
1	1	3	127	2	1
1	1	3	127	11	1
2	1	3	127	30	1
1	1	3	127	42	1
1	1	3	127	47	1
1	1	3	127	132	1
2	1	3	127	143	1
1	1	3	128	10	1
1	1	3	128	47	4
1	1	3	128	72	1
1	1	3	128	90	1
1	1	3	128	102	2
1	1	3	128	141	1
1	1	3	130	61	1
1	1	3	130	70	1
1	1	3	130	151	1
1	1	3	131	12	1
2	1	3	131	28	1
1	1	3	131	99	1
2	1	3	131	146	1
1	1	3	132	61	1
1	1	3	132	115	4
1	1	3	132	133	1
1	1	3	133	83	2
1	1	3	134	3	1
1	1	3	134	28	1
1	1	3	134	112	3
1	1	3	136	90	1
1	1	3	137	27	2
2	1	3	137	52	1
1	1	3	137	71	1
1	1	3	137	91	1
2	1	3	138	10	1
2	1	3	138	87	1
1	1	3	138	115	1
1	1	3	138	121	1
1	1	3	138	141	1
1	1	3	139	37	1
1	1	3	139	152	1
1	1	3	140	38	1
1	1	3	141	31	1
1	1	3	141	112	1
2	1	3	141	119	1
1	1	3	142	116	5
1	1	3	143	4	1
1	1	3	143	13	1
2	1	3	143	143	1
1	1	3	144	103	1
1	1	3	145	24	1
1	1	3	145	60	1
1	1	3	145	106	1
1	1	3	145	111	1
2	1	3	145	134	1
1	1	3	145	138	1
1	1	3	146	16	1
1	1	3	146	53	1
1	1	3	146	56	1
1	1	3	146	129	1
1	1	3	147	18	1
1	1	3	147	75	1
1	1	3	147	125	3
2	1	3	147	149	1
1	1	3	148	23	1
1	1	3	148	64	1
1	1	3	148	86	1
1	1	3	149	91	2
1	1	3	149	105	4
1	1	3	149	123	1
1	1	3	149	125	1
1	1	3	149	137	1
1	1	3	149	152	1
1	1	3	150	38	1
2	1	3	150	42	1
1	1	3	150	46	1
1	1	3	150	65	4
2	1	3	151	88	1
1	1	3	151	95	1
1	1	3	151	137	1
1	1	3	151	144	1
2	1	3	152	53	1
1	1	3	152	94	1
2	1	3	153	61	4
3	1	3	154	53	1
1	1	3	154	66	1
1	1	3	154	116	1
1	1	3	155	44	1
1	1	3	155	67	1
2	1	3	155	73	1
1	1	3	155	108	1
1	1	3	157	14	1
1	1	3	157	27	1
1	1	3	157	61	1
1	1	3	158	110	1
1	1	3	158	146	1
1	1	3	159	19	2
2	1	3	159	128	4
1	1	3	159	140	1
1	1	3	160	20	4
1	1	3	160	32	1
1	1	3	160	138	1
1	1	3	161	7	1
1	1	3	161	32	1
1	1	3	161	101	1
1	1	3	162	39	1
2	1	3	162	65	1
1	1	3	164	65	4
1	1	3	166	12	1
1	1	3	166	106	1
1	1	3	167	55	1
1	1	3	167	55	2
1	1	3	167	121	2
1	1	3	169	13	1
2	1	3	171	15	1
1	1	3	171	27	1
1	1	3	171	89	1
1	1	3	171	114	1
1	1	3	172	10	1
1	1	3	172	57	1
1	1	3	172	94	4
2	1	3	172	139	2
1	1	3	173	19	5
2	1	3	173	66	1
1	1	3	173	103	1
1	1	3	174	42	1
2	1	3	174	98	1
1	1	3	175	26	1
1	1	3	175	35	1
1	1	3	175	39	1
1	1	3	175	118	1
1	1	4	1	131	1
1	1	4	2	48	4
1	1	4	2	50	1
1	1	4	3	126	1
1	1	4	3	149	1
1	1	4	4	49	1
1	1	4	5	112	1
1	1	4	5	128	1
1	1	4	6	83	1
1	1	4	6	84	1
1	1	4	6	100	1
1	1	4	6	111	1
1	1	4	7	99	1
2	1	4	8	51	1
1	1	4	8	87	1
1	1	4	8	93	1
2	1	4	9	21	4
1	1	4	9	33	1
1	1	4	9	47	1
1	1	4	10	17	1
1	1	4	10	47	1
1	1	4	10	70	1
1	1	4	11	28	1
1	1	4	11	100	2
1	1	4	11	123	1
1	1	4	12	25	1
2	1	4	12	45	1
1	1	4	12	58	1
1	1	4	13	68	1
1	1	4	14	70	1
1	1	4	14	140	1
1	1	4	15	35	1
1	1	4	15	38	4
1	1	4	15	48	1
1	1	4	15	138	1
1	1	4	16	76	1
1	1	4	16	113	1
1	1	4	16	131	1
1	1	4	17	7	1
1	1	4	17	16	1
1	1	4	17	34	1
1	1	4	17	41	5
1	1	4	17	81	1
1	1	4	18	13	1
1	1	4	18	150	1
2	1	4	19	7	1
1	1	4	19	82	1
1	1	4	21	4	1
1	1	4	21	50	1
1	1	4	21	115	1
1	1	4	21	147	1
1	1	4	22	2	1
1	1	4	22	23	1
1	1	4	22	29	1
1	1	4	22	49	1
1	1	4	22	132	1
1	1	4	23	3	1
1	1	4	23	13	2
1	1	4	23	30	1
2	1	4	23	91	1
1	1	4	24	122	4
1	1	4	25	31	5
1	1	4	25	82	1
1	1	4	25	146	1
1	1	4	26	6	1
3	1	4	26	21	4
1	1	4	26	30	5
1	1	4	26	31	1
1	1	4	26	56	1
1	1	4	26	70	1
1	1	4	26	74	1
2	1	4	26	87	1
2	1	4	26	95	1
1	1	4	26	113	1
1	1	4	26	127	1
1	1	4	27	19	1
2	1	4	28	43	1
1	1	4	28	96	1
1	1	4	28	123	2
2	1	4	29	20	1
1	1	4	29	31	1
3	1	4	29	34	1
1	1	4	29	100	1
2	1	4	29	112	1
1	1	4	30	4	1
1	1	4	30	37	1
2	1	4	30	74	2
1	1	4	30	76	1
1	1	4	30	121	1
1	1	4	30	135	1
1	1	4	32	57	1
1	1	4	32	66	3
1	1	4	32	86	1
1	1	4	33	26	1
1	1	4	33	79	2
1	1	4	33	138	1
1	1	4	33	143	1
1	1	4	34	7	1
1	1	4	34	15	1
1	1	4	34	21	4
1	1	4	34	29	1
1	1	4	34	30	5
1	1	4	34	125	1
1	1	4	34	127	1
1	1	4	34	137	1
2	1	4	35	39	1
1	1	4	35	49	1
1	1	4	35	106	1
1	1	4	35	140	1
4	1	4	35	143	1
2	1	4	36	36	1
1	1	4	36	74	1
1	1	4	36	97	1
1	1	4	37	11	1
2	1	4	37	27	1
1	1	4	37	75	1
2	1	4	37	85	1
2	1	4	37	138	1
1	1	4	38	39	1
1	1	4	38	57	1
1	1	4	38	60	1
[truncated: 428,924 more rows]
