# Supplementary material for: Flexibility-tuning of dual-display DNA-encoded chemical libraries facilitates cyclic peptide ligand discovery
Source: Nat Commun. 2025 Apr 5;16:3273. doi: 10.1038/s41467-025-58507-w (PMC11972359; doi:10.1038/s41467-025-58507-w)
Supplement: Supplementary file 4 — Source Data [file 41467_2025_58507_MOESM4_ESM.zip › Source_Data_Files_Selections/NSP14_Sel2_1.txt]

Count	Code1	Code2	Code3	Code4	Code5
1	1	1	1	2	1
1	1	1	1	129	1
1	1	1	1	151	1
1	1	1	2	37	1
1	1	1	2	91	1
1	1	1	2	112	1
2	1	1	2	131	2
1	1	1	3	3	1
1	1	1	3	26	2
1	1	1	3	99	2
1	1	1	3	148	1
2	1	1	4	81	4
1	1	1	4	102	1
1	1	1	5	36	3
1	1	1	6	69	1
1	1	1	6	150	1
1	1	1	7	7	1
1	1	1	7	26	1
1	1	1	7	30	2
1	1	1	7	104	3
2	1	1	7	121	1
1	1	1	7	151	1
2	1	1	8	55	1
1	1	1	8	103	1
1	1	1	8	113	1
1	1	1	9	27	1
1	1	1	9	66	1
1	1	1	9	106	1
1	1	1	10	12	1
1	1	1	10	30	1
1	1	1	10	96	1
1	1	1	10	148	1
1	1	1	11	10	1
1	1	1	11	33	1
1	1	1	11	43	1
1	1	1	11	105	1
1	1	1	11	109	1
1	1	1	11	120	1
1	1	1	12	100	1
1	1	1	12	129	1
1	1	1	12	132	1
1	1	1	12	142	1
1	1	1	13	6	1
2	1	1	13	13	1
1	1	1	13	37	1
1	1	1	13	48	1
1	1	1	13	112	1
1	1	1	14	10	1
1	1	1	14	26	1
1	1	1	14	55	1
1	1	1	14	83	3
3	1	1	14	87	1
1	1	1	14	114	1
1	1	1	14	132	1
1	1	1	14	149	1
2	1	1	14	151	1
1	1	1	15	16	1
3	1	1	15	19	1
1	1	1	15	46	1
1	1	1	15	84	1
1	1	1	15	149	1
1	1	1	16	20	1
1	1	1	16	37	1
1	1	1	16	42	4
1	1	1	16	46	1
1	1	1	16	55	1
1	1	1	16	59	1
1	1	1	16	70	1
1	1	1	16	120	1
1	1	1	16	147	1
2	1	1	17	20	1
1	1	1	17	91	1
2	1	1	17	129	1
1	1	1	18	61	1
1	1	1	19	95	3
1	1	1	20	10	1
1	1	1	20	13	2
1	1	1	20	89	1
1	1	1	20	137	1
1	1	1	21	9	1
1	1	1	21	71	1
1	1	1	21	92	1
1	1	1	22	12	4
1	1	1	22	28	5
1	1	1	22	43	1
1	1	1	22	59	1
1	1	1	22	113	5
1	1	1	23	33	1
1	1	1	23	92	1
2	1	1	23	119	1
3	1	1	24	9	1
1	1	1	24	21	4
1	1	1	24	39	4
1	1	1	24	42	1
2	1	1	24	49	1
1	1	1	24	103	1
1	1	1	24	134	1
1	1	1	25	39	2
1	1	1	25	43	1
1	1	1	25	144	4
1	1	1	26	7	1
1	1	1	26	8	1
1	1	1	26	38	1
1	1	1	26	43	3
1	1	1	26	65	3
1	1	1	26	66	1
1	1	1	26	75	1
1	1	1	26	81	1
1	1	1	26	88	1
2	1	1	26	113	1
1	1	1	26	113	3
1	1	1	26	126	1
1	1	1	27	62	1
1	1	1	27	70	1
1	1	1	27	118	1
1	1	1	28	50	1
1	1	1	28	66	1
1	1	1	28	138	1
1	1	1	28	146	1
1	1	1	29	4	1
1	1	1	29	15	1
1	1	1	29	57	1
3	1	1	29	83	1
1	1	1	29	84	4
2	1	1	29	105	1
1	1	1	29	111	1
1	1	1	30	10	1
1	1	1	30	14	1
1	1	1	31	8	1
1	1	1	31	25	1
1	1	1	32	21	3
2	1	1	32	74	1
1	1	1	32	92	1
1	1	1	32	108	1
1	1	1	32	117	1
2	1	1	33	26	1
1	1	1	33	142	1
1	1	1	34	11	1
1	1	1	34	27	1
1	1	1	34	67	1
1	1	1	34	115	3
2	1	1	35	68	1
1	1	1	35	113	1
1	1	1	36	51	1
1	1	1	36	55	1
2	1	1	37	8	1
2	1	1	37	9	1
1	1	1	37	144	1
2	1	1	38	15	1
1	1	1	38	35	5
1	1	1	38	36	1
1	1	1	38	42	1
1	1	1	38	60	1
2	1	1	38	63	1
1	1	1	38	66	1
1	1	1	38	74	1
1	1	1	38	75	1
1	1	1	38	82	1
1	1	1	38	103	1
2	1	1	38	112	1
1	1	1	39	3	1
2	1	1	39	28	1
1	1	1	39	34	1
1	1	1	39	51	1
1	1	1	39	68	1
1	1	1	39	69	1
1	1	1	39	86	1
1	1	1	39	111	1
1	1	1	39	116	1
1	1	1	39	116	2
1	1	1	39	147	1
1	1	1	40	1	1
1	1	1	40	98	1
1	1	1	40	112	1
1	1	1	40	131	1
3	1	1	41	6	2
1	1	1	41	34	1
1	1	1	41	41	1
2	1	1	41	45	1
2	1	1	41	66	1
1	1	1	41	113	1
1	1	1	41	127	1
1	1	1	42	14	1
1	1	1	42	39	1
1	1	1	42	69	1
1	1	1	42	83	1
1	1	1	42	147	1
1	1	1	43	13	1
1	1	1	43	16	1
2	1	1	43	26	1
1	1	1	43	28	1
1	1	1	43	98	1
1	1	1	43	101	1
3	1	1	43	115	1
1	1	1	44	18	1
1	1	1	44	22	1
1	1	1	44	35	3
1	1	1	44	35	4
1	1	1	44	37	1
2	1	1	44	44	1
1	1	1	44	53	1
1	1	1	44	68	1
1	1	1	44	122	1
1	1	1	44	145	1
1	1	1	44	147	1
2	1	1	45	11	1
1	1	1	45	12	1
1	1	1	45	13	1
1	1	1	45	14	1
1	1	1	45	42	5
1	1	1	45	49	1
1	1	1	45	76	1
1	1	1	45	97	1
2	1	1	45	105	3
1	1	1	45	112	4
1	1	1	45	124	1
2	1	1	45	134	1
1	1	1	46	9	1
1	1	1	46	43	4
3	1	1	46	49	1
1	1	1	46	83	1
1	1	1	46	105	1
1	1	1	46	124	1
2	1	1	47	3	1
2	1	1	47	36	1
1	1	1	47	123	1
1	1	1	47	125	1
1	1	1	47	129	1
1	1	1	47	138	1
1	1	1	48	26	1
1	1	1	48	55	1
1	1	1	48	57	1
1	1	1	48	115	1
1	1	1	48	137	1
1	1	1	49	13	1
1	1	1	49	31	1
1	1	1	49	35	1
1	1	1	49	39	1
1	1	1	49	82	1
1	1	1	49	102	1
1	1	1	49	127	1
5	1	1	49	129	1
1	1	1	50	6	1
1	1	1	50	11	1
1	1	1	50	59	1
2	1	1	50	63	4
1	1	1	51	46	1
1	1	1	51	125	1
1	1	1	52	38	1
1	1	1	52	39	1
1	1	1	52	67	1
1	1	1	52	101	1
1	1	1	52	140	1
1	1	1	53	30	1
1	1	1	53	91	3
1	1	1	54	6	1
1	1	1	54	12	1
1	1	1	54	14	4
1	1	1	54	113	1
1	1	1	55	10	2
1	1	1	56	3	1
2	1	1	56	15	1
1	1	1	56	16	1
1	1	1	56	39	4
1	1	1	56	54	1
1	1	1	56	60	1
2	1	1	56	68	1
1	1	1	56	75	1
1	1	1	56	95	1
1	1	1	56	99	1
1	1	1	56	148	1
1	1	1	57	63	1
1	1	1	57	101	1
1	1	1	58	32	1
1	1	1	58	42	1
1	1	1	58	43	1
1	1	1	58	61	1
1	1	1	58	120	1
1	1	1	58	129	1
1	1	1	58	140	1
1	1	1	58	152	3
1	1	1	59	12	4
1	1	1	59	23	1
1	1	1	60	27	2
1	1	1	60	76	1
1	1	1	61	7	1
1	1	1	61	10	5
1	1	1	61	58	1
1	1	1	61	67	1
1	1	1	61	118	1
1	1	1	62	10	1
1	1	1	62	121	1
1	1	1	62	126	1
1	1	1	62	151	4
1	1	1	63	22	1
1	1	1	63	112	1
1	1	1	64	1	1
1	1	1	64	6	2
1	1	1	64	13	1
3	1	1	64	21	1
1	1	1	64	58	1
1	1	1	65	10	1
1	1	1	65	21	1
1	1	1	65	52	1
1	1	1	65	62	1
1	1	1	65	86	1
1	1	1	65	99	1
1	1	1	65	101	1
3	1	1	65	118	1
4	1	1	65	144	1
1	1	1	66	44	1
1	1	1	66	85	1
1	1	1	66	146	1
1	1	1	67	44	1
1	1	1	67	72	1
1	1	1	67	90	1
1	1	1	67	99	1
1	1	1	68	14	1
1	1	1	68	50	3
1	1	1	68	51	1
1	1	1	68	57	1
1	1	1	68	144	1
1	1	1	69	14	2
1	1	1	69	99	1
1	1	1	70	49	1
1	1	1	70	61	1
2	1	1	70	83	4
1	1	1	70	86	1
1	1	1	70	112	1
1	1	1	70	138	1
1	1	1	71	11	1
1	1	1	71	42	1
1	1	1	71	65	1
1	1	1	71	66	1
1	1	1	72	11	1
1	1	1	72	20	1
1	1	1	72	24	1
1	1	1	72	52	1
1	1	1	72	57	1
1	1	1	72	59	2
2	1	1	72	66	1
1	1	1	72	75	1
1	1	1	72	86	4
1	1	1	73	25	1
1	1	1	74	1	1
1	1	1	74	6	1
1	1	1	74	137	2
1	1	1	75	27	1
1	1	1	75	28	1
1	1	1	75	29	1
1	1	1	75	52	1
1	1	1	75	74	1
1	1	1	75	85	1
1	1	1	75	135	1
1	1	1	75	145	1
1	1	1	76	15	1
1	1	1	76	21	1
1	1	1	77	11	1
2	1	1	77	14	1
1	1	1	77	15	1
1	1	1	77	47	1
1	1	1	77	67	1
1	1	1	77	93	1
1	1	1	77	105	5
1	1	1	77	119	1
1	1	1	78	40	4
2	1	1	78	42	1
1	1	1	78	58	1
1	1	1	78	65	1
1	1	1	78	70	4
1	1	1	78	82	1
1	1	1	78	83	1
1	1	1	78	89	1
1	1	1	78	90	1
2	1	1	78	118	1
2	1	1	79	8	1
1	1	1	79	15	1
1	1	1	79	26	5
1	1	1	79	33	1
1	1	1	79	77	1
1	1	1	80	7	1
1	1	1	80	8	2
1	1	1	80	15	1
1	1	1	80	36	3
1	1	1	80	69	1
1	1	1	80	70	1
1	1	1	80	118	1
1	1	1	81	10	1
2	1	1	81	23	1
2	1	1	81	27	1
1	1	1	81	37	1
2	1	1	81	55	2
1	1	1	81	117	1
1	1	1	81	120	1
1	1	1	81	123	2
1	1	1	81	132	1
1	1	1	82	36	3
1	1	1	82	39	2
1	1	1	82	45	1
2	1	1	82	58	1
1	1	1	82	62	1
2	1	1	82	67	1
1	1	1	82	68	3
2	1	1	82	75	1
2	1	1	82	76	1
1	1	1	82	103	1
2	1	1	82	115	1
1	1	1	82	132	1
1	1	1	82	143	4
2	1	1	83	56	1
1	1	1	83	67	1
3	1	1	83	74	3
1	1	1	83	79	1
1	1	1	83	111	1
1	1	1	84	68	1
1	1	1	84	78	1
1	1	1	84	119	5
2	1	1	85	33	1
1	1	1	85	144	1
1	1	1	86	35	1
1	1	1	86	42	1
1	1	1	87	11	1
2	1	1	88	29	1
1	1	1	88	66	1
1	1	1	88	88	1
2	1	1	88	150	1
1	1	1	89	11	1
1	1	1	90	53	1
1	1	1	90	139	1
1	1	1	91	8	1
1	1	1	91	25	1
1	1	1	91	42	5
1	1	1	91	48	1
1	1	1	91	63	1
1	1	1	92	20	1
1	1	1	93	57	1
1	1	1	93	122	1
1	1	1	94	8	1
1	1	1	94	35	1
1	1	1	94	36	1
2	1	1	94	103	1
2	1	1	94	104	1
1	1	1	94	139	1
1	1	1	95	7	1
1	1	1	95	22	1
2	1	1	95	28	1
1	1	1	95	45	5
1	1	1	95	56	3
1	1	1	95	57	1
1	1	1	95	57	4
1	1	1	95	74	1
3	1	1	95	75	1
1	1	1	95	96	1
1	1	1	95	135	1
1	1	1	96	2	1
1	1	1	96	9	1
1	1	1	96	59	1
1	1	1	96	63	1
1	1	1	96	79	1
1	1	1	96	113	1
1	1	1	96	119	1
1	1	1	98	116	1
2	1	1	100	121	1
1	1	1	101	21	1
1	1	1	102	48	3
1	1	1	102	112	1
1	1	1	104	3	1
1	1	1	104	20	2
1	1	1	104	59	1
1	1	1	104	68	1
1	1	1	104	69	1
1	1	1	105	58	1
1	1	1	105	81	1
2	1	1	105	115	1
1	1	1	105	145	1
1	1	1	106	33	1
1	1	1	106	36	1
1	1	1	106	57	1
1	1	1	106	66	1
1	1	1	106	74	1
2	1	1	106	85	1
1	1	1	106	105	1
1	1	1	107	1	1
1	1	1	107	10	1
1	1	1	107	13	1
1	1	1	107	151	1
1	1	1	108	143	1
1	1	1	109	21	1
1	1	1	109	53	1
2	1	1	109	88	2
2	1	1	109	140	1
1	1	1	109	150	1
1	1	1	110	7	1
1	1	1	110	46	1
1	1	1	110	59	1
1	1	1	110	73	1
1	1	1	110	74	1
1	1	1	111	31	1
1	1	1	111	120	1
1	1	1	112	91	2
1	1	1	112	109	1
1	1	1	113	29	1
1	1	1	113	56	1
1	1	1	113	74	1
2	1	1	113	125	1
1	1	1	113	140	4
2	1	1	114	29	1
1	1	1	114	45	1
1	1	1	114	81	4
1	1	1	114	120	4
1	1	1	115	35	1
1	1	1	115	50	1
1	1	1	115	50	4
1	1	1	115	136	1
1	1	1	116	34	3
1	1	1	116	66	1
1	1	1	116	67	1
1	1	1	117	4	1
1	1	1	117	26	1
1	1	1	117	101	1
1	1	1	118	12	1
1	1	1	118	99	1
1	1	1	119	24	1
1	1	1	119	29	1
1	1	1	119	100	1
1	1	1	119	131	1
1	1	1	119	133	1
2	1	1	119	141	4
1	1	1	119	148	1
1	1	1	120	7	1
1	1	1	120	38	4
1	1	1	120	60	1
1	1	1	120	106	4
1	1	1	120	148	1
1	1	1	121	6	1
1	1	1	121	68	1
1	1	1	121	100	1
1	1	1	121	123	1
1	1	1	122	28	1
2	1	1	122	33	1
3	1	1	122	43	1
1	1	1	122	58	1
1	1	1	122	73	1
1	1	1	122	76	1
1	1	1	122	114	1
1	1	1	122	127	3
1	1	1	122	152	1
2	1	1	123	8	1
1	1	1	123	12	1
1	1	1	123	43	1
1	1	1	123	86	1
1	1	1	123	100	1
2	1	1	123	113	3
2	1	1	123	124	1
1	1	1	124	14	2
1	1	1	124	18	1
2	1	1	124	23	1
1	1	1	124	70	2
1	1	1	124	74	1
1	1	1	124	99	1
1	1	1	124	101	1
1	1	1	125	3	1
1	1	1	125	9	1
1	1	1	125	12	1
2	1	1	125	38	1
1	1	1	125	134	1
2	1	1	125	137	1
1	1	1	126	15	4
1	1	1	126	16	1
1	1	1	126	50	4
1	1	1	126	66	1
1	1	1	126	144	1
1	1	1	127	25	1
1	1	1	127	32	1
2	1	1	127	44	1
1	1	1	127	90	5
2	1	1	127	105	1
3	1	1	127	112	1
1	1	1	127	128	1
1	1	1	128	8	1
2	1	1	128	10	1
1	1	1	128	62	1
1	1	1	128	112	4
2	1	1	128	132	1
1	1	1	130	37	1
1	1	1	130	80	1
1	1	1	130	82	1
1	1	1	131	4	4
1	1	1	131	27	1
1	1	1	131	86	4
1	1	1	131	96	1
1	1	1	131	124	1
1	1	1	132	65	4
1	1	1	132	110	1
1	1	1	133	106	4
2	1	1	133	146	1
1	1	1	134	111	4
1	1	1	136	12	1
1	1	1	136	34	1
1	1	1	136	43	1
3	1	1	136	84	1
1	1	1	137	52	1
1	1	1	137	66	1
1	1	1	137	88	4
1	1	1	138	11	1
1	1	1	138	18	2
2	1	1	139	30	1
1	1	1	139	38	1
2	1	1	139	63	1
1	1	1	139	76	3
1	1	1	139	86	1
1	1	1	139	124	2
1	1	1	140	63	1
1	1	1	140	105	1
1	1	1	140	121	1
1	1	1	141	11	1
1	1	1	141	36	1
1	1	1	141	107	1
1	1	1	141	112	1
1	1	1	142	4	1
1	1	1	142	83	1
1	1	1	142	112	1
1	1	1	142	115	1
1	1	1	143	51	1
1	1	1	143	70	1
1	1	1	143	98	1
1	1	1	143	150	1
1	1	1	144	71	1
1	1	1	144	94	1
1	1	1	144	105	1
1	1	1	145	9	1
1	1	1	145	12	5
1	1	1	145	35	1
1	1	1	145	67	1
1	1	1	145	115	1
2	1	1	146	93	1
2	1	1	147	6	4
1	1	1	147	10	2
1	1	1	147	15	1
2	1	1	147	23	1
1	1	1	147	25	1
2	1	1	148	12	1
1	1	1	148	31	1
1	1	1	148	36	1
1	1	1	149	103	1
2	1	1	149	110	1
1	1	1	150	15	1
1	1	1	150	32	1
1	1	1	150	34	1
1	1	1	150	68	1
1	1	1	150	89	4
1	1	1	150	110	1
1	1	1	150	115	1
1	1	1	150	123	1
1	1	1	150	124	1
1	1	1	151	116	1
1	1	1	151	123	1
1	1	1	151	128	4
1	1	1	151	132	1
1	1	1	152	28	1
1	1	1	152	62	2
1	1	1	152	94	1
1	1	1	152	143	1
2	1	1	153	1	1
1	1	1	153	60	2
1	1	1	153	74	1
3	1	1	153	76	1
1	1	1	154	15	1
1	1	1	154	43	1
1	1	1	154	87	1
2	1	1	154	100	1
1	1	1	154	102	1
1	1	1	154	108	1
1	1	1	154	134	1
1	1	1	154	144	1
1	1	1	154	150	1
1	1	1	155	47	1
1	1	1	155	58	1
1	1	1	155	125	1
1	1	1	155	150	1
1	1	1	156	15	1
1	1	1	157	33	1
1	1	1	158	68	1
2	1	1	158	116	1
1	1	1	159	15	1
2	1	1	159	75	1
2	1	1	159	85	2
1	1	1	159	149	1
1	1	1	160	16	5
1	1	1	160	30	4
1	1	1	160	54	1
2	1	1	160	138	1
1	1	1	160	144	1
1	1	1	161	30	1
1	1	1	161	97	1
1	1	1	161	100	1
1	1	1	161	112	1
1	1	1	161	116	1
1	1	1	161	124	1
1	1	1	161	125	1
1	1	1	162	39	3
1	1	1	162	126	1
1	1	1	163	45	1
2	1	1	164	12	1
1	1	1	164	21	1
1	1	1	164	58	1
1	1	1	164	70	2
1	1	1	164	74	1
1	1	1	165	42	1
1	1	1	165	118	1
1	1	1	166	3	1
1	1	1	166	133	1
1	1	1	167	39	1
1	1	1	167	84	1
1	1	1	167	102	2
1	1	1	168	7	1
1	1	1	168	28	2
1	1	1	168	36	4
1	1	1	168	150	1
1	1	1	169	7	1
1	1	1	169	21	1
1	1	1	170	43	1
1	1	1	170	113	1
1	1	1	171	12	1
1	1	1	171	95	1
1	1	1	171	97	1
1	1	1	171	105	1
1	1	1	172	44	1
1	1	1	172	101	1
1	1	1	172	112	1
1	1	1	172	128	1
3	1	1	174	63	1
1	1	1	174	76	1
1	1	1	175	48	1
1	1	2	1	149	1
1	1	2	2	42	3
2	1	2	2	57	1
1	1	2	3	7	1
1	1	2	3	24	1
1	1	2	3	76	1
1	1	2	3	131	1
1	1	2	4	15	1
1	1	2	4	23	1
1	1	2	4	48	1
2	1	2	4	55	1
1	1	2	5	7	1
1	1	2	5	30	1
1	1	2	5	66	1
1	1	2	6	38	1
1	1	2	6	46	1
3	1	2	6	53	1
1	1	2	6	97	4
1	1	2	6	112	2
1	1	2	7	21	1
1	1	2	7	67	1
1	1	2	7	74	1
1	1	2	7	92	1
1	1	2	8	74	1
1	1	2	8	87	1
1	1	2	9	24	2
1	1	2	9	36	1
1	1	2	9	115	3
1	1	2	9	137	1
1	1	2	10	16	1
2	1	2	10	141	1
1	1	2	11	4	1
1	1	2	11	36	1
1	1	2	11	49	1
1	1	2	11	67	1
1	1	2	11	71	1
1	1	2	11	80	5
1	1	2	11	95	1
1	1	2	11	129	1
1	1	2	12	57	1
1	1	2	12	92	4
1	1	2	12	122	1
2	1	2	12	123	1
2	1	2	13	18	1
1	1	2	13	37	1
1	1	2	13	43	1
1	1	2	13	43	3
1	1	2	13	59	1
1	1	2	13	95	1
1	1	2	13	129	1
1	1	2	14	13	1
2	1	2	14	37	1
1	1	2	14	40	4
1	1	2	14	43	1
1	1	2	14	93	1
1	1	2	14	118	1
1	1	2	15	7	1
1	1	2	15	36	4
1	1	2	15	120	1
2	1	2	15	134	1
1	1	2	16	30	1
1	1	2	16	38	1
1	1	2	16	90	1
1	1	2	16	111	1
1	1	2	17	16	1
1	1	2	17	83	1
1	1	2	17	126	1
1	1	2	17	146	1
1	1	2	18	53	1
1	1	2	18	102	1
1	1	2	18	125	4
1	1	2	19	33	1
1	1	2	20	28	2
1	1	2	20	61	1
1	1	2	20	143	1
2	1	2	21	78	1
1	1	2	21	105	1
1	1	2	21	140	1
1	1	2	21	143	1
3	1	2	22	12	1
1	1	2	22	42	1
1	1	2	22	43	1
1	1	2	23	4	1
1	1	2	23	7	1
2	1	2	23	21	1
2	1	2	23	27	1
1	1	2	23	67	1
2	1	2	23	75	1
1	1	2	23	133	1
3	1	2	24	10	1
1	1	2	24	26	1
1	1	2	24	45	1
1	1	2	24	63	1
1	1	2	25	9	2
1	1	2	25	23	1
1	1	2	25	39	1
1	1	2	25	111	4
3	1	2	25	129	1
1	1	2	25	139	1
1	1	2	26	30	1
1	1	2	26	56	1
1	1	2	26	75	4
1	1	2	26	122	3
1	1	2	26	132	1
1	1	2	26	134	1
1	1	2	26	140	1
1	1	2	26	145	1
1	1	2	28	10	1
2	1	2	29	11	1
1	1	2	29	20	1
1	1	2	29	42	1
1	1	2	29	91	1
1	1	2	29	105	1
1	1	2	30	5	1
2	1	2	30	28	1
1	1	2	30	31	1
1	1	2	30	43	1
1	1	2	30	52	1
1	1	2	31	27	1
1	1	2	31	35	1
2	1	2	31	57	1
1	1	2	31	85	3
1	1	2	31	86	1
2	1	2	31	92	1
1	1	2	31	129	1
4	1	2	31	133	1
2	1	2	31	137	1
1	1	2	32	32	1
1	1	2	32	79	3
1	1	2	32	146	1
1	1	2	33	3	1
1	1	2	33	18	1
1	1	2	33	36	1
1	1	2	33	43	1
1	1	2	33	105	5
1	1	2	34	3	4
1	1	2	34	7	1
1	1	2	34	8	1
1	1	2	34	12	1
1	1	2	34	13	1
1	1	2	34	58	3
1	1	2	34	114	1
2	1	2	35	10	1
1	1	2	35	55	1
2	1	2	36	17	1
1	1	2	36	36	1
1	1	2	36	134	2
1	1	2	37	3	4
4	1	2	37	9	1
2	1	2	37	30	1
1	1	2	37	61	5
1	1	2	37	62	1
1	1	2	37	91	1
1	1	2	37	145	1
1	1	2	37	150	2
1	1	2	38	15	1
1	1	2	38	35	1
3	1	2	38	75	1
1	1	2	38	146	4
1	1	2	38	148	1
1	1	2	39	7	4
1	1	2	39	10	1
2	1	2	39	18	1
1	1	2	39	27	1
1	1	2	39	32	2
1	1	2	39	36	4
1	1	2	39	48	1
1	1	2	39	85	1
1	1	2	39	99	1
2	1	2	39	113	1
1	1	2	39	141	2
1	1	2	39	144	1
1	1	2	40	24	1
1	1	2	41	10	1
1	1	2	41	45	1
1	1	2	41	55	1
1	1	2	41	57	1
1	1	2	41	58	1
1	1	2	41	140	1
1	1	2	42	27	1
1	1	2	42	63	1
1	1	2	42	107	1
1	1	2	42	147	1
1	1	2	42	152	1
1	1	2	43	11	1
1	1	2	43	22	1
1	1	2	43	26	1
1	1	2	43	32	1
1	1	2	43	50	1
1	1	2	43	65	1
1	1	2	43	108	1
1	1	2	43	121	1
1	1	2	43	143	1
1	1	2	44	2	1
1	1	2	44	21	4
1	1	2	44	36	1
1	1	2	44	39	1
1	1	2	44	55	1
1	1	2	44	57	1
1	1	2	44	63	1
2	1	2	44	84	1
2	1	2	44	100	4
1	1	2	44	112	1
1	1	2	44	128	1
1	1	2	44	145	1
1	1	2	45	12	1
1	1	2	45	26	1
2	1	2	45	27	1
1	1	2	45	29	1
1	1	2	45	74	1
2	1	2	45	122	1
1	1	2	45	125	1
2	1	2	45	132	1
1	1	2	46	42	1
2	1	2	46	44	1
1	1	2	46	64	1
1	1	2	46	70	1
1	1	2	46	75	1
1	1	2	46	83	1
1	1	2	46	84	4
1	1	2	46	96	1
1	1	2	46	120	1
2	1	2	46	131	1
1	1	2	46	135	1
2	1	2	47	41	4
1	1	2	47	65	1
1	1	2	47	98	1
1	1	2	47	152	1
1	1	2	48	7	4
1	1	2	48	31	1
1	1	2	48	36	1
1	1	2	48	56	1
2	1	2	48	62	2
1	1	2	48	71	1
1	1	2	48	87	1
1	1	2	48	106	4
1	1	2	48	115	1
1	1	2	48	118	1
1	1	2	48	139	1
1	1	2	49	3	1
1	1	2	49	8	1
1	1	2	49	19	1
1	1	2	49	26	1
1	1	2	49	29	1
1	1	2	49	38	1
1	1	2	49	52	1
1	1	2	49	58	1
1	1	2	49	123	1
1	1	2	49	139	1
1	1	2	50	2	1
1	1	2	50	55	1
2	1	2	50	65	1
1	1	2	50	81	1
1	1	2	50	93	1
1	1	2	50	97	1
1	1	2	50	103	1
1	1	2	50	114	1
1	1	2	50	132	1
2	1	2	51	36	1
1	1	2	51	95	1
1	1	2	51	125	1
1	1	2	51	129	1
1	1	2	51	135	1
2	1	2	52	15	1
1	1	2	52	118	1
1	1	2	53	10	1
1	1	2	53	63	1
1	1	2	53	84	1
1	1	2	53	86	1
1	1	2	53	89	1
1	1	2	54	6	1
1	1	2	54	37	1
1	1	2	54	63	1
1	1	2	55	105	1
1	1	2	56	15	1
1	1	2	56	49	1
2	1	2	56	63	1
1	1	2	56	83	1
3	1	2	56	132	1
1	1	2	56	134	1
1	1	2	56	142	1
1	1	2	57	16	1
2	1	2	57	21	1
1	1	2	57	28	1
1	1	2	57	32	1
1	1	2	57	37	1
1	1	2	57	96	1
1	1	2	57	106	1
1	1	2	57	106	4
1	1	2	57	107	1
1	1	2	57	137	1
1	1	2	58	22	1
1	1	2	58	23	1
1	1	2	58	48	1
2	1	2	58	94	1
1	1	2	58	105	4
1	1	2	58	139	1
2	1	2	58	143	1
1	1	2	59	39	1
1	1	2	59	138	1
1	1	2	60	48	1
1	1	2	60	62	1
1	1	2	61	16	1
2	1	2	61	27	1
1	1	2	61	36	1
1	1	2	61	59	1
1	1	2	61	60	1
1	1	2	61	70	1
1	1	2	61	135	3
2	1	2	62	25	1
1	1	2	62	28	1
2	1	2	62	36	1
2	1	2	62	40	1
1	1	2	62	42	1
1	1	2	62	45	1
1	1	2	62	81	1
1	1	2	62	102	1
1	1	2	62	103	1
1	1	2	62	139	4
1	1	2	63	10	1
1	1	2	63	103	1
1	1	2	63	123	1
1	1	2	64	3	1
2	1	2	64	6	1
1	1	2	64	24	1
1	1	2	64	60	1
1	1	2	64	95	1
2	1	2	64	129	1
1	1	2	65	16	1
1	1	2	65	58	1
2	1	2	65	94	1
1	1	2	65	114	1
1	1	2	65	142	1
2	1	2	66	63	1
1	1	2	66	81	5
3	1	2	66	82	1
1	1	2	66	106	1
2	1	2	66	115	1
2	1	2	66	152	1
1	1	2	67	12	1
1	1	2	67	42	5
1	1	2	67	52	1
2	1	2	67	139	1
1	1	2	67	152	1
1	1	2	68	58	1
1	1	2	68	63	1
1	1	2	68	78	1
1	1	2	68	98	1
1	1	2	68	106	4
1	1	2	69	1	1
2	1	2	69	7	1
1	1	2	69	10	1
1	1	2	69	11	1
1	1	2	69	14	1
1	1	2	69	32	1
1	1	2	69	43	1
3	1	2	69	43	5
1	1	2	69	45	1
1	1	2	69	65	1
1	1	2	69	83	1
1	1	2	69	101	1
1	1	2	69	108	1
1	1	2	69	150	1
1	1	2	70	10	1
1	1	2	70	33	1
1	1	2	71	101	1
1	1	2	71	110	1
1	1	2	71	112	1
3	1	2	72	10	1
1	1	2	72	13	1
1	1	2	72	17	1
1	1	2	72	82	3
1	1	2	72	89	1
1	1	2	72	102	1
1	1	2	73	70	1
3	1	2	73	89	1
1	1	2	73	95	1
1	1	2	73	101	4
1	1	2	73	112	4
1	1	2	73	146	1
1	1	2	74	26	1
3	1	2	74	34	1
1	1	2	74	90	1
2	1	2	74	135	1
1	1	2	75	21	1
1	1	2	75	32	1
1	1	2	75	82	1
1	1	2	75	97	4
1	1	2	75	111	1
1	1	2	76	11	1
2	1	2	76	12	1
1	1	2	76	15	4
1	1	2	76	36	1
1	1	2	76	67	1
1	1	2	77	3	1
1	1	2	77	7	1
2	1	2	77	32	1
1	1	2	77	39	1
1	1	2	77	43	1
3	1	2	77	48	1
1	1	2	77	56	1
2	1	2	77	61	4
1	1	2	77	73	1
1	1	2	77	98	1
1	1	2	78	15	1
1	1	2	78	31	1
1	1	2	78	58	1
1	1	2	78	76	1
1	1	2	78	106	1
2	1	2	78	115	1
1	1	2	78	118	1
1	1	2	78	127	1
1	1	2	78	134	1
1	1	2	79	65	1
1	1	2	79	82	1
1	1	2	79	102	1
1	1	2	79	139	1
1	1	2	79	150	1
1	1	2	80	61	1
1	1	2	80	89	1
2	1	2	81	9	1
3	1	2	81	11	1
1	1	2	81	15	1
1	1	2	81	18	1
1	1	2	81	21	1
1	1	2	81	27	1
1	1	2	81	28	1
2	1	2	81	42	1
1	1	2	81	55	1
1	1	2	81	60	4
1	1	2	81	87	1
1	1	2	81	90	1
1	1	2	81	93	3
1	1	2	81	106	2
1	1	2	81	117	1
1	1	2	81	125	1
2	1	2	81	144	4
1	1	2	82	12	1
1	1	2	82	18	1
1	1	2	82	28	1
1	1	2	82	56	3
1	1	2	82	112	1
1	1	2	82	118	1
2	1	2	83	25	1
1	1	2	83	26	1
1	1	2	83	145	1
1	1	2	84	42	1
1	1	2	84	58	1
1	1	2	85	114	1
1	1	2	85	118	1
1	1	2	86	57	1
1	1	2	87	87	1
2	1	2	87	88	1
1	1	2	87	144	2
2	1	2	88	8	1
2	1	2	88	21	1
1	1	2	89	129	1
1	1	2	90	68	2
1	1	2	90	73	1
1	1	2	90	86	1
1	1	2	91	89	1
1	1	2	91	127	2
1	1	2	92	133	1
1	1	2	93	17	1
1	1	2	93	63	4
1	1	2	93	109	2
1	1	2	93	138	1
1	1	2	94	16	1
1	1	2	94	91	1
1	1	2	94	103	1
1	1	2	94	107	3
1	1	2	94	118	5
1	1	2	95	12	4
1	1	2	95	62	1
1	1	2	95	93	1
1	1	2	95	124	1
1	1	2	95	132	1
1	1	2	95	139	1
2	1	2	96	32	1
1	1	2	96	42	1
2	1	2	96	66	4
1	1	2	96	67	1
1	1	2	96	107	1
2	1	2	96	125	1
1	1	2	96	137	1
1	1	2	96	139	1
1	1	2	97	59	1
1	1	2	98	39	1
1	1	2	98	70	1
1	1	2	98	75	1
2	1	2	98	125	1
1	1	2	99	31	1
1	1	2	99	111	3
1	1	2	100	27	4
1	1	2	100	28	1
1	1	2	100	31	1
1	1	2	100	51	1
4	1	2	100	53	1
1	1	2	100	118	1
1	1	2	100	144	1
1	1	2	101	96	1
1	1	2	103	141	1
1	1	2	104	37	1
1	1	2	104	75	1
1	1	2	104	107	1
2	1	2	105	111	1
2	1	2	105	139	1
2	1	2	105	150	1
1	1	2	106	31	1
1	1	2	106	49	1
1	1	2	106	54	1
2	1	2	106	89	1
1	1	2	106	144	1
1	1	2	107	11	2
1	1	2	109	61	1
1	1	2	109	125	1
1	1	2	109	144	1
1	1	2	109	145	1
1	1	2	110	37	1
1	1	2	110	42	1
1	1	2	110	48	1
1	1	2	110	112	1
1	1	2	110	134	1
1	1	2	111	45	1
1	1	2	111	86	1
1	1	2	111	125	1
1	1	2	112	30	1
1	1	2	113	32	1
1	1	2	113	52	1
2	1	2	113	57	4
1	1	2	113	123	1
1	1	2	113	140	1
2	1	2	114	146	1
1	1	2	115	26	1
1	1	2	115	43	5
1	1	2	115	85	1
2	1	2	115	125	1
1	1	2	116	89	1
1	1	2	116	96	1
1	1	2	117	22	1
1	1	2	117	48	1
1	1	2	118	44	1
1	1	2	118	49	1
1	1	2	118	52	1
2	1	2	118	54	1
1	1	2	119	27	1
2	1	2	119	38	1
2	1	2	119	44	1
1	1	2	119	45	4
2	1	2	119	83	1
1	1	2	119	106	1
1	1	2	119	122	1
1	1	2	119	129	1
1	1	2	120	16	1
1	1	2	120	47	1
1	1	2	120	70	1
1	1	2	121	8	1
1	1	2	121	23	4
2	1	2	121	30	1
2	1	2	121	37	1
1	1	2	121	43	1
1	1	2	121	56	1
2	1	2	121	57	1
1	1	2	121	113	2
1	1	2	122	12	1
2	1	2	122	25	1
1	1	2	122	27	1
1	1	2	122	28	1
1	1	2	123	14	1
1	1	2	123	17	1
1	1	2	123	25	1
1	1	2	123	33	1
1	1	2	123	43	1
2	1	2	123	44	1
1	1	2	123	71	1
1	1	2	123	91	1
1	1	2	123	102	1
2	1	2	123	126	1
1	1	2	123	150	1
1	1	2	124	23	1
1	1	2	124	35	4
1	1	2	124	44	1
1	1	2	124	81	2
1	1	2	124	82	1
2	1	2	124	84	1
2	1	2	124	96	1
1	1	2	124	114	4
1	1	2	124	115	1
1	1	2	124	145	1
1	1	2	125	10	2
1	1	2	125	11	1
1	1	2	125	66	1
2	1	2	125	121	4
1	1	2	125	128	1
1	1	2	125	138	1
1	1	2	125	143	1
2	1	2	125	150	1
1	1	2	126	15	1
2	1	2	126	75	1
1	1	2	126	75	4
1	1	2	126	79	1
1	1	2	126	83	1
1	1	2	126	92	2
1	1	2	126	112	1
1	1	2	126	115	1
1	1	2	126	122	1
1	1	2	127	9	1
2	1	2	127	14	1
1	1	2	127	26	3
1	1	2	127	58	1
1	1	2	127	68	1
1	1	2	127	86	1
1	1	2	127	105	1
2	1	2	127	114	1
1	1	2	127	145	1
1	1	2	129	95	1
1	1	2	129	144	1
2	1	2	130	61	1
1	1	2	130	81	1
1	1	2	130	112	3
1	1	2	130	130	1
1	1	2	131	28	1
1	1	2	131	76	1
1	1	2	132	65	1
2	1	2	132	105	1
1	1	2	133	15	4
1	1	2	133	26	1
1	1	2	133	82	1
2	1	2	134	1	1
1	1	2	136	12	1
1	1	2	136	74	1
2	1	2	136	133	1
1	1	2	136	150	1
1	1	2	137	36	1
1	1	2	137	123	1
1	1	2	138	12	1
1	1	2	139	57	1
1	1	2	139	110	1
1	1	2	139	141	1
2	1	2	140	19	1
2	1	2	140	30	1
1	1	2	140	129	1
1	1	2	141	20	1
1	1	2	141	144	1
1	1	2	142	97	1
1	1	2	142	105	4
1	1	2	142	116	1
1	1	2	143	26	2
1	1	2	143	29	4
1	1	2	143	76	1
2	1	2	143	91	4
1	1	2	144	28	1
1	1	2	144	95	1
1	1	2	144	123	2
1	1	2	144	125	1
1	1	2	145	43	1
1	1	2	145	43	2
1	1	2	145	103	2
1	1	2	145	143	1
3	1	2	146	31	1
1	1	2	146	69	1
2	1	2	146	100	1
1	1	2	146	113	1
1	1	2	147	17	1
1	1	2	147	99	1
1	1	2	148	12	1
1	1	2	148	24	1
1	1	2	148	35	1
1	1	2	148	57	1
1	1	2	148	111	1
1	1	2	148	135	1
1	1	2	148	138	1
1	1	2	148	147	1
2	1	2	149	7	1
1	1	2	149	39	2
1	1	2	149	40	4
1	1	2	149	45	2
1	1	2	149	46	1
1	1	2	149	114	1
1	1	2	150	32	3
1	1	2	150	47	1
1	1	2	150	82	1
2	1	2	150	85	4
1	1	2	151	90	1
1	1	2	152	31	1
2	1	2	152	86	1
1	1	2	153	14	1
2	1	2	153	26	1
1	1	2	153	150	1
1	1	2	154	23	1
1	1	2	154	111	1
1	1	2	155	13	1
1	1	2	155	40	5
1	1	2	155	65	1
1	1	2	156	35	1
1	1	2	156	37	4
1	1	2	156	81	1
1	1	2	156	109	1
1	1	2	157	90	1
1	1	2	157	134	1
1	1	2	158	32	1
1	1	2	158	149	1
1	1	2	159	24	4
1	1	2	159	65	1
1	1	2	159	129	1
2	1	2	159	144	1
1	1	2	159	148	1
1	1	2	160	1	1
1	1	2	160	11	1
1	1	2	160	42	1
1	1	2	160	67	1
1	1	2	162	36	2
1	1	2	162	91	1
1	1	2	162	100	3
1	1	2	162	117	1
1	1	2	163	122	1
1	1	2	164	2	1
1	1	2	164	43	1
1	1	2	164	53	1
1	1	2	164	75	5
1	1	2	164	93	1
1	1	2	164	109	1
1	1	2	164	121	1
4	1	2	165	58	1
1	1	2	165	70	1
1	1	2	165	84	1
1	1	2	165	131	4
1	1	2	165	145	1
1	1	2	166	17	3
1	1	2	166	57	4
1	1	2	166	123	1
1	1	2	168	21	1
1	1	2	169	91	1
1	1	2	171	36	1
1	1	2	171	39	1
1	1	2	171	81	1
1	1	2	171	138	1
1	1	2	172	48	1
1	1	2	172	68	1
1	1	2	172	124	1
1	1	2	173	42	2
2	1	2	174	89	1
1	1	2	175	98	1
1	1	2	175	103	3
1	1	2	175	115	1
1	1	2	175	115	4
1	1	3	1	21	1
1	1	3	1	74	1
2	1	3	1	76	1
1	1	3	1	101	1
2	1	3	1	135	1
3	1	3	2	7	1
1	1	3	2	42	5
1	1	3	2	55	1
1	1	3	2	61	1
1	1	3	2	62	1
1	1	3	2	76	1
1	1	3	2	84	1
1	1	3	2	95	1
1	1	3	3	56	1
1	1	3	3	62	1
1	1	3	3	77	1
1	1	3	3	83	1
1	1	3	3	112	1
1	1	3	3	133	1
2	1	3	4	34	1
1	1	3	4	41	1
1	1	3	4	69	1
1	1	3	4	75	4
1	1	3	4	151	1
1	1	3	5	51	1
1	1	3	5	132	1
1	1	3	5	139	1
1	1	3	6	45	1
1	1	3	6	58	1
1	1	3	7	43	1
2	1	3	7	86	1
1	1	3	7	116	1
1	1	3	8	73	1
1	1	3	8	103	1
1	1	3	8	125	1
1	1	3	9	30	1
1	1	3	9	42	5
1	1	3	9	112	1
1	1	3	10	11	1
1	1	3	10	24	1
1	1	3	10	71	1
1	1	3	10	76	1
1	1	3	10	144	5
1	1	3	11	1	1
1	1	3	11	41	1
1	1	3	11	49	1
1	1	3	12	74	1
1	1	3	12	76	1
1	1	3	13	68	1
1	1	3	13	112	1
2	1	3	13	129	1
1	1	3	14	57	1
1	1	3	14	68	1
1	1	3	14	120	4
1	1	3	14	138	1
1	1	3	14	146	1
1	1	3	15	58	1
1	1	3	15	76	1
1	1	3	15	78	1
1	1	3	15	106	1
1	1	3	15	139	2
1	1	3	16	123	1
2	1	3	16	137	2
1	1	3	17	21	1
1	1	3	17	21	2
1	1	3	17	75	1
1	1	3	17	83	1
2	1	3	17	103	1
1	1	3	18	87	1
1	1	3	18	126	1
1	1	3	18	129	1
2	1	3	19	7	1
2	1	3	19	10	1
1	1	3	19	35	1
1	1	3	19	92	1
3	1	3	19	115	1
1	1	3	19	122	1
1	1	3	19	142	1
1	1	3	19	151	1
2	1	3	20	8	1
1	1	3	20	9	1
1	1	3	20	124	1
2	1	3	21	52	1
1	1	3	21	83	1
2	1	3	21	147	1
1	1	3	22	45	1
1	1	3	22	116	1
1	1	3	23	3	1
1	1	3	23	10	1
1	1	3	23	26	1
1	1	3	23	36	1
2	1	3	23	46	1
1	1	3	23	56	1
3	1	3	23	103	1
1	1	3	23	112	1
1	1	3	23	116	1
1	1	3	23	121	1
1	1	3	23	128	1
1	1	3	23	138	1
1	1	3	23	143	1
1	1	3	23	150	1
1	1	3	24	29	1
1	1	3	24	42	1
1	1	3	24	44	1
2	1	3	24	65	1
1	1	3	24	70	1
1	1	3	24	120	1
1	1	3	25	115	1
1	1	3	25	134	1
1	1	3	25	150	1
2	1	3	26	4	1
2	1	3	26	12	1
1	1	3	26	27	1
1	1	3	26	29	1
1	1	3	26	45	1
2	1	3	26	49	1
4	1	3	26	131	1
3	1	3	26	142	1
1	1	3	27	24	1
1	1	3	27	74	1
1	1	3	27	121	4
1	1	3	28	18	1
1	1	3	28	45	1
1	1	3	28	55	1
1	1	3	28	111	1
1	1	3	29	11	1
2	1	3	29	16	1
1	1	3	29	18	1
1	1	3	29	20	1
1	1	3	29	37	3
1	1	3	29	46	1
1	1	3	29	49	4
1	1	3	29	53	1
1	1	3	29	65	1
1	1	3	29	81	1
2	1	3	29	83	1
1	1	3	29	86	1
1	1	3	29	106	1
1	1	3	29	119	1
3	1	3	30	1	1
1	1	3	30	7	1
1	1	3	30	12	4
2	1	3	30	40	1
1	1	3	30	68	1
1	1	3	30	83	2
1	1	3	30	102	2
1	1	3	30	147	1
1	1	3	31	12	1
1	1	3	31	15	1
1	1	3	31	53	1
1	1	3	32	10	1
1	1	3	32	101	1
1	1	3	33	6	1
2	1	3	33	17	1
1	1	3	33	25	1
1	1	3	33	107	1
2	1	3	33	112	1
1	1	3	33	148	1
1	1	3	34	7	1
1	1	3	34	19	1
1	1	3	34	50	4
1	1	3	34	65	1
1	1	3	34	76	1
1	1	3	34	80	2
1	1	3	34	87	1
1	1	3	34	98	1
1	1	3	34	112	4
1	1	3	35	3	1
1	1	3	35	18	1
2	1	3	36	18	1
2	1	3	36	34	1
3	1	3	36	52	1
2	1	3	36	53	1
1	1	3	36	55	1
2	1	3	36	67	1
2	1	3	37	9	1
2	1	3	37	34	1
1	1	3	37	45	1
1	1	3	37	70	1
1	1	3	37	91	5
1	1	3	37	122	2
1	1	3	37	147	1
1	1	3	37	149	5
1	1	3	37	152	1
1	1	3	38	5	1
1	1	3	38	44	1
1	1	3	38	46	1
1	1	3	38	57	1
1	1	3	38	74	1
1	1	3	38	97	1
1	1	3	38	99	1
2	1	3	38	120	1
1	1	3	38	123	1
2	1	3	38	132	3
1	1	3	39	2	4
1	1	3	39	9	1
2	1	3	39	13	1
1	1	3	39	25	1
1	1	3	39	43	1
1	1	3	39	59	1
4	1	3	39	72	1
1	1	3	39	120	1
1	1	3	39	121	4
2	1	3	39	139	1
1	1	3	39	141	1
1	1	3	40	14	1
1	1	3	40	63	1
1	1	3	41	24	1
1	1	3	41	77	1
2	1	3	42	74	3
1	1	3	42	114	1
1	1	3	42	143	1
1	1	3	43	8	1
2	1	3	43	18	1
1	1	3	43	30	1
1	1	3	43	42	4
2	1	3	43	59	1
1	1	3	43	68	1
1	1	3	43	120	4
1	1	3	43	122	4
2	1	3	43	125	1
1	1	3	43	139	1
1	1	3	43	151	1
1	1	3	44	7	1
3	1	3	44	10	1
1	1	3	44	27	1
4	1	3	44	37	1
1	1	3	44	43	4
1	1	3	44	45	1
1	1	3	44	61	1
1	1	3	44	80	1
1	1	3	44	105	1
1	1	3	44	115	1
1	1	3	44	125	1
1	1	3	44	130	1
1	1	3	44	146	2
1	1	3	45	8	1
3	1	3	45	15	1
1	1	3	45	25	1
1	1	3	45	36	1
1	1	3	45	37	1
1	1	3	45	46	1
2	1	3	45	58	1
1	1	3	45	85	1
1	1	3	45	101	1
2	1	3	45	114	1
1	1	3	45	121	1
1	1	3	45	123	1
1	1	3	46	4	4
1	1	3	46	7	1
1	1	3	46	16	1
2	1	3	46	20	1
2	1	3	46	21	1
1	1	3	46	26	1
1	1	3	46	28	1
1	1	3	46	67	4
2	1	3	46	74	1
1	1	3	46	138	1
1	1	3	47	13	1
1	1	3	47	34	1
2	1	3	47	36	4
1	1	3	47	42	1
1	1	3	47	43	1
1	1	3	47	50	1
1	1	3	47	55	1
1	1	3	47	67	1
1	1	3	47	118	1
1	1	3	48	3	1
1	1	3	48	15	1
1	1	3	48	16	1
2	1	3	48	37	1
2	1	3	48	45	1
1	1	3	48	47	1
1	1	3	48	57	1
1	1	3	48	66	1
1	1	3	48	70	1
1	1	3	48	96	2
1	1	3	48	100	1
1	1	3	48	123	4
2	1	3	48	139	3
1	1	3	48	152	1
1	1	3	49	6	1
3	1	3	49	28	1
1	1	3	49	37	1
2	1	3	49	42	1
1	1	3	49	43	1
3	1	3	49	68	1
1	1	3	49	85	1
1	1	3	49	126	1
1	1	3	49	146	1
1	1	3	50	7	1
1	1	3	50	29	1
1	1	3	50	74	1
1	1	3	50	102	1
1	1	3	50	114	1
1	1	3	51	1	1
1	1	3	51	24	1
1	1	3	51	28	1
1	1	3	51	37	1
3	1	3	51	110	1
2	1	3	51	146	1
2	1	3	52	18	1
1	1	3	52	65	1
1	1	3	52	140	2
1	1	3	52	149	4
1	1	3	53	58	1
2	1	3	53	59	1
1	1	3	53	91	3
2	1	3	53	126	1
1	1	3	53	137	1
1	1	3	54	6	1
1	1	3	54	7	1
1	1	3	54	11	1
1	1	3	54	21	1
2	1	3	54	26	1
2	1	3	54	35	4
3	1	3	54	67	1
1	1	3	54	111	1
1	1	3	54	122	1
1	1	3	54	138	1
1	1	3	54	148	1
1	1	3	55	21	1
1	1	3	56	10	1
3	1	3	56	14	1
1	1	3	56	28	1
1	1	3	56	35	1
3	1	3	56	56	1
1	1	3	56	63	1
1	1	3	56	66	1
1	1	3	56	69	2
2	1	3	56	81	1
1	1	3	56	102	1
1	1	3	56	103	5
1	1	3	56	116	1
1	1	3	56	144	1
2	1	3	56	145	1
2	1	3	56	146	1
2	1	3	56	152	1
1	1	3	57	10	2
1	1	3	57	18	1
1	1	3	57	19	1
1	1	3	57	20	4
1	1	3	57	21	1
1	1	3	57	44	3
2	1	3	57	81	4
1	1	3	57	86	1
1	1	3	57	100	1
2	1	3	57	114	1
1	1	3	57	120	1
1	1	3	57	129	1
1	1	3	57	147	1
3	1	3	58	7	1
1	1	3	58	19	1
1	1	3	58	38	2
1	1	3	58	49	1
1	1	3	58	55	4
1	1	3	58	74	1
1	1	3	58	86	1
1	1	3	58	91	1
2	1	3	58	127	1
1	1	3	58	131	1
1	1	3	59	43	1
1	1	3	59	43	4
1	1	3	59	67	1
1	1	3	60	15	1
1	1	3	60	28	1
1	1	3	60	44	1
1	1	3	60	60	1
1	1	3	60	89	1
1	1	3	60	100	1
1	1	3	60	103	1
1	1	3	60	142	3
2	1	3	60	148	1
2	1	3	61	3	1
1	1	3	61	9	3
1	1	3	61	17	1
1	1	3	61	33	1
1	1	3	61	75	1
1	1	3	61	100	1
1	1	3	61	119	1
1	1	3	61	133	1
1	1	3	62	26	2
2	1	3	62	95	1
1	1	3	62	123	4
1	1	3	62	137	1
1	1	3	62	149	1
1	1	3	62	151	1
1	1	3	63	34	1
1	1	3	63	42	1
1	1	3	63	52	1
1	1	3	63	60	1
2	1	3	63	62	1
1	1	3	63	67	1
1	1	3	63	69	1
1	1	3	63	106	1
1	1	3	63	122	1
2	1	3	63	141	1
2	1	3	63	143	1
1	1	3	64	18	1
1	1	3	64	24	1
1	1	3	64	58	1
2	1	3	64	60	1
1	1	3	64	77	1
1	1	3	64	81	1
2	1	3	64	81	5
1	1	3	64	112	1
2	1	3	64	138	1
2	1	3	64	146	1
1	1	3	65	42	1
1	1	3	65	56	1
2	1	3	65	67	1
1	1	3	65	102	1
1	1	3	66	3	2
2	1	3	66	19	1
1	1	3	66	50	1
1	1	3	66	97	4
1	1	3	67	16	1
1	1	3	67	24	1
1	1	3	67	27	1
1	1	3	67	67	1
1	1	3	67	119	1
1	1	3	67	148	1
1	1	3	68	7	1
1	1	3	68	107	2
2	1	3	68	139	1
2	1	3	69	18	1
1	1	3	69	32	2
1	1	3	69	55	1
2	1	3	69	57	1
1	1	3	69	62	1
1	1	3	69	112	3
1	1	3	69	125	1
1	1	3	69	127	1
1	1	3	69	145	1
1	1	3	70	21	1
1	1	3	70	33	1
1	1	3	70	38	1
1	1	3	70	45	1
1	1	3	70	102	1
1	1	3	70	115	1
1	1	3	71	48	1
1	1	3	71	53	1
1	1	3	71	58	1
1	1	3	71	74	1
1	1	3	71	74	2
1	1	3	71	81	1
1	1	3	71	113	1
2	1	3	72	12	4
1	1	3	72	14	2
1	1	3	72	17	1
1	1	3	72	27	1
3	1	3	72	45	1
2	1	3	72	46	1
1	1	3	72	48	1
1	1	3	72	59	1
1	1	3	72	101	1
1	1	3	72	105	1
1	1	3	72	115	1
1	1	3	72	116	1
1	1	3	72	128	1
1	1	3	73	24	1
1	1	3	73	68	4
1	1	3	73	105	2
1	1	3	73	123	1
1	1	3	74	8	1
1	1	3	74	83	4
1	1	3	75	12	1
1	1	3	75	38	1
1	1	3	75	39	1
1	1	3	75	90	1
1	1	3	76	13	1
1	1	3	76	70	1
1	1	3	77	7	2
1	1	3	77	8	1
1	1	3	77	16	1
2	1	3	77	21	1
1	1	3	77	73	1
1	1	3	77	83	1
1	1	3	77	88	1
1	1	3	77	91	1
1	1	3	77	94	1
1	1	3	77	129	1
1	1	3	78	2	1
3	1	3	78	27	1
1	1	3	78	28	1
3	1	3	78	39	1
1	1	3	78	42	1
1	1	3	78	75	1
1	1	3	78	83	1
1	1	3	78	89	1
1	1	3	78	109	1
3	1	3	78	124	1
1	1	3	79	3	1
1	1	3	79	26	1
1	1	3	79	29	1
1	1	3	79	33	1
1	1	3	79	37	2
1	1	3	79	52	1
1	1	3	79	55	1
2	1	3	79	56	3
1	1	3	79	61	1
1	1	3	79	83	1
1	1	3	79	87	1
1	1	3	79	97	1
1	1	3	80	4	1
1	1	3	80	63	1
2	1	3	80	66	1
1	1	3	80	119	1
1	1	3	80	125	3
1	1	3	81	3	4
1	1	3	81	16	1
1	1	3	81	33	1
1	1	3	81	46	1
1	1	3	81	49	1
1	1	3	81	51	1
1	1	3	81	65	1
1	1	3	81	65	4
1	1	3	81	75	1
2	1	3	81	75	4
[truncated: 549,134 more rows]
