# Supplementary material for: Flexibility-tuning of dual-display DNA-encoded chemical libraries facilitates cyclic peptide ligand discovery
Source: Nat Commun. 2025 Apr 5;16:3273. doi: 10.1038/s41467-025-58507-w (PMC11972359; doi:10.1038/s41467-025-58507-w)
Supplement: Supplementary file 4 — Source Data [file 41467_2025_58507_MOESM4_ESM.zip › Source_Data_Files_Selections/CAIX_Sel2_Concat.txt]

Count	Code1	Code2	Code3	Code4	Code5
3.994397192205067	1	1	1	10	1
3.9089781409942357	1	1	1	11	1
3.884651740971422	1	1	1	30	4
3.884651740971422	1	1	1	47	1
3.994397192205067	1	1	1	60	4
3.884651740971422	1	1	1	94	1
3.884651740971422	1	1	1	123	2
3.884651740971422	1	1	1	123	4
3.994397192205067	1	1	2	24	1
3.9089781409942357	1	1	2	35	2
3.884651740971422	1	1	2	38	1
3.994397192205067	1	1	2	52	1
3.9089781409942357	1	1	2	52	4
7.769303481942844	1	1	2	56	1
3.9089781409942357	1	1	2	131	1
3.884651740971422	1	1	2	148	1
3.9089781409942357	1	1	3	25	1
3.884651740971422	1	1	3	27	4
3.9089781409942357	1	1	3	38	1
3.884651740971422	1	1	3	50	1
3.994397192205067	1	1	3	61	4
3.884651740971422	1	1	3	66	1
3.9089781409942357	1	1	3	83	1
3.9089781409942357	1	1	3	96	1
7.988794384410134	1	1	3	98	1
3.884651740971422	1	1	3	102	4
3.884651740971422	1	1	3	110	1
3.884651740971422	1	1	3	119	3
3.994397192205067	1	1	3	139	1
7.817956281988471	1	1	3	152	1
3.884651740971422	1	1	4	2	1
3.884651740971422	1	1	4	8	3
7.817956281988471	1	1	4	9	4
3.9089781409942357	1	1	4	14	1
3.9089781409942357	1	1	4	17	3
7.988794384410134	1	1	4	21	1
3.994397192205067	1	1	4	33	1
7.769303481942844	1	1	4	33	4
3.884651740971422	1	1	4	35	1
3.884651740971422	1	1	4	63	1
3.884651740971422	1	1	4	65	1
3.994397192205067	1	1	4	68	1
3.884651740971422	1	1	4	71	3
3.884651740971422	1	1	4	76	1
3.884651740971422	1	1	4	92	1
3.884651740971422	1	1	4	99	4
7.817956281988471	1	1	4	101	1
3.884651740971422	1	1	4	101	2
3.994397192205067	1	1	5	2	1
3.884651740971422	1	1	5	7	3
3.884651740971422	1	1	5	18	5
3.884651740971422	1	1	5	20	1
3.994397192205067	1	1	5	22	2
3.994397192205067	1	1	5	33	1
7.769303481942844	1	1	5	54	1
3.884651740971422	1	1	5	68	3
3.9089781409942357	1	1	5	69	1
3.9089781409942357	1	1	5	71	1
3.884651740971422	1	1	5	73	4
3.994397192205067	1	1	5	87	1
7.817956281988471	1	1	5	104	1
3.9089781409942357	1	1	5	113	1
3.884651740971422	1	1	5	138	1
3.9089781409942357	1	1	5	140	1
3.994397192205067	1	1	5	145	4
3.884651740971422	1	1	6	6	1
3.9089781409942357	1	1	6	7	4
3.884651740971422	1	1	6	21	2
3.9089781409942357	1	1	6	22	1
3.9089781409942357	1	1	6	34	2
3.994397192205067	1	1	6	41	1
3.884651740971422	1	1	6	58	1
3.884651740971422	1	1	6	60	3
7.988794384410134	1	1	6	76	1
3.994397192205067	1	1	6	79	3
3.994397192205067	1	1	6	85	1
3.9089781409942357	1	1	6	87	1
3.884651740971422	1	1	6	90	3
3.994397192205067	1	1	6	91	1
3.9089781409942357	1	1	6	111	1
11.726934422982707	1	1	6	121	4
3.994397192205067	1	1	6	143	1
3.884651740971422	1	1	7	20	1
3.884651740971422	1	1	7	60	1
3.9089781409942357	1	1	7	67	1
3.884651740971422	1	1	7	86	5
3.994397192205067	1	1	7	88	2
3.994397192205067	1	1	7	143	1
3.9089781409942357	1	1	8	18	1
3.9089781409942357	1	1	8	22	1
3.9089781409942357	1	1	8	56	5
3.884651740971422	1	1	8	75	1
3.994397192205067	1	1	8	95	1
3.884651740971422	1	1	8	101	2
3.9089781409942357	1	1	8	145	1
3.884651740971422	1	1	9	4	1
3.884651740971422	1	1	9	14	1
3.994397192205067	1	1	9	50	1
3.9089781409942357	1	1	9	119	1
3.994397192205067	1	1	9	125	1
3.884651740971422	1	1	9	139	4
3.9089781409942357	1	1	9	146	2
3.884651740971422	1	1	10	5	1
3.884651740971422	1	1	10	11	5
3.884651740971422	1	1	10	12	1
3.9089781409942357	1	1	10	13	1
3.9089781409942357	1	1	10	48	5
3.994397192205067	1	1	10	59	3
3.884651740971422	1	1	10	64	1
3.994397192205067	1	1	10	106	1
3.994397192205067	1	1	10	116	1
3.884651740971422	1	1	10	123	5
3.9089781409942357	1	1	10	132	1
3.884651740971422	1	1	10	134	3
3.884651740971422	1	1	10	135	1
3.884651740971422	1	1	10	144	1
3.994397192205067	1	1	10	152	1
3.884651740971422	1	1	11	2	1
3.884651740971422	1	1	11	13	1
3.884651740971422	1	1	11	19	2
3.884651740971422	1	1	11	19	3
3.884651740971422	1	1	11	22	1
3.9089781409942357	1	1	11	23	2
3.884651740971422	1	1	11	27	1
3.994397192205067	1	1	11	29	1
3.9089781409942357	1	1	11	33	4
3.994397192205067	1	1	11	38	1
3.994397192205067	1	1	11	39	1
3.994397192205067	1	1	11	63	1
3.994397192205067	1	1	11	71	4
3.9089781409942357	1	1	11	92	1
3.9089781409942357	1	1	11	97	1
3.994397192205067	1	1	11	150	1
7.769303481942844	1	1	12	11	1
3.884651740971422	1	1	12	20	1
3.9089781409942357	1	1	12	29	1
3.884651740971422	1	1	12	33	1
3.994397192205067	1	1	12	48	1
11.653955222914266	1	1	12	51	1
3.9089781409942357	1	1	12	53	1
3.884651740971422	1	1	12	56	1
3.9089781409942357	1	1	12	71	1
3.994397192205067	1	1	12	74	1
7.769303481942844	1	1	12	75	3
3.884651740971422	1	1	12	82	4
3.9089781409942357	1	1	12	103	4
3.884651740971422	1	1	12	105	1
3.884651740971422	1	1	12	116	1
7.817956281988471	1	1	12	128	1
3.994397192205067	1	1	13	3	4
3.9089781409942357	1	1	13	14	1
3.9089781409942357	1	1	13	28	1
3.994397192205067	1	1	13	37	1
3.884651740971422	1	1	13	47	5
3.9089781409942357	1	1	13	50	1
3.994397192205067	1	1	13	51	1
3.9089781409942357	1	1	13	54	1
7.769303481942844	1	1	13	66	1
3.9089781409942357	1	1	13	84	4
3.994397192205067	1	1	13	88	1
3.884651740971422	1	1	13	91	4
3.9089781409942357	1	1	13	105	1
3.994397192205067	1	1	13	107	1
7.769303481942844	1	1	13	112	1
3.994397192205067	1	1	13	115	1
3.994397192205067	1	1	13	121	1
3.9089781409942357	1	1	13	132	1
3.994397192205067	1	1	13	137	1
3.9089781409942357	1	1	13	150	1
3.884651740971422	1	1	14	5	4
3.994397192205067	1	1	14	9	1
3.994397192205067	1	1	14	10	1
3.884651740971422	1	1	14	11	1
3.9089781409942357	1	1	14	15	5
3.994397192205067	1	1	14	20	1
3.9089781409942357	1	1	14	27	1
3.884651740971422	1	1	14	36	1
7.793629881965657	1	1	14	40	1
3.884651740971422	1	1	14	43	1
3.9089781409942357	1	1	14	57	1
3.9089781409942357	1	1	14	61	1
3.9089781409942357	1	1	14	65	1
3.9089781409942357	1	1	14	68	4
7.769303481942844	1	1	14	88	1
3.9089781409942357	1	1	14	91	1
3.884651740971422	1	1	14	98	1
3.9089781409942357	1	1	14	106	1
3.9089781409942357	1	1	14	118	3
3.884651740971422	1	1	14	120	4
3.9089781409942357	1	1	14	124	1
7.769303481942844	1	1	14	140	2
3.994397192205067	1	1	15	8	1
7.769303481942844	1	1	15	12	1
7.769303481942844	1	1	15	17	2
3.9089781409942357	1	1	15	33	1
3.9089781409942357	1	1	15	65	1
3.9089781409942357	1	1	15	66	1
3.994397192205067	1	1	15	68	4
3.884651740971422	1	1	15	74	1
3.884651740971422	1	1	15	76	3
3.9089781409942357	1	1	15	89	1
3.9089781409942357	1	1	15	90	1
3.9089781409942357	1	1	15	101	1
3.9089781409942357	1	1	15	106	1
3.884651740971422	1	1	15	118	1
7.879048933176489	1	1	15	137	1
3.9089781409942357	1	1	16	11	1
3.884651740971422	1	1	16	29	1
3.9089781409942357	1	1	16	36	1
3.994397192205067	1	1	16	52	2
7.988794384410134	1	1	16	86	5
3.994397192205067	1	1	16	102	2
3.994397192205067	1	1	16	108	1
3.994397192205067	1	1	16	136	4
3.994397192205067	1	1	17	4	1
3.884651740971422	1	1	17	11	1
3.994397192205067	1	1	17	13	1
3.994397192205067	1	1	17	22	1
3.884651740971422	1	1	17	31	4
3.994397192205067	1	1	17	35	1
3.9089781409942357	1	1	17	35	2
3.994397192205067	1	1	17	37	1
7.988794384410134	1	1	17	44	2
3.9089781409942357	1	1	17	46	1
3.9089781409942357	1	1	17	61	1
3.884651740971422	1	1	17	94	1
3.884651740971422	1	1	17	106	4
3.884651740971422	1	1	17	123	1
3.9089781409942357	1	1	17	125	1
3.9089781409942357	1	1	17	141	4
7.769303481942844	1	1	18	12	1
3.884651740971422	1	1	18	15	4
3.884651740971422	1	1	18	19	1
3.884651740971422	1	1	18	24	1
3.884651740971422	1	1	18	35	3
7.988794384410134	1	1	18	56	1
3.9089781409942357	1	1	18	58	5
7.769303481942844	1	1	18	68	1
3.994397192205067	1	1	18	69	1
3.9089781409942357	1	1	18	114	4
3.884651740971422	1	1	18	123	2
3.994397192205067	1	1	18	127	3
3.884651740971422	1	1	19	23	3
3.884651740971422	1	1	19	43	1
3.994397192205067	1	1	19	52	3
3.884651740971422	1	1	19	89	1
3.9089781409942357	1	1	19	91	4
3.884651740971422	1	1	19	103	3
7.817956281988471	1	1	19	104	2
3.994397192205067	1	1	19	108	3
3.9089781409942357	1	1	19	119	1
3.884651740971422	1	1	19	130	4
3.884651740971422	1	1	19	145	1
3.884651740971422	1	1	20	35	1
3.884651740971422	1	1	20	37	5
7.988794384410134	1	1	20	38	1
3.9089781409942357	1	1	20	41	1
3.884651740971422	1	1	20	57	1
3.9089781409942357	1	1	20	58	1
3.884651740971422	1	1	20	60	1
3.994397192205067	1	1	20	67	1
3.884651740971422	1	1	20	71	4
3.884651740971422	1	1	20	99	1
7.988794384410134	1	1	20	118	1
3.9089781409942357	1	1	20	126	3
3.884651740971422	1	1	20	145	4
3.9089781409942357	1	1	20	147	1
3.994397192205067	1	1	21	2	1
3.994397192205067	1	1	21	20	3
3.994397192205067	1	1	21	35	3
3.994397192205067	1	1	21	44	1
3.884651740971422	1	1	21	50	4
3.884651740971422	1	1	21	59	1
3.9089781409942357	1	1	21	66	1
3.994397192205067	1	1	21	73	5
3.994397192205067	1	1	21	93	1
3.9089781409942357	1	1	21	96	2
3.884651740971422	1	1	21	102	2
3.884651740971422	1	1	21	103	1
3.9089781409942357	1	1	21	147	4
3.884651740971422	1	1	21	148	1
3.884651740971422	1	1	22	5	1
3.994397192205067	1	1	22	10	1
3.9089781409942357	1	1	22	12	1
3.884651740971422	1	1	22	20	3
3.994397192205067	1	1	22	35	1
3.884651740971422	1	1	22	42	2
3.9089781409942357	1	1	22	43	1
11.653955222914266	1	1	22	45	1
3.994397192205067	1	1	22	45	5
3.9089781409942357	1	1	22	72	1
3.884651740971422	1	1	22	89	2
7.817956281988471	1	1	22	120	1
3.9089781409942357	1	1	22	124	1
3.9089781409942357	1	1	22	133	2
3.9089781409942357	1	1	22	144	3
3.994397192205067	1	1	23	8	1
3.994397192205067	1	1	23	9	1
3.884651740971422	1	1	23	11	4
3.994397192205067	1	1	23	12	1
3.884651740971422	1	1	23	20	1
3.994397192205067	1	1	23	26	1
3.994397192205067	1	1	23	27	1
7.817956281988471	1	1	23	29	1
3.994397192205067	1	1	23	39	1
3.994397192205067	1	1	23	64	1
3.9089781409942357	1	1	23	80	3
3.884651740971422	1	1	23	110	1
3.994397192205067	1	1	23	110	2
3.9089781409942357	1	1	23	111	4
3.994397192205067	1	1	23	116	1
3.994397192205067	1	1	23	134	1
3.884651740971422	1	1	23	140	1
3.994397192205067	1	1	23	144	1
7.817956281988471	1	1	23	148	3
3.9089781409942357	1	1	23	151	1
3.884651740971422	1	1	24	1	2
3.884651740971422	1	1	24	9	2
3.884651740971422	1	1	24	20	1
3.994397192205067	1	1	24	28	1
3.994397192205067	1	1	24	28	2
3.884651740971422	1	1	24	33	1
3.884651740971422	1	1	24	62	1
3.884651740971422	1	1	24	68	1
3.994397192205067	1	1	24	81	5
3.994397192205067	1	1	24	91	1
3.9089781409942357	1	1	24	98	1
3.9089781409942357	1	1	24	106	1
3.994397192205067	1	1	24	112	1
3.9089781409942357	1	1	24	116	1
3.884651740971422	1	1	24	121	1
3.884651740971422	1	1	24	123	3
3.9089781409942357	1	1	24	138	3
3.884651740971422	1	1	25	9	1
3.9089781409942357	1	1	25	11	1
3.994397192205067	1	1	25	13	1
7.879048933176489	1	1	25	27	1
7.817956281988471	1	1	25	28	1
3.994397192205067	1	1	25	30	1
3.884651740971422	1	1	25	81	1
3.884651740971422	1	1	25	85	5
3.994397192205067	1	1	25	86	3
3.9089781409942357	1	1	25	95	3
7.903375333199303	1	1	25	96	1
7.879048933176489	1	1	25	97	1
3.884651740971422	1	1	25	105	1
3.9089781409942357	1	1	25	111	1
3.9089781409942357	1	1	25	114	1
3.884651740971422	1	1	25	142	2
3.9089781409942357	1	1	25	142	4
3.884651740971422	1	1	25	147	1
3.884651740971422	1	1	26	8	1
3.994397192205067	1	1	26	10	4
7.879048933176489	1	1	26	11	1
3.884651740971422	1	1	26	16	1
3.884651740971422	1	1	26	21	2
3.9089781409942357	1	1	26	22	1
3.9089781409942357	1	1	26	41	1
3.9089781409942357	1	1	26	42	1
3.884651740971422	1	1	26	50	2
7.988794384410134	1	1	26	50	3
3.9089781409942357	1	1	26	53	1
3.9089781409942357	1	1	26	57	1
3.884651740971422	1	1	26	86	4
3.884651740971422	1	1	26	93	1
3.884651740971422	1	1	26	108	1
3.9089781409942357	1	1	26	110	3
3.994397192205067	1	1	26	123	1
3.994397192205067	1	1	26	138	1
3.9089781409942357	1	1	27	10	1
3.994397192205067	1	1	27	12	1
3.994397192205067	1	1	27	16	1
3.9089781409942357	1	1	27	20	1
7.769303481942844	1	1	27	23	1
3.9089781409942357	1	1	27	27	1
3.884651740971422	1	1	27	56	1
3.994397192205067	1	1	27	74	1
3.884651740971422	1	1	27	81	1
3.994397192205067	1	1	27	95	1
7.817956281988471	1	1	27	98	4
3.884651740971422	1	1	27	101	1
3.884651740971422	1	1	27	105	5
3.994397192205067	1	1	28	3	1
3.884651740971422	1	1	28	14	1
3.9089781409942357	1	1	28	19	1
3.884651740971422	1	1	28	27	1
3.884651740971422	1	1	28	41	1
3.884651740971422	1	1	28	70	1
3.884651740971422	1	1	28	73	1
3.884651740971422	1	1	28	78	1
3.884651740971422	1	1	28	87	1
3.994397192205067	1	1	28	98	5
3.884651740971422	1	1	28	99	1
3.994397192205067	1	1	28	109	1
3.994397192205067	1	1	28	112	1
7.988794384410134	1	1	28	120	1
3.884651740971422	1	1	28	134	1
3.9089781409942357	1	1	29	7	4
3.9089781409942357	1	1	29	18	1
3.884651740971422	1	1	29	31	1
3.884651740971422	1	1	29	40	1
3.884651740971422	1	1	29	47	1
3.9089781409942357	1	1	29	53	1
3.884651740971422	1	1	29	54	1
3.994397192205067	1	1	29	56	1
3.994397192205067	1	1	29	66	1
3.884651740971422	1	1	29	67	1
3.884651740971422	1	1	29	72	4
7.769303481942844	1	1	29	74	2
3.994397192205067	1	1	29	75	1
7.817956281988471	1	1	29	84	2
3.994397192205067	1	1	29	86	1
3.884651740971422	1	1	29	92	1
3.9089781409942357	1	1	29	99	1
3.994397192205067	1	1	29	109	5
3.994397192205067	1	1	29	119	1
7.988794384410134	1	1	29	119	4
7.988794384410134	1	1	29	138	1
3.9089781409942357	1	1	30	8	4
3.884651740971422	1	1	30	13	1
3.9089781409942357	1	1	30	38	3
3.9089781409942357	1	1	30	52	4
3.9089781409942357	1	1	30	61	1
7.988794384410134	1	1	30	63	2
3.9089781409942357	1	1	30	67	1
3.994397192205067	1	1	30	72	1
3.994397192205067	1	1	30	75	1
11.983191576615202	1	1	30	82	1
3.884651740971422	1	1	30	84	1
3.884651740971422	1	1	30	86	1
3.884651740971422	1	1	30	109	4
7.769303481942844	1	1	30	115	1
7.817956281988471	1	1	30	120	1
3.9089781409942357	1	1	30	124	1
3.884651740971422	1	1	30	128	1
3.9089781409942357	1	1	30	134	2
3.884651740971422	1	1	31	3	1
3.884651740971422	1	1	31	7	2
3.884651740971422	1	1	31	8	5
7.988794384410134	1	1	31	21	1
3.884651740971422	1	1	31	28	4
3.994397192205067	1	1	31	30	1
3.884651740971422	1	1	31	43	1
3.9089781409942357	1	1	31	60	1
3.994397192205067	1	1	31	67	1
3.884651740971422	1	1	31	73	1
3.994397192205067	1	1	31	74	1
3.884651740971422	1	1	31	108	1
3.884651740971422	1	1	31	108	2
3.884651740971422	1	1	31	109	1
3.994397192205067	1	1	31	151	3
3.994397192205067	1	1	32	3	1
3.9089781409942357	1	1	32	4	1
3.884651740971422	1	1	32	14	4
3.994397192205067	1	1	32	15	3
3.994397192205067	1	1	32	33	1
3.994397192205067	1	1	32	45	4
3.9089781409942357	1	1	32	47	1
3.884651740971422	1	1	32	49	5
3.994397192205067	1	1	32	51	1
3.9089781409942357	1	1	32	60	1
3.994397192205067	1	1	32	68	2
3.9089781409942357	1	1	32	71	1
3.9089781409942357	1	1	32	74	1
3.9089781409942357	1	1	32	110	1
3.9089781409942357	1	1	33	6	1
3.884651740971422	1	1	33	7	1
3.994397192205067	1	1	33	10	1
3.9089781409942357	1	1	33	14	1
3.9089781409942357	1	1	33	55	1
3.994397192205067	1	1	33	56	4
3.884651740971422	1	1	33	82	1
7.817956281988471	1	1	33	89	1
3.9089781409942357	1	1	33	94	1
3.9089781409942357	1	1	33	121	1
7.817956281988471	1	1	33	144	1
3.994397192205067	1	1	33	149	1
3.9089781409942357	1	1	34	28	2
3.9089781409942357	1	1	34	32	4
3.884651740971422	1	1	34	36	1
3.9089781409942357	1	1	34	53	1
3.884651740971422	1	1	34	56	1
3.884651740971422	1	1	34	58	1
3.994397192205067	1	1	34	62	2
3.884651740971422	1	1	34	63	1
3.884651740971422	1	1	34	74	1
3.994397192205067	1	1	34	84	1
3.994397192205067	1	1	34	104	1
3.9089781409942357	1	1	34	108	4
3.9089781409942357	1	1	34	123	1
3.994397192205067	1	1	34	135	1
3.994397192205067	1	1	34	145	1
3.994397192205067	1	1	35	8	4
3.884651740971422	1	1	35	12	4
3.9089781409942357	1	1	35	15	1
3.9089781409942357	1	1	35	29	5
3.9089781409942357	1	1	35	60	1
7.988794384410134	1	1	35	67	1
3.884651740971422	1	1	35	69	1
3.884651740971422	1	1	35	87	1
3.994397192205067	1	1	35	93	1
3.884651740971422	1	1	35	103	4
3.994397192205067	1	1	35	110	1
3.9089781409942357	1	1	35	145	1
3.994397192205067	1	1	36	2	1
3.884651740971422	1	1	36	8	1
3.884651740971422	1	1	36	13	1
3.994397192205067	1	1	36	17	4
3.994397192205067	1	1	36	25	1
3.884651740971422	1	1	36	29	5
3.994397192205067	1	1	36	31	2
3.994397192205067	1	1	36	43	1
3.884651740971422	1	1	36	44	1
3.9089781409942357	1	1	36	45	1
3.884651740971422	1	1	36	48	3
3.884651740971422	1	1	36	50	4
7.988794384410134	1	1	36	60	2
3.994397192205067	1	1	36	64	1
7.879048933176489	1	1	36	73	1
3.9089781409942357	1	1	36	96	5
7.769303481942844	1	1	36	100	1
7.817956281988471	1	1	36	105	1
3.884651740971422	1	1	36	122	2
3.9089781409942357	1	1	36	150	4
3.994397192205067	1	1	37	12	3
3.884651740971422	1	1	37	14	1
3.884651740971422	1	1	37	24	1
3.994397192205067	1	1	37	34	3
3.9089781409942357	1	1	37	36	5
3.994397192205067	1	1	37	37	1
3.884651740971422	1	1	37	43	1
3.994397192205067	1	1	37	46	1
3.884651740971422	1	1	37	50	4
7.793629881965657	1	1	37	51	1
3.884651740971422	1	1	37	53	1
3.9089781409942357	1	1	37	62	4
3.994397192205067	1	1	37	65	1
3.994397192205067	1	1	37	67	3
3.884651740971422	1	1	37	108	1
3.994397192205067	1	1	37	117	3
3.9089781409942357	1	1	37	132	2
3.994397192205067	1	1	38	8	3
3.884651740971422	1	1	38	19	4
3.994397192205067	1	1	38	24	1
3.9089781409942357	1	1	38	34	1
3.9089781409942357	1	1	38	71	2
3.884651740971422	1	1	38	86	1
3.994397192205067	1	1	38	107	1
3.884651740971422	1	1	38	107	4
3.884651740971422	1	1	38	114	2
3.994397192205067	1	1	38	118	1
3.884651740971422	1	1	38	137	4
3.9089781409942357	1	1	38	147	3
3.9089781409942357	1	1	39	4	1
3.9089781409942357	1	1	39	5	1
3.994397192205067	1	1	39	8	1
3.884651740971422	1	1	39	16	2
7.988794384410134	1	1	39	22	1
3.994397192205067	1	1	39	22	4
3.884651740971422	1	1	39	28	4
3.884651740971422	1	1	39	45	2
3.884651740971422	1	1	39	51	1
7.817956281988471	1	1	39	53	1
7.988794384410134	1	1	39	56	1
7.769303481942844	1	1	39	67	1
3.9089781409942357	1	1	39	73	4
3.994397192205067	1	1	39	81	2
3.884651740971422	1	1	39	90	1
3.884651740971422	1	1	39	104	1
3.884651740971422	1	1	39	115	1
3.9089781409942357	1	1	39	122	1
3.994397192205067	1	1	39	127	1
3.9089781409942357	1	1	39	138	1
3.994397192205067	1	1	39	139	5
3.9089781409942357	1	1	39	145	1
7.769303481942844	1	1	39	152	2
3.9089781409942357	1	1	40	5	3
3.994397192205067	1	1	40	7	2
3.884651740971422	1	1	40	14	1
3.884651740971422	1	1	40	27	1
3.9089781409942357	1	1	40	28	1
3.884651740971422	1	1	40	30	1
7.769303481942844	1	1	40	39	4
3.994397192205067	1	1	40	45	1
3.884651740971422	1	1	40	54	1
3.994397192205067	1	1	40	55	1
3.9089781409942357	1	1	40	60	1
3.9089781409942357	1	1	40	94	1
3.884651740971422	1	1	40	125	1
3.884651740971422	1	1	40	148	4
3.994397192205067	1	1	40	152	2
3.994397192205067	1	1	41	11	1
3.994397192205067	1	1	41	12	1
3.884651740971422	1	1	41	12	3
3.884651740971422	1	1	41	21	1
3.994397192205067	1	1	41	24	1
3.884651740971422	1	1	41	24	3
3.994397192205067	1	1	41	25	2
3.884651740971422	1	1	41	58	2
3.994397192205067	1	1	41	58	3
3.884651740971422	1	1	41	97	2
3.994397192205067	1	1	41	105	4
3.9089781409942357	1	1	41	119	4
3.994397192205067	1	1	41	121	1
3.884651740971422	1	1	41	123	3
3.994397192205067	1	1	42	18	5
3.994397192205067	1	1	42	23	5
3.884651740971422	1	1	42	38	4
3.884651740971422	1	1	42	42	1
3.9089781409942357	1	1	42	65	1
3.994397192205067	1	1	42	72	1
3.9089781409942357	1	1	42	89	1
7.988794384410134	1	1	42	90	1
3.9089781409942357	1	1	42	96	4
3.884651740971422	1	1	42	100	1
3.884651740971422	1	1	42	113	1
3.884651740971422	1	1	42	115	1
3.884651740971422	1	1	42	128	1
3.884651740971422	1	1	42	135	5
3.9089781409942357	1	1	42	141	1
3.884651740971422	1	1	42	145	1
3.994397192205067	1	1	43	11	1
3.9089781409942357	1	1	43	12	1
3.9089781409942357	1	1	43	24	4
7.769303481942844	1	1	43	73	4
3.994397192205067	1	1	43	74	1
3.994397192205067	1	1	43	87	1
3.9089781409942357	1	1	43	94	1
3.884651740971422	1	1	43	101	1
3.9089781409942357	1	1	43	121	1
7.769303481942844	1	1	43	144	1
3.994397192205067	1	1	43	150	1
3.994397192205067	1	1	44	6	4
3.884651740971422	1	1	44	30	1
3.884651740971422	1	1	44	36	3
7.769303481942844	1	1	44	71	1
3.994397192205067	1	1	44	83	2
3.994397192205067	1	1	44	107	5
3.994397192205067	1	1	44	108	1
3.994397192205067	1	1	44	115	4
3.884651740971422	1	1	44	124	1
3.9089781409942357	1	1	44	132	1
3.9089781409942357	1	1	44	140	4
3.9089781409942357	1	1	45	4	4
3.994397192205067	1	1	45	4	5
3.884651740971422	1	1	45	7	4
7.769303481942844	1	1	45	8	1
3.994397192205067	1	1	45	11	1
3.884651740971422	1	1	45	14	4
3.884651740971422	1	1	45	16	1
3.9089781409942357	1	1	45	21	1
7.769303481942844	1	1	45	39	2
3.994397192205067	1	1	45	54	1
3.994397192205067	1	1	45	61	1
3.994397192205067	1	1	45	65	1
7.817956281988471	1	1	45	66	2
7.769303481942844	1	1	45	68	1
3.884651740971422	1	1	45	86	5
7.769303481942844	1	1	45	87	2
3.884651740971422	1	1	45	92	1
3.994397192205067	1	1	45	104	1
7.769303481942844	1	1	45	114	1
3.994397192205067	1	1	45	118	1
3.9089781409942357	1	1	45	120	1
3.884651740971422	1	1	45	145	4
3.9089781409942357	1	1	45	146	1
11.983191576615202	1	1	45	149	1
3.994397192205067	1	1	46	6	1
3.884651740971422	1	1	46	15	5
7.817956281988471	1	1	46	45	5
7.988794384410134	1	1	46	50	1
3.994397192205067	1	1	46	61	1
3.9089781409942357	1	1	46	93	1
3.994397192205067	1	1	46	95	1
3.9089781409942357	1	1	46	99	1
3.9089781409942357	1	1	46	99	2
3.9089781409942357	1	1	46	104	1
3.994397192205067	1	1	46	123	1
3.884651740971422	1	1	46	125	1
3.9089781409942357	1	1	46	138	1
3.884651740971422	1	1	46	139	1
3.884651740971422	1	1	46	144	1
3.9089781409942357	1	1	46	145	3
3.9089781409942357	1	1	46	149	1
3.9089781409942357	1	1	47	11	1
3.994397192205067	1	1	47	16	1
3.884651740971422	1	1	47	21	1
3.884651740971422	1	1	47	25	1
3.884651740971422	1	1	47	67	1
7.769303481942844	1	1	47	85	1
3.9089781409942357	1	1	47	92	1
3.9089781409942357	1	1	47	103	1
3.994397192205067	1	1	47	133	4
3.9089781409942357	1	1	47	139	1
3.994397192205067	1	1	47	152	5
7.769303481942844	1	1	48	2	1
3.884651740971422	1	1	48	6	1
11.81235347419354	1	1	48	14	1
3.884651740971422	1	1	48	18	4
3.994397192205067	1	1	48	19	1
3.9089781409942357	1	1	48	26	1
3.9089781409942357	1	1	48	32	1
3.884651740971422	1	1	48	34	1
3.9089781409942357	1	1	48	36	2
3.884651740971422	1	1	48	41	1
7.988794384410134	1	1	48	65	4
3.9089781409942357	1	1	48	68	1
3.884651740971422	1	1	48	76	1
3.9089781409942357	1	1	48	78	1
3.9089781409942357	1	1	48	83	1
3.9089781409942357	1	1	48	85	4
3.884651740971422	1	1	48	91	4
3.9089781409942357	1	1	48	100	2
3.994397192205067	1	1	48	101	1
7.793629881965657	1	1	48	113	1
3.994397192205067	1	1	48	121	2
3.9089781409942357	1	1	48	127	1
3.884651740971422	1	1	48	134	4
3.9089781409942357	1	1	48	151	1
7.817956281988471	1	1	48	152	1
3.9089781409942357	1	1	49	11	1
3.884651740971422	1	1	49	15	2
3.9089781409942357	1	1	49	18	1
7.817956281988471	1	1	49	53	1
3.884651740971422	1	1	49	56	2
3.9089781409942357	1	1	49	61	1
3.9089781409942357	1	1	49	70	1
3.994397192205067	1	1	49	84	1
3.884651740971422	1	1	49	85	1
3.884651740971422	1	1	49	92	1
3.9089781409942357	1	1	49	93	1
3.9089781409942357	1	1	49	96	1
3.994397192205067	1	1	49	106	4
3.884651740971422	1	1	49	111	1
3.994397192205067	1	1	49	121	4
7.769303481942844	1	1	49	127	2
3.994397192205067	1	1	49	132	3
3.9089781409942357	1	1	49	135	1
7.988794384410134	1	1	50	45	3
3.9089781409942357	1	1	50	52	1
3.9089781409942357	1	1	50	62	5
3.884651740971422	1	1	50	63	4
7.769303481942844	1	1	50	75	1
3.9089781409942357	1	1	50	86	1
3.994397192205067	1	1	50	98	1
3.994397192205067	1	1	50	101	1
3.9089781409942357	1	1	50	101	2
3.884651740971422	1	1	50	115	2
3.884651740971422	1	1	50	117	1
3.994397192205067	1	1	50	124	3
7.817956281988471	1	1	50	127	1
3.884651740971422	1	1	51	9	1
3.994397192205067	1	1	51	14	1
3.994397192205067	1	1	51	19	1
3.994397192205067	1	1	51	38	3
7.817956281988471	1	1	51	42	1
7.769303481942844	1	1	51	43	1
3.9089781409942357	1	1	51	45	1
3.9089781409942357	1	1	51	55	5
3.884651740971422	1	1	51	82	1
3.884651740971422	1	1	51	106	1
3.884651740971422	1	1	51	116	1
3.884651740971422	1	1	51	119	1
3.9089781409942357	1	1	51	124	1
3.9089781409942357	1	1	51	131	1
3.9089781409942357	1	1	51	132	1
3.994397192205067	1	1	51	133	1
7.817956281988471	1	1	52	18	1
3.884651740971422	1	1	52	57	1
7.879048933176489	1	1	52	58	1
3.994397192205067	1	1	52	76	1
3.884651740971422	1	1	52	85	1
3.884651740971422	1	1	52	87	4
3.884651740971422	1	1	52	90	2
3.994397192205067	1	1	52	96	1
3.9089781409942357	1	1	52	98	1
7.903375333199303	1	1	52	101	1
3.994397192205067	1	1	52	118	1
3.9089781409942357	1	1	52	132	1
3.884651740971422	1	1	52	139	4
3.9089781409942357	1	1	52	151	3
3.994397192205067	1	1	53	4	1
3.994397192205067	1	1	53	16	5
3.884651740971422	1	1	53	28	1
3.994397192205067	1	1	53	39	1
3.884651740971422	1	1	53	48	3
3.994397192205067	1	1	53	50	1
3.994397192205067	1	1	53	56	1
3.9089781409942357	1	1	53	87	1
3.994397192205067	1	1	53	98	1
3.994397192205067	1	1	53	123	1
3.884651740971422	1	1	53	127	5
11.983191576615202	1	1	54	2	4
3.9089781409942357	1	1	54	8	5
3.994397192205067	1	1	54	45	3
3.884651740971422	1	1	54	112	4
3.9089781409942357	1	1	54	124	1
3.884651740971422	1	1	54	127	5
3.994397192205067	1	1	54	129	4
3.9089781409942357	1	1	54	131	1
3.9089781409942357	1	1	54	144	1
3.884651740971422	1	1	55	2	5
7.988794384410134	1	1	55	11	1
3.884651740971422	1	1	55	23	1
3.9089781409942357	1	1	55	26	2
3.9089781409942357	1	1	55	32	1
3.884651740971422	1	1	55	44	1
3.9089781409942357	1	1	55	62	1
3.884651740971422	1	1	55	73	3
3.994397192205067	1	1	55	82	2
7.769303481942844	1	1	55	109	4
3.9089781409942357	1	1	55	113	1
3.884651740971422	1	1	55	123	1
3.884651740971422	1	1	55	125	1
3.994397192205067	1	1	55	125	2
3.994397192205067	1	1	55	141	1
3.9089781409942357	1	1	56	10	1
3.9089781409942357	1	1	56	15	1
7.769303481942844	1	1	56	20	5
7.879048933176489	1	1	56	27	1
3.9089781409942357	1	1	56	37	5
11.653955222914266	1	1	56	44	1
3.9089781409942357	1	1	56	53	1
3.9089781409942357	1	1	56	66	1
3.994397192205067	1	1	56	67	5
3.9089781409942357	1	1	56	88	1
3.9089781409942357	1	1	56	95	1
3.994397192205067	1	1	56	103	1
3.884651740971422	1	1	56	106	1
3.884651740971422	1	1	56	107	1
3.994397192205067	1	1	56	130	1
3.994397192205067	1	1	56	131	3
3.9089781409942357	1	1	56	142	5
3.994397192205067	1	1	56	143	3
3.884651740971422	1	1	57	10	3
3.884651740971422	1	1	57	15	1
3.9089781409942357	1	1	57	20	3
3.994397192205067	1	1	57	24	5
3.994397192205067	1	1	57	29	1
3.994397192205067	1	1	57	30	1
3.884651740971422	1	1	57	34	1
3.884651740971422	1	1	57	40	4
3.994397192205067	1	1	57	41	1
3.994397192205067	1	1	57	44	1
3.9089781409942357	1	1	57	61	1
3.9089781409942357	1	1	57	61	4
3.994397192205067	1	1	57	68	5
3.994397192205067	1	1	57	70	1
3.994397192205067	1	1	57	73	4
7.817956281988471	1	1	57	81	1
3.884651740971422	1	1	57	90	1
3.884651740971422	1	1	57	91	4
3.994397192205067	1	1	57	98	4
3.9089781409942357	1	1	57	103	5
7.769303481942844	1	1	57	107	4
3.884651740971422	1	1	57	116	1
3.884651740971422	1	1	57	123	3
3.884651740971422	1	1	57	139	1
3.884651740971422	1	1	57	143	1
3.9089781409942357	1	1	57	145	1
3.994397192205067	1	1	57	149	1
3.884651740971422	1	1	58	8	1
3.994397192205067	1	1	58	14	1
3.9089781409942357	1	1	58	18	1
3.9089781409942357	1	1	58	26	1
7.903375333199303	1	1	58	32	1
3.9089781409942357	1	1	58	35	1
3.884651740971422	1	1	58	39	1
3.9089781409942357	1	1	58	49	5
3.994397192205067	1	1	58	55	1
3.884651740971422	1	1	58	58	4
7.988794384410134	1	1	58	83	1
3.994397192205067	1	1	58	88	1
7.769303481942844	1	1	58	91	1
3.884651740971422	1	1	58	98	1
3.884651740971422	1	1	58	99	2
3.884651740971422	1	1	58	99	5
3.884651740971422	1	1	58	100	1
3.9089781409942357	1	1	58	109	1
3.994397192205067	1	1	58	110	1
3.884651740971422	1	1	58	112	1
3.994397192205067	1	1	58	112	5
3.9089781409942357	1	1	58	114	3
7.769303481942844	1	1	58	129	1
3.9089781409942357	1	1	58	139	1
3.994397192205067	1	1	58	141	2
3.994397192205067	1	1	58	146	4
7.988794384410134	1	1	59	8	2
3.884651740971422	1	1	59	18	1
3.9089781409942357	1	1	59	19	2
7.769303481942844	1	1	59	29	1
3.994397192205067	1	1	59	56	1
7.903375333199303	1	1	59	96	1
7.988794384410134	1	1	59	110	1
7.988794384410134	1	1	59	133	2
3.9089781409942357	1	1	59	135	2
3.994397192205067	1	1	59	139	1
3.884651740971422	1	1	59	149	1
3.994397192205067	1	1	60	18	1
3.994397192205067	1	1	60	27	1
3.884651740971422	1	1	60	29	1
3.994397192205067	1	1	60	83	1
3.994397192205067	1	1	60	98	3
3.9089781409942357	1	1	60	104	1
7.769303481942844	1	1	60	112	1
3.9089781409942357	1	1	60	133	2
3.994397192205067	1	1	60	139	1
7.769303481942844	1	1	60	143	5
3.884651740971422	1	1	61	5	1
15.892169717609438	1	1	61	14	1
3.884651740971422	1	1	61	15	2
3.884651740971422	1	1	61	17	4
3.884651740971422	1	1	61	18	1
7.769303481942844	1	1	61	28	1
3.9089781409942357	1	1	61	48	1
3.884651740971422	1	1	61	82	1
3.9089781409942357	1	1	61	88	1
3.9089781409942357	1	1	61	89	1
3.9089781409942357	1	1	61	90	2
3.884651740971422	1	1	61	114	1
3.884651740971422	1	1	61	114	4
3.994397192205067	1	1	61	124	1
3.9089781409942357	1	1	61	138	2
3.9089781409942357	1	1	61	138	4
7.769303481942844	1	1	62	8	4
3.884651740971422	1	1	62	26	1
3.9089781409942357	1	1	62	28	1
3.994397192205067	1	1	62	34	1
3.9089781409942357	1	1	62	56	1
3.884651740971422	1	1	62	72	3
7.817956281988471	1	1	62	81	4
3.994397192205067	1	1	62	108	1
3.994397192205067	1	1	62	124	3
3.994397192205067	1	1	62	139	1
3.994397192205067	1	1	62	143	4
3.9089781409942357	1	1	63	1	1
3.884651740971422	1	1	63	13	3
3.9089781409942357	1	1	63	21	1
3.994397192205067	1	1	63	21	5
3.884651740971422	1	1	63	23	1
3.994397192205067	1	1	63	25	1
3.994397192205067	1	1	63	26	1
3.9089781409942357	1	1	63	30	1
3.884651740971422	1	1	63	45	3
3.9089781409942357	1	1	63	61	1
7.879048933176489	1	1	63	74	1
3.994397192205067	1	1	63	85	1
3.884651740971422	1	1	63	89	1
3.9089781409942357	1	1	63	98	1
3.884651740971422	1	1	63	118	1
3.994397192205067	1	1	63	119	1
7.793629881965657	1	1	63	135	1
3.994397192205067	1	1	63	142	1
3.884651740971422	1	1	64	12	5
3.884651740971422	1	1	64	13	1
3.9089781409942357	1	1	64	18	1
3.9089781409942357	1	1	64	50	1
7.988794384410134	1	1	64	57	1
3.9089781409942357	1	1	64	74	1
3.884651740971422	1	1	64	75	1
3.994397192205067	1	1	64	111	1
7.769303481942844	1	1	64	112	2
3.884651740971422	1	1	64	118	3
3.884651740971422	1	1	64	120	1
3.994397192205067	1	1	64	133	3
3.994397192205067	1	1	65	32	1
3.9089781409942357	1	1	65	56	1
7.817956281988471	1	1	65	58	5
3.994397192205067	1	1	65	61	1
3.884651740971422	1	1	65	67	1
11.983191576615202	1	1	65	70	1
3.9089781409942357	1	1	65	73	4
3.994397192205067	1	1	65	76	1
3.994397192205067	1	1	65	83	1
7.817956281988471	1	1	65	100	1
3.884651740971422	1	1	65	113	1
3.9089781409942357	1	1	66	15	3
11.653955222914266	1	1	66	36	1
3.884651740971422	1	1	66	47	4
3.994397192205067	1	1	66	66	1
3.884651740971422	1	1	66	86	1
3.9089781409942357	1	1	66	99	1
3.9089781409942357	1	1	66	116	5
3.994397192205067	1	1	66	117	1
3.9089781409942357	1	1	66	122	2
3.884651740971422	1	1	67	1	3
3.884651740971422	1	1	67	8	1
3.994397192205067	1	1	67	14	1
3.884651740971422	1	1	67	17	1
3.9089781409942357	1	1	67	49	2
3.9089781409942357	1	1	67	50	1
3.884651740971422	1	1	67	56	1
3.884651740971422	1	1	67	62	1
3.994397192205067	1	1	67	71	1
3.884651740971422	1	1	67	91	5
3.884651740971422	1	1	67	98	1
3.9089781409942357	1	1	67	115	5
3.994397192205067	1	1	67	123	1
3.994397192205067	1	1	67	137	1
3.994397192205067	1	1	68	3	1
11.983191576615202	1	1	68	22	1
3.884651740971422	1	1	68	28	1
3.884651740971422	1	1	68	30	1
3.9089781409942357	1	1	68	34	1
3.994397192205067	1	1	68	48	1
7.879048933176489	1	1	68	54	1
3.9089781409942357	1	1	68	59	3
3.884651740971422	1	1	68	75	5
3.994397192205067	1	1	68	86	1
3.9089781409942357	1	1	68	91	1
3.994397192205067	1	1	68	104	1
7.817956281988471	1	1	68	113	1
3.994397192205067	1	1	68	123	1
3.884651740971422	1	1	68	128	1
3.9089781409942357	1	1	68	129	1
3.994397192205067	1	1	68	133	1
3.884651740971422	1	1	68	145	2
3.9089781409942357	1	1	69	3	4
7.817956281988471	1	1	69	7	1
3.994397192205067	1	1	69	8	1
3.884651740971422	1	1	69	19	1
3.884651740971422	1	1	69	22	1
3.9089781409942357	1	1	69	26	1
3.9089781409942357	1	1	69	27	1
3.994397192205067	1	1	69	39	1
3.884651740971422	1	1	69	39	4
3.994397192205067	1	1	69	43	1
3.9089781409942357	1	1	69	44	1
3.994397192205067	1	1	69	65	1
3.884651740971422	1	1	69	76	1
3.994397192205067	1	1	69	78	1
3.9089781409942357	1	1	69	82	1
3.884651740971422	1	1	69	85	1
7.817956281988471	1	1	69	86	1
3.884651740971422	1	1	69	108	1
3.994397192205067	1	1	69	114	1
3.9089781409942357	1	1	69	127	1
3.994397192205067	1	1	69	130	1
3.884651740971422	1	1	69	140	2
3.994397192205067	1	1	69	143	1
3.994397192205067	1	1	69	146	1
3.884651740971422	1	1	70	6	2
3.9089781409942357	1	1	70	33	1
3.9089781409942357	1	1	70	42	1
7.817956281988471	1	1	70	67	1
3.9089781409942357	1	1	70	68	1
3.9089781409942357	1	1	70	68	4
3.994397192205067	1	1	70	78	1
3.884651740971422	1	1	70	95	4
7.988794384410134	1	1	70	105	3
3.9089781409942357	1	1	70	119	2
3.994397192205067	1	1	70	138	3
3.994397192205067	1	1	70	145	1
3.994397192205067	1	1	70	150	2
3.884651740971422	1	1	71	6	2
11.983191576615202	1	1	71	29	1
3.994397192205067	1	1	71	29	4
7.817956281988471	1	1	71	43	1
3.884651740971422	1	1	71	44	1
3.9089781409942357	1	1	71	46	1
3.994397192205067	1	1	71	57	3
7.769303481942844	1	1	71	67	1
3.884651740971422	1	1	71	73	1
3.994397192205067	1	1	71	96	1
3.884651740971422	1	1	71	116	1
7.769303481942844	1	1	71	123	2
3.884651740971422	1	1	71	141	1
3.884651740971422	1	1	72	9	3
3.994397192205067	1	1	72	10	1
3.884651740971422	1	1	72	12	1
3.9089781409942357	1	1	72	32	1
3.9089781409942357	1	1	72	44	2
3.884651740971422	1	1	72	56	4
3.884651740971422	1	1	72	57	1
3.9089781409942357	1	1	72	59	1
3.994397192205067	1	1	72	60	4
3.884651740971422	1	1	72	66	1
7.769303481942844	1	1	72	68	1
3.884651740971422	1	1	72	72	3
3.9089781409942357	1	1	72	95	1
3.994397192205067	1	1	72	110	1
3.994397192205067	1	1	72	111	1
3.994397192205067	1	1	72	132	4
3.884651740971422	1	1	72	134	1
3.884651740971422	1	1	72	134	5
7.769303481942844	1	1	72	137	3
3.9089781409942357	1	1	72	139	1
3.9089781409942357	1	1	72	139	2
3.994397192205067	1	1	73	7	4
3.884651740971422	1	1	73	15	1
3.994397192205067	1	1	73	16	1
7.988794384410134	1	1	73	20	5
3.884651740971422	1	1	73	35	4
3.994397192205067	1	1	73	37	1
7.988794384410134	1	1	73	41	1
3.9089781409942357	1	1	73	65	2
3.9089781409942357	1	1	73	92	1
3.994397192205067	1	1	73	145	1
3.884651740971422	1	1	74	9	1
3.884651740971422	1	1	74	16	1
3.9089781409942357	1	1	74	30	5
3.9089781409942357	1	1	74	52	1
3.884651740971422	1	1	74	61	1
3.994397192205067	1	1	74	63	3
3.994397192205067	1	1	74	85	1
3.884651740971422	1	1	74	98	3
3.994397192205067	1	1	74	108	3
3.994397192205067	1	1	74	115	1
3.9089781409942357	1	1	74	124	1
3.9089781409942357	1	1	74	133	4
3.884651740971422	1	1	74	152	1
3.994397192205067	1	1	75	2	1
3.9089781409942357	1	1	75	6	2
3.9089781409942357	1	1	75	9	2
3.884651740971422	1	1	75	20	1
3.884651740971422	1	1	75	40	1
3.884651740971422	1	1	75	45	4
3.884651740971422	1	1	75	53	1
3.884651740971422	1	1	75	91	2
3.884651740971422	1	1	75	98	1
3.884651740971422	1	1	75	109	2
3.994397192205067	1	1	75	120	1
3.884651740971422	1	1	75	120	4
3.884651740971422	1	1	75	123	1
3.994397192205067	1	1	75	132	5
3.884651740971422	1	1	75	145	1
3.884651740971422	1	1	75	146	5
3.9089781409942357	1	1	76	13	1
3.9089781409942357	1	1	76	21	1
7.988794384410134	1	1	76	28	1
3.884651740971422	1	1	76	35	1
3.884651740971422	1	1	76	36	5
3.9089781409942357	1	1	76	37	5
3.994397192205067	1	1	76	53	4
3.9089781409942357	1	1	76	58	1
3.884651740971422	1	1	76	66	1
3.884651740971422	1	1	76	68	5
3.884651740971422	1	1	76	95	4
3.994397192205067	1	1	76	97	2
3.884651740971422	1	1	76	115	1
3.994397192205067	1	1	76	125	3
7.769303481942844	1	1	76	139	1
3.884651740971422	1	1	77	2	1
3.9089781409942357	1	1	77	5	3
3.884651740971422	1	1	77	6	1
7.988794384410134	1	1	77	9	1
3.994397192205067	1	1	77	12	2
3.884651740971422	1	1	77	14	5
7.817956281988471	1	1	77	16	1
3.994397192205067	1	1	77	24	1
3.884651740971422	1	1	77	28	1
3.884651740971422	1	1	77	33	4
3.884651740971422	1	1	77	35	2
3.9089781409942357	1	1	77	37	3
3.884651740971422	1	1	77	40	1
3.9089781409942357	1	1	77	50	4
3.994397192205067	1	1	77	58	4
3.884651740971422	1	1	77	59	1
3.9089781409942357	1	1	77	67	1
3.994397192205067	1	1	77	67	4
3.884651740971422	1	1	77	72	4
3.884651740971422	1	1	77	90	1
15.61158616395413	1	1	77	98	1
3.9089781409942357	1	1	77	120	4
7.988794384410134	1	1	77	130	1
3.884651740971422	1	1	77	135	1
3.994397192205067	1	1	77	143	1
3.994397192205067	1	1	77	145	1
11.89777252540437	1	1	77	147	1
3.994397192205067	1	1	77	150	1
7.817956281988471	1	1	78	2	2
3.9089781409942357	1	1	78	4	1
3.9089781409942357	1	1	78	11	1
3.884651740971422	1	1	78	12	1
3.9089781409942357	1	1	78	14	4
3.994397192205067	1	1	78	15	1
3.9089781409942357	1	1	78	24	1
3.994397192205067	1	1	78	27	1
3.994397192205067	1	1	78	32	1
3.9089781409942357	1	1	78	44	1
3.994397192205067	1	1	78	44	4
3.994397192205067	1	1	78	50	1
3.9089781409942357	1	1	78	51	1
3.884651740971422	1	1	78	55	1
3.9089781409942357	1	1	78	76	1
3.994397192205067	1	1	78	81	1
3.9089781409942357	1	1	78	82	1
3.884651740971422	1	1	78	91	4
3.994397192205067	1	1	78	103	1
11.726934422982707	1	1	78	112	1
3.884651740971422	1	1	78	113	1
3.9089781409942357	1	1	78	133	1
3.9089781409942357	1	1	78	135	5
3.994397192205067	1	1	78	137	1
3.9089781409942357	1	1	78	143	5
3.884651740971422	1	1	78	145	1
3.9089781409942357	1	1	78	145	4
3.884651740971422	1	1	79	4	1
7.817956281988471	1	1	79	4	2
3.884651740971422	1	1	79	8	1
3.994397192205067	1	1	79	9	3
7.817956281988471	1	1	79	11	1
3.994397192205067	1	1	79	14	1
3.994397192205067	1	1	79	17	5
3.994397192205067	1	1	79	23	1
3.9089781409942357	1	1	79	33	1
3.994397192205067	1	1	79	38	1
7.769303481942844	1	1	79	45	1
3.9089781409942357	1	1	79	49	1
7.793629881965657	1	1	79	55	1
3.994397192205067	1	1	79	58	1
3.9089781409942357	1	1	79	60	1
3.884651740971422	1	1	79	61	4
3.884651740971422	1	1	79	62	1
3.9089781409942357	1	1	79	66	1
3.994397192205067	1	1	79	73	1
3.884651740971422	1	1	79	92	2
3.884651740971422	1	1	79	96	1
3.994397192205067	1	1	79	97	1
3.884651740971422	1	1	79	111	1
3.884651740971422	1	1	79	126	1
3.884651740971422	1	1	79	129	1
3.9089781409942357	1	1	79	143	1
3.884651740971422	1	1	80	14	1
3.994397192205067	1	1	80	14	4
3.884651740971422	1	1	80	23	1
3.884651740971422	1	1	80	74	1
3.884651740971422	1	1	80	74	3
3.994397192205067	1	1	80	81	1
3.884651740971422	1	1	80	85	1
3.884651740971422	1	1	80	89	4
7.817956281988471	1	1	80	92	2
3.884651740971422	1	1	80	112	3
3.994397192205067	1	1	80	119	1
3.9089781409942357	1	1	80	120	1
3.994397192205067	1	1	80	121	1
3.884651740971422	1	1	80	122	4
3.9089781409942357	1	1	81	13	2
7.879048933176489	1	1	81	24	1
3.884651740971422	1	1	81	34	2
3.994397192205067	1	1	81	36	1
7.817956281988471	1	1	81	47	1
3.9089781409942357	1	1	81	56	1
3.884651740971422	1	1	81	67	4
3.884651740971422	1	1	81	73	4
7.988794384410134	1	1	81	75	1
3.9089781409942357	1	1	81	89	1
3.884651740971422	1	1	81	94	3
3.884651740971422	1	1	81	100	1
11.726934422982707	1	1	81	110	1
3.884651740971422	1	1	81	110	3
7.817956281988471	1	1	81	114	4
3.994397192205067	1	1	81	118	5
3.994397192205067	1	1	81	139	1
3.884651740971422	1	1	81	143	3
3.9089781409942357	1	1	82	3	1
3.9089781409942357	1	1	82	7	1
3.9089781409942357	1	1	82	10	1
3.9089781409942357	1	1	82	11	1
3.884651740971422	1	1	82	12	1
3.884651740971422	1	1	82	13	1
3.994397192205067	1	1	82	14	1
3.884651740971422	1	1	82	15	4
3.9089781409942357	1	1	82	18	1
3.884651740971422	1	1	82	18	4
3.9089781409942357	1	1	82	20	4
3.9089781409942357	1	1	82	39	4
3.884651740971422	1	1	82	39	5
3.9089781409942357	1	1	82	58	1
3.884651740971422	1	1	82	66	1
3.994397192205067	1	1	82	82	1
3.884651740971422	1	1	82	83	1
7.903375333199303	1	1	82	90	5
3.9089781409942357	1	1	82	94	1
3.9089781409942357	1	1	82	103	4
3.884651740971422	1	1	82	104	1
3.9089781409942357	1	1	82	109	4
3.9089781409942357	1	1	82	113	1
3.994397192205067	1	1	82	120	1
3.994397192205067	1	1	82	123	3
3.884651740971422	1	1	82	124	1
3.9089781409942357	1	1	82	126	1
3.994397192205067	1	1	82	132	1
3.884651740971422	1	1	82	133	1
3.884651740971422	1	1	82	137	4
3.9089781409942357	1	1	82	147	2
7.769303481942844	1	1	82	148	1
3.9089781409942357	1	1	83	6	1
3.9089781409942357	1	1	83	7	1
3.9089781409942357	1	1	83	9	1
3.884651740971422	1	1	83	16	4
3.994397192205067	1	1	83	24	1
3.9089781409942357	1	1	83	26	1
3.9089781409942357	1	1	83	42	1
7.769303481942844	1	1	83	53	1
3.884651740971422	1	1	83	82	1
3.884651740971422	1	1	83	88	4
7.988794384410134	1	1	83	100	1
3.884651740971422	1	1	83	105	2
3.9089781409942357	1	1	83	112	1
3.994397192205067	1	1	83	130	3
3.9089781409942357	1	1	83	145	1
3.884651740971422	1	1	83	148	1
3.994397192205067	1	1	84	8	4
7.769303481942844	1	1	84	75	1
3.9089781409942357	1	1	84	95	1
3.884651740971422	1	1	84	119	1
3.9089781409942357	1	1	84	120	2
3.884651740971422	1	1	84	150	1
3.994397192205067	1	1	85	5	1
3.884651740971422	1	1	85	19	2
7.769303481942844	1	1	85	57	1
7.988794384410134	1	1	85	59	1
7.988794384410134	1	1	85	89	2
3.994397192205067	1	1	85	99	1
7.769303481942844	1	1	85	103	5
3.994397192205067	1	1	85	108	1
3.994397192205067	1	1	85	123	1
3.994397192205067	1	1	85	134	2
3.884651740971422	1	1	85	139	1
3.884651740971422	1	1	85	145	1
3.9089781409942357	1	1	85	150	1
3.884651740971422	1	1	86	3	4
3.884651740971422	1	1	86	11	1
3.884651740971422	1	1	86	36	4
3.884651740971422	1	1	86	43	2
3.994397192205067	1	1	86	45	4
3.9089781409942357	1	1	86	82	3
3.994397192205067	1	1	87	27	1
3.884651740971422	1	1	87	44	1
3.884651740971422	1	1	87	61	4
3.884651740971422	1	1	87	63	1
7.817956281988471	1	1	87	68	1
3.9089781409942357	1	1	87	148	1
3.9089781409942357	1	1	88	3	1
3.884651740971422	1	1	88	7	1
7.988794384410134	1	1	88	10	4
3.994397192205067	1	1	88	20	4
7.769303481942844	1	1	88	27	1
3.884651740971422	1	1	88	43	1
3.884651740971422	1	1	88	45	3
3.9089781409942357	1	1	88	66	4
3.9089781409942357	1	1	88	127	3
3.884651740971422	1	1	88	129	1
3.884651740971422	1	1	88	145	4
3.9089781409942357	1	1	89	8	1
3.9089781409942357	1	1	89	41	1
7.769303481942844	1	1	89	50	4
3.884651740971422	1	1	89	54	1
3.9089781409942357	1	1	89	82	3
3.994397192205067	1	1	89	89	1
3.994397192205067	1	1	89	97	1
11.653955222914266	1	1	89	121	1
3.994397192205067	1	1	90	21	1
3.884651740971422	1	1	90	21	2
3.884651740971422	1	1	90	39	3
3.9089781409942357	1	1	90	41	5
3.994397192205067	1	1	90	139	1
3.884651740971422	1	1	91	1	4
3.884651740971422	1	1	91	10	1
3.994397192205067	1	1	91	17	1
3.994397192205067	1	1	91	30	1
3.9089781409942357	1	1	91	35	1
3.994397192205067	1	1	91	40	2
3.9089781409942357	1	1	91	43	1
15.538606963885687	1	1	91	46	1
3.9089781409942357	1	1	91	48	4
7.988794384410134	1	1	91	52	1
7.769303481942844	1	1	91	70	2
3.884651740971422	1	1	91	72	1
3.9089781409942357	1	1	91	74	1
3.994397192205067	1	1	91	76	2
3.994397192205067	1	1	91	82	1
3.884651740971422	1	1	91	96	1
7.988794384410134	1	1	91	102	1
3.9089781409942357	1	1	91	103	5
3.884651740971422	1	1	91	125	1
7.817956281988471	1	1	91	137	1
7.769303481942844	1	1	91	150	1
3.884651740971422	1	1	91	152	4
3.994397192205067	1	1	92	3	3
3.9089781409942357	1	1	92	50	1
3.884651740971422	1	1	92	57	2
3.884651740971422	1	1	92	65	5
3.884651740971422	1	1	92	69	1
3.884651740971422	1	1	92	74	1
3.9089781409942357	1	1	92	77	4
3.9089781409942357	1	1	92	88	1
3.884651740971422	1	1	92	92	1
3.994397192205067	1	1	93	2	1
3.884651740971422	1	1	93	19	5
7.769303481942844	1	1	93	33	5
3.9089781409942357	1	1	93	41	1
3.884651740971422	1	1	93	63	1
3.994397192205067	1	1	93	65	4
3.884651740971422	1	1	93	105	1
3.884651740971422	1	1	93	117	1
3.9089781409942357	1	1	93	142	3
3.994397192205067	1	1	93	144	1
3.9089781409942357	1	1	94	11	1
3.994397192205067	1	1	94	33	1
3.9089781409942357	1	1	94	55	3
3.994397192205067	1	1	94	61	4
7.769303481942844	1	1	94	82	1
3.994397192205067	1	1	94	86	1
3.9089781409942357	1	1	94	115	1
3.884651740971422	1	1	94	138	1
3.9089781409942357	1	1	95	17	1
7.769303481942844	1	1	95	20	1
3.994397192205067	1	1	95	25	1
3.994397192205067	1	1	95	26	5
3.9089781409942357	1	1	95	34	1
3.994397192205067	1	1	95	34	2
3.884651740971422	1	1	95	50	4
7.988794384410134	1	1	95	55	1
7.793629881965657	1	1	95	56	1
3.994397192205067	1	1	95	69	1
3.994397192205067	1	1	95	81	1
3.884651740971422	1	1	95	97	4
3.9089781409942357	1	1	95	102	4
3.9089781409942357	1	1	95	106	5
3.994397192205067	1	1	95	111	1
3.9089781409942357	1	1	95	113	1
3.884651740971422	1	1	95	126	1
3.994397192205067	1	1	95	129	1
3.994397192205067	1	1	95	132	1
7.879048933176489	1	1	95	138	1
7.988794384410134	1	1	95	141	1
3.884651740971422	1	1	95	142	1
3.994397192205067	1	1	95	144	1
3.884651740971422	1	1	95	147	1
3.9089781409942357	1	1	95	152	1
3.9089781409942357	1	1	96	12	1
11.653955222914266	1	1	96	21	1
3.994397192205067	1	1	96	22	1
7.769303481942844	1	1	96	24	1
3.884651740971422	1	1	96	33	4
3.884651740971422	1	1	96	34	4
3.884651740971422	1	1	96	53	1
3.884651740971422	1	1	96	53	4
3.994397192205067	1	1	96	56	3
3.884651740971422	1	1	96	65	1
3.884651740971422	1	1	96	67	1
3.9089781409942357	1	1	96	88	1
3.884651740971422	1	1	96	123	1
3.884651740971422	1	1	96	148	1
3.884651740971422	1	1	97	86	4
7.769303481942844	1	1	97	110	2
7.988794384410134	1	1	97	130	5
3.9089781409942357	1	1	98	4	1
3.884651740971422	1	1	98	26	4
3.884651740971422	1	1	98	38	1
3.994397192205067	1	1	98	38	4
3.884651740971422	1	1	98	40	1
3.9089781409942357	1	1	98	42	1
7.769303481942844	1	1	98	49	1
3.884651740971422	1	1	98	88	1
7.769303481942844	1	1	98	105	3
3.884651740971422	1	1	98	114	5
11.81235347419354	1	1	98	115	1
3.9089781409942357	1	1	98	133	1
7.769303481942844	1	1	98	142	1
3.884651740971422	1	1	99	13	1
7.769303481942844	1	1	99	34	4
3.884651740971422	1	1	99	35	1
3.884651740971422	1	1	99	39	4
3.9089781409942357	1	1	99	81	1
3.994397192205067	1	1	99	82	2
3.884651740971422	1	1	99	87	1
3.9089781409942357	1	1	99	135	1
7.769303481942844	1	1	100	6	1
3.9089781409942357	1	1	100	27	1
3.884651740971422	1	1	100	56	1
3.9089781409942357	1	1	100	58	4
3.884651740971422	1	1	100	70	4
3.884651740971422	1	1	100	84	1
3.884651740971422	1	1	100	106	1
7.769303481942844	1	1	100	113	2
3.884651740971422	1	1	100	144	4
3.9089781409942357	1	1	101	51	2
3.884651740971422	1	1	101	81	1
3.884651740971422	1	1	101	98	1
3.994397192205067	1	1	101	110	1
3.884651740971422	1	1	101	124	4
3.9089781409942357	1	1	101	135	4
3.9089781409942357	1	1	101	150	1
3.994397192205067	1	1	102	6	1
3.9089781409942357	1	1	102	37	1
3.884651740971422	1	1	102	42	4
3.994397192205067	1	1	102	53	1
3.9089781409942357	1	1	102	60	4
3.884651740971422	1	1	102	98	3
3.884651740971422	1	1	102	98	4
3.884651740971422	1	1	102	111	1
3.9089781409942357	1	1	102	132	1
3.884651740971422	1	1	103	2	3
3.9089781409942357	1	1	103	7	1
3.9089781409942357	1	1	103	11	4
3.884651740971422	1	1	103	22	4
11.653955222914266	1	1	103	48	3
3.994397192205067	1	1	103	62	2
3.884651740971422	1	1	103	88	4
3.884651740971422	1	1	103	110	2
7.988794384410134	1	1	103	113	1
3.994397192205067	1	1	103	121	1
7.769303481942844	1	1	103	131	1
3.9089781409942357	1	1	103	142	5
3.884651740971422	1	1	104	10	1
3.9089781409942357	1	1	104	16	1
7.769303481942844	1	1	104	28	1
3.994397192205067	1	1	104	30	1
7.817956281988471	1	1	104	43	1
3.994397192205067	1	1	104	52	1
7.769303481942844	1	1	104	55	4
3.9089781409942357	1	1	104	61	1
7.769303481942844	1	1	104	65	1
3.9089781409942357	1	1	104	66	1
3.9089781409942357	1	1	104	67	1
3.9089781409942357	1	1	104	70	1
3.994397192205067	1	1	104	109	1
3.994397192205067	1	1	104	115	1
3.884651740971422	1	1	104	125	1
3.994397192205067	1	1	104	136	5
3.884651740971422	1	1	104	143	1
3.994397192205067	1	1	104	147	1
3.9089781409942357	1	1	105	13	1
3.9089781409942357	1	1	105	26	1
3.884651740971422	1	1	105	46	4
3.884651740971422	1	1	105	53	1
3.884651740971422	1	1	105	63	1
3.884651740971422	1	1	105	65	1
3.9089781409942357	1	1	105	80	2
3.884651740971422	1	1	105	88	4
3.884651740971422	1	1	105	108	3
3.884651740971422	1	1	105	119	1
3.9089781409942357	1	1	105	139	3
3.9089781409942357	1	1	105	147	1
3.9089781409942357	1	1	105	148	4
3.9089781409942357	1	1	106	9	1
3.884651740971422	1	1	106	11	1
3.884651740971422	1	1	106	13	4
3.994397192205067	1	1	106	19	1
3.884651740971422	1	1	106	25	5
3.9089781409942357	1	1	106	29	1
3.9089781409942357	1	1	106	37	1
3.9089781409942357	1	1	106	65	1
3.884651740971422	1	1	106	81	1
3.9089781409942357	1	1	106	106	5
3.9089781409942357	1	1	106	110	3
3.994397192205067	1	1	106	114	5
3.884651740971422	1	1	106	119	1
7.988794384410134	1	1	106	120	1
3.884651740971422	1	1	106	126	1
3.9089781409942357	1	1	106	145	1
3.9089781409942357	1	1	107	14	4
3.994397192205067	1	1	107	18	1
3.994397192205067	1	1	107	30	1
3.994397192205067	1	1	107	35	1
3.994397192205067	1	1	107	53	5
11.726934422982707	1	1	107	63	1
3.9089781409942357	1	1	107	65	3
11.653955222914266	1	1	107	66	5
3.884651740971422	1	1	107	67	1
3.884651740971422	1	1	107	68	2
3.9089781409942357	1	1	107	92	1
3.884651740971422	1	1	107	115	1
3.994397192205067	1	1	107	131	2
3.9089781409942357	1	1	108	5	1
3.884651740971422	1	1	108	9	1
3.884651740971422	1	1	108	60	1
3.994397192205067	1	1	108	67	1
7.988794384410134	1	1	108	96	1
3.884651740971422	1	1	108	127	4
3.884651740971422	1	1	109	2	1
3.884651740971422	1	1	109	11	1
3.994397192205067	1	1	109	11	3
3.994397192205067	1	1	109	20	1
3.994397192205067	1	1	109	30	5
7.817956281988471	1	1	109	37	1
3.884651740971422	1	1	109	43	1
3.884651740971422	1	1	109	54	1
3.994397192205067	1	1	109	58	1
3.994397192205067	1	1	109	81	1
3.994397192205067	1	1	109	101	4
3.884651740971422	1	1	109	102	3
3.9089781409942357	1	1	109	115	1
3.884651740971422	1	1	109	118	1
3.994397192205067	1	1	109	121	1
7.879048933176489	1	1	109	122	1
3.884651740971422	1	1	109	125	3
3.884651740971422	1	1	110	15	4
3.9089781409942357	1	1	110	20	1
3.994397192205067	1	1	110	29	1
7.988794384410134	1	1	110	104	1
3.884651740971422	1	1	110	106	2
7.817956281988471	1	1	110	124	1
3.994397192205067	1	1	110	141	4
3.994397192205067	1	1	111	1	1
3.884651740971422	1	1	111	11	1
3.9089781409942357	1	1	111	16	1
3.994397192205067	1	1	111	25	1
3.884651740971422	1	1	111	83	1
3.994397192205067	1	1	111	87	1
3.9089781409942357	1	1	111	95	5
7.988794384410134	1	1	112	3	3
3.884651740971422	1	1	112	12	5
7.817956281988471	1	1	112	13	1
3.9089781409942357	1	1	112	18	5
7.817956281988471	1	1	112	30	1
3.884651740971422	1	1	112	37	1
3.884651740971422	1	1	112	45	1
7.988794384410134	1	1	112	48	1
3.884651740971422	1	1	112	53	2
3.884651740971422	1	1	112	65	1
3.884651740971422	1	1	112	66	4
3.884651740971422	1	1	112	95	1
3.9089781409942357	1	1	112	108	4
3.884651740971422	1	1	112	112	4
3.994397192205067	1	1	112	129	4
7.769303481942844	1	1	112	152	1
3.884651740971422	1	1	113	13	4
3.9089781409942357	1	1	113	17	5
3.9089781409942357	1	1	113	24	4
3.9089781409942357	1	1	113	27	1
3.994397192205067	1	1	113	43	5
3.9089781409942357	1	1	113	69	1
3.884651740971422	1	1	113	76	3
3.884651740971422	1	1	113	88	1
3.9089781409942357	1	1	113	89	1
3.884651740971422	1	1	113	90	1
3.884651740971422	1	1	113	97	1
3.884651740971422	1	1	113	107	1
3.884651740971422	1	1	113	115	1
3.994397192205067	1	1	113	120	1
3.994397192205067	1	1	113	138	5
3.9089781409942357	1	1	113	140	1
3.9089781409942357	1	1	113	151	1
3.9089781409942357	1	1	114	11	1
3.9089781409942357	1	1	114	18	5
3.9089781409942357	1	1	114	29	1
3.884651740971422	1	1	114	58	1
7.769303481942844	1	1	114	113	1
3.884651740971422	1	1	114	115	4
3.884651740971422	1	1	114	119	1
3.9089781409942357	1	1	114	128	1
3.9089781409942357	1	1	114	146	4
3.884651740971422	1	1	114	148	1
3.884651740971422	1	1	114	152	1
3.994397192205067	1	1	115	9	1
3.9089781409942357	1	1	115	13	1
3.884651740971422	1	1	115	30	4
3.884651740971422	1	1	115	40	1
3.9089781409942357	1	1	115	53	1
3.884651740971422	1	1	115	74	1
3.994397192205067	1	1	115	112	3
3.884651740971422	1	1	115	117	1
3.994397192205067	1	1	115	130	1
3.9089781409942357	1	1	115	148	1
3.9089781409942357	1	1	116	31	1
3.884651740971422	1	1	116	50	4
3.994397192205067	1	1	116	57	4
3.884651740971422	1	1	116	67	1
3.9089781409942357	1	1	116	91	1
3.884651740971422	1	1	116	101	1
3.9089781409942357	1	1	116	104	1
3.994397192205067	1	1	116	108	1
3.994397192205067	1	1	116	111	1
7.988794384410134	1	1	117	7	2
3.9089781409942357	1	1	117	9	5
3.884651740971422	1	1	117	16	1
3.994397192205067	1	1	117	37	1
3.994397192205067	1	1	117	85	1
3.884651740971422	1	1	117	89	1
7.817956281988471	1	1	117	90	1
3.994397192205067	1	1	117	103	1
3.884651740971422	1	1	117	111	1
3.994397192205067	1	1	117	114	3
3.994397192205067	1	1	117	136	1
3.994397192205067	1	1	117	150	1
3.994397192205067	1	1	118	8	1
3.9089781409942357	1	1	118	10	1
3.994397192205067	1	1	118	43	1
3.884651740971422	1	1	118	58	1
3.994397192205067	1	1	118	71	4
3.884651740971422	1	1	118	83	5
3.884651740971422	1	1	118	94	3
3.884651740971422	1	1	118	99	1
3.9089781409942357	1	1	118	111	1
3.884651740971422	1	1	118	122	1
3.884651740971422	1	1	118	149	1
3.994397192205067	1	1	119	1	1
3.9089781409942357	1	1	119	10	3
7.817956281988471	1	1	119	20	1
3.884651740971422	1	1	119	24	1
3.994397192205067	1	1	119	55	1
3.884651740971422	1	1	119	70	4
3.884651740971422	1	1	119	84	1
3.994397192205067	1	1	119	85	1
3.9089781409942357	1	1	119	90	1
3.9089781409942357	1	1	119	122	1
3.9089781409942357	1	1	119	141	5
3.9089781409942357	1	1	120	5	3
3.9089781409942357	1	1	120	14	2
3.884651740971422	1	1	120	16	4
3.9089781409942357	1	1	120	24	5
7.769303481942844	1	1	120	30	1
3.994397192205067	1	1	120	50	1
3.9089781409942357	1	1	120	61	1
7.817956281988471	1	1	120	67	1
3.884651740971422	1	1	120	70	1
3.994397192205067	1	1	120	76	1
3.994397192205067	1	1	120	99	1
3.994397192205067	1	1	120	141	1
3.994397192205067	1	1	120	143	1
3.9089781409942357	1	1	120	146	1
3.884651740971422	1	1	121	8	3
3.9089781409942357	1	1	121	11	4
3.994397192205067	1	1	121	13	2
3.9089781409942357	1	1	121	21	1
7.879048933176489	1	1	121	27	1
7.769303481942844	1	1	121	30	1
3.884651740971422	1	1	121	32	1
7.769303481942844	1	1	121	37	5
3.9089781409942357	1	1	121	47	4
3.9089781409942357	1	1	121	56	1
3.884651740971422	1	1	121	59	1
3.994397192205067	1	1	121	78	1
3.994397192205067	1	1	121	88	5
3.884651740971422	1	1	121	90	5
3.994397192205067	1	1	121	108	3
3.9089781409942357	1	1	121	122	3
7.817956281988471	1	1	121	124	1
3.9089781409942357	1	1	121	125	1
3.994397192205067	1	1	121	128	5
3.9089781409942357	1	1	121	139	1
7.988794384410134	1	1	121	144	4
3.884651740971422	1	1	121	149	1
3.994397192205067	1	1	121	151	1
3.884651740971422	1	1	121	152	1
3.9089781409942357	1	1	122	8	1
3.884651740971422	1	1	122	13	4
7.769303481942844	1	1	122	17	1
7.903375333199303	1	1	122	20	1
3.884651740971422	1	1	122	37	1
3.9089781409942357	1	1	122	45	1
3.9089781409942357	1	1	122	47	1
3.884651740971422	1	1	122	58	3
3.884651740971422	1	1	122	67	4
3.884651740971422	1	1	122	74	1
7.769303481942844	1	1	122	77	2
3.884651740971422	1	1	122	93	4
3.994397192205067	1	1	122	94	1
3.9089781409942357	1	1	122	97	2
3.994397192205067	1	1	122	107	4
7.988794384410134	1	1	122	110	1
3.884651740971422	1	1	122	125	2
3.884651740971422	1	1	122	132	4
3.994397192205067	1	1	122	135	1
3.994397192205067	1	1	122	144	3
3.9089781409942357	1	1	123	2	1
3.9089781409942357	1	1	123	2	5
3.9089781409942357	1	1	123	6	1
7.817956281988471	1	1	123	10	1
3.884651740971422	1	1	123	10	4
3.994397192205067	1	1	123	13	4
3.884651740971422	1	1	123	16	1
7.817956281988471	1	1	123	20	1
3.994397192205067	1	1	123	24	1
3.994397192205067	1	1	123	25	5
3.994397192205067	1	1	123	26	1
3.9089781409942357	1	1	123	30	1
3.9089781409942357	1	1	123	39	2
3.994397192205067	1	1	123	40	1
7.988794384410134	1	1	123	53	1
3.994397192205067	1	1	123	58	1
11.983191576615202	1	1	123	59	1
7.903375333199303	1	1	123	62	1
3.884651740971422	1	1	123	74	1
3.884651740971422	1	1	123	76	1
3.994397192205067	1	1	123	81	1
3.9089781409942357	1	1	123	98	2
3.994397192205067	1	1	123	116	3
3.994397192205067	1	1	123	128	1
3.994397192205067	1	1	123	133	1
3.994397192205067	1	1	123	133	3
3.884651740971422	1	1	123	139	1
3.9089781409942357	1	1	123	144	1
3.994397192205067	1	1	123	148	4
7.817956281988471	1	1	123	152	4
3.9089781409942357	1	1	124	3	1
3.884651740971422	1	1	124	16	5
3.994397192205067	1	1	124	26	2
3.884651740971422	1	1	124	26	3
3.994397192205067	1	1	124	44	1
3.9089781409942357	1	1	124	45	1
3.884651740971422	1	1	124	59	2
3.884651740971422	1	1	124	66	1
3.9089781409942357	1	1	124	100	1
3.884651740971422	1	1	124	112	1
11.873446125381555	1	1	124	121	1
3.884651740971422	1	1	124	139	2
3.884651740971422	1	1	124	149	1
3.9089781409942357	1	1	125	1	4
3.9089781409942357	1	1	125	5	4
3.9089781409942357	1	1	125	8	1
3.884651740971422	1	1	125	11	1
3.9089781409942357	1	1	125	36	1
3.9089781409942357	1	1	125	47	1
3.884651740971422	1	1	125	55	4
3.9089781409942357	1	1	125	58	1
7.769303481942844	1	1	125	61	1
3.994397192205067	1	1	125	79	2
3.994397192205067	1	1	125	89	2
3.884651740971422	1	1	125	98	1
3.9089781409942357	1	1	125	104	1
3.9089781409942357	1	1	125	110	3
3.9089781409942357	1	1	125	113	1
7.817956281988471	1	1	125	114	1
3.884651740971422	1	1	125	130	1
3.9089781409942357	1	1	125	130	2
7.817956281988471	1	1	125	138	1
11.726934422982707	1	1	126	6	1
3.994397192205067	1	1	126	18	1
3.884651740971422	1	1	126	20	4
7.769303481942844	1	1	126	20	5
3.994397192205067	1	1	126	31	5
3.9089781409942357	1	1	126	49	1
3.884651740971422	1	1	126	51	1
3.994397192205067	1	1	126	76	1
3.884651740971422	1	1	126	85	1
3.9089781409942357	1	1	126	105	1
3.884651740971422	1	1	126	126	1
3.9089781409942357	1	1	126	127	1
3.994397192205067	1	1	126	134	1
3.994397192205067	1	1	126	139	5
3.884651740971422	1	1	127	4	5
3.884651740971422	1	1	127	6	1
3.9089781409942357	1	1	127	10	1
3.994397192205067	1	1	127	14	1
3.994397192205067	1	1	127	44	1
3.9089781409942357	1	1	127	45	1
3.994397192205067	1	1	127	58	1
3.884651740971422	1	1	127	107	4
7.769303481942844	1	1	127	112	1
7.879048933176489	1	1	127	132	1
3.994397192205067	1	1	127	143	1
3.884651740971422	1	1	127	148	1
3.884651740971422	1	1	127	149	1
3.884651740971422	1	1	128	10	1
7.769303481942844	1	1	128	12	1
7.988794384410134	1	1	128	43	1
3.884651740971422	1	1	128	45	1
3.994397192205067	1	1	128	45	4
7.988794384410134	1	1	128	66	1
3.9089781409942357	1	1	128	70	4
3.994397192205067	1	1	128	74	1
3.9089781409942357	1	1	128	97	1
3.884651740971422	1	1	128	102	5
3.994397192205067	1	1	128	106	1
7.769303481942844	1	1	129	12	3
3.884651740971422	1	1	129	56	4
3.994397192205067	1	1	129	58	1
3.9089781409942357	1	1	129	73	1
3.994397192205067	1	1	129	100	3
7.817956281988471	1	1	129	107	1
7.817956281988471	1	1	129	109	5
3.9089781409942357	1	1	129	113	1
3.994397192205067	1	1	129	124	1
3.9089781409942357	1	1	129	126	1
3.884651740971422	1	1	130	7	1
3.884651740971422	1	1	130	10	4
3.9089781409942357	1	1	130	17	4
3.884651740971422	1	1	130	26	1
7.817956281988471	1	1	130	32	1
3.994397192205067	1	1	130	36	1
3.994397192205067	1	1	130	45	1
3.884651740971422	1	1	130	66	1
3.994397192205067	1	1	130	89	4
3.9089781409942357	1	1	130	91	1
3.9089781409942357	1	1	130	92	1
7.769303481942844	1	1	130	109	1
3.9089781409942357	1	1	130	125	1
7.817956281988471	1	1	131	14	1
3.994397192205067	1	1	131	36	1
3.9089781409942357	1	1	131	38	1
3.994397192205067	1	1	131	52	2
3.994397192205067	1	1	131	52	5
7.988794384410134	1	1	131	63	1
3.884651740971422	1	1	131	80	1
3.9089781409942357	1	1	131	81	1
3.994397192205067	1	1	131	83	4
3.884651740971422	1	1	131	86	1
3.884651740971422	1	1	131	116	2
7.988794384410134	1	1	132	16	1
3.9089781409942357	1	1	132	33	3
3.994397192205067	1	1	132	53	3
3.9089781409942357	1	1	132	58	1
3.884651740971422	1	1	132	63	1
7.769303481942844	1	1	132	68	5
3.884651740971422	1	1	132	92	1
3.9089781409942357	1	1	132	106	3
3.884651740971422	1	1	132	119	1
3.884651740971422	1	1	132	128	1
3.9089781409942357	1	1	133	3	2
7.903375333199303	1	1	133	14	1
3.994397192205067	1	1	133	19	1
3.884651740971422	1	1	133	33	1
3.994397192205067	1	1	133	36	1
3.9089781409942357	1	1	133	64	1
3.9089781409942357	1	1	133	74	1
3.884651740971422	1	1	133	120	1
3.994397192205067	1	1	133	122	1
3.884651740971422	1	1	133	125	5
3.994397192205067	1	1	133	127	4
3.884651740971422	1	1	134	10	1
3.884651740971422	1	1	134	11	4
3.994397192205067	1	1	134	16	2
3.994397192205067	1	1	134	24	5
3.9089781409942357	1	1	134	38	1
3.9089781409942357	1	1	134	45	2
3.884651740971422	1	1	134	73	1
3.994397192205067	1	1	134	74	2
3.9089781409942357	1	1	134	75	2
3.9089781409942357	1	1	134	81	2
3.9089781409942357	1	1	134	96	2
3.9089781409942357	1	1	134	99	1
7.769303481942844	1	1	134	138	1
3.884651740971422	1	1	134	145	1
3.884651740971422	1	1	135	3	1
3.9089781409942357	1	1	135	6	1
3.994397192205067	1	1	135	11	1
3.884651740971422	1	1	135	14	1
3.884651740971422	1	1	135	36	1
3.994397192205067	1	1	135	119	3
3.9089781409942357	1	1	135	121	1
3.9089781409942357	1	1	135	124	1
3.9089781409942357	1	1	136	6	1
7.769303481942844	1	1	136	14	1
3.994397192205067	1	1	136	24	4
3.884651740971422	1	1	136	25	1
3.994397192205067	1	1	136	36	1
3.9089781409942357	1	1	136	71	1
3.9089781409942357	1	1	136	75	1
3.884651740971422	1	1	136	75	4
3.9089781409942357	1	1	136	77	1
3.994397192205067	1	1	136	95	1
3.994397192205067	1	1	136	123	4
3.994397192205067	1	1	137	4	1
3.884651740971422	1	1	137	6	1
3.884651740971422	1	1	137	19	1
3.994397192205067	1	1	137	19	4
3.9089781409942357	1	1	137	26	3
3.994397192205067	1	1	137	48	1
3.9089781409942357	1	1	137	63	3
3.9089781409942357	1	1	137	65	1
3.994397192205067	1	1	137	65	5
7.769303481942844	1	1	137	132	1
3.994397192205067	1	1	137	152	1
3.9089781409942357	1	1	138	21	1
3.884651740971422	1	1	138	69	3
3.9089781409942357	1	1	138	76	1
3.9089781409942357	1	1	138	85	1
3.884651740971422	1	1	138	93	3
3.884651740971422	1	1	138	96	1
3.994397192205067	1	1	138	108	1
3.994397192205067	1	1	138	140	1
3.994397192205067	1	1	138	147	4
3.884651740971422	1	1	139	12	5
3.9089781409942357	1	1	139	14	1
3.884651740971422	1	1	139	38	1
3.884651740971422	1	1	139	38	5
3.884651740971422	1	1	139	40	1
11.653955222914266	1	1	139	51	4
3.884651740971422	1	1	139	53	4
3.884651740971422	1	1	139	72	1
3.884651740971422	1	1	139	123	1
3.884651740971422	1	1	139	128	1
3.994397192205067	1	1	139	145	4
3.9089781409942357	1	1	140	47	5
3.9089781409942357	1	1	140	60	1
3.884651740971422	1	1	140	92	4
3.9089781409942357	1	1	140	103	1
3.994397192205067	1	1	140	138	1
3.884651740971422	1	1	140	147	4
3.884651740971422	1	1	140	152	1
3.884651740971422	1	1	141	11	1
3.994397192205067	1	1	141	12	1
3.884651740971422	1	1	141	15	1
7.769303481942844	1	1	141	47	1
3.9089781409942357	1	1	141	52	3
3.884651740971422	1	1	141	70	1
3.884651740971422	1	1	141	75	1
3.884651740971422	1	1	141	88	1
3.884651740971422	1	1	141	108	4
3.994397192205067	1	1	141	112	1
3.884651740971422	1	1	141	130	1
3.994397192205067	1	1	141	131	5
3.884651740971422	1	1	142	14	1
3.9089781409942357	1	1	142	23	1
[truncated: 998,000+ more rows]
