# Supplementary material for: Flexibility-tuning of dual-display DNA-encoded chemical libraries facilitates cyclic peptide ligand discovery
Source: Nat Commun. 2025 Apr 5;16:3273. doi: 10.1038/s41467-025-58507-w (PMC11972359; doi:10.1038/s41467-025-58507-w)
Supplement: Supplementary file 4 — Source Data [file 41467_2025_58507_MOESM4_ESM.zip › Source_Data_Files_Selections/Streptavidin_Sel1_3.txt]

Count	Code1	Code2	Code3	Code4	Code5
1	1	1	1	6	3
2	1	1	1	7	5
1	1	1	1	9	1
1	1	1	1	22	1
1	1	1	1	23	1
1	1	1	1	25	1
1	1	1	1	53	3
1	1	1	1	55	3
1	1	1	1	77	4
1	1	1	1	83	1
2	1	1	1	86	4
1	1	1	1	90	4
1	1	1	1	117	4
2	1	1	1	122	1
1	1	1	1	137	1
1	1	1	1	137	3
1	1	1	1	144	3
1	1	1	1	150	1
2	1	1	2	14	2
1	1	1	2	37	1
1	1	1	2	40	3
1	1	1	2	43	1
2	1	1	2	53	3
2	1	1	2	57	1
1	1	1	2	57	3
1	1	1	2	58	5
3	1	1	2	65	1
2	1	1	2	71	3
1	1	1	2	73	1
1	1	1	2	77	1
2	1	1	2	82	4
2	1	1	2	104	1
1	1	1	2	112	1
1	1	1	2	130	5
1	1	1	2	131	1
2	1	1	2	143	2
1	1	1	3	7	2
1	1	1	3	14	5
1	1	1	3	26	6
1	1	1	3	31	1
2	1	1	3	37	3
1	1	1	3	39	2
2	1	1	3	54	2
1	1	1	3	58	5
1	1	1	3	65	1
2	1	1	3	67	1
1	1	1	3	71	1
1	1	1	3	72	3
2	1	1	3	75	3
2	1	1	3	83	3
1	1	1	3	86	5
1	1	1	3	97	4
1	1	1	3	121	3
1	1	1	3	126	1
3	1	1	4	2	1
1	1	1	4	8	1
1	1	1	4	30	3
1	1	1	4	45	1
1	1	1	4	53	1
1	1	1	4	59	1
1	1	1	4	63	1
1	1	1	4	66	1
3	1	1	4	71	6
1	1	1	4	79	5
1	1	1	4	87	1
1	1	1	4	116	4
1	1	1	4	120	1
1	1	1	4	120	2
1	1	1	4	120	3
1	1	1	4	122	1
1	1	1	4	129	3
1	1	1	4	135	1
1	1	1	4	135	3
1	1	1	4	144	1
1	1	1	4	145	1
1	1	1	5	27	3
1	1	1	5	44	3
1	1	1	5	49	1
1	1	1	5	51	2
1	1	1	5	54	1
1	1	1	5	55	1
1	1	1	5	63	1
1	1	1	5	84	3
1	1	1	5	90	3
1	1	1	5	97	4
1	1	1	5	115	5
2	1	1	5	130	1
1	1	1	5	135	1
1	1	1	5	138	1
1	1	1	5	148	1
2	1	1	5	149	1
3	1	1	6	18	1
1	1	1	6	28	4
1	1	1	6	38	5
1	1	1	6	45	1
1	1	1	6	53	1
1	1	1	6	58	1
1	1	1	6	79	5
1	1	1	6	82	1
1	1	1	6	82	3
1	1	1	6	84	1
3	1	1	6	86	1
1	1	1	6	88	3
1	1	1	6	90	1
1	1	1	6	91	1
1	1	1	6	91	5
2	1	1	6	93	1
1	1	1	6	100	1
1	1	1	6	105	3
1	1	1	6	122	6
1	1	1	6	123	1
1	1	1	6	126	1
1	1	1	6	141	4
3	1	1	6	144	1
1	1	1	6	152	1
1	1	1	7	15	1
1	1	1	7	44	1
1	1	1	7	58	3
1	1	1	7	59	1
1	1	1	7	74	1
2	1	1	7	81	1
2	1	1	7	85	2
1	1	1	7	97	3
1	1	1	7	113	1
1	1	1	7	120	4
1	1	1	7	129	1
1	1	1	7	131	3
1	1	1	7	143	1
1	1	1	7	149	1
1	1	1	8	11	1
2	1	1	8	18	1
1	1	1	8	24	3
1	1	1	8	46	1
1	1	1	8	55	2
1	1	1	8	68	1
1	1	1	8	74	1
1	1	1	8	77	1
1	1	1	8	88	2
1	1	1	8	104	1
1	1	1	8	108	6
1	1	1	8	116	1
1	1	1	8	138	1
1	1	1	8	149	4
1	1	1	9	11	1
1	1	1	9	17	1
1	1	1	9	23	1
1	1	1	9	25	1
1	1	1	9	27	1
1	1	1	9	29	3
2	1	1	9	36	1
1	1	1	9	45	3
1	1	1	9	55	1
1	1	1	9	58	5
1	1	1	9	61	3
1	1	1	9	69	3
1	1	1	9	76	4
3	1	1	9	84	1
1	1	1	9	90	1
2	1	1	9	101	1
1	1	1	9	102	3
1	1	1	9	105	1
1	1	1	9	110	4
1	1	1	9	111	1
2	1	1	9	111	5
1	1	1	9	131	1
1	1	1	9	137	1
1	1	1	10	2	5
1	1	1	10	7	1
2	1	1	10	18	1
1	1	1	10	19	3
1	1	1	10	20	3
2	1	1	10	21	2
1	1	1	10	27	1
1	1	1	10	27	3
2	1	1	10	52	3
1	1	1	10	57	2
1	1	1	10	70	1
1	1	1	10	71	1
1	1	1	10	72	5
1	1	1	10	76	3
1	1	1	10	86	1
2	1	1	10	95	3
1	1	1	10	103	6
1	1	1	10	115	1
1	1	1	10	118	1
1	1	1	10	130	3
1	1	1	10	133	1
2	1	1	10	135	1
1	1	1	10	137	1
1	1	1	10	139	1
1	1	1	10	147	1
1	1	1	11	8	2
1	1	1	11	17	1
1	1	1	11	21	1
2	1	1	11	23	1
2	1	1	11	31	3
1	1	1	11	36	1
1	1	1	11	38	1
1	1	1	11	41	1
2	1	1	11	42	3
2	1	1	11	45	3
1	1	1	11	46	1
1	1	1	11	53	1
1	1	1	11	58	1
1	1	1	11	68	1
1	1	1	11	70	1
2	1	1	11	73	1
1	1	1	11	81	1
1	1	1	11	85	1
2	1	1	11	91	1
2	1	1	11	99	4
1	1	1	11	100	1
1	1	1	11	106	1
3	1	1	11	113	1
3	1	1	11	119	1
2	1	1	11	120	1
3	1	1	11	121	1
1	1	1	11	122	1
1	1	1	11	123	1
1	1	1	11	127	1
2	1	1	11	133	1
1	1	1	11	140	1
1	1	1	11	141	1
1	1	1	11	144	1
1	1	1	11	145	1
2	1	1	11	147	3
1	1	1	12	15	1
1	1	1	12	18	1
3	1	1	12	20	1
1	1	1	12	23	3
2	1	1	12	29	1
1	1	1	12	67	1
2	1	1	12	90	1
1	1	1	12	93	1
1	1	1	12	93	2
1	1	1	12	94	5
1	1	1	12	97	1
1	1	1	12	118	1
2	1	1	12	122	1
1	1	1	12	126	1
2	1	1	12	140	6
1	1	1	13	13	1
1	1	1	13	15	1
1	1	1	13	17	4
1	1	1	13	19	1
1	1	1	13	21	1
1	1	1	13	21	2
1	1	1	13	23	2
3	1	1	13	25	1
2	1	1	13	31	1
1	1	1	13	36	3
1	1	1	13	43	5
1	1	1	13	53	1
1	1	1	13	63	1
1	1	1	13	70	1
1	1	1	13	70	2
1	1	1	13	74	1
1	1	1	13	75	1
3	1	1	13	81	1
2	1	1	13	83	1
1	1	1	13	85	1
2	1	1	13	86	3
1	1	1	13	96	1
1	1	1	13	111	1
1	1	1	13	125	1
1	1	1	13	127	1
1	1	1	13	137	4
3	1	1	14	1	1
1	1	1	14	3	6
1	1	1	14	20	1
1	1	1	14	20	3
3	1	1	14	20	6
2	1	1	14	21	1
1	1	1	14	22	1
1	1	1	14	24	6
1	1	1	14	32	2
2	1	1	14	35	1
2	1	1	14	35	4
1	1	1	14	35	6
1	1	1	14	36	1
2	1	1	14	39	1
1	1	1	14	44	1
1	1	1	14	47	1
2	1	1	14	49	3
1	1	1	14	53	1
1	1	1	14	55	4
1	1	1	14	59	1
1	1	1	14	62	4
2	1	1	14	64	6
1	1	1	14	69	3
1	1	1	14	70	1
1	1	1	14	71	1
1	1	1	14	72	1
1	1	1	14	76	1
1	1	1	14	83	1
1	1	1	14	84	1
2	1	1	14	88	1
1	1	1	14	95	3
1	1	1	14	97	4
1	1	1	14	98	1
2	1	1	14	101	1
1	1	1	14	105	1
1	1	1	14	105	4
1	1	1	14	106	1
1	1	1	14	108	1
2	1	1	14	110	1
2	1	1	14	112	1
1	1	1	14	112	5
3	1	1	14	115	1
1	1	1	14	115	3
1	1	1	14	116	2
1	1	1	14	118	3
1	1	1	14	118	5
1	1	1	14	120	1
1	1	1	14	125	6
1	1	1	14	131	6
1	1	1	14	139	3
1	1	1	14	141	2
1	1	1	14	144	5
1	1	1	14	151	1
1	1	1	15	3	1
1	1	1	15	3	3
1	1	1	15	8	6
1	1	1	15	10	3
1	1	1	15	21	1
3	1	1	15	23	1
1	1	1	15	33	2
1	1	1	15	36	1
2	1	1	15	49	1
1	1	1	15	50	1
1	1	1	15	58	4
1	1	1	15	63	1
1	1	1	15	63	3
1	1	1	15	79	3
1	1	1	15	83	4
2	1	1	15	85	1
1	1	1	15	91	5
2	1	1	15	97	1
2	1	1	15	100	4
1	1	1	15	117	1
1	1	1	15	122	1
1	1	1	15	124	1
1	1	1	15	131	1
1	1	1	15	134	4
1	1	1	15	138	1
1	1	1	15	141	5
1	1	1	15	143	1
1	1	1	15	146	1
1	1	1	16	3	1
1	1	1	16	3	6
1	1	1	16	5	3
2	1	1	16	7	1
1	1	1	16	8	1
1	1	1	16	8	5
1	1	1	16	14	5
2	1	1	16	15	3
3	1	1	16	19	3
1	1	1	16	20	1
1	1	1	16	30	1
3	1	1	16	31	3
2	1	1	16	33	1
1	1	1	16	38	2
2	1	1	16	43	1
1	1	1	16	57	1
1	1	1	16	61	1
1	1	1	16	70	4
1	1	1	16	74	1
1	1	1	16	84	3
2	1	1	16	89	1
1	1	1	16	95	3
1	1	1	16	96	2
3	1	1	16	103	1
1	1	1	16	111	1
1	1	1	16	115	1
1	1	1	16	128	2
1	1	1	16	131	2
1	1	1	16	138	1
1	1	1	16	141	5
1	1	1	16	144	1
1	1	1	16	145	5
1	1	1	17	2	1
1	1	1	17	7	1
2	1	1	17	11	1
1	1	1	17	15	1
2	1	1	17	18	1
2	1	1	17	26	1
1	1	1	17	27	1
1	1	1	17	37	1
1	1	1	17	49	1
1	1	1	17	49	3
2	1	1	17	55	5
2	1	1	17	58	1
1	1	1	17	61	1
1	1	1	17	62	1
1	1	1	17	63	5
1	1	1	17	73	1
1	1	1	17	74	1
1	1	1	17	75	1
1	1	1	17	89	1
4	1	1	17	90	4
1	1	1	17	105	1
1	1	1	17	107	1
1	1	1	17	111	2
1	1	1	17	112	1
1	1	1	17	119	1
2	1	1	17	135	5
1	1	1	17	147	4
2	1	1	18	4	1
1	1	1	18	5	1
3	1	1	18	10	1
1	1	1	18	15	2
4	1	1	18	19	3
1	1	1	18	24	6
1	1	1	18	30	1
1	1	1	18	53	1
2	1	1	18	53	2
1	1	1	18	53	3
1	1	1	18	63	6
3	1	1	18	72	1
1	1	1	18	87	1
1	1	1	18	99	1
1	1	1	18	103	1
1	1	1	18	129	2
1	1	1	18	137	1
1	1	1	18	140	3
1	1	1	18	144	1
1	1	1	19	11	1
1	1	1	19	19	5
1	1	1	19	19	6
1	1	1	19	20	3
1	1	1	19	22	1
2	1	1	19	23	1
1	1	1	19	31	1
3	1	1	19	32	2
2	1	1	19	36	1
1	1	1	19	37	3
2	1	1	19	46	3
1	1	1	19	51	5
2	1	1	19	53	5
1	1	1	19	64	4
1	1	1	19	82	1
1	1	1	19	108	1
1	1	1	19	112	6
1	1	1	19	118	3
1	1	1	19	129	3
1	1	1	19	147	4
1	1	1	19	150	1
1	1	1	20	2	1
1	1	1	20	8	3
1	1	1	20	10	1
1	1	1	20	12	1
1	1	1	20	14	2
1	1	1	20	23	3
1	1	1	20	24	5
1	1	1	20	28	1
1	1	1	20	29	3
3	1	1	20	34	5
1	1	1	20	35	3
1	1	1	20	42	4
1	1	1	20	43	1
1	1	1	20	49	4
1	1	1	20	50	3
1	1	1	20	52	3
1	1	1	20	58	1
2	1	1	20	61	1
1	1	1	20	71	3
1	1	1	20	72	1
1	1	1	20	88	1
1	1	1	20	97	3
2	1	1	20	106	1
2	1	1	20	112	1
1	1	1	20	128	1
1	1	1	20	132	1
1	1	1	20	134	1
1	1	1	21	1	1
1	1	1	21	11	1
3	1	1	21	24	3
1	1	1	21	27	3
1	1	1	21	30	1
1	1	1	21	31	1
1	1	1	21	35	1
1	1	1	21	35	3
1	1	1	21	42	4
1	1	1	21	46	5
3	1	1	21	51	5
1	1	1	21	56	1
1	1	1	21	60	3
1	1	1	21	74	1
1	1	1	21	77	6
1	1	1	21	84	1
3	1	1	21	91	3
2	1	1	21	92	3
1	1	1	21	94	4
1	1	1	21	108	1
1	1	1	21	114	3
1	1	1	21	115	1
1	1	1	21	119	1
1	1	1	21	119	3
1	1	1	21	122	1
1	1	1	21	124	1
1	1	1	21	136	1
1	1	1	21	137	1
1	1	1	21	143	1
1	1	1	21	144	3
1	1	1	21	152	1
1	1	1	22	2	1
1	1	1	22	7	1
1	1	1	22	8	1
2	1	1	22	16	1
1	1	1	22	19	3
1	1	1	22	24	1
2	1	1	22	25	1
1	1	1	22	26	1
2	1	1	22	28	2
1	1	1	22	30	1
1	1	1	22	30	4
1	1	1	22	45	1
2	1	1	22	55	1
1	1	1	22	73	5
2	1	1	22	94	1
1	1	1	22	98	1
1	1	1	22	100	3
1	1	1	22	106	1
1	1	1	22	112	1
1	1	1	22	113	3
2	1	1	22	118	1
1	1	1	22	119	3
2	1	1	22	120	1
1	1	1	22	141	1
1	1	1	22	150	3
1	1	1	23	3	1
1	1	1	23	3	4
1	1	1	23	6	1
1	1	1	23	7	1
1	1	1	23	8	1
1	1	1	23	10	1
1	1	1	23	10	3
1	1	1	23	11	1
1	1	1	23	11	3
1	1	1	23	14	1
1	1	1	23	16	1
1	1	1	23	17	1
3	1	1	23	18	1
2	1	1	23	24	1
1	1	1	23	33	3
2	1	1	23	42	1
1	1	1	23	42	2
1	1	1	23	43	4
1	1	1	23	44	3
2	1	1	23	46	4
1	1	1	23	49	5
1	1	1	23	50	1
2	1	1	23	57	1
2	1	1	23	61	2
1	1	1	23	62	1
2	1	1	23	65	1
1	1	1	23	66	6
1	1	1	23	67	5
1	1	1	23	68	1
1	1	1	23	70	1
1	1	1	23	78	1
1	1	1	23	81	3
1	1	1	23	83	1
1	1	1	23	86	3
1	1	1	23	92	5
2	1	1	23	103	1
2	1	1	23	103	4
1	1	1	23	111	1
1	1	1	23	115	1
1	1	1	23	116	1
1	1	1	23	117	3
1	1	1	23	118	1
1	1	1	23	119	1
1	1	1	23	123	2
1	1	1	23	125	1
1	1	1	23	132	6
1	1	1	23	135	1
1	1	1	23	136	1
1	1	1	23	140	2
2	1	1	23	145	1
1	1	1	23	149	1
1	1	1	24	4	2
1	1	1	24	5	5
1	1	1	24	6	1
2	1	1	24	8	1
1	1	1	24	15	1
2	1	1	24	20	2
1	1	1	24	28	3
1	1	1	24	57	1
1	1	1	24	61	1
1	1	1	24	62	1
2	1	1	24	65	3
1	1	1	24	72	3
1	1	1	24	82	3
1	1	1	24	84	1
1	1	1	24	87	1
1	1	1	24	105	3
1	1	1	24	107	1
1	1	1	24	115	3
1	1	1	24	116	1
1	1	1	24	133	3
1	1	1	24	135	3
1	1	1	24	149	3
2	1	1	25	2	1
1	1	1	25	9	1
1	1	1	25	12	1
2	1	1	25	23	1
3	1	1	25	24	3
1	1	1	25	26	1
1	1	1	25	33	1
1	1	1	25	37	1
4	1	1	25	38	4
1	1	1	25	42	1
2	1	1	25	43	1
2	1	1	25	49	1
1	1	1	25	70	1
1	1	1	25	74	2
1	1	1	25	82	3
1	1	1	25	84	4
1	1	1	25	102	3
1	1	1	25	105	3
1	1	1	25	116	3
1	1	1	25	124	1
1	1	1	25	126	1
1	1	1	25	134	1
3	1	1	25	145	1
1	1	1	26	3	3
1	1	1	26	11	1
2	1	1	26	11	3
2	1	1	26	11	6
1	1	1	26	13	1
3	1	1	26	15	1
3	1	1	26	18	1
1	1	1	26	19	1
1	1	1	26	21	1
1	1	1	26	21	4
1	1	1	26	24	1
2	1	1	26	25	2
2	1	1	26	29	1
2	1	1	26	29	3
2	1	1	26	38	1
1	1	1	26	39	1
1	1	1	26	43	3
2	1	1	26	45	1
1	1	1	26	53	1
1	1	1	26	58	1
1	1	1	26	60	1
1	1	1	26	62	1
1	1	1	26	62	4
1	1	1	26	64	3
1	1	1	26	66	1
1	1	1	26	66	5
1	1	1	26	69	1
2	1	1	26	81	1
3	1	1	26	81	3
1	1	1	26	86	3
1	1	1	26	99	4
3	1	1	26	101	1
1	1	1	26	104	1
2	1	1	26	105	5
1	1	1	26	106	1
3	1	1	26	108	1
1	1	1	26	111	1
1	1	1	26	113	6
1	1	1	26	115	5
1	1	1	26	124	1
2	1	1	26	126	1
2	1	1	26	132	4
1	1	1	26	139	1
1	1	1	26	142	1
1	1	1	26	143	3
1	1	1	26	145	3
1	1	1	26	150	1
1	1	1	27	1	1
1	1	1	27	4	3
1	1	1	27	12	3
1	1	1	27	13	1
2	1	1	27	19	1
1	1	1	27	20	1
2	1	1	27	27	1
1	1	1	27	30	1
3	1	1	27	33	4
1	1	1	27	34	1
1	1	1	27	34	6
1	1	1	27	36	1
1	1	1	27	39	1
1	1	1	27	40	1
1	1	1	27	66	2
4	1	1	27	77	1
1	1	1	27	102	2
1	1	1	27	131	1
1	1	1	27	138	1
2	1	1	27	141	1
2	1	1	28	7	4
1	1	1	28	11	3
1	1	1	28	24	1
1	1	1	28	26	4
1	1	1	28	35	3
1	1	1	28	38	1
2	1	1	28	39	1
1	1	1	28	50	1
1	1	1	28	71	1
1	1	1	28	73	2
2	1	1	28	122	1
1	1	1	28	125	3
1	1	1	28	127	1
1	1	1	28	132	2
2	1	1	28	135	4
1	1	1	28	136	1
1	1	1	28	137	1
1	1	1	29	7	1
1	1	1	29	8	4
1	1	1	29	11	1
1	1	1	29	12	3
1	1	1	29	13	1
2	1	1	29	14	1
1	1	1	29	14	3
1	1	1	29	14	5
1	1	1	29	16	1
2	1	1	29	20	1
1	1	1	29	23	3
1	1	1	29	27	1
1	1	1	29	31	1
1	1	1	29	39	1
1	1	1	29	40	3
1	1	1	29	43	4
1	1	1	29	50	6
1	1	1	29	51	3
1	1	1	29	51	4
3	1	1	29	53	1
2	1	1	29	74	5
1	1	1	29	79	6
1	1	1	29	84	5
3	1	1	29	87	4
1	1	1	29	91	1
1	1	1	29	95	1
1	1	1	29	109	1
1	1	1	29	111	6
1	1	1	29	116	1
1	1	1	29	125	6
3	1	1	29	132	1
3	1	1	29	133	1
1	1	1	29	143	3
1	1	1	30	15	1
2	1	1	30	21	1
2	1	1	30	27	2
1	1	1	30	31	1
1	1	1	30	31	2
1	1	1	30	33	3
1	1	1	30	36	3
1	1	1	30	37	3
1	1	1	30	38	2
1	1	1	30	42	1
2	1	1	30	45	1
1	1	1	30	47	1
2	1	1	30	57	1
2	1	1	30	67	6
1	1	1	30	75	1
1	1	1	30	76	1
1	1	1	30	80	2
1	1	1	30	83	1
1	1	1	30	85	1
2	1	1	30	86	3
1	1	1	30	91	1
1	1	1	30	93	1
1	1	1	30	96	1
2	1	1	30	100	1
1	1	1	30	107	1
2	1	1	30	111	1
1	1	1	30	115	1
1	1	1	30	119	1
1	1	1	30	120	3
1	1	1	30	140	1
1	1	1	30	145	1
1	1	1	30	149	3
1	1	1	30	152	1
1	1	1	31	3	1
1	1	1	31	3	3
3	1	1	31	6	2
3	1	1	31	31	1
1	1	1	31	35	1
1	1	1	31	38	1
2	1	1	31	39	1
1	1	1	31	57	1
1	1	1	31	66	4
1	1	1	31	74	1
1	1	1	31	74	3
1	1	1	31	78	1
1	1	1	31	79	6
1	1	1	31	83	1
1	1	1	31	86	1
2	1	1	31	86	3
1	1	1	31	87	1
2	1	1	31	91	1
1	1	1	31	93	6
1	1	1	31	98	1
1	1	1	31	106	1
1	1	1	31	115	1
1	1	1	31	133	1
1	1	1	31	137	1
1	1	1	31	137	2
1	1	1	31	137	6
1	1	1	31	139	1
4	1	1	32	3	1
1	1	1	32	7	3
2	1	1	32	12	1
1	1	1	32	20	1
1	1	1	32	42	1
2	1	1	32	44	1
1	1	1	32	48	3
1	1	1	32	60	1
1	1	1	32	66	3
2	1	1	32	72	6
1	1	1	32	74	1
2	1	1	32	85	1
2	1	1	32	88	1
2	1	1	32	112	1
1	1	1	32	115	1
1	1	1	32	118	1
2	1	1	32	119	1
1	1	1	32	120	1
1	1	1	32	123	1
1	1	1	32	128	4
1	1	1	32	139	2
1	1	1	32	143	5
1	1	1	32	146	1
1	1	1	33	8	5
1	1	1	33	12	1
1	1	1	33	15	3
1	1	1	33	25	1
1	1	1	33	28	5
1	1	1	33	29	1
1	1	1	33	35	1
1	1	1	33	38	1
1	1	1	33	41	5
1	1	1	33	67	2
1	1	1	33	72	1
1	1	1	33	73	1
1	1	1	33	82	6
1	1	1	33	84	1
2	1	1	33	85	1
2	1	1	33	87	3
1	1	1	33	103	4
1	1	1	33	110	1
1	1	1	33	110	3
1	1	1	33	111	1
1	1	1	33	115	1
1	1	1	33	115	3
1	1	1	33	122	5
1	1	1	33	124	4
1	1	1	33	128	3
2	1	1	33	137	1
1	1	1	33	141	1
1	1	1	34	8	5
2	1	1	34	18	1
1	1	1	34	21	1
1	1	1	34	23	4
1	1	1	34	28	6
1	1	1	34	35	1
1	1	1	34	47	6
2	1	1	34	51	2
1	1	1	34	53	3
1	1	1	34	72	2
1	1	1	34	80	3
2	1	1	34	93	1
1	1	1	34	106	3
1	1	1	34	108	1
1	1	1	34	110	1
1	1	1	34	120	4
1	1	1	34	125	1
1	1	1	34	139	1
1	1	1	34	139	3
1	1	1	34	141	1
1	1	1	34	149	1
1	1	1	35	2	1
1	1	1	35	3	2
1	1	1	35	8	5
1	1	1	35	17	1
2	1	1	35	25	1
1	1	1	35	27	1
1	1	1	35	28	5
1	1	1	35	30	1
1	1	1	35	41	1
1	1	1	35	42	1
1	1	1	35	53	1
1	1	1	35	57	2
2	1	1	35	66	1
1	1	1	35	66	3
1	1	1	35	77	1
1	1	1	35	81	1
2	1	1	35	85	6
1	1	1	35	86	1
1	1	1	35	98	1
1	1	1	35	99	1
2	1	1	35	105	3
1	1	1	35	112	1
1	1	1	35	121	1
2	1	1	35	122	4
1	1	1	35	124	1
1	1	1	35	129	1
1	1	1	35	130	1
1	1	1	35	134	1
1	1	1	36	3	1
1	1	1	36	3	6
2	1	1	36	6	3
1	1	1	36	8	2
1	1	1	36	10	2
1	1	1	36	11	6
1	1	1	36	12	1
1	1	1	36	12	3
1	1	1	36	15	1
2	1	1	36	20	1
1	1	1	36	24	3
1	1	1	36	25	1
1	1	1	36	30	1
1	1	1	36	38	1
1	1	1	36	42	1
1	1	1	36	53	1
1	1	1	36	55	1
1	1	1	36	63	1
1	1	1	36	67	1
1	1	1	36	67	3
1	1	1	36	70	4
1	1	1	36	72	1
1	1	1	36	74	3
2	1	1	36	76	1
3	1	1	36	84	3
1	1	1	36	87	3
1	1	1	36	89	1
1	1	1	36	89	5
1	1	1	36	101	2
1	1	1	36	108	1
2	1	1	36	109	1
2	1	1	36	110	1
1	1	1	36	113	2
2	1	1	36	122	4
1	1	1	36	124	1
1	1	1	36	126	5
1	1	1	36	129	4
1	1	1	36	131	2
1	1	1	36	132	1
1	1	1	36	135	3
1	1	1	36	137	3
1	1	1	36	143	1
2	1	1	36	145	1
1	1	1	36	145	3
1	1	1	37	5	1
1	1	1	37	9	1
2	1	1	37	10	1
1	1	1	37	18	1
1	1	1	37	26	2
1	1	1	37	28	5
1	1	1	37	33	3
1	1	1	37	36	1
1	1	1	37	43	1
1	1	1	37	44	1
1	1	1	37	57	2
1	1	1	37	70	1
1	1	1	37	70	5
2	1	1	37	71	1
1	1	1	37	76	1
2	1	1	37	81	1
1	1	1	37	87	1
1	1	1	37	91	2
2	1	1	37	104	1
1	1	1	37	107	2
1	1	1	37	110	1
2	1	1	37	114	1
2	1	1	37	115	1
1	1	1	37	116	1
1	1	1	37	118	1
1	1	1	37	122	1
1	1	1	37	129	2
2	1	1	37	139	1
1	1	1	38	7	1
2	1	1	38	9	1
1	1	1	38	10	1
2	1	1	38	12	3
1	1	1	38	15	1
3	1	1	38	16	1
1	1	1	38	18	1
1	1	1	38	18	4
1	1	1	38	24	3
1	1	1	38	27	1
1	1	1	38	28	3
1	1	1	38	29	1
1	1	1	38	29	6
2	1	1	38	33	1
3	1	1	38	36	1
1	1	1	38	41	4
1	1	1	38	43	4
1	1	1	38	48	6
1	1	1	38	53	2
2	1	1	38	56	1
2	1	1	38	74	1
2	1	1	38	83	1
1	1	1	38	84	4
1	1	1	38	99	1
1	1	1	38	101	3
1	1	1	38	110	1
2	1	1	38	113	2
1	1	1	38	113	3
1	1	1	38	120	1
1	1	1	38	128	3
1	1	1	38	131	3
1	1	1	38	136	1
1	1	1	38	143	1
1	1	1	38	143	2
1	1	1	38	152	1
1	1	1	39	3	1
1	1	1	39	6	5
1	1	1	39	16	1
2	1	1	39	18	1
1	1	1	39	21	1
1	1	1	39	27	1
1	1	1	39	31	1
3	1	1	39	33	1
1	1	1	39	35	5
1	1	1	39	38	1
1	1	1	39	51	2
1	1	1	39	53	4
1	1	1	39	58	5
2	1	1	39	65	1
3	1	1	39	68	1
1	1	1	39	70	1
1	1	1	39	76	1
2	1	1	39	77	2
1	1	1	39	79	4
2	1	1	39	86	1
1	1	1	39	86	4
1	1	1	39	95	1
1	1	1	39	96	1
1	1	1	39	108	1
1	1	1	39	110	1
1	1	1	39	112	1
3	1	1	39	116	1
2	1	1	39	124	1
1	1	1	39	125	3
1	1	1	39	129	1
1	1	1	39	139	1
1	1	1	39	143	1
1	1	1	39	152	5
2	1	1	40	14	1
1	1	1	40	22	1
2	1	1	40	27	1
2	1	1	40	33	1
2	1	1	40	35	6
2	1	1	40	39	2
2	1	1	40	42	1
1	1	1	40	42	4
1	1	1	40	55	1
1	1	1	40	62	4
1	1	1	40	67	2
1	1	1	40	78	1
1	1	1	40	84	1
1	1	1	40	96	1
1	1	1	40	99	1
1	1	1	40	104	1
1	1	1	40	105	1
1	1	1	40	108	4
1	1	1	40	111	3
1	1	1	40	112	2
1	1	1	40	114	4
1	1	1	40	121	3
1	1	1	40	123	1
1	1	1	40	133	1
1	1	1	40	146	1
1	1	1	40	148	1
1	1	1	41	8	1
2	1	1	41	12	5
1	1	1	41	25	1
2	1	1	41	35	4
1	1	1	41	42	5
1	1	1	41	48	1
1	1	1	41	50	5
1	1	1	41	54	3
1	1	1	41	56	4
1	1	1	41	57	1
1	1	1	41	74	1
1	1	1	41	75	1
1	1	1	41	86	1
1	1	1	41	87	1
1	1	1	41	87	4
1	1	1	41	95	1
2	1	1	41	96	1
1	1	1	41	102	1
1	1	1	41	122	1
1	1	1	41	122	3
1	1	1	41	129	1
1	1	1	42	5	5
1	1	1	42	8	2
1	1	1	42	23	1
1	1	1	42	24	6
1	1	1	42	38	1
1	1	1	42	38	6
1	1	1	42	51	3
1	1	1	42	55	2
3	1	1	42	57	3
2	1	1	42	73	3
3	1	1	42	81	1
1	1	1	42	91	1
1	1	1	42	93	3
1	1	1	42	97	1
1	1	1	42	113	1
1	1	1	42	114	4
2	1	1	42	127	3
1	1	1	43	2	1
1	1	1	43	2	5
1	1	1	43	10	1
1	1	1	43	18	1
1	1	1	43	28	4
1	1	1	43	30	1
1	1	1	43	31	4
2	1	1	43	42	2
4	1	1	43	46	1
1	1	1	43	55	5
1	1	1	43	63	1
1	1	1	43	70	1
1	1	1	43	74	4
1	1	1	43	75	1
1	1	1	43	83	1
1	1	1	43	84	6
1	1	1	43	87	1
1	1	1	43	88	1
1	1	1	43	110	3
1	1	1	43	126	4
1	1	1	43	132	1
1	1	1	43	133	3
1	1	1	43	144	4
1	1	1	43	146	1
1	1	1	43	146	3
2	1	1	43	146	5
1	1	1	43	148	1
1	1	1	44	13	1
1	1	1	44	13	5
1	1	1	44	18	3
2	1	1	44	20	1
1	1	1	44	22	1
1	1	1	44	27	1
1	1	1	44	29	1
2	1	1	44	30	3
1	1	1	44	38	1
1	1	1	44	42	3
1	1	1	44	44	6
1	1	1	44	45	1
1	1	1	44	58	1
2	1	1	44	58	4
1	1	1	44	63	1
1	1	1	44	71	2
1	1	1	44	73	4
1	1	1	44	74	1
1	1	1	44	74	3
1	1	1	44	74	5
1	1	1	44	79	4
1	1	1	44	81	1
2	1	1	44	83	1
1	1	1	44	85	3
1	1	1	44	86	1
1	1	1	44	88	1
1	1	1	44	93	1
1	1	1	44	97	1
1	1	1	44	99	2
2	1	1	44	109	1
3	1	1	44	110	1
1	1	1	44	119	3
1	1	1	44	125	1
1	1	1	44	127	1
1	1	1	44	127	3
1	1	1	44	134	1
1	1	1	44	139	1
1	1	1	44	140	1
1	1	1	44	142	3
1	1	1	44	144	1
1	1	1	44	145	1
1	1	1	44	146	1
1	1	1	45	11	1
1	1	1	45	11	3
1	1	1	45	12	1
1	1	1	45	15	1
1	1	1	45	16	1
1	1	1	45	19	1
1	1	1	45	24	1
1	1	1	45	24	5
2	1	1	45	25	6
1	1	1	45	28	1
1	1	1	45	38	1
1	1	1	45	38	5
2	1	1	45	45	1
2	1	1	45	67	1
1	1	1	45	68	3
1	1	1	45	74	1
2	1	1	45	76	1
1	1	1	45	86	1
1	1	1	45	93	1
1	1	1	45	116	1
1	1	1	45	121	1
1	1	1	45	123	6
1	1	1	45	124	1
1	1	1	45	133	1
1	1	1	45	134	1
1	1	1	46	10	2
2	1	1	46	13	4
2	1	1	46	14	3
1	1	1	46	20	1
1	1	1	46	25	5
4	1	1	46	32	2
2	1	1	46	35	1
1	1	1	46	66	1
1	1	1	46	73	1
2	1	1	46	75	1
1	1	1	46	85	2
1	1	1	46	98	1
2	1	1	46	103	5
1	1	1	46	106	4
1	1	1	46	109	2
1	1	1	46	111	3
1	1	1	46	112	4
1	1	1	46	113	4
1	1	1	46	116	1
1	1	1	46	118	1
1	1	1	46	118	3
1	1	1	46	121	1
1	1	1	46	132	1
1	1	1	46	139	2
4	1	1	46	139	3
1	1	1	46	140	1
1	1	1	46	146	1
1	1	1	46	148	1
2	1	1	46	150	1
1	1	1	47	1	1
1	1	1	47	3	2
2	1	1	47	8	1
1	1	1	47	9	1
1	1	1	47	13	3
2	1	1	47	19	1
3	1	1	47	22	1
1	1	1	47	24	2
1	1	1	47	31	2
1	1	1	47	33	1
1	1	1	47	36	3
3	1	1	47	38	1
2	1	1	47	39	1
2	1	1	47	42	4
1	1	1	47	43	4
1	1	1	47	44	1
2	1	1	47	60	1
1	1	1	47	70	1
1	1	1	47	78	4
1	1	1	47	81	3
1	1	1	47	83	1
1	1	1	47	90	1
2	1	1	47	91	1
1	1	1	47	103	1
2	1	1	47	111	1
1	1	1	47	121	1
1	1	1	47	128	3
1	1	1	47	144	1
1	1	1	47	147	1
1	1	1	47	147	5
1	1	1	48	9	1
1	1	1	48	14	3
1	1	1	48	15	1
4	1	1	48	20	6
2	1	1	48	23	3
1	1	1	48	27	1
1	1	1	48	34	1
1	1	1	48	37	4
1	1	1	48	38	3
1	1	1	48	42	1
1	1	1	48	45	3
1	1	1	48	45	4
1	1	1	48	46	1
1	1	1	48	48	3
2	1	1	48	49	1
1	1	1	48	57	3
1	1	1	48	60	1
1	1	1	48	66	4
1	1	1	48	67	1
1	1	1	48	71	1
1	1	1	48	72	1
2	1	1	48	78	1
1	1	1	48	84	1
1	1	1	48	85	3
1	1	1	48	87	1
1	1	1	48	97	3
2	1	1	48	102	4
1	1	1	48	106	2
1	1	1	48	107	1
2	1	1	48	118	1
2	1	1	48	121	3
1	1	1	48	130	1
1	1	1	48	138	1
1	1	1	48	144	3
2	1	1	49	5	1
2	1	1	49	6	1
1	1	1	49	9	1
1	1	1	49	9	5
1	1	1	49	18	1
1	1	1	49	20	5
1	1	1	49	24	3
1	1	1	49	26	4
1	1	1	49	27	1
1	1	1	49	28	1
3	1	1	49	29	1
2	1	1	49	33	3
1	1	1	49	34	1
1	1	1	49	42	6
1	1	1	49	49	1
1	1	1	49	50	1
1	1	1	49	50	3
1	1	1	49	54	3
2	1	1	49	60	1
1	1	1	49	62	1
1	1	1	49	66	1
1	1	1	49	72	1
3	1	1	49	74	1
2	1	1	49	75	3
1	1	1	49	77	1
1	1	1	49	84	1
1	1	1	49	86	1
1	1	1	49	93	1
4	1	1	49	95	2
1	1	1	49	97	1
2	1	1	49	98	1
1	1	1	49	103	3
3	1	1	49	104	1
1	1	1	49	108	1
1	1	1	49	110	5
1	1	1	49	115	4
3	1	1	49	121	1
7	1	1	49	131	1
1	1	1	49	139	1
1	1	1	49	141	1
1	1	1	49	141	3
3	1	1	49	143	1
1	1	1	49	144	1
1	1	1	49	144	3
1	1	1	49	146	1
1	1	1	49	147	1
1	1	1	50	5	1
1	1	1	50	8	3
1	1	1	50	17	4
1	1	1	50	25	5
1	1	1	50	30	1
1	1	1	50	39	1
1	1	1	50	42	1
1	1	1	50	53	1
1	1	1	50	59	1
1	1	1	50	63	1
1	1	1	50	68	1
1	1	1	50	68	5
1	1	1	50	70	1
1	1	1	50	73	1
1	1	1	50	85	1
1	1	1	50	106	4
1	1	1	50	109	1
1	1	1	50	110	1
2	1	1	50	114	1
1	1	1	50	115	1
1	1	1	50	122	3
1	1	1	50	137	4
1	1	1	50	138	1
1	1	1	51	2	1
2	1	1	51	6	1
1	1	1	51	11	1
1	1	1	51	18	1
1	1	1	51	21	1
2	1	1	51	23	1
1	1	1	51	52	1
3	1	1	51	70	1
1	1	1	51	74	2
1	1	1	51	76	1
3	1	1	51	81	1
2	1	1	51	83	1
2	1	1	51	87	1
1	1	1	51	87	3
1	1	1	51	105	4
1	1	1	51	106	3
4	1	1	51	113	3
1	1	1	51	121	1
1	1	1	51	124	1
1	1	1	51	138	3
1	1	1	51	144	5
1	1	1	51	151	3
1	1	1	51	152	1
1	1	1	52	2	1
1	1	1	52	6	4
1	1	1	52	17	3
2	1	1	52	18	3
1	1	1	52	20	3
1	1	1	52	22	3
2	1	1	52	28	1
1	1	1	52	29	1
2	1	1	52	32	2
1	1	1	52	38	5
1	1	1	52	41	1
1	1	1	52	57	1
1	1	1	52	57	6
1	1	1	52	70	1
2	1	1	52	73	1
2	1	1	52	74	1
3	1	1	52	77	1
1	1	1	52	78	4
1	1	1	52	81	1
1	1	1	52	106	2
1	1	1	52	109	1
1	1	1	52	109	3
1	1	1	52	124	1
2	1	1	52	129	1
1	1	1	52	130	1
1	1	1	52	141	3
1	1	1	52	145	3
1	1	1	53	7	1
1	1	1	53	12	1
1	1	1	53	23	4
1	1	1	53	25	1
1	1	1	53	30	2
2	1	1	53	30	4
1	1	1	53	42	1
1	1	1	53	49	4
1	1	1	53	58	5
2	1	1	53	61	1
2	1	1	53	94	3
2	1	1	53	99	1
1	1	1	53	101	1
1	1	1	53	109	6
1	1	1	53	129	1
2	1	1	53	141	1
2	1	1	53	145	1
1	1	1	53	150	1
1	1	1	54	10	1
1	1	1	54	11	1
1	1	1	54	11	2
2	1	1	54	14	1
1	1	1	54	16	1
1	1	1	54	18	6
2	1	1	54	21	1
1	1	1	54	21	3
1	1	1	54	24	1
1	1	1	54	29	3
1	1	1	54	50	3
1	1	1	54	56	1
1	1	1	54	60	3
1	1	1	54	68	4
1	1	1	54	70	1
1	1	1	54	80	4
1	1	1	54	81	1
3	1	1	54	82	1
1	1	1	54	87	3
1	1	1	54	91	1
1	1	1	54	92	1
3	1	1	54	97	3
1	1	1	54	111	5
2	1	1	54	112	1
2	1	1	54	125	3
1	1	1	54	137	3
1	1	1	54	143	3
1	1	1	54	148	2
1	1	1	55	6	3
1	1	1	55	11	1
1	1	1	55	15	1
1	1	1	55	39	4
1	1	1	55	49	1
1	1	1	55	51	1
2	1	1	55	53	5
1	1	1	55	70	1
1	1	1	55	72	1
2	1	1	55	73	4
1	1	1	55	97	5
1	1	1	55	99	1
1	1	1	55	111	1
1	1	1	55	118	5
1	1	1	55	123	1
1	1	1	55	124	4
1	1	1	55	124	5
1	1	1	55	125	1
1	1	1	55	141	1
2	1	1	56	8	1
1	1	1	56	14	1
1	1	1	56	15	1
1	1	1	56	16	2
1	1	1	56	19	5
1	1	1	56	24	1
1	1	1	56	27	2
2	1	1	56	31	1
1	1	1	56	33	1
1	1	1	56	33	3
1	1	1	56	36	3
2	1	1	56	39	1
1	1	1	56	43	1
2	1	1	56	50	4
1	1	1	56	66	1
1	1	1	56	67	6
1	1	1	56	69	1
1	1	1	56	77	1
2	1	1	56	81	3
1	1	1	56	82	1
1	1	1	56	84	1
1	1	1	56	85	1
1	1	1	56	91	1
1	1	1	56	92	1
1	1	1	56	99	6
1	1	1	56	105	1
1	1	1	56	107	1
3	1	1	56	108	1
1	1	1	56	112	6
1	1	1	56	116	1
1	1	1	56	121	5
1	1	1	56	127	1
1	1	1	56	130	5
1	1	1	56	133	1
1	1	1	56	134	5
1	1	1	56	138	5
1	1	1	56	139	1
4	1	1	56	139	6
1	1	1	56	142	1
1	1	1	56	143	3
1	1	1	56	146	1
1	1	1	56	147	1
1	1	1	56	147	3
1	1	1	57	9	1
1	1	1	57	14	1
1	1	1	57	14	5
1	1	1	57	16	1
1	1	1	57	17	1
1	1	1	57	20	1
1	1	1	57	21	1
1	1	1	57	28	2
2	1	1	57	29	1
1	1	1	57	33	1
1	1	1	57	38	1
2	1	1	57	42	1
2	1	1	57	47	1
1	1	1	57	52	1
2	1	1	57	53	1
1	1	1	57	57	1
1	1	1	57	66	1
1	1	1	57	71	1
1	1	1	57	73	2
4	1	1	57	81	1
1	1	1	57	94	3
2	1	1	57	97	3
1	1	1	57	107	6
1	1	1	57	108	1
1	1	1	57	110	1
2	1	1	57	111	1
1	1	1	57	113	4
1	1	1	57	115	1
1	1	1	57	117	1
1	1	1	57	127	1
1	1	1	57	127	5
1	1	1	57	129	1
6	1	1	57	135	1
1	1	1	57	138	1
2	1	1	57	139	1
1	1	1	57	144	2
1	1	1	57	147	1
1	1	1	57	152	5
1	1	1	58	9	1
1	1	1	58	9	3
1	1	1	58	10	3
2	1	1	58	12	1
1	1	1	58	15	1
2	1	1	58	27	1
2	1	1	58	27	5
1	1	1	58	29	1
1	1	1	58	31	2
1	1	1	58	33	1
1	1	1	58	36	1
1	1	1	58	40	2
1	1	1	58	42	1
1	1	1	58	52	3
3	1	1	58	57	1
1	1	1	58	60	4
1	1	1	58	62	1
1	1	1	58	67	3
2	1	1	58	68	3
2	1	1	58	83	1
1	1	1	58	85	5
1	1	1	58	103	1
1	1	1	58	107	2
1	1	1	58	112	1
1	1	1	58	113	2
1	1	1	58	115	1
1	1	1	58	115	4
2	1	1	58	120	1
2	1	1	58	121	1
1	1	1	58	122	4
1	1	1	58	124	2
1	1	1	58	130	2
1	1	1	58	131	2
5	1	1	58	143	5
1	1	1	58	144	4
1	1	1	58	149	2
1	1	1	59	30	1
2	1	1	59	83	1
1	1	1	59	88	6
1	1	1	59	98	1
1	1	1	59	123	1
2	1	1	59	124	1
1	1	1	59	149	4
2	1	1	60	2	1
1	1	1	60	3	1
1	1	1	60	10	5
1	1	1	60	17	1
1	1	1	60	35	1
1	1	1	60	51	1
1	1	1	60	57	1
1	1	1	60	66	2
1	1	1	60	70	1
1	1	1	60	81	1
1	1	1	60	119	1
1	1	1	60	125	6
1	1	1	60	127	1
1	1	1	60	127	6
2	1	1	60	132	2
3	1	1	60	143	1
1	1	1	61	4	6
1	1	1	61	10	2
1	1	1	61	14	1
2	1	1	61	19	1
1	1	1	61	29	1
1	1	1	61	35	1
1	1	1	61	41	2
1	1	1	61	41	3
1	1	1	61	50	5
2	1	1	61	62	1
1	1	1	61	65	4
1	1	1	61	70	1
2	1	1	61	81	1
2	1	1	61	85	1
1	1	1	61	108	2
1	1	1	61	111	1
2	1	1	61	133	1
1	1	1	61	139	1
4	1	1	61	140	3
1	1	1	62	2	1
1	1	1	62	7	4
1	1	1	62	11	1
2	1	1	62	19	1
4	1	1	62	20	1
2	1	1	62	22	1
1	1	1	62	23	1
1	1	1	62	27	5
1	1	1	62	28	1
1	1	1	62	39	4
1	1	1	62	41	5
1	1	1	62	48	3
1	1	1	62	52	4
4	1	1	62	53	1
1	1	1	62	59	3
1	1	1	62	76	1
2	1	1	62	81	1
1	1	1	62	83	3
1	1	1	62	94	1
1	1	1	62	113	1
1	1	1	62	122	4
1	1	1	62	123	3
1	1	1	62	129	1
1	1	1	63	10	1
1	1	1	63	12	1
1	1	1	63	12	3
1	1	1	63	14	4
2	1	1	63	16	1
1	1	1	63	17	3
1	1	1	63	19	1
1	1	1	63	20	1
1	1	1	63	28	1
1	1	1	63	39	5
2	1	1	63	46	1
1	1	1	63	51	1
2	1	1	63	54	1
2	1	1	63	55	3
1	1	1	63	59	3
1	1	1	63	68	1
3	1	1	63	81	3
1	1	1	63	89	3
1	1	1	63	93	1
1	1	1	63	107	1
1	1	1	63	110	2
2	1	1	63	112	1
1	1	1	63	115	1
1	1	1	63	124	1
1	1	1	63	125	1
1	1	1	63	148	1
1	1	1	63	150	1
1	1	1	64	5	1
2	1	1	64	9	1
1	1	1	64	10	6
2	1	1	64	15	4
3	1	1	64	19	1
1	1	1	64	25	2
1	1	1	64	26	1
1	1	1	64	30	1
1	1	1	64	34	5
1	1	1	64	46	1
1	1	1	64	48	1
2	1	1	64	52	1
1	1	1	64	53	1
1	1	1	64	57	1
1	1	1	64	59	2
1	1	1	64	63	1
1	1	1	64	67	1
2	1	1	64	68	3
2	1	1	64	71	1
1	1	1	64	74	1
1	1	1	64	84	1
1	1	1	64	96	1
1	1	1	64	114	6
2	1	1	64	130	6
1	1	1	64	142	1
1	1	1	64	142	2
1	1	1	64	145	1
2	1	1	64	146	2
1	1	1	64	147	1
1	1	1	64	151	1
1	1	1	65	3	1
1	1	1	65	5	5
1	1	1	65	12	1
1	1	1	65	12	2
1	1	1	65	16	1
2	1	1	65	28	3
1	1	1	65	32	1
1	1	1	65	38	1
1	1	1	65	52	1
1	1	1	65	55	1
1	1	1	65	60	5
1	1	1	65	67	1
1	1	1	65	73	2
1	1	1	65	74	5
1	1	1	65	87	4
1	1	1	65	88	1
1	1	1	65	89	4
1	1	1	65	95	1
1	1	1	65	95	3
1	1	1	65	110	1
1	1	1	65	111	1
1	1	1	65	115	1
1	1	1	65	116	1
1	1	1	65	118	2
2	1	1	65	119	5
1	1	1	65	122	1
1	1	1	65	125	1
1	1	1	65	132	4
2	1	1	65	143	1
1	1	1	65	144	1
1	1	1	65	146	1
1	1	1	65	150	1
1	1	1	65	151	1
1	1	1	66	7	1
1	1	1	66	10	1
1	1	1	66	12	1
1	1	1	66	14	1
1	1	1	66	18	2
1	1	1	66	19	1
1	1	1	66	27	1
1	1	1	66	33	3
1	1	1	66	35	1
1	1	1	66	38	1
2	1	1	66	45	1
1	1	1	66	67	1
2	1	1	66	103	1
1	1	1	66	104	6
1	1	1	67	1	1
2	1	1	67	6	2
1	1	1	67	10	2
1	1	1	67	11	5
1	1	1	67	15	1
1	1	1	67	24	4
4	1	1	67	32	1
1	1	1	67	33	1
1	1	1	67	39	1
1	1	1	67	45	1
1	1	1	67	46	4
1	1	1	67	47	1
1	1	1	67	53	3
1	1	1	67	55	1
1	1	1	67	56	1
1	1	1	67	61	4
2	1	1	67	65	3
2	1	1	67	66	1
1	1	1	67	83	1
2	1	1	67	87	1
1	1	1	67	88	3
1	1	1	67	97	3
1	1	1	67	97	5
1	1	1	67	108	2
1	1	1	67	116	6
2	1	1	67	125	1
1	1	1	67	137	2
1	1	1	67	138	2
2	1	1	67	144	1
1	1	1	67	146	1
1	1	1	67	147	1
1	1	1	67	151	1
1	1	1	68	2	1
1	1	1	68	4	1
1	1	1	68	9	1
2	1	1	68	12	1
2	1	1	68	14	4
1	1	1	68	23	3
1	1	1	68	29	1
1	1	1	68	31	1
1	1	1	68	37	3
1	1	1	68	43	1
1	1	1	68	45	1
1	1	1	68	46	1
2	1	1	68	57	1
1	1	1	68	62	1
1	1	1	68	70	1
1	1	1	68	81	4
2	1	1	68	86	1
1	1	1	68	88	3
1	1	1	68	92	1
2	1	1	68	104	3
1	1	1	68	106	1
1	1	1	68	122	2
1	1	1	68	134	2
2	1	1	68	135	4
1	1	1	69	10	3
1	1	1	69	11	5
3	1	1	69	13	1
1	1	1	69	14	1
1	1	1	69	15	1
2	1	1	69	21	1
1	1	1	69	21	4
1	1	1	69	21	5
2	1	1	69	24	1
2	1	1	69	27	1
1	1	1	69	28	1
1	1	1	69	30	5
1	1	1	69	42	5
1	1	1	69	45	1
2	1	1	69	59	1
2	1	1	69	60	1
1	1	1	69	63	1
2	1	1	69	66	1
1	1	1	69	67	2
1	1	1	69	67	6
1	1	1	69	74	1
1	1	1	69	75	6
1	1	1	69	81	1
1	1	1	69	82	1
1	1	1	69	83	1
1	1	1	69	88	1
1	1	1	69	89	3
1	1	1	69	104	1
2	1	1	69	111	1
1	1	1	69	112	1
2	1	1	69	114	1
1	1	1	69	118	1
2	1	1	69	118	5
2	1	1	69	122	3
3	1	1	69	125	1
1	1	1	69	128	1
2	1	1	69	134	1
1	1	1	69	139	1
2	1	1	69	146	1
1	1	1	69	151	1
1	1	1	70	2	3
1	1	1	70	16	4
1	1	1	70	18	1
3	1	1	70	19	2
1	1	1	70	26	1
1	1	1	70	28	5
5	1	1	70	32	1
1	1	1	70	53	3
1	1	1	70	56	3
1	1	1	70	57	1
2	1	1	70	63	1
1	1	1	70	66	1
1	1	1	70	74	1
2	1	1	70	83	1
1	1	1	70	90	1
1	1	1	70	97	1
1	1	1	70	101	1
1	1	1	70	115	1
1	1	1	70	124	1
5	1	1	70	135	1
1	1	1	70	137	1
4	1	1	71	19	1
1	1	1	71	20	6
1	1	1	71	23	1
2	1	1	71	30	1
1	1	1	71	42	1
1	1	1	71	43	6
1	1	1	71	52	1
1	1	1	71	57	2
2	1	1	71	74	3
1	1	1	71	83	1
1	1	1	71	86	3
1	1	1	71	112	1
1	1	1	71	118	1
1	1	1	71	134	6
1	1	1	71	137	1
1	1	1	71	137	5
3	1	1	71	138	3
1	1	1	71	147	1
1	1	1	72	1	1
1	1	1	72	6	1
1	1	1	72	7	1
2	1	1	72	16	4
1	1	1	72	17	4
1	1	1	72	18	2
1	1	1	72	29	1
2	1	1	72	32	1
2	1	1	72	33	1
1	1	1	72	34	1
2	1	1	72	35	1
1	1	1	72	36	1
1	1	1	72	36	5
3	1	1	72	36	6
1	1	1	72	37	3
2	1	1	72	43	1
1	1	1	72	50	1
1	1	1	72	53	1
1	1	1	72	53	3
1	1	1	72	55	4
1	1	1	72	67	1
1	1	1	72	76	3
1	1	1	72	81	1
1	1	1	72	82	1
1	1	1	72	83	1
1	1	1	72	83	3
2	1	1	72	87	1
2	1	1	72	89	1
1	1	1	72	89	4
2	1	1	72	90	4
2	1	1	72	92	1
2	1	1	72	95	1
1	1	1	72	102	1
2	1	1	72	103	3
2	1	1	72	104	1
1	1	1	72	112	1
1	1	1	72	115	1
1	1	1	72	116	1
1	1	1	72	125	1
1	1	1	72	129	2
2	1	1	72	139	1
1	1	1	72	143	1
1	1	1	72	143	2
1	1	1	72	145	3
1	1	1	72	146	1
1	1	1	72	151	1
1	1	1	73	2	1
1	1	1	73	3	3
3	1	1	73	7	1
1	1	1	73	8	1
1	1	1	73	9	3
1	1	1	73	14	1
2	1	1	73	15	1
1	1	1	73	15	3
2	1	1	73	16	1
1	1	1	73	19	1
1	1	1	73	29	1
2	1	1	73	31	1
1	1	1	73	39	1
2	1	1	73	42	1
2	1	1	73	57	1
1	1	1	73	57	3
1	1	1	73	58	3
1	1	1	73	75	1
2	1	1	73	76	1
1	1	1	73	76	3
2	1	1	73	81	6
1	1	1	73	90	1
2	1	1	73	92	3
1	1	1	73	103	1
2	1	1	73	105	2
3	1	1	73	106	1
1	1	1	73	108	1
2	1	1	73	111	1
3	1	1	73	115	1
1	1	1	73	117	1
2	1	1	73	118	1
1	1	1	73	120	5
1	1	1	73	126	6
1	1	1	73	135	1
1	1	1	73	137	5
1	1	1	73	138	5
1	1	1	73	144	5
2	1	1	73	146	5
2	1	1	73	150	1
1	1	1	74	7	1
1	1	1	74	12	1
2	1	1	74	19	1
1	1	1	74	25	4
1	1	1	74	28	3
2	1	1	74	38	1
1	1	1	74	42	1
2	1	1	74	44	1
4	1	1	74	46	1
1	1	1	74	49	1
1	1	1	74	53	2
1	1	1	74	54	1
1	1	1	74	56	3
2	1	1	74	57	1
1	1	1	74	71	1
2	1	1	74	74	2
[truncated: 998,000+ more rows]
