# Supplementary material for: Flexibility-tuning of dual-display DNA-encoded chemical libraries facilitates cyclic peptide ligand discovery
Source: Nat Commun. 2025 Apr 5;16:3273. doi: 10.1038/s41467-025-58507-w (PMC11972359; doi:10.1038/s41467-025-58507-w)
Supplement: Supplementary file 4 — Source Data [file 41467_2025_58507_MOESM4_ESM.zip › Source_Data_Files_Selections/Thrombin_Sel1_2.txt]

Count	Code1	Code2	Code3	Code4	Code5
1	1	1	1	2	2
2	1	1	1	3	1
2	1	1	1	20	1
1	1	1	1	21	1
1	1	1	1	29	2
1	1	1	1	31	1
1	1	1	1	33	1
1	1	1	1	38	1
1	1	1	1	42	1
2	1	1	1	53	2
2	1	1	1	57	1
1	1	1	1	62	1
3	1	1	1	82	1
2	1	1	1	97	2
1	1	1	1	105	1
2	1	1	1	111	1
1	1	1	1	120	1
1	1	1	1	131	1
3	1	1	1	138	1
1	1	1	1	138	2
1	1	1	1	151	1
1	1	1	2	9	1
1	1	1	2	10	1
2	1	1	2	15	1
2	1	1	2	16	1
1	1	1	2	17	1
1	1	1	2	20	2
1	1	1	2	24	1
1	1	1	2	25	1
1	1	1	2	27	1
1	1	1	2	30	3
1	1	1	2	41	1
1	1	1	2	58	1
1	1	1	2	59	1
1	1	1	2	63	1
1	1	1	2	76	1
1	1	1	2	76	2
1	1	1	2	83	1
1	1	1	2	88	1
1	1	1	2	97	1
1	1	1	2	108	2
1	1	1	2	111	2
1	1	1	2	112	3
1	1	1	2	113	1
2	1	1	2	126	1
1	1	1	2	130	1
1	1	1	2	131	5
1	1	1	2	141	1
1	1	1	2	143	4
2	1	1	2	144	2
2	1	1	2	149	1
1	1	1	3	5	3
1	1	1	3	6	2
2	1	1	3	11	1
1	1	1	3	12	1
1	1	1	3	17	1
1	1	1	3	18	1
2	1	1	3	19	1
1	1	1	3	20	2
1	1	1	3	24	1
1	1	1	3	28	1
2	1	1	3	29	1
2	1	1	3	35	2
1	1	1	3	36	2
1	1	1	3	42	1
1	1	1	3	54	1
1	1	1	3	55	1
1	1	1	3	57	1
1	1	1	3	58	1
2	1	1	3	66	1
4	1	1	3	71	1
2	1	1	3	74	1
1	1	1	3	75	2
1	1	1	3	82	1
1	1	1	3	85	1
1	1	1	3	86	1
4	1	1	3	88	2
1	1	1	3	95	4
3	1	1	3	98	1
1	1	1	3	99	1
2	1	1	3	112	1
1	1	1	3	114	1
1	1	1	3	115	4
1	1	1	3	118	2
3	1	1	3	118	3
1	1	1	3	126	1
1	1	1	3	126	2
1	1	1	3	135	1
1	1	1	3	137	2
1	1	1	3	140	1
1	1	1	3	144	1
3	1	1	3	144	6
1	1	1	3	146	1
1	1	1	3	149	3
1	1	1	4	6	1
1	1	1	4	16	4
1	1	1	4	18	4
1	1	1	4	20	1
1	1	1	4	24	1
1	1	1	4	30	1
1	1	1	4	32	2
1	1	1	4	37	1
1	1	1	4	37	2
2	1	1	4	42	1
1	1	1	4	52	1
2	1	1	4	62	1
1	1	1	4	81	1
1	1	1	4	81	2
1	1	1	4	84	2
1	1	1	4	90	1
2	1	1	4	97	1
1	1	1	4	118	2
1	1	1	4	119	1
1	1	1	4	120	2
1	1	1	4	123	1
1	1	1	4	128	1
1	1	1	4	131	1
1	1	1	4	133	1
1	1	1	4	133	2
1	1	1	4	135	1
1	1	1	4	137	1
1	1	1	4	137	5
1	1	1	4	139	1
2	1	1	4	146	2
1	1	1	5	7	1
2	1	1	5	19	4
1	1	1	5	56	1
1	1	1	5	58	1
3	1	1	5	67	1
1	1	1	5	71	1
1	1	1	5	82	1
1	1	1	5	82	2
1	1	1	5	90	6
1	1	1	5	99	2
1	1	1	5	101	1
2	1	1	5	114	4
1	1	1	5	118	1
1	1	1	5	120	2
1	1	1	5	123	1
1	1	1	5	124	1
1	1	1	5	125	1
1	1	1	5	131	1
2	1	1	5	138	1
2	1	1	5	145	1
1	1	1	6	5	2
1	1	1	6	7	1
1	1	1	6	8	1
1	1	1	6	10	1
1	1	1	6	11	1
1	1	1	6	16	1
3	1	1	6	24	1
1	1	1	6	29	1
1	1	1	6	33	1
1	1	1	6	37	1
1	1	1	6	38	1
1	1	1	6	44	2
1	1	1	6	45	2
2	1	1	6	52	1
1	1	1	6	57	2
1	1	1	6	58	1
1	1	1	6	62	1
1	1	1	6	74	2
2	1	1	6	75	1
1	1	1	6	82	1
1	1	1	6	87	1
2	1	1	6	91	1
2	1	1	6	93	2
1	1	1	6	111	1
1	1	1	6	115	1
1	1	1	6	118	1
1	1	1	6	119	1
2	1	1	6	122	2
1	1	1	6	124	1
2	1	1	6	125	1
1	1	1	6	131	1
1	1	1	6	138	1
2	1	1	6	143	1
1	1	1	6	146	2
1	1	1	6	146	3
1	1	1	7	6	2
1	1	1	7	11	1
3	1	1	7	14	1
1	1	1	7	20	2
2	1	1	7	21	1
1	1	1	7	22	1
1	1	1	7	65	1
4	1	1	7	75	2
1	1	1	7	79	2
1	1	1	7	84	1
1	1	1	7	85	2
1	1	1	7	99	1
1	1	1	7	115	2
1	1	1	7	125	1
1	1	1	7	131	1
2	1	1	7	135	1
1	1	1	7	146	1
1	1	1	7	150	2
1	1	1	7	152	1
1	1	1	8	17	1
1	1	1	8	19	1
1	1	1	8	29	1
2	1	1	8	31	3
1	1	1	8	35	1
1	1	1	8	37	1
1	1	1	8	40	1
1	1	1	8	54	1
1	1	1	8	56	2
1	1	1	8	65	1
1	1	1	8	69	2
1	1	1	8	83	1
3	1	1	8	98	1
1	1	1	8	105	1
1	1	1	8	107	1
1	1	1	8	110	2
2	1	1	8	122	2
1	1	1	8	125	1
1	1	1	8	125	2
1	1	1	8	129	1
1	1	1	8	132	1
1	1	1	8	151	2
2	1	1	9	6	1
2	1	1	9	6	2
1	1	1	9	10	1
3	1	1	9	19	3
1	1	1	9	25	1
1	1	1	9	29	1
2	1	1	9	30	1
1	1	1	9	30	2
2	1	1	9	52	1
1	1	1	9	60	2
1	1	1	9	68	1
4	1	1	9	87	1
4	1	1	9	91	1
1	1	1	9	92	2
1	1	1	9	102	1
1	1	1	9	107	2
2	1	1	9	116	1
1	1	1	9	117	1
2	1	1	9	121	1
1	1	1	9	124	2
1	1	1	9	127	1
1	1	1	9	132	2
1	1	1	9	137	1
1	1	1	9	143	6
1	1	1	9	147	1
1	1	1	10	1	1
2	1	1	10	2	2
1	1	1	10	7	1
1	1	1	10	12	2
1	1	1	10	17	2
3	1	1	10	21	1
1	1	1	10	22	2
1	1	1	10	23	1
1	1	1	10	26	2
1	1	1	10	27	1
1	1	1	10	28	1
3	1	1	10	29	1
1	1	1	10	32	1
1	1	1	10	33	2
1	1	1	10	35	1
1	1	1	10	37	1
1	1	1	10	38	1
2	1	1	10	43	1
2	1	1	10	50	1
2	1	1	10	52	1
1	1	1	10	58	1
1	1	1	10	78	1
1	1	1	10	81	1
1	1	1	10	90	1
1	1	1	10	93	1
1	1	1	10	94	1
1	1	1	10	99	2
1	1	1	10	102	1
1	1	1	10	107	1
1	1	1	10	117	2
7	1	1	10	124	1
1	1	1	10	126	3
1	1	1	10	129	1
1	1	1	10	130	2
2	1	1	10	132	2
1	1	1	10	133	1
1	1	1	10	138	1
1	1	1	10	145	1
3	1	1	11	2	1
1	1	1	11	5	1
1	1	1	11	9	2
1	1	1	11	10	1
2	1	1	11	11	2
1	1	1	11	14	1
1	1	1	11	14	4
3	1	1	11	15	1
1	1	1	11	19	1
1	1	1	11	20	1
1	1	1	11	20	3
1	1	1	11	20	6
1	1	1	11	23	1
1	1	1	11	24	2
2	1	1	11	29	1
1	1	1	11	30	1
1	1	1	11	31	2
2	1	1	11	36	1
1	1	1	11	39	1
1	1	1	11	40	1
1	1	1	11	45	1
2	1	1	11	45	2
1	1	1	11	51	1
1	1	1	11	54	4
2	1	1	11	56	1
1	1	1	11	62	1
1	1	1	11	66	2
3	1	1	11	69	1
5	1	1	11	71	1
1	1	1	11	72	1
2	1	1	11	75	1
1	1	1	11	78	2
2	1	1	11	81	1
1	1	1	11	86	1
3	1	1	11	87	1
1	1	1	11	88	1
1	1	1	11	92	1
1	1	1	11	93	1
3	1	1	11	96	1
1	1	1	11	96	2
1	1	1	11	98	2
1	1	1	11	101	3
1	1	1	11	103	1
1	1	1	11	105	1
2	1	1	11	106	1
1	1	1	11	109	2
1	1	1	11	110	1
2	1	1	11	111	1
1	1	1	11	116	1
1	1	1	11	117	2
1	1	1	11	118	1
5	1	1	11	123	1
1	1	1	11	124	2
2	1	1	11	126	1
3	1	1	11	127	1
1	1	1	11	128	3
2	1	1	11	131	2
1	1	1	11	133	1
2	1	1	11	139	2
1	1	1	11	140	1
1	1	1	11	140	2
1	1	1	11	144	1
1	1	1	11	145	1
1	1	1	11	147	1
1	1	1	11	149	1
1	1	1	11	150	1
2	1	1	12	2	1
1	1	1	12	3	1
1	1	1	12	10	1
1	1	1	12	11	1
1	1	1	12	21	1
1	1	1	12	22	1
1	1	1	12	25	1
2	1	1	12	28	1
1	1	1	12	28	2
2	1	1	12	29	2
2	1	1	12	30	1
1	1	1	12	33	1
1	1	1	12	38	1
1	1	1	12	47	1
1	1	1	12	53	1
1	1	1	12	57	1
1	1	1	12	68	6
1	1	1	12	70	1
1	1	1	12	75	1
1	1	1	12	93	1
1	1	1	12	97	2
1	1	1	12	107	3
1	1	1	12	109	1
2	1	1	12	120	4
1	1	1	12	121	1
1	1	1	12	122	1
1	1	1	12	136	1
1	1	1	12	139	1
2	1	1	12	145	1
1	1	1	12	145	2
1	1	1	13	2	1
2	1	1	13	16	1
2	1	1	13	18	1
2	1	1	13	19	1
1	1	1	13	23	1
1	1	1	13	24	2
1	1	1	13	29	1
5	1	1	13	31	2
1	1	1	13	32	1
1	1	1	13	33	1
1	1	1	13	35	1
1	1	1	13	36	1
1	1	1	13	38	1
1	1	1	13	41	1
1	1	1	13	42	1
1	1	1	13	44	1
3	1	1	13	47	2
1	1	1	13	50	1
1	1	1	13	53	2
1	1	1	13	58	3
1	1	1	13	72	1
1	1	1	13	73	1
1	1	1	13	73	2
3	1	1	13	88	1
2	1	1	13	88	2
2	1	1	13	92	2
1	1	1	13	98	1
1	1	1	13	102	1
1	1	1	13	105	1
1	1	1	13	124	1
2	1	1	13	142	1
1	1	1	13	143	1
1	1	1	13	145	1
2	1	1	13	148	1
1	1	1	13	151	1
1	1	1	13	152	1
1	1	1	14	1	1
2	1	1	14	5	1
2	1	1	14	6	2
1	1	1	14	7	2
2	1	1	14	7	4
2	1	1	14	8	1
1	1	1	14	8	2
7	1	1	14	10	2
1	1	1	14	11	4
5	1	1	14	12	1
1	1	1	14	13	2
1	1	1	14	14	1
1	1	1	14	14	2
1	1	1	14	15	1
2	1	1	14	15	2
1	1	1	14	16	1
1	1	1	14	20	1
1	1	1	14	20	2
1	1	1	14	21	4
3	1	1	14	23	1
1	1	1	14	27	1
1	1	1	14	29	1
1	1	1	14	37	1
1	1	1	14	38	1
1	1	1	14	38	2
1	1	1	14	42	2
2	1	1	14	43	1
1	1	1	14	43	4
1	1	1	14	44	1
2	1	1	14	50	1
1	1	1	14	51	2
1	1	1	14	53	1
2	1	1	14	58	1
2	1	1	14	61	1
1	1	1	14	68	2
2	1	1	14	70	2
2	1	1	14	72	2
2	1	1	14	76	1
1	1	1	14	77	1
3	1	1	14	80	1
1	1	1	14	86	3
4	1	1	14	92	2
2	1	1	14	95	1
1	1	1	14	97	1
1	1	1	14	98	1
2	1	1	14	99	1
1	1	1	14	100	2
2	1	1	14	104	1
1	1	1	14	104	2
2	1	1	14	110	1
1	1	1	14	113	2
1	1	1	14	113	4
1	1	1	14	118	1
2	1	1	14	119	1
1	1	1	14	119	2
1	1	1	14	125	1
1	1	1	14	129	1
1	1	1	14	138	1
3	1	1	14	140	1
1	1	1	14	142	1
2	1	1	14	144	1
2	1	1	14	149	1
1	1	1	14	152	1
1	1	1	15	6	1
1	1	1	15	9	2
1	1	1	15	10	2
1	1	1	15	14	1
1	1	1	15	20	1
1	1	1	15	21	2
1	1	1	15	26	1
1	1	1	15	29	1
1	1	1	15	34	2
1	1	1	15	35	1
1	1	1	15	39	2
1	1	1	15	42	2
1	1	1	15	43	1
1	1	1	15	43	2
1	1	1	15	45	1
1	1	1	15	54	1
1	1	1	15	59	2
1	1	1	15	60	1
3	1	1	15	62	1
2	1	1	15	66	1
1	1	1	15	68	1
1	1	1	15	69	1
1	1	1	15	72	1
1	1	1	15	74	4
1	1	1	15	77	1
1	1	1	15	81	2
1	1	1	15	84	1
1	1	1	15	86	2
1	1	1	15	88	2
1	1	1	15	91	1
2	1	1	15	99	1
3	1	1	15	105	4
1	1	1	15	113	1
1	1	1	15	124	1
1	1	1	15	125	1
1	1	1	15	126	1
1	1	1	15	128	1
1	1	1	15	131	2
1	1	1	15	135	1
1	1	1	15	140	1
1	1	1	15	141	1
1	1	1	15	151	1
1	1	1	16	2	1
1	1	1	16	2	2
1	1	1	16	7	1
1	1	1	16	9	1
1	1	1	16	11	1
2	1	1	16	12	1
2	1	1	16	12	4
1	1	1	16	17	2
1	1	1	16	19	1
1	1	1	16	21	2
1	1	1	16	23	1
1	1	1	16	29	1
1	1	1	16	40	2
1	1	1	16	43	1
1	1	1	16	46	1
1	1	1	16	47	1
1	1	1	16	53	1
2	1	1	16	55	1
2	1	1	16	62	2
3	1	1	16	68	2
1	1	1	16	73	2
1	1	1	16	79	1
1	1	1	16	83	1
1	1	1	16	84	1
2	1	1	16	94	1
1	1	1	16	94	2
1	1	1	16	97	2
2	1	1	16	99	2
1	1	1	16	101	2
1	1	1	16	102	1
1	1	1	16	104	1
1	1	1	16	105	1
1	1	1	16	121	1
1	1	1	16	125	1
1	1	1	16	129	1
1	1	1	16	133	1
1	1	1	16	137	1
2	1	1	16	138	1
5	1	1	17	3	2
1	1	1	17	15	2
1	1	1	17	17	1
2	1	1	17	21	1
1	1	1	17	22	1
1	1	1	17	36	2
1	1	1	17	47	1
2	1	1	17	53	2
3	1	1	17	55	2
2	1	1	17	58	1
1	1	1	17	58	2
2	1	1	17	59	1
1	1	1	17	62	3
1	1	1	17	67	2
1	1	1	17	75	4
1	1	1	17	88	1
1	1	1	17	88	2
1	1	1	17	94	2
3	1	1	17	103	1
1	1	1	17	105	1
1	1	1	17	105	2
1	1	1	17	106	1
3	1	1	17	108	2
1	1	1	17	112	2
1	1	1	17	116	2
1	1	1	17	122	1
1	1	1	17	123	2
1	1	1	17	130	1
2	1	1	17	131	2
1	1	1	17	132	1
1	1	1	17	134	1
1	1	1	17	135	1
1	1	1	17	138	1
1	1	1	17	143	1
2	1	1	17	143	2
1	1	1	17	146	1
1	1	1	17	150	2
1	1	1	18	7	1
1	1	1	18	9	2
1	1	1	18	19	1
1	1	1	18	25	1
2	1	1	18	30	1
1	1	1	18	32	1
1	1	1	18	32	2
1	1	1	18	37	1
1	1	1	18	39	1
1	1	1	18	51	4
1	1	1	18	52	2
3	1	1	18	53	1
1	1	1	18	66	2
3	1	1	18	82	1
1	1	1	18	91	1
3	1	1	18	101	1
2	1	1	18	102	1
1	1	1	18	108	2
1	1	1	18	124	1
1	1	1	18	127	1
3	1	1	18	131	1
2	1	1	18	133	2
1	1	1	18	139	1
1	1	1	18	144	2
1	1	1	18	145	4
1	1	1	19	9	1
1	1	1	19	22	1
2	1	1	19	31	1
1	1	1	19	32	1
1	1	1	19	34	1
1	1	1	19	35	1
1	1	1	19	39	1
1	1	1	19	56	1
3	1	1	19	58	1
1	1	1	19	62	1
2	1	1	19	69	1
2	1	1	19	74	1
2	1	1	19	80	1
1	1	1	19	83	1
2	1	1	19	90	1
3	1	1	19	112	1
1	1	1	19	116	1
2	1	1	19	139	1
1	1	1	19	145	1
1	1	1	19	151	1
1	1	1	20	3	1
1	1	1	20	7	1
1	1	1	20	11	1
1	1	1	20	19	1
2	1	1	20	20	1
2	1	1	20	37	1
1	1	1	20	42	1
5	1	1	20	57	1
1	1	1	20	62	1
2	1	1	20	73	1
1	1	1	20	76	3
1	1	1	20	101	1
2	1	1	20	113	1
1	1	1	20	113	5
1	1	1	20	116	1
1	1	1	20	125	1
1	1	1	20	134	1
1	1	1	20	148	1
1	1	1	21	2	1
2	1	1	21	11	1
1	1	1	21	12	1
2	1	1	21	14	1
1	1	1	21	17	1
1	1	1	21	18	2
2	1	1	21	20	2
1	1	1	21	23	2
1	1	1	21	29	1
1	1	1	21	31	2
1	1	1	21	41	2
2	1	1	21	47	4
1	1	1	21	52	1
2	1	1	21	54	1
2	1	1	21	59	2
2	1	1	21	62	1
1	1	1	21	63	2
1	1	1	21	65	2
1	1	1	21	66	2
2	1	1	21	92	2
2	1	1	21	100	1
1	1	1	21	101	1
1	1	1	21	104	2
1	1	1	21	106	2
1	1	1	21	110	2
1	1	1	21	114	1
1	1	1	21	123	2
1	1	1	21	125	1
1	1	1	21	137	1
1	1	1	21	139	3
1	1	1	21	140	1
1	1	1	21	141	1
1	1	1	21	144	1
1	1	1	21	148	1
1	1	1	21	149	1
1	1	1	22	3	1
1	1	1	22	6	1
1	1	1	22	6	2
1	1	1	22	9	1
2	1	1	22	11	1
2	1	1	22	14	1
1	1	1	22	16	2
1	1	1	22	20	1
1	1	1	22	24	1
1	1	1	22	25	1
1	1	1	22	25	2
1	1	1	22	32	1
1	1	1	22	33	2
1	1	1	22	35	1
1	1	1	22	37	1
1	1	1	22	39	2
1	1	1	22	40	1
2	1	1	22	42	1
1	1	1	22	43	4
1	1	1	22	44	1
1	1	1	22	49	2
1	1	1	22	51	2
2	1	1	22	58	1
1	1	1	22	60	2
1	1	1	22	62	1
2	1	1	22	63	1
2	1	1	22	66	1
1	1	1	22	67	1
1	1	1	22	67	2
1	1	1	22	73	1
1	1	1	22	77	1
1	1	1	22	78	1
1	1	1	22	79	1
1	1	1	22	81	1
1	1	1	22	83	1
1	1	1	22	83	2
1	1	1	22	87	1
1	1	1	22	99	1
1	1	1	22	102	1
3	1	1	22	105	2
1	1	1	22	106	1
2	1	1	22	110	2
1	1	1	22	111	1
1	1	1	22	118	1
1	1	1	22	118	2
1	1	1	22	120	2
2	1	1	22	123	1
1	1	1	22	124	1
1	1	1	22	125	1
1	1	1	22	125	2
3	1	1	22	130	1
1	1	1	22	133	1
2	1	1	22	135	1
5	1	1	22	137	1
1	1	1	22	140	2
2	1	1	22	141	1
1	1	1	22	142	1
1	1	1	22	144	1
2	1	1	22	146	1
1	1	1	22	149	1
2	1	1	22	151	1
1	1	1	23	3	1
1	1	1	23	4	1
2	1	1	23	4	2
3	1	1	23	11	1
2	1	1	23	12	1
1	1	1	23	16	1
1	1	1	23	18	1
1	1	1	23	18	2
2	1	1	23	20	2
1	1	1	23	21	1
1	1	1	23	22	2
3	1	1	23	23	1
1	1	1	23	24	2
1	1	1	23	27	1
1	1	1	23	31	1
2	1	1	23	32	3
1	1	1	23	38	1
1	1	1	23	39	2
1	1	1	23	40	1
1	1	1	23	41	1
2	1	1	23	41	2
2	1	1	23	52	1
2	1	1	23	53	2
1	1	1	23	54	1
2	1	1	23	55	1
1	1	1	23	56	2
1	1	1	23	58	1
1	1	1	23	60	1
1	1	1	23	62	1
1	1	1	23	70	1
1	1	1	23	72	1
1	1	1	23	73	1
1	1	1	23	74	1
1	1	1	23	81	1
1	1	1	23	82	1
1	1	1	23	84	5
1	1	1	23	86	1
1	1	1	23	90	2
1	1	1	23	93	1
1	1	1	23	94	4
2	1	1	23	98	1
2	1	1	23	99	2
1	1	1	23	110	1
2	1	1	23	128	1
1	1	1	23	129	2
1	1	1	23	137	1
2	1	1	23	142	1
1	1	1	23	142	2
1	1	1	23	143	1
1	1	1	23	149	1
1	1	1	23	150	1
1	1	1	24	1	2
1	1	1	24	4	1
1	1	1	24	9	1
1	1	1	24	9	2
1	1	1	24	17	2
1	1	1	24	24	1
2	1	1	24	25	1
1	1	1	24	28	1
1	1	1	24	29	1
1	1	1	24	32	1
1	1	1	24	35	1
1	1	1	24	37	1
1	1	1	24	41	1
2	1	1	24	46	1
1	1	1	24	51	1
1	1	1	24	53	1
1	1	1	24	55	1
1	1	1	24	56	1
1	1	1	24	77	1
2	1	1	24	83	1
1	1	1	24	84	1
2	1	1	24	86	1
1	1	1	24	88	1
1	1	1	24	89	1
1	1	1	24	91	2
1	1	1	24	92	1
1	1	1	24	103	1
2	1	1	24	110	1
2	1	1	24	115	1
1	1	1	24	119	2
1	1	1	24	119	3
1	1	1	24	120	1
2	1	1	24	122	1
1	1	1	24	122	3
1	1	1	24	137	2
1	1	1	24	139	1
1	1	1	24	141	1
1	1	1	24	147	2
3	1	1	24	148	1
1	1	1	24	150	1
2	1	1	25	1	1
1	1	1	25	3	1
1	1	1	25	9	1
1	1	1	25	16	1
1	1	1	25	27	2
2	1	1	25	29	1
1	1	1	25	33	6
2	1	1	25	41	1
1	1	1	25	44	1
1	1	1	25	47	3
1	1	1	25	49	1
1	1	1	25	50	1
1	1	1	25	72	1
1	1	1	25	76	1
2	1	1	25	78	1
1	1	1	25	79	1
1	1	1	25	82	1
1	1	1	25	87	2
2	1	1	25	93	1
1	1	1	25	94	1
2	1	1	25	96	1
3	1	1	25	104	1
1	1	1	25	106	1
1	1	1	25	111	1
1	1	1	25	112	1
1	1	1	25	118	1
1	1	1	25	126	1
1	1	1	25	127	1
3	1	1	25	129	1
1	1	1	25	136	2
3	1	1	25	141	1
1	1	1	25	145	1
1	1	1	26	2	1
1	1	1	26	3	1
2	1	1	26	6	2
2	1	1	26	9	2
2	1	1	26	10	2
2	1	1	26	20	2
1	1	1	26	21	1
1	1	1	26	21	2
1	1	1	26	26	1
1	1	1	26	27	3
1	1	1	26	29	1
1	1	1	26	31	2
4	1	1	26	32	1
2	1	1	26	33	1
1	1	1	26	34	1
2	1	1	26	34	2
1	1	1	26	35	1
1	1	1	26	41	1
1	1	1	26	43	2
2	1	1	26	52	2
1	1	1	26	54	1
1	1	1	26	55	1
1	1	1	26	56	4
2	1	1	26	58	2
1	1	1	26	59	2
1	1	1	26	60	1
1	1	1	26	66	2
1	1	1	26	67	1
1	1	1	26	71	1
1	1	1	26	72	1
2	1	1	26	73	2
2	1	1	26	82	1
1	1	1	26	83	1
3	1	1	26	89	1
1	1	1	26	90	1
1	1	1	26	92	1
2	1	1	26	92	2
1	1	1	26	94	1
1	1	1	26	97	1
1	1	1	26	97	2
1	1	1	26	98	1
1	1	1	26	102	1
3	1	1	26	103	1
1	1	1	26	105	1
1	1	1	26	110	1
1	1	1	26	110	2
1	1	1	26	123	1
2	1	1	26	124	1
1	1	1	26	125	1
1	1	1	26	127	3
2	1	1	26	128	1
1	1	1	26	133	1
1	1	1	26	142	1
1	1	1	26	144	1
1	1	1	26	150	2
1	1	1	27	14	1
1	1	1	27	19	1
1	1	1	27	27	1
1	1	1	27	30	1
1	1	1	27	35	1
1	1	1	27	36	1
1	1	1	27	41	1
1	1	1	27	43	1
1	1	1	27	53	2
1	1	1	27	58	2
3	1	1	27	71	1
1	1	1	27	72	1
1	1	1	27	75	2
1	1	1	27	82	1
1	1	1	27	86	1
1	1	1	27	89	2
2	1	1	27	105	1
1	1	1	27	108	2
1	1	1	27	115	1
1	1	1	27	124	1
1	1	1	27	124	2
1	1	1	27	129	1
2	1	1	27	130	1
1	1	1	27	132	1
2	1	1	27	140	4
1	1	1	27	145	2
2	1	1	27	147	2
1	1	1	28	7	2
1	1	1	28	12	1
1	1	1	28	13	1
1	1	1	28	27	2
2	1	1	28	29	1
1	1	1	28	29	5
1	1	1	28	31	1
1	1	1	28	32	1
1	1	1	28	33	2
1	1	1	28	34	1
1	1	1	28	39	1
1	1	1	28	55	1
1	1	1	28	55	2
1	1	1	28	57	1
1	1	1	28	68	1
1	1	1	28	73	1
1	1	1	28	73	2
2	1	1	28	81	1
1	1	1	28	84	1
1	1	1	28	92	1
1	1	1	28	95	1
1	1	1	28	105	1
1	1	1	28	109	1
1	1	1	28	113	1
1	1	1	28	119	4
2	1	1	28	126	1
1	1	1	28	144	2
1	1	1	28	147	1
1	1	1	28	148	6
1	1	1	28	149	6
1	1	1	29	2	1
1	1	1	29	3	2
1	1	1	29	8	1
3	1	1	29	10	1
1	1	1	29	10	4
2	1	1	29	11	2
1	1	1	29	12	2
1	1	1	29	17	1
1	1	1	29	22	1
2	1	1	29	25	2
1	1	1	29	28	2
1	1	1	29	29	1
1	1	1	29	32	2
1	1	1	29	32	5
1	1	1	29	43	1
1	1	1	29	44	2
1	1	1	29	45	1
1	1	1	29	54	1
2	1	1	29	55	2
1	1	1	29	55	4
1	1	1	29	61	1
1	1	1	29	66	2
2	1	1	29	71	1
2	1	1	29	72	1
1	1	1	29	73	1
1	1	1	29	81	1
2	1	1	29	83	1
1	1	1	29	90	2
1	1	1	29	94	1
1	1	1	29	102	1
1	1	1	29	103	1
1	1	1	29	108	2
1	1	1	29	109	2
1	1	1	29	112	1
2	1	1	29	113	1
2	1	1	29	118	1
1	1	1	29	124	1
1	1	1	29	124	2
1	1	1	29	130	1
1	1	1	29	133	1
1	1	1	29	133	2
1	1	1	29	141	1
2	1	1	29	142	1
1	1	1	29	144	1
1	1	1	29	150	2
1	1	1	30	3	1
2	1	1	30	6	1
1	1	1	30	11	1
1	1	1	30	11	2
1	1	1	30	13	1
2	1	1	30	14	1
1	1	1	30	15	2
1	1	1	30	18	2
1	1	1	30	19	1
1	1	1	30	21	2
1	1	1	30	22	1
1	1	1	30	31	1
1	1	1	30	35	2
1	1	1	30	36	1
1	1	1	30	37	1
1	1	1	30	37	2
1	1	1	30	38	1
1	1	1	30	48	1
1	1	1	30	50	1
2	1	1	30	53	1
1	1	1	30	53	2
2	1	1	30	57	1
1	1	1	30	60	5
1	1	1	30	63	1
1	1	1	30	63	4
1	1	1	30	67	1
3	1	1	30	76	1
1	1	1	30	76	2
1	1	1	30	76	6
1	1	1	30	78	1
1	1	1	30	81	1
2	1	1	30	82	3
1	1	1	30	83	1
1	1	1	30	84	1
3	1	1	30	86	1
1	1	1	30	93	4
2	1	1	30	93	5
1	1	1	30	94	1
3	1	1	30	99	1
2	1	1	30	101	1
1	1	1	30	102	1
1	1	1	30	109	1
1	1	1	30	113	1
2	1	1	30	122	4
1	1	1	30	124	1
1	1	1	30	125	5
2	1	1	30	133	1
2	1	1	30	137	1
1	1	1	30	138	2
1	1	1	30	143	2
1	1	1	30	144	1
1	1	1	30	150	2
2	1	1	31	13	1
1	1	1	31	18	1
2	1	1	31	23	1
1	1	1	31	25	1
2	1	1	31	25	2
2	1	1	31	26	1
1	1	1	31	26	2
1	1	1	31	41	3
1	1	1	31	47	1
2	1	1	31	52	1
1	1	1	31	65	2
1	1	1	31	73	1
3	1	1	31	76	1
1	1	1	31	78	1
1	1	1	31	81	1
2	1	1	31	87	1
1	1	1	31	88	1
1	1	1	31	96	2
2	1	1	31	100	1
1	1	1	31	107	1
2	1	1	31	111	1
1	1	1	31	126	1
1	1	1	31	129	1
1	1	1	31	132	1
1	1	1	31	134	4
1	1	1	31	136	4
1	1	1	31	141	1
1	1	1	31	144	2
2	1	1	31	145	2
1	1	1	31	147	2
1	1	1	32	2	1
1	1	1	32	9	1
1	1	1	32	10	1
2	1	1	32	15	1
1	1	1	32	15	2
2	1	1	32	20	2
4	1	1	32	23	1
1	1	1	32	32	1
2	1	1	32	33	1
2	1	1	32	37	1
1	1	1	32	38	1
1	1	1	32	41	1
1	1	1	32	44	1
1	1	1	32	44	2
1	1	1	32	46	1
1	1	1	32	50	1
1	1	1	32	58	1
1	1	1	32	61	2
1	1	1	32	63	2
1	1	1	32	75	2
2	1	1	32	79	2
1	1	1	32	86	2
1	1	1	32	89	2
2	1	1	32	97	1
1	1	1	32	106	1
2	1	1	32	117	2
1	1	1	32	122	1
1	1	1	32	132	1
1	1	1	32	133	1
1	1	1	32	139	1
2	1	1	32	143	1
1	1	1	32	149	1
1	1	1	32	152	5
1	1	1	33	9	1
1	1	1	33	17	1
1	1	1	33	21	5
1	1	1	33	25	1
1	1	1	33	27	1
1	1	1	33	30	1
1	1	1	33	32	1
1	1	1	33	37	1
2	1	1	33	41	1
1	1	1	33	42	1
1	1	1	33	44	2
1	1	1	33	48	2
1	1	1	33	56	1
2	1	1	33	60	2
1	1	1	33	62	1
2	1	1	33	67	2
1	1	1	33	74	2
1	1	1	33	78	2
1	1	1	33	83	1
2	1	1	33	84	1
1	1	1	33	89	1
1	1	1	33	89	2
2	1	1	33	97	1
2	1	1	33	98	1
1	1	1	33	100	2
1	1	1	33	103	2
1	1	1	33	116	1
1	1	1	33	118	1
1	1	1	33	119	2
1	1	1	33	120	2
1	1	1	33	132	1
1	1	1	33	135	1
1	1	1	33	137	1
1	1	1	33	138	1
1	1	1	33	143	1
1	1	1	33	143	2
1	1	1	33	145	1
1	1	1	33	145	4
1	1	1	33	150	1
2	1	1	34	3	1
1	1	1	34	7	1
1	1	1	34	8	2
1	1	1	34	9	1
1	1	1	34	11	1
1	1	1	34	14	1
1	1	1	34	18	1
2	1	1	34	24	1
1	1	1	34	25	1
1	1	1	34	25	2
1	1	1	34	31	1
1	1	1	34	31	2
2	1	1	34	33	1
1	1	1	34	34	1
2	1	1	34	34	2
1	1	1	34	35	1
3	1	1	34	43	1
1	1	1	34	50	1
1	1	1	34	52	1
1	1	1	34	53	2
1	1	1	34	54	1
1	1	1	34	54	2
4	1	1	34	56	1
1	1	1	34	59	1
1	1	1	34	62	1
2	1	1	34	73	1
1	1	1	34	76	1
2	1	1	34	81	1
1	1	1	34	83	2
1	1	1	34	86	1
1	1	1	34	86	4
1	1	1	34	94	1
1	1	1	34	96	1
2	1	1	34	98	1
1	1	1	34	103	1
1	1	1	34	104	2
3	1	1	34	108	1
1	1	1	34	111	1
1	1	1	34	112	4
1	1	1	34	115	1
1	1	1	34	119	2
1	1	1	34	122	2
2	1	1	34	126	1
1	1	1	34	127	1
1	1	1	34	129	2
1	1	1	34	139	1
1	1	1	34	143	2
1	1	1	34	144	4
2	1	1	34	145	1
1	1	1	34	150	1
1	1	1	35	5	1
1	1	1	35	5	3
1	1	1	35	5	6
1	1	1	35	7	1
1	1	1	35	10	2
1	1	1	35	14	1
1	1	1	35	18	1
1	1	1	35	19	1
1	1	1	35	20	2
2	1	1	35	22	1
1	1	1	35	23	1
1	1	1	35	24	1
1	1	1	35	26	1
1	1	1	35	29	2
1	1	1	35	30	1
3	1	1	35	35	2
1	1	1	35	36	1
2	1	1	35	37	1
3	1	1	35	37	2
1	1	1	35	42	4
1	1	1	35	44	1
2	1	1	35	55	1
1	1	1	35	56	1
1	1	1	35	63	2
1	1	1	35	70	5
1	1	1	35	87	1
4	1	1	35	88	1
2	1	1	35	89	1
1	1	1	35	90	1
2	1	1	35	105	1
1	1	1	35	116	1
1	1	1	35	120	4
2	1	1	35	122	2
1	1	1	35	123	1
1	1	1	35	129	1
5	1	1	35	130	1
2	1	1	35	144	1
1	1	1	35	148	1
1	1	1	35	149	2
2	1	1	36	6	1
1	1	1	36	7	5
1	1	1	36	8	1
1	1	1	36	12	1
1	1	1	36	13	1
2	1	1	36	14	1
1	1	1	36	18	1
2	1	1	36	19	1
1	1	1	36	20	1
1	1	1	36	21	1
1	1	1	36	21	2
1	1	1	36	27	1
3	1	1	36	33	1
1	1	1	36	37	1
1	1	1	36	38	1
1	1	1	36	39	1
1	1	1	36	50	1
2	1	1	36	54	5
1	1	1	36	58	1
2	1	1	36	60	2
1	1	1	36	68	2
2	1	1	36	73	2
1	1	1	36	82	1
1	1	1	36	86	1
3	1	1	36	87	2
2	1	1	36	96	1
1	1	1	36	98	2
1	1	1	36	99	1
1	1	1	36	102	1
1	1	1	36	106	2
2	1	1	36	108	1
1	1	1	36	113	1
1	1	1	36	116	2
1	1	1	36	119	1
1	1	1	36	122	1
1	1	1	36	124	1
1	1	1	36	128	1
1	1	1	36	130	1
1	1	1	36	144	1
1	1	1	36	146	1
1	1	1	36	147	1
1	1	1	36	152	2
1	1	1	37	3	2
2	1	1	37	5	1
1	1	1	37	7	1
1	1	1	37	9	1
1	1	1	37	11	1
1	1	1	37	15	1
3	1	1	37	18	1
3	1	1	37	19	1
1	1	1	37	23	2
2	1	1	37	25	1
1	1	1	37	31	1
2	1	1	37	36	4
2	1	1	37	37	1
2	1	1	37	42	1
3	1	1	37	50	1
2	1	1	37	51	1
2	1	1	37	52	1
1	1	1	37	55	1
3	1	1	37	56	1
2	1	1	37	73	1
1	1	1	37	74	1
1	1	1	37	74	2
1	1	1	37	74	4
1	1	1	37	82	1
1	1	1	37	84	1
1	1	1	37	84	2
1	1	1	37	85	1
2	1	1	37	88	1
2	1	1	37	102	1
1	1	1	37	103	2
1	1	1	37	106	1
3	1	1	37	111	1
1	1	1	37	112	1
1	1	1	37	116	4
1	1	1	37	119	1
1	1	1	37	120	1
1	1	1	37	122	1
1	1	1	37	122	3
1	1	1	37	125	2
1	1	1	37	126	1
1	1	1	37	127	4
1	1	1	37	130	1
1	1	1	37	137	1
1	1	1	37	141	1
1	1	1	37	150	1
3	1	1	38	2	1
1	1	1	38	6	1
2	1	1	38	9	2
1	1	1	38	10	1
1	1	1	38	10	2
2	1	1	38	25	1
1	1	1	38	25	2
2	1	1	38	27	1
1	1	1	38	28	1
1	1	1	38	29	2
1	1	1	38	32	1
2	1	1	38	32	2
1	1	1	38	33	1
1	1	1	38	35	2
1	1	1	38	42	2
1	1	1	38	44	1
1	1	1	38	45	4
1	1	1	38	46	1
1	1	1	38	53	2
1	1	1	38	57	1
2	1	1	38	64	1
1	1	1	38	65	3
1	1	1	38	67	1
1	1	1	38	68	1
3	1	1	38	71	1
1	1	1	38	75	1
1	1	1	38	80	1
1	1	1	38	86	1
1	1	1	38	86	4
2	1	1	38	91	1
2	1	1	38	92	1
1	1	1	38	94	2
1	1	1	38	95	2
1	1	1	38	97	1
3	1	1	38	99	1
2	1	1	38	103	1
1	1	1	38	109	1
1	1	1	38	109	2
1	1	1	38	110	1
1	1	1	38	112	1
1	1	1	38	118	1
1	1	1	38	118	2
3	1	1	38	119	1
1	1	1	38	131	2
1	1	1	38	134	3
1	1	1	38	137	2
1	1	1	38	138	1
1	1	1	38	140	1
1	1	1	38	143	1
1	1	1	38	144	2
2	1	1	38	145	4
1	1	1	38	146	6
1	1	1	38	147	4
1	1	1	38	151	1
1	1	1	38	152	2
1	1	1	39	3	4
1	1	1	39	6	1
1	1	1	39	8	4
1	1	1	39	9	1
1	1	1	39	9	2
2	1	1	39	10	1
1	1	1	39	11	2
2	1	1	39	13	2
1	1	1	39	15	1
1	1	1	39	17	1
1	1	1	39	17	2
1	1	1	39	19	4
1	1	1	39	20	1
2	1	1	39	21	1
2	1	1	39	22	1
2	1	1	39	30	2
1	1	1	39	33	1
1	1	1	39	33	4
1	1	1	39	38	1
1	1	1	39	41	2
2	1	1	39	42	1
1	1	1	39	47	1
1	1	1	39	54	4
1	1	1	39	55	1
1	1	1	39	56	2
1	1	1	39	66	1
1	1	1	39	74	1
1	1	1	39	81	5
1	1	1	39	85	1
1	1	1	39	85	4
3	1	1	39	86	1
1	1	1	39	86	2
1	1	1	39	90	1
1	1	1	39	93	1
1	1	1	39	95	2
1	1	1	39	101	1
1	1	1	39	103	2
1	1	1	39	106	1
1	1	1	39	110	1
1	1	1	39	115	1
1	1	1	39	117	1
1	1	1	39	121	1
1	1	1	39	125	1
1	1	1	39	138	1
2	1	1	39	140	2
2	1	1	39	144	1
1	1	1	39	146	1
1	1	1	39	146	4
1	1	1	39	147	1
2	1	1	39	149	1
1	1	1	39	150	1
1	1	1	39	151	1
1	1	1	40	8	1
1	1	1	40	9	1
1	1	1	40	14	1
1	1	1	40	14	2
1	1	1	40	21	2
3	1	1	40	23	2
1	1	1	40	24	3
1	1	1	40	25	1
2	1	1	40	27	1
1	1	1	40	32	1
1	1	1	40	33	6
3	1	1	40	35	1
1	1	1	40	40	1
1	1	1	40	41	2
1	1	1	40	45	2
1	1	1	40	49	1
1	1	1	40	53	2
1	1	1	40	54	1
1	1	1	40	56	1
1	1	1	40	58	1
1	1	1	40	63	1
2	1	1	40	76	1
1	1	1	40	81	2
1	1	1	40	84	2
1	1	1	40	88	1
1	1	1	40	94	1
1	1	1	40	103	1
1	1	1	40	105	1
1	1	1	40	106	1
1	1	1	40	115	3
1	1	1	40	117	2
1	1	1	40	118	1
1	1	1	40	129	1
1	1	1	40	130	1
1	1	1	40	131	2
4	1	1	40	137	2
2	1	1	40	144	1
2	1	1	40	149	1
1	1	1	40	150	1
2	1	1	40	152	1
1	1	1	41	1	1
1	1	1	41	7	1
3	1	1	41	10	1
1	1	1	41	11	2
1	1	1	41	14	1
3	1	1	41	15	5
1	1	1	41	22	1
2	1	1	41	23	1
1	1	1	41	25	1
1	1	1	41	26	2
1	1	1	41	31	1
2	1	1	41	32	1
1	1	1	41	39	2
1	1	1	41	44	4
1	1	1	41	47	1
1	1	1	41	48	2
1	1	1	41	58	1
1	1	1	41	63	2
2	1	1	41	70	2
1	1	1	41	72	2
1	1	1	41	81	1
1	1	1	41	85	1
2	1	1	41	87	1
1	1	1	41	88	1
1	1	1	41	88	2
2	1	1	41	89	1
2	1	1	41	91	1
1	1	1	41	93	1
1	1	1	41	106	2
1	1	1	41	115	1
2	1	1	41	115	2
1	1	1	41	117	2
2	1	1	41	121	2
1	1	1	41	122	1
2	1	1	41	125	1
1	1	1	41	131	1
1	1	1	41	142	1
1	1	1	41	143	5
2	1	1	41	146	1
2	1	1	41	146	4
1	1	1	41	149	1
1	1	1	41	150	1
1	1	1	41	151	1
1	1	1	42	4	1
2	1	1	42	11	2
2	1	1	42	12	2
2	1	1	42	14	1
2	1	1	42	21	1
1	1	1	42	23	1
1	1	1	42	24	1
1	1	1	42	30	1
1	1	1	42	30	2
1	1	1	42	35	1
1	1	1	42	43	1
2	1	1	42	43	2
2	1	1	42	48	1
3	1	1	42	50	1
1	1	1	42	55	1
2	1	1	42	56	1
1	1	1	42	58	2
1	1	1	42	62	1
1	1	1	42	73	1
2	1	1	42	74	1
1	1	1	42	77	2
1	1	1	42	81	2
2	1	1	42	84	1
2	1	1	42	90	1
1	1	1	42	100	1
1	1	1	42	107	1
1	1	1	42	111	3
1	1	1	42	112	4
1	1	1	42	118	1
1	1	1	42	118	5
1	1	1	42	123	2
1	1	1	42	132	1
1	1	1	42	137	1
1	1	1	42	138	1
1	1	1	42	149	4
1	1	1	42	152	2
1	1	1	43	7	1
1	1	1	43	7	4
3	1	1	43	9	2
1	1	1	43	11	1
1	1	1	43	13	2
1	1	1	43	14	1
1	1	1	43	15	1
1	1	1	43	15	2
1	1	1	43	19	1
1	1	1	43	20	5
1	1	1	43	25	1
1	1	1	43	26	1
1	1	1	43	28	1
1	1	1	43	30	6
4	1	1	43	31	1
1	1	1	43	45	1
2	1	1	43	47	2
1	1	1	43	58	1
1	1	1	43	65	1
1	1	1	43	67	1
1	1	1	43	68	2
1	1	1	43	70	2
1	1	1	43	74	1
1	1	1	43	80	1
2	1	1	43	82	1
1	1	1	43	87	1
1	1	1	43	88	1
3	1	1	43	96	1
4	1	1	43	107	1
1	1	1	43	107	2
1	1	1	43	109	2
1	1	1	43	110	1
1	1	1	43	111	1
2	1	1	43	113	1
1	1	1	43	120	1
1	1	1	43	122	5
1	1	1	43	129	1
2	1	1	43	135	1
2	1	1	43	145	2
1	1	1	43	147	2
1	1	1	43	151	1
1	1	1	44	8	1
2	1	1	44	9	1
1	1	1	44	9	2
1	1	1	44	21	2
1	1	1	44	31	1
1	1	1	44	35	1
1	1	1	44	36	1
1	1	1	44	37	1
2	1	1	44	51	1
1	1	1	44	55	2
1	1	1	44	66	1
1	1	1	44	69	2
2	1	1	44	74	1
1	1	1	44	76	1
1	1	1	44	79	1
1	1	1	44	91	1
1	1	1	44	108	2
1	1	1	44	109	3
1	1	1	44	120	2
1	1	1	44	129	1
1	1	1	44	131	1
1	1	1	44	141	4
1	1	1	44	150	1
1	1	1	44	152	4
2	1	1	45	1	1
1	1	1	45	8	1
1	1	1	45	12	2
1	1	1	45	14	1
2	1	1	45	17	1
1	1	1	45	19	2
1	1	1	45	29	1
1	1	1	45	30	1
2	1	1	45	31	2
1	1	1	45	33	3
1	1	1	45	34	2
1	1	1	45	37	4
1	1	1	45	39	1
1	1	1	45	40	1
1	1	1	45	41	1
1	1	1	45	42	1
1	1	1	45	56	1
1	1	1	45	59	1
2	1	1	45	59	2
2	1	1	45	60	2
1	1	1	45	61	1
2	1	1	45	61	2
1	1	1	45	67	1
2	1	1	45	71	1
1	1	1	45	73	2
3	1	1	45	74	1
3	1	1	45	74	4
1	1	1	45	82	1
1	1	1	45	83	1
1	1	1	45	86	1
2	1	1	45	87	1
1	1	1	45	92	2
1	1	1	45	100	1
2	1	1	45	101	1
1	1	1	45	103	2
2	1	1	45	105	1
1	1	1	45	117	1
2	1	1	45	118	1
2	1	1	45	120	1
1	1	1	45	125	1
1	1	1	45	127	1
2	1	1	45	132	2
1	1	1	45	137	1
2	1	1	45	140	2
1	1	1	45	141	1
2	1	1	45	143	2
2	1	1	45	144	1
1	1	1	45	145	2
1	1	1	45	148	2
2	1	1	45	149	1
2	1	1	45	149	3
3	1	1	45	150	1
3	1	1	45	150	2
1	1	1	46	7	1
1	1	1	46	7	2
1	1	1	46	8	1
1	1	1	46	10	1
1	1	1	46	13	1
2	1	1	46	14	2
1	1	1	46	18	2
1	1	1	46	19	1
2	1	1	46	21	1
1	1	1	46	22	1
1	1	1	46	27	1
2	1	1	46	53	1
1	1	1	46	58	2
2	1	1	46	61	2
1	1	1	46	65	1
1	1	1	46	70	3
1	1	1	46	74	3
1	1	1	46	78	1
1	1	1	46	84	1
1	1	1	46	97	2
1	1	1	46	109	1
1	1	1	46	111	2
2	1	1	46	122	2
1	1	1	46	126	1
1	1	1	46	137	2
2	1	1	46	140	1
2	1	1	46	141	1
1	1	1	46	142	1
1	1	1	46	150	1
1	1	1	47	5	1
3	1	1	47	5	2
1	1	1	47	9	2
1	1	1	47	10	2
3	1	1	47	10	4
1	1	1	47	12	1
1	1	1	47	16	2
1	1	1	47	17	2
1	1	1	47	18	1
1	1	1	47	25	1
1	1	1	47	27	1
1	1	1	47	29	1
1	1	1	47	41	1
2	1	1	47	47	1
1	1	1	47	53	1
1	1	1	47	53	2
1	1	1	47	57	1
1	1	1	47	66	2
1	1	1	47	70	1
1	1	1	47	71	1
1	1	1	47	76	1
1	1	1	47	81	1
1	1	1	47	84	1
4	1	1	47	85	1
1	1	1	47	87	1
2	1	1	47	91	1
1	1	1	47	112	1
1	1	1	47	118	1
1	1	1	47	119	1
1	1	1	47	120	2
2	1	1	47	123	2
1	1	1	47	131	1
1	1	1	47	134	1
2	1	1	47	140	1
1	1	1	47	146	1
2	1	1	47	152	1
1	1	1	48	8	2
1	1	1	48	9	1
1	1	1	48	10	2
1	1	1	48	13	1
1	1	1	48	15	2
1	1	1	48	19	1
1	1	1	48	25	1
1	1	1	48	27	1
1	1	1	48	31	1
1	1	1	48	31	2
1	1	1	48	33	1
1	1	1	48	35	1
1	1	1	48	35	4
1	1	1	48	41	1
1	1	1	48	44	4
1	1	1	48	46	1
1	1	1	48	46	4
1	1	1	48	47	2
1	1	1	48	70	4
1	1	1	48	72	1
1	1	1	48	76	1
1	1	1	48	78	1
1	1	1	48	81	1
1	1	1	48	82	2
2	1	1	48	83	1
1	1	1	48	86	1
1	1	1	48	86	4
1	1	1	48	91	2
1	1	1	48	95	1
1	1	1	48	96	1
1	1	1	48	99	1
1	1	1	48	105	5
1	1	1	48	109	2
6	1	1	48	111	1
1	1	1	48	113	1
1	1	1	48	120	1
2	1	1	48	120	2
1	1	1	48	123	1
1	1	1	48	125	2
1	1	1	48	129	2
1	1	1	48	130	1
1	1	1	48	133	2
1	1	1	48	143	3
1	1	1	49	3	1
1	1	1	49	7	1
3	1	1	49	8	1
1	1	1	49	8	2
1	1	1	49	21	1
1	1	1	49	23	1
1	1	1	49	27	1
1	1	1	49	30	1
1	1	1	49	31	1
1	1	1	49	32	2
1	1	1	49	35	1
1	1	1	49	38	2
1	1	1	49	39	1
1	1	1	49	50	3
1	1	1	49	60	1
1	1	1	49	62	2
1	1	1	49	66	2
2	1	1	49	70	1
1	1	1	49	74	1
1	1	1	49	81	1
4	1	1	49	88	1
1	1	1	49	91	1
1	1	1	49	104	2
2	1	1	49	117	2
1	1	1	49	120	1
1	1	1	49	121	2
2	1	1	49	127	1
1	1	1	49	131	1
2	1	1	49	142	1
1	1	1	49	145	1
1	1	1	49	146	1
1	1	1	49	147	1
3	1	1	49	149	1
4	1	1	49	150	1
1	1	1	50	2	1
1	1	1	50	11	1
1	1	1	50	12	1
2	1	1	50	20	1
1	1	1	50	22	1
1	1	1	50	38	1
1	1	1	50	42	1
1	1	1	50	44	1
2	1	1	50	45	1
1	1	1	50	48	2
1	1	1	50	51	1
1	1	1	50	63	1
1	1	1	50	70	1
1	1	1	50	72	2
1	1	1	50	78	2
1	1	1	50	81	2
1	1	1	50	83	1
1	1	1	50	84	2
1	1	1	50	86	1
1	1	1	50	95	1
1	1	1	50	103	1
1	1	1	50	111	1
1	1	1	50	115	1
1	1	1	50	122	1
1	1	1	50	124	2
1	1	1	50	127	1
1	1	1	50	128	2
1	1	1	50	133	1
1	1	1	50	135	1
2	1	1	50	142	1
1	1	1	50	145	1
1	1	1	50	151	1
1	1	1	50	152	1
1	1	1	51	8	2
1	1	1	51	17	2
1	1	1	51	18	1
1	1	1	51	22	1
1	1	1	51	28	1
2	1	1	51	31	2
1	1	1	51	32	2
1	1	1	51	38	1
1	1	1	51	53	2
1	1	1	51	68	1
2	1	1	51	76	1
1	1	1	51	79	1
1	1	1	51	81	1
1	1	1	51	85	2
2	1	1	51	87	1
1	1	1	51	93	1
1	1	1	51	100	1
1	1	1	51	100	2
2	1	1	51	102	1
1	1	1	51	106	1
2	1	1	51	107	1
1	1	1	51	107	4
1	1	1	51	109	1
1	1	1	51	113	2
1	1	1	51	117	4
2	1	1	51	120	1
2	1	1	51	125	1
1	1	1	51	127	1
1	1	1	51	133	1
1	1	1	51	135	2
1	1	1	51	136	1
1	1	1	51	139	2
1	1	1	51	146	1
2	1	1	51	151	1
1	1	1	52	2	1
1	1	1	52	3	3
2	1	1	52	5	2
1	1	1	52	7	1
1	1	1	52	12	1
2	1	1	52	13	3
1	1	1	52	23	1
3	1	1	52	23	2
1	1	1	52	28	1
1	1	1	52	30	2
1	1	1	52	35	1
1	1	1	52	41	1
1	1	1	52	46	1
1	1	1	52	50	1
1	1	1	52	54	2
1	1	1	52	61	1
1	1	1	52	69	2
1	1	1	52	72	1
1	1	1	52	81	1
1	1	1	52	84	1
1	1	1	52	85	1
2	1	1	52	88	1
1	1	1	52	89	1
1	1	1	52	91	1
1	1	1	52	94	1
1	1	1	52	95	1
1	1	1	52	98	2
2	1	1	52	103	1
1	1	1	52	106	1
1	1	1	52	106	6
1	1	1	52	113	1
1	1	1	52	118	1
2	1	1	52	133	1
1	1	1	52	141	2
2	1	1	52	145	1
1	1	1	53	4	1
1	1	1	53	9	1
2	1	1	53	10	1
1	1	1	53	12	1
1	1	1	53	19	1
1	1	1	53	38	2
1	1	1	53	58	1
1	1	1	53	68	2
1	1	1	53	69	1
2	1	1	53	76	1
1	1	1	53	89	2
1	1	1	53	98	2
1	1	1	53	105	1
1	1	1	53	106	2
2	1	1	53	117	1
1	1	1	53	126	2
1	1	1	53	137	1
1	1	1	53	138	2
2	1	1	53	140	1
1	1	1	53	145	1
1	1	1	53	150	1
1	1	1	54	2	1
1	1	1	54	4	1
2	1	1	54	11	1
1	1	1	54	11	2
1	1	1	54	12	1
1	1	1	54	12	2
1	1	1	54	15	1
2	1	1	54	16	1
3	1	1	54	20	1
1	1	1	54	22	1
1	1	1	54	30	1
3	1	1	54	31	1
2	1	1	54	32	1
1	1	1	54	37	1
1	1	1	54	38	1
1	1	1	54	43	1
1	1	1	54	46	1
1	1	1	54	53	1
2	1	1	54	55	1
1	1	1	54	66	1
1	1	1	54	70	1
1	1	1	54	74	3
2	1	1	54	81	1
1	1	1	54	89	2
2	1	1	54	97	1
1	1	1	54	99	1
[truncated: 998,000+ more rows]
