# Supplementary material for: Flexibility-tuning of dual-display DNA-encoded chemical libraries facilitates cyclic peptide ligand discovery
Source: Nat Commun. 2025 Apr 5;16:3273. doi: 10.1038/s41467-025-58507-w (PMC11972359; doi:10.1038/s41467-025-58507-w)
Supplement: Supplementary file 4 — Source Data [file 41467_2025_58507_MOESM4_ESM.zip › Source_Data_Files_Selections/Thrombin_Sel1_3.txt]

Count	Code1	Code2	Code3	Code4	Code5
1	1	1	1	6	1
1	1	1	1	9	1
3	1	1	1	10	2
1	1	1	1	13	1
1	1	1	1	17	1
2	1	1	1	18	1
1	1	1	1	19	1
1	1	1	1	23	1
2	1	1	1	26	1
1	1	1	1	26	2
1	1	1	1	31	2
2	1	1	1	38	1
1	1	1	1	53	1
1	1	1	1	65	1
2	1	1	1	73	5
1	1	1	1	81	2
2	1	1	1	83	1
3	1	1	1	85	1
2	1	1	1	111	2
1	1	1	1	118	2
1	1	1	1	119	1
1	1	1	1	120	1
1	1	1	1	127	1
2	1	1	1	129	1
1	1	1	1	130	1
1	1	1	1	143	1
1	1	1	1	147	1
1	1	1	1	148	2
1	1	1	1	149	2
1	1	1	2	4	1
2	1	1	2	9	1
1	1	1	2	12	1
1	1	1	2	18	1
1	1	1	2	21	1
1	1	1	2	23	1
1	1	1	2	27	1
1	1	1	2	28	1
4	1	1	2	30	1
1	1	1	2	32	2
1	1	1	2	34	1
2	1	1	2	42	1
1	1	1	2	44	2
1	1	1	2	47	1
2	1	1	2	48	2
1	1	1	2	59	1
2	1	1	2	60	1
1	1	1	2	66	4
1	1	1	2	68	1
1	1	1	2	79	2
1	1	1	2	79	5
1	1	1	2	84	1
1	1	1	2	86	1
1	1	1	2	92	2
1	1	1	2	99	1
1	1	1	2	102	1
3	1	1	2	106	1
1	1	1	2	108	1
1	1	1	2	110	1
1	1	1	2	110	2
2	1	1	2	111	1
1	1	1	2	111	2
2	1	1	2	119	1
2	1	1	2	120	1
1	1	1	2	122	1
1	1	1	2	124	2
1	1	1	2	125	1
2	1	1	2	125	2
3	1	1	2	137	1
1	1	1	2	140	1
1	1	1	2	144	1
1	1	1	2	147	1
1	1	1	2	150	1
2	1	1	3	4	1
1	1	1	3	19	1
1	1	1	3	21	1
1	1	1	3	24	1
4	1	1	3	30	1
1	1	1	3	32	1
1	1	1	3	32	2
2	1	1	3	46	1
1	1	1	3	47	2
1	1	1	3	50	1
1	1	1	3	51	1
1	1	1	3	53	1
1	1	1	3	55	1
1	1	1	3	60	2
1	1	1	3	65	2
1	1	1	3	66	1
1	1	1	3	70	1
1	1	1	3	72	1
2	1	1	3	73	2
1	1	1	3	75	2
3	1	1	3	84	1
1	1	1	3	92	1
1	1	1	3	97	1
2	1	1	3	99	1
1	1	1	3	102	2
1	1	1	3	106	1
1	1	1	3	112	5
1	1	1	3	115	1
1	1	1	3	115	2
2	1	1	3	116	2
1	1	1	3	118	1
1	1	1	3	125	1
1	1	1	3	127	1
1	1	1	3	134	1
1	1	1	3	145	2
1	1	1	3	150	1
1	1	1	4	3	1
1	1	1	4	3	2
1	1	1	4	7	1
1	1	1	4	11	1
2	1	1	4	22	1
1	1	1	4	37	1
1	1	1	4	38	2
1	1	1	4	41	1
1	1	1	4	42	1
1	1	1	4	55	1
1	1	1	4	56	1
2	1	1	4	74	1
1	1	1	4	75	1
1	1	1	4	83	1
2	1	1	4	84	1
2	1	1	4	86	1
1	1	1	4	95	1
1	1	1	4	96	1
1	1	1	4	104	1
3	1	1	4	106	1
1	1	1	4	120	2
1	1	1	4	124	1
2	1	1	4	133	1
1	1	1	4	145	1
1	1	1	4	146	2
1	1	1	4	151	1
1	1	1	5	6	1
1	1	1	5	9	2
1	1	1	5	12	1
1	1	1	5	17	1
2	1	1	5	19	1
1	1	1	5	20	2
1	1	1	5	21	1
2	1	1	5	23	1
1	1	1	5	24	2
1	1	1	5	27	1
1	1	1	5	32	1
1	1	1	5	39	1
1	1	1	5	43	1
2	1	1	5	49	1
1	1	1	5	50	1
1	1	1	5	55	1
1	1	1	5	58	1
1	1	1	5	63	4
1	1	1	5	66	1
2	1	1	5	66	2
1	1	1	5	72	1
1	1	1	5	84	1
1	1	1	5	91	1
1	1	1	5	95	2
1	1	1	5	98	1
1	1	1	5	102	1
1	1	1	5	104	1
3	1	1	5	109	1
1	1	1	5	110	1
3	1	1	5	113	2
1	1	1	5	114	5
1	1	1	5	118	1
2	1	1	5	120	1
1	1	1	5	124	1
1	1	1	5	125	1
1	1	1	5	131	1
1	1	1	5	132	1
1	1	1	5	133	1
1	1	1	5	135	1
1	1	1	5	137	1
1	1	1	5	137	2
1	1	1	5	138	6
1	1	1	5	139	1
1	1	1	5	145	2
1	1	1	5	148	1
1	1	1	6	1	1
1	1	1	6	2	2
1	1	1	6	5	2
1	1	1	6	8	1
1	1	1	6	15	1
2	1	1	6	20	1
1	1	1	6	29	1
1	1	1	6	33	1
1	1	1	6	38	1
1	1	1	6	45	1
1	1	1	6	56	2
1	1	1	6	73	1
2	1	1	6	78	1
1	1	1	6	81	1
1	1	1	6	83	1
1	1	1	6	84	1
2	1	1	6	90	1
1	1	1	6	100	1
3	1	1	6	111	1
1	1	1	6	114	1
1	1	1	6	120	4
2	1	1	6	122	1
1	1	1	6	130	1
1	1	1	6	133	2
1	1	1	6	142	1
1	1	1	6	149	1
1	1	1	6	150	2
1	1	1	7	10	2
2	1	1	7	20	1
1	1	1	7	22	1
1	1	1	7	29	2
1	1	1	7	32	1
1	1	1	7	32	2
1	1	1	7	33	1
2	1	1	7	35	1
1	1	1	7	37	1
1	1	1	7	46	1
1	1	1	7	49	1
2	1	1	7	50	1
1	1	1	7	68	3
3	1	1	7	73	5
1	1	1	7	76	1
1	1	1	7	98	2
1	1	1	7	102	1
1	1	1	7	112	2
1	1	1	7	120	1
1	1	1	7	131	1
1	1	1	7	139	1
1	1	1	7	143	1
2	1	1	7	147	1
3	1	1	8	2	1
1	1	1	8	7	1
1	1	1	8	15	1
2	1	1	8	25	1
2	1	1	8	27	1
1	1	1	8	29	1
2	1	1	8	36	1
1	1	1	8	47	1
2	1	1	8	48	1
2	1	1	8	65	2
1	1	1	8	68	1
1	1	1	8	75	1
1	1	1	8	101	1
1	1	1	8	105	2
2	1	1	8	118	1
1	1	1	8	126	2
1	1	1	8	128	1
1	1	1	8	130	1
1	1	1	8	145	2
1	1	1	9	7	3
1	1	1	9	9	1
1	1	1	9	16	1
1	1	1	9	20	1
1	1	1	9	29	1
1	1	1	9	32	2
1	1	1	9	33	1
1	1	1	9	36	1
1	1	1	9	39	1
1	1	1	9	44	1
1	1	1	9	52	1
1	1	1	9	57	1
1	1	1	9	60	2
1	1	1	9	62	2
2	1	1	9	63	1
2	1	1	9	69	1
2	1	1	9	74	1
1	1	1	9	84	1
1	1	1	9	87	1
1	1	1	9	90	1
1	1	1	9	95	2
2	1	1	9	103	1
3	1	1	9	103	2
1	1	1	9	106	2
3	1	1	9	108	1
1	1	1	9	108	2
1	1	1	9	110	1
1	1	1	9	116	2
1	1	1	9	120	1
1	1	1	9	129	1
1	1	1	9	130	2
2	1	1	9	131	1
1	1	1	9	137	1
1	1	1	9	140	1
1	1	1	9	146	2
3	1	1	9	151	1
2	1	1	10	6	1
1	1	1	10	7	1
2	1	1	10	8	1
1	1	1	10	11	2
2	1	1	10	12	2
1	1	1	10	14	2
1	1	1	10	21	1
1	1	1	10	23	2
6	1	1	10	24	1
1	1	1	10	24	2
1	1	1	10	26	2
1	1	1	10	27	1
1	1	1	10	27	2
1	1	1	10	29	1
2	1	1	10	32	2
1	1	1	10	37	1
1	1	1	10	40	1
1	1	1	10	43	2
1	1	1	10	46	1
1	1	1	10	51	2
1	1	1	10	53	1
1	1	1	10	60	1
1	1	1	10	61	2
1	1	1	10	63	1
1	1	1	10	67	2
1	1	1	10	72	1
1	1	1	10	74	2
1	1	1	10	78	1
1	1	1	10	80	1
2	1	1	10	83	1
2	1	1	10	86	1
1	1	1	10	88	2
1	1	1	10	90	1
2	1	1	10	93	1
2	1	1	10	98	1
1	1	1	10	99	1
1	1	1	10	102	1
1	1	1	10	103	6
1	1	1	10	104	2
1	1	1	10	108	1
1	1	1	10	109	1
4	1	1	10	117	1
1	1	1	10	119	1
1	1	1	10	120	1
1	1	1	10	123	1
1	1	1	10	124	1
1	1	1	10	127	1
1	1	1	10	133	1
1	1	1	10	135	1
2	1	1	10	136	1
1	1	1	10	137	1
1	1	1	10	149	1
2	1	1	10	151	1
4	1	1	10	152	1
2	1	1	11	2	1
3	1	1	11	2	2
2	1	1	11	4	2
1	1	1	11	5	1
1	1	1	11	6	1
2	1	1	11	7	1
1	1	1	11	10	1
1	1	1	11	11	1
3	1	1	11	15	1
3	1	1	11	17	1
1	1	1	11	19	2
3	1	1	11	20	1
2	1	1	11	22	1
2	1	1	11	23	2
1	1	1	11	29	1
4	1	1	11	31	1
1	1	1	11	31	6
1	1	1	11	32	4
2	1	1	11	36	2
1	1	1	11	37	1
1	1	1	11	37	2
2	1	1	11	38	1
4	1	1	11	41	1
1	1	1	11	42	1
1	1	1	11	45	2
1	1	1	11	49	1
5	1	1	11	50	1
1	1	1	11	53	2
1	1	1	11	54	2
2	1	1	11	55	1
3	1	1	11	56	1
1	1	1	11	60	1
2	1	1	11	62	1
1	1	1	11	66	1
1	1	1	11	67	3
2	1	1	11	73	2
1	1	1	11	77	1
1	1	1	11	81	2
1	1	1	11	84	1
1	1	1	11	87	2
1	1	1	11	89	1
2	1	1	11	90	2
1	1	1	11	91	1
1	1	1	11	91	2
1	1	1	11	95	1
1	1	1	11	99	1
3	1	1	11	100	1
1	1	1	11	101	1
1	1	1	11	105	1
1	1	1	11	108	1
3	1	1	11	109	1
1	1	1	11	111	1
1	1	1	11	111	2
1	1	1	11	117	5
1	1	1	11	119	1
1	1	1	11	120	1
1	1	1	11	120	2
3	1	1	11	127	1
1	1	1	11	128	2
2	1	1	11	130	1
1	1	1	11	132	1
1	1	1	11	137	1
6	1	1	11	139	1
1	1	1	11	141	4
1	1	1	11	144	1
3	1	1	11	147	1
1	1	1	12	7	3
1	1	1	12	8	5
2	1	1	12	10	1
1	1	1	12	24	1
1	1	1	12	27	1
2	1	1	12	29	2
1	1	1	12	33	1
3	1	1	12	36	1
1	1	1	12	40	5
4	1	1	12	66	1
1	1	1	12	72	2
1	1	1	12	74	1
2	1	1	12	87	2
2	1	1	12	93	2
2	1	1	12	101	1
1	1	1	12	114	1
2	1	1	12	119	1
1	1	1	12	122	2
1	1	1	12	123	1
2	1	1	12	126	1
2	1	1	12	132	1
1	1	1	12	132	2
1	1	1	12	140	3
1	1	1	12	152	4
1	1	1	13	4	1
2	1	1	13	6	1
1	1	1	13	6	2
1	1	1	13	10	2
1	1	1	13	11	1
2	1	1	13	15	1
1	1	1	13	16	1
2	1	1	13	19	1
2	1	1	13	20	2
2	1	1	13	21	1
1	1	1	13	21	2
2	1	1	13	23	1
1	1	1	13	24	2
1	1	1	13	26	1
1	1	1	13	31	1
3	1	1	13	33	1
1	1	1	13	34	1
1	1	1	13	35	1
1	1	1	13	37	1
2	1	1	13	38	1
1	1	1	13	38	2
1	1	1	13	41	1
1	1	1	13	55	1
2	1	1	13	68	1
1	1	1	13	72	1
1	1	1	13	73	1
1	1	1	13	74	1
1	1	1	13	76	1
1	1	1	13	79	1
1	1	1	13	89	1
1	1	1	13	91	1
1	1	1	13	92	1
1	1	1	13	93	1
1	1	1	13	93	4
1	1	1	13	95	1
1	1	1	13	99	1
1	1	1	13	103	1
1	1	1	13	105	2
1	1	1	13	105	5
1	1	1	13	106	1
2	1	1	13	108	1
1	1	1	13	108	2
1	1	1	13	115	1
2	1	1	13	116	1
1	1	1	13	118	1
1	1	1	13	119	1
2	1	1	13	120	1
1	1	1	13	124	2
1	1	1	13	125	4
1	1	1	13	127	4
1	1	1	13	133	2
2	1	1	13	139	1
3	1	1	13	146	1
1	1	1	13	148	1
1	1	1	13	151	1
2	1	1	14	2	1
1	1	1	14	7	1
1	1	1	14	11	2
2	1	1	14	17	1
1	1	1	14	18	6
1	1	1	14	19	1
2	1	1	14	22	1
1	1	1	14	23	1
1	1	1	14	24	2
1	1	1	14	26	2
1	1	1	14	27	2
2	1	1	14	27	3
3	1	1	14	32	1
1	1	1	14	33	1
1	1	1	14	36	2
1	1	1	14	37	1
1	1	1	14	38	2
2	1	1	14	39	2
1	1	1	14	43	2
1	1	1	14	45	1
1	1	1	14	49	1
1	1	1	14	50	1
2	1	1	14	50	2
1	1	1	14	51	1
1	1	1	14	52	1
1	1	1	14	52	4
1	1	1	14	54	1
2	1	1	14	57	1
1	1	1	14	62	4
2	1	1	14	65	1
2	1	1	14	71	1
1	1	1	14	72	2
1	1	1	14	78	1
1	1	1	14	84	1
1	1	1	14	86	2
1	1	1	14	89	1
3	1	1	14	91	1
2	1	1	14	94	2
3	1	1	14	95	1
1	1	1	14	98	1
1	1	1	14	100	1
1	1	1	14	110	1
1	1	1	14	110	2
1	1	1	14	111	1
1	1	1	14	113	2
1	1	1	14	117	1
2	1	1	14	121	2
1	1	1	14	125	1
1	1	1	14	127	1
1	1	1	14	128	1
1	1	1	14	128	2
1	1	1	14	130	1
1	1	1	14	130	2
2	1	1	14	133	1
1	1	1	14	134	1
1	1	1	14	137	1
1	1	1	14	146	2
1	1	1	14	149	1
1	1	1	14	151	1
2	1	1	15	2	1
2	1	1	15	2	4
2	1	1	15	8	1
1	1	1	15	9	1
1	1	1	15	10	1
2	1	1	15	12	1
3	1	1	15	15	1
1	1	1	15	16	2
4	1	1	15	17	1
1	1	1	15	19	1
1	1	1	15	22	1
1	1	1	15	23	1
1	1	1	15	28	1
1	1	1	15	32	1
1	1	1	15	32	4
2	1	1	15	33	1
2	1	1	15	35	1
1	1	1	15	36	1
1	1	1	15	37	1
1	1	1	15	39	1
1	1	1	15	43	2
1	1	1	15	45	1
1	1	1	15	46	1
1	1	1	15	52	2
1	1	1	15	55	4
2	1	1	15	61	1
1	1	1	15	66	1
2	1	1	15	67	1
1	1	1	15	69	1
1	1	1	15	75	1
1	1	1	15	76	1
2	1	1	15	77	2
1	1	1	15	81	1
1	1	1	15	84	1
1	1	1	15	89	1
1	1	1	15	90	1
3	1	1	15	98	1
1	1	1	15	107	1
1	1	1	15	109	4
1	1	1	15	111	1
3	1	1	15	115	1
1	1	1	15	118	1
1	1	1	15	134	1
1	1	1	15	144	1
2	1	1	15	145	1
1	1	1	15	148	1
1	1	1	16	3	1
1	1	1	16	6	1
3	1	1	16	7	1
2	1	1	16	10	1
1	1	1	16	12	1
3	1	1	16	17	1
1	1	1	16	21	1
3	1	1	16	27	1
2	1	1	16	32	1
3	1	1	16	33	2
1	1	1	16	51	1
1	1	1	16	55	1
1	1	1	16	59	1
1	1	1	16	81	1
2	1	1	16	93	1
1	1	1	16	95	1
1	1	1	16	99	1
1	1	1	16	102	1
1	1	1	16	105	1
1	1	1	16	106	1
1	1	1	16	106	2
1	1	1	16	113	1
1	1	1	16	115	1
1	1	1	16	123	1
1	1	1	16	124	1
1	1	1	16	125	1
2	1	1	16	127	1
1	1	1	16	129	1
1	1	1	16	131	1
1	1	1	16	133	2
1	1	1	16	134	1
2	1	1	16	138	1
1	1	1	16	141	1
2	1	1	16	147	1
2	1	1	16	149	1
1	1	1	16	151	4
1	1	1	16	152	1
1	1	1	17	2	5
1	1	1	17	3	1
1	1	1	17	4	3
1	1	1	17	6	1
2	1	1	17	9	1
1	1	1	17	12	1
1	1	1	17	13	1
2	1	1	17	16	1
1	1	1	17	19	1
2	1	1	17	19	3
2	1	1	17	20	1
1	1	1	17	21	1
1	1	1	17	23	1
2	1	1	17	31	1
1	1	1	17	31	2
2	1	1	17	35	1
1	1	1	17	38	1
1	1	1	17	47	5
1	1	1	17	51	1
1	1	1	17	58	1
1	1	1	17	60	1
2	1	1	17	68	1
1	1	1	17	72	6
4	1	1	17	76	1
1	1	1	17	78	1
1	1	1	17	85	1
1	1	1	17	85	2
2	1	1	17	86	5
1	1	1	17	87	1
1	1	1	17	88	6
3	1	1	17	95	1
1	1	1	17	97	1
1	1	1	17	111	1
1	1	1	17	111	6
2	1	1	17	115	1
1	1	1	17	115	2
1	1	1	17	119	1
1	1	1	17	125	1
4	1	1	17	125	2
1	1	1	17	128	1
2	1	1	17	132	1
1	1	1	17	133	1
1	1	1	17	134	1
1	1	1	17	135	1
1	1	1	17	136	2
1	1	1	17	140	2
2	1	1	17	144	1
1	1	1	17	147	1
1	1	1	17	148	1
1	1	1	17	149	1
1	1	1	18	2	2
1	1	1	18	5	1
1	1	1	18	10	1
2	1	1	18	12	2
1	1	1	18	17	2
2	1	1	18	18	1
1	1	1	18	21	1
1	1	1	18	24	2
1	1	1	18	27	1
1	1	1	18	33	1
1	1	1	18	44	1
1	1	1	18	52	1
1	1	1	18	57	1
1	1	1	18	59	1
1	1	1	18	63	1
2	1	1	18	65	1
1	1	1	18	66	1
1	1	1	18	66	4
2	1	1	18	71	4
3	1	1	18	74	1
1	1	1	18	81	1
1	1	1	18	83	2
1	1	1	18	86	1
1	1	1	18	89	2
1	1	1	18	97	2
1	1	1	18	108	1
1	1	1	18	108	2
1	1	1	18	112	1
1	1	1	18	118	2
1	1	1	18	122	2
1	1	1	18	133	1
1	1	1	18	143	1
1	1	1	18	143	2
1	1	1	18	145	1
1	1	1	18	145	2
1	1	1	18	147	1
2	1	1	18	151	1
1	1	1	18	152	1
1	1	1	19	3	1
1	1	1	19	3	4
4	1	1	19	11	1
1	1	1	19	15	1
1	1	1	19	18	1
2	1	1	19	22	1
1	1	1	19	23	1
1	1	1	19	29	1
1	1	1	19	33	2
1	1	1	19	36	1
1	1	1	19	42	1
1	1	1	19	43	1
1	1	1	19	48	2
1	1	1	19	53	1
1	1	1	19	65	1
2	1	1	19	66	1
1	1	1	19	67	1
1	1	1	19	82	1
1	1	1	19	89	2
1	1	1	19	91	1
2	1	1	19	93	1
1	1	1	19	105	1
3	1	1	19	105	2
1	1	1	19	106	1
1	1	1	19	112	1
1	1	1	19	113	2
1	1	1	19	122	2
1	1	1	19	123	1
2	1	1	19	127	1
1	1	1	19	129	1
1	1	1	19	130	1
1	1	1	19	139	4
1	1	1	19	143	1
1	1	1	19	143	2
2	1	1	19	145	1
1	1	1	19	151	1
2	1	1	20	16	1
1	1	1	20	20	1
1	1	1	20	21	1
1	1	1	20	24	4
2	1	1	20	29	1
2	1	1	20	30	1
1	1	1	20	33	1
3	1	1	20	41	1
1	1	1	20	50	1
1	1	1	20	53	2
1	1	1	20	61	1
2	1	1	20	63	1
1	1	1	20	67	1
1	1	1	20	70	1
1	1	1	20	90	2
1	1	1	20	91	1
1	1	1	20	93	1
1	1	1	20	93	2
1	1	1	20	103	2
2	1	1	20	123	1
1	1	1	20	123	2
1	1	1	20	125	1
1	1	1	20	126	1
2	1	1	20	128	1
1	1	1	20	129	1
1	1	1	20	136	1
1	1	1	20	137	1
1	1	1	20	137	2
1	1	1	20	145	1
1	1	1	20	151	1
1	1	1	21	5	1
1	1	1	21	7	1
2	1	1	21	7	2
2	1	1	21	8	1
3	1	1	21	9	1
1	1	1	21	11	1
2	1	1	21	14	1
2	1	1	21	15	5
1	1	1	21	16	1
1	1	1	21	16	2
3	1	1	21	19	1
2	1	1	21	20	2
1	1	1	21	21	1
1	1	1	21	21	2
1	1	1	21	24	1
2	1	1	21	26	2
1	1	1	21	28	1
1	1	1	21	32	1
1	1	1	21	37	1
1	1	1	21	38	2
1	1	1	21	39	1
2	1	1	21	44	1
4	1	1	21	45	1
1	1	1	21	49	1
1	1	1	21	50	1
1	1	1	21	53	1
1	1	1	21	57	1
1	1	1	21	58	2
3	1	1	21	63	1
1	1	1	21	66	1
1	1	1	21	67	2
1	1	1	21	69	1
3	1	1	21	71	1
1	1	1	21	76	1
1	1	1	21	78	1
2	1	1	21	80	2
1	1	1	21	81	1
1	1	1	21	83	1
1	1	1	21	84	1
1	1	1	21	92	1
1	1	1	21	94	1
1	1	1	21	95	1
1	1	1	21	95	2
1	1	1	21	97	1
1	1	1	21	99	1
1	1	1	21	100	1
1	1	1	21	105	1
1	1	1	21	105	2
2	1	1	21	107	1
2	1	1	21	110	1
1	1	1	21	111	1
2	1	1	21	111	3
2	1	1	21	112	1
2	1	1	21	115	1
1	1	1	21	120	3
2	1	1	21	123	1
1	1	1	21	123	2
1	1	1	21	127	2
1	1	1	21	146	1
2	1	1	22	2	1
3	1	1	22	3	1
3	1	1	22	4	1
2	1	1	22	7	1
1	1	1	22	8	2
2	1	1	22	9	1
2	1	1	22	11	1
2	1	1	22	11	2
3	1	1	22	12	1
3	1	1	22	14	1
1	1	1	22	15	1
1	1	1	22	19	1
1	1	1	22	19	2
1	1	1	22	20	1
1	1	1	22	20	2
1	1	1	22	20	4
1	1	1	22	24	1
2	1	1	22	27	1
1	1	1	22	30	1
1	1	1	22	32	1
1	1	1	22	33	1
1	1	1	22	35	1
1	1	1	22	37	1
1	1	1	22	39	2
1	1	1	22	42	1
1	1	1	22	42	2
1	1	1	22	43	1
1	1	1	22	44	2
1	1	1	22	47	1
1	1	1	22	52	1
1	1	1	22	53	1
1	1	1	22	56	1
1	1	1	22	63	1
1	1	1	22	64	1
2	1	1	22	67	1
1	1	1	22	68	1
1	1	1	22	69	1
1	1	1	22	71	1
2	1	1	22	72	1
3	1	1	22	75	2
1	1	1	22	77	1
1	1	1	22	78	1
1	1	1	22	78	4
2	1	1	22	85	2
2	1	1	22	91	1
2	1	1	22	93	1
2	1	1	22	94	1
1	1	1	22	97	2
1	1	1	22	98	2
1	1	1	22	105	1
1	1	1	22	107	1
1	1	1	22	108	1
4	1	1	22	113	1
1	1	1	22	115	2
1	1	1	22	119	2
1	1	1	22	120	1
1	1	1	22	121	2
2	1	1	22	125	1
1	1	1	22	126	1
2	1	1	22	127	2
1	1	1	22	131	2
1	1	1	22	138	1
1	1	1	22	143	1
1	1	1	22	145	1
1	1	1	22	147	1
1	1	1	22	148	1
2	1	1	22	150	1
2	1	1	22	152	1
1	1	1	22	152	2
1	1	1	23	2	2
1	1	1	23	3	1
1	1	1	23	6	1
1	1	1	23	7	1
1	1	1	23	9	1
1	1	1	23	11	1
1	1	1	23	12	1
1	1	1	23	20	1
1	1	1	23	22	1
1	1	1	23	22	2
1	1	1	23	24	3
2	1	1	23	26	2
1	1	1	23	32	1
1	1	1	23	33	1
2	1	1	23	38	1
1	1	1	23	41	1
1	1	1	23	63	1
1	1	1	23	66	1
1	1	1	23	68	1
2	1	1	23	73	1
1	1	1	23	74	2
1	1	1	23	75	1
4	1	1	23	81	1
1	1	1	23	84	1
1	1	1	23	85	1
1	1	1	23	86	1
2	1	1	23	87	2
1	1	1	23	90	1
1	1	1	23	92	2
2	1	1	23	94	1
1	1	1	23	96	1
1	1	1	23	97	1
1	1	1	23	100	1
1	1	1	23	104	2
1	1	1	23	111	1
1	1	1	23	111	2
1	1	1	23	112	1
1	1	1	23	112	2
1	1	1	23	113	1
2	1	1	23	115	2
1	1	1	23	116	1
1	1	1	23	121	1
1	1	1	23	123	2
2	1	1	23	124	1
1	1	1	23	126	1
2	1	1	23	127	1
1	1	1	23	133	1
1	1	1	23	134	1
1	1	1	23	135	1
1	1	1	23	138	1
2	1	1	23	140	1
1	1	1	23	140	3
3	1	1	23	143	1
2	1	1	23	144	1
1	1	1	23	144	4
1	1	1	23	148	1
1	1	1	23	152	1
1	1	1	24	5	1
2	1	1	24	6	1
1	1	1	24	8	1
1	1	1	24	10	1
1	1	1	24	13	6
2	1	1	24	15	1
1	1	1	24	19	2
2	1	1	24	23	2
4	1	1	24	27	1
1	1	1	24	28	2
1	1	1	24	32	1
1	1	1	24	33	1
1	1	1	24	34	1
1	1	1	24	38	1
1	1	1	24	38	2
1	1	1	24	41	1
1	1	1	24	43	1
1	1	1	24	45	1
2	1	1	24	51	1
1	1	1	24	53	1
1	1	1	24	64	1
1	1	1	24	67	1
1	1	1	24	73	1
2	1	1	24	74	1
1	1	1	24	75	2
1	1	1	24	77	4
1	1	1	24	84	1
1	1	1	24	85	2
2	1	1	24	89	1
2	1	1	24	92	2
1	1	1	24	95	2
1	1	1	24	102	2
2	1	1	24	110	1
1	1	1	24	111	1
1	1	1	24	113	1
2	1	1	24	115	2
1	1	1	24	116	2
1	1	1	24	119	2
1	1	1	24	120	3
1	1	1	24	122	1
1	1	1	24	123	4
2	1	1	24	125	2
1	1	1	24	130	2
1	1	1	24	133	1
1	1	1	24	134	1
1	1	1	24	138	1
2	1	1	24	141	1
1	1	1	24	143	1
3	1	1	24	144	1
1	1	1	24	145	1
1	1	1	24	147	1
2	1	1	24	147	2
1	1	1	24	148	1
1	1	1	25	1	1
1	1	1	25	5	1
1	1	1	25	19	1
1	1	1	25	24	1
1	1	1	25	28	1
1	1	1	25	36	2
3	1	1	25	37	1
1	1	1	25	44	1
1	1	1	25	52	1
1	1	1	25	52	4
1	1	1	25	59	1
1	1	1	25	61	1
1	1	1	25	66	1
1	1	1	25	71	1
1	1	1	25	73	1
1	1	1	25	83	1
3	1	1	25	86	1
1	1	1	25	87	2
2	1	1	25	90	1
1	1	1	25	91	1
2	1	1	25	92	2
1	1	1	25	93	1
1	1	1	25	97	1
1	1	1	25	107	2
3	1	1	25	110	1
1	1	1	25	111	1
2	1	1	25	112	2
1	1	1	25	115	1
1	1	1	25	119	1
1	1	1	25	121	1
1	1	1	25	123	1
5	1	1	25	128	1
2	1	1	25	138	1
1	1	1	25	139	1
1	1	1	25	140	1
2	1	1	25	141	1
1	1	1	25	148	1
1	1	1	26	3	4
1	1	1	26	4	2
3	1	1	26	7	1
1	1	1	26	7	2
1	1	1	26	8	1
1	1	1	26	8	2
1	1	1	26	9	1
1	1	1	26	10	1
1	1	1	26	14	1
1	1	1	26	15	1
1	1	1	26	17	1
1	1	1	26	18	1
2	1	1	26	20	1
1	1	1	26	20	2
3	1	1	26	23	1
1	1	1	26	24	1
1	1	1	26	28	1
1	1	1	26	30	1
1	1	1	26	31	1
1	1	1	26	31	2
1	1	1	26	32	2
1	1	1	26	33	1
1	1	1	26	36	1
2	1	1	26	37	1
1	1	1	26	38	1
1	1	1	26	40	1
1	1	1	26	45	1
1	1	1	26	46	1
1	1	1	26	48	1
1	1	1	26	48	2
1	1	1	26	51	1
1	1	1	26	52	1
1	1	1	26	54	1
5	1	1	26	55	1
1	1	1	26	60	1
1	1	1	26	63	1
2	1	1	26	66	1
3	1	1	26	66	2
1	1	1	26	67	1
1	1	1	26	69	1
1	1	1	26	70	2
1	1	1	26	81	2
1	1	1	26	83	1
2	1	1	26	87	1
1	1	1	26	91	1
1	1	1	26	93	1
1	1	1	26	93	2
1	1	1	26	94	1
3	1	1	26	96	1
2	1	1	26	99	1
2	1	1	26	103	1
1	1	1	26	104	5
1	1	1	26	106	1
1	1	1	26	110	1
1	1	1	26	114	1
1	1	1	26	120	1
1	1	1	26	121	2
1	1	1	26	122	1
1	1	1	26	123	1
1	1	1	26	126	1
1	1	1	26	126	2
1	1	1	26	127	1
1	1	1	26	127	2
3	1	1	26	129	1
2	1	1	26	130	1
1	1	1	26	133	1
4	1	1	26	135	1
3	1	1	26	140	2
2	1	1	26	143	1
1	1	1	26	146	2
1	1	1	26	147	1
2	1	1	27	2	1
1	1	1	27	4	1
1	1	1	27	10	2
1	1	1	27	11	1
1	1	1	27	12	1
2	1	1	27	16	2
1	1	1	27	22	1
2	1	1	27	22	2
1	1	1	27	25	6
2	1	1	27	31	1
2	1	1	27	36	1
1	1	1	27	36	3
1	1	1	27	44	3
1	1	1	27	56	1
1	1	1	27	63	1
1	1	1	27	77	1
1	1	1	27	83	1
1	1	1	27	85	2
1	1	1	27	108	1
1	1	1	27	109	1
1	1	1	27	116	1
1	1	1	27	118	1
2	1	1	27	125	1
1	1	1	27	129	1
1	1	1	27	140	1
1	1	1	27	141	1
1	1	1	28	8	2
2	1	1	28	9	1
4	1	1	28	11	1
1	1	1	28	12	1
1	1	1	28	13	1
2	1	1	28	14	1
1	1	1	28	14	3
1	1	1	28	18	1
2	1	1	28	20	2
1	1	1	28	36	1
1	1	1	28	37	1
1	1	1	28	42	1
1	1	1	28	54	1
1	1	1	28	62	1
1	1	1	28	63	1
1	1	1	28	91	1
1	1	1	28	91	2
4	1	1	28	95	1
1	1	1	28	99	1
2	1	1	28	103	1
1	1	1	28	104	2
1	1	1	28	106	1
1	1	1	28	112	1
1	1	1	28	115	2
2	1	1	28	117	1
1	1	1	28	122	1
2	1	1	28	131	1
1	1	1	28	137	2
1	1	1	28	138	1
1	1	1	28	144	1
1	1	1	28	146	1
1	1	1	28	152	1
2	1	1	29	2	1
1	1	1	29	9	1
1	1	1	29	9	2
1	1	1	29	12	2
1	1	1	29	14	1
2	1	1	29	15	1
3	1	1	29	17	1
1	1	1	29	18	1
3	1	1	29	19	1
1	1	1	29	20	1
1	1	1	29	23	1
1	1	1	29	26	2
1	1	1	29	32	5
3	1	1	29	36	3
2	1	1	29	38	1
2	1	1	29	41	1
1	1	1	29	43	1
1	1	1	29	45	2
1	1	1	29	52	1
1	1	1	29	52	2
1	1	1	29	59	2
1	1	1	29	62	1
1	1	1	29	63	1
1	1	1	29	64	2
1	1	1	29	66	1
1	1	1	29	66	2
1	1	1	29	68	1
1	1	1	29	71	1
1	1	1	29	81	2
1	1	1	29	86	4
1	1	1	29	88	1
1	1	1	29	88	2
1	1	1	29	88	3
1	1	1	29	89	2
1	1	1	29	93	1
3	1	1	29	95	1
1	1	1	29	96	1
1	1	1	29	100	1
1	1	1	29	101	1
1	1	1	29	102	1
3	1	1	29	105	1
1	1	1	29	106	1
2	1	1	29	106	2
1	1	1	29	107	1
1	1	1	29	110	1
3	1	1	29	112	1
1	1	1	29	112	6
1	1	1	29	114	1
1	1	1	29	118	1
2	1	1	29	122	1
2	1	1	29	131	1
1	1	1	29	134	2
1	1	1	29	137	1
1	1	1	29	140	1
1	1	1	29	144	1
1	1	1	29	149	2
1	1	1	29	150	1
1	1	1	30	1	1
1	1	1	30	2	1
3	1	1	30	3	1
1	1	1	30	6	2
1	1	1	30	7	1
2	1	1	30	8	2
1	1	1	30	10	1
1	1	1	30	10	6
1	1	1	30	11	1
2	1	1	30	11	2
1	1	1	30	13	1
1	1	1	30	19	1
2	1	1	30	24	1
1	1	1	30	27	1
1	1	1	30	28	1
1	1	1	30	31	1
1	1	1	30	34	1
1	1	1	30	35	1
1	1	1	30	37	1
3	1	1	30	38	1
2	1	1	30	39	1
1	1	1	30	47	2
2	1	1	30	49	1
1	1	1	30	50	1
1	1	1	30	50	2
1	1	1	30	53	1
2	1	1	30	56	2
1	1	1	30	57	1
2	1	1	30	59	1
1	1	1	30	60	1
1	1	1	30	65	1
1	1	1	30	67	1
1	1	1	30	74	2
1	1	1	30	75	1
1	1	1	30	77	1
1	1	1	30	81	1
1	1	1	30	82	1
6	1	1	30	86	1
2	1	1	30	88	6
1	1	1	30	93	2
3	1	1	30	94	1
1	1	1	30	95	1
1	1	1	30	96	1
1	1	1	30	99	6
2	1	1	30	102	1
2	1	1	30	113	1
1	1	1	30	122	1
1	1	1	30	123	1
1	1	1	30	125	1
1	1	1	30	126	1
1	1	1	30	127	1
1	1	1	30	129	1
1	1	1	30	130	1
4	1	1	30	134	1
1	1	1	30	136	1
3	1	1	30	140	1
1	1	1	30	143	1
1	1	1	30	146	1
1	1	1	30	146	3
1	1	1	30	147	1
1	1	1	30	151	1
1	1	1	31	4	1
1	1	1	31	6	1
1	1	1	31	7	4
1	1	1	31	10	6
1	1	1	31	11	1
1	1	1	31	21	6
1	1	1	31	23	1
2	1	1	31	28	2
3	1	1	31	30	1
1	1	1	31	33	1
1	1	1	31	39	2
3	1	1	31	40	1
1	1	1	31	41	1
3	1	1	31	43	1
1	1	1	31	44	1
2	1	1	31	44	2
1	1	1	31	45	1
1	1	1	31	55	1
1	1	1	31	55	2
2	1	1	31	58	1
1	1	1	31	65	1
1	1	1	31	68	1
1	1	1	31	74	4
1	1	1	31	76	1
1	1	1	31	81	1
1	1	1	31	85	3
1	1	1	31	86	1
1	1	1	31	94	1
1	1	1	31	100	1
1	1	1	31	108	1
1	1	1	31	116	1
1	1	1	31	118	2
1	1	1	31	128	1
1	1	1	31	132	1
1	1	1	31	137	1
2	1	1	31	139	1
1	1	1	31	141	2
1	1	1	31	147	1
1	1	1	31	148	1
1	1	1	32	5	1
1	1	1	32	5	3
2	1	1	32	6	1
1	1	1	32	11	1
1	1	1	32	11	2
2	1	1	32	18	1
1	1	1	32	20	1
1	1	1	32	23	1
1	1	1	32	25	1
1	1	1	32	29	1
2	1	1	32	30	1
2	1	1	32	33	1
2	1	1	32	36	1
1	1	1	32	39	1
1	1	1	32	39	2
1	1	1	32	43	1
1	1	1	32	45	1
1	1	1	32	51	1
1	1	1	32	56	4
1	1	1	32	57	6
1	1	1	32	67	1
2	1	1	32	74	1
3	1	1	32	84	1
1	1	1	32	91	1
1	1	1	32	107	1
1	1	1	32	110	1
1	1	1	32	122	2
1	1	1	32	128	2
1	1	1	32	130	1
1	1	1	32	133	1
1	1	1	32	147	1
1	1	1	32	151	1
1	1	1	33	4	1
1	1	1	33	6	1
2	1	1	33	12	2
1	1	1	33	16	1
1	1	1	33	19	1
2	1	1	33	20	1
2	1	1	33	20	2
2	1	1	33	24	1
1	1	1	33	25	1
2	1	1	33	29	1
1	1	1	33	43	1
1	1	1	33	55	2
1	1	1	33	58	1
1	1	1	33	65	1
1	1	1	33	71	1
1	1	1	33	79	1
1	1	1	33	83	1
1	1	1	33	84	1
1	1	1	33	89	1
1	1	1	33	93	2
1	1	1	33	96	1
1	1	1	33	98	1
1	1	1	33	105	1
1	1	1	33	110	1
5	1	1	33	122	1
1	1	1	33	127	1
2	1	1	33	133	1
1	1	1	33	134	2
1	1	1	33	141	2
1	1	1	33	144	1
1	1	1	33	147	2
1	1	1	34	2	2
1	1	1	34	5	1
1	1	1	34	7	1
1	1	1	34	12	1
3	1	1	34	25	1
1	1	1	34	27	1
1	1	1	34	32	1
1	1	1	34	37	1
2	1	1	34	40	1
1	1	1	34	46	1
2	1	1	34	47	1
1	1	1	34	49	1
2	1	1	34	50	1
1	1	1	34	57	2
3	1	1	34	61	4
1	1	1	34	63	1
1	1	1	34	68	2
2	1	1	34	69	2
1	1	1	34	73	1
3	1	1	34	74	2
2	1	1	34	84	1
1	1	1	34	88	1
1	1	1	34	104	2
1	1	1	34	108	1
1	1	1	34	113	1
1	1	1	34	115	1
1	1	1	34	118	2
2	1	1	34	124	5
1	1	1	34	127	2
3	1	1	34	130	1
1	1	1	34	131	1
2	1	1	34	134	1
1	1	1	34	135	1
1	1	1	34	138	2
1	1	1	34	145	1
2	1	1	34	147	1
1	1	1	34	148	1
2	1	1	35	3	1
1	1	1	35	11	1
1	1	1	35	12	1
1	1	1	35	14	1
1	1	1	35	14	5
1	1	1	35	19	1
1	1	1	35	20	1
1	1	1	35	24	1
1	1	1	35	25	1
1	1	1	35	37	2
1	1	1	35	67	1
2	1	1	35	67	2
1	1	1	35	68	2
2	1	1	35	70	1
1	1	1	35	72	2
1	1	1	35	76	2
1	1	1	35	77	1
2	1	1	35	83	1
1	1	1	35	86	1
3	1	1	35	87	1
1	1	1	35	87	2
1	1	1	35	88	1
1	1	1	35	99	5
1	1	1	35	102	1
4	1	1	35	105	1
2	1	1	35	108	1
1	1	1	35	111	1
1	1	1	35	112	1
1	1	1	35	113	1
2	1	1	35	116	1
1	1	1	35	120	1
1	1	1	35	120	2
1	1	1	35	124	1
2	1	1	35	125	1
1	1	1	35	130	1
1	1	1	35	139	1
2	1	1	35	140	1
1	1	1	35	142	1
2	1	1	35	144	1
1	1	1	35	149	1
1	1	1	36	3	1
1	1	1	36	7	1
1	1	1	36	8	2
2	1	1	36	9	1
1	1	1	36	12	1
1	1	1	36	16	1
2	1	1	36	17	1
2	1	1	36	18	1
1	1	1	36	23	1
1	1	1	36	24	1
1	1	1	36	27	1
1	1	1	36	27	2
1	1	1	36	35	1
1	1	1	36	35	2
1	1	1	36	37	1
1	1	1	36	38	1
1	1	1	36	41	1
2	1	1	36	43	1
2	1	1	36	45	2
1	1	1	36	46	1
3	1	1	36	50	1
1	1	1	36	51	1
3	1	1	36	51	2
1	1	1	36	53	1
1	1	1	36	55	4
1	1	1	36	56	2
1	1	1	36	62	1
1	1	1	36	65	2
1	1	1	36	68	2
1	1	1	36	70	2
1	1	1	36	72	2
1	1	1	36	78	1
1	1	1	36	82	1
1	1	1	36	83	1
1	1	1	36	84	2
1	1	1	36	85	2
1	1	1	36	87	2
1	1	1	36	92	1
2	1	1	36	93	1
1	1	1	36	97	1
1	1	1	36	103	1
1	1	1	36	107	1
1	1	1	36	113	1
2	1	1	36	115	1
1	1	1	36	118	1
2	1	1	36	120	1
1	1	1	36	124	3
1	1	1	36	126	1
1	1	1	36	128	1
1	1	1	36	133	1
1	1	1	36	133	2
3	1	1	36	134	2
1	1	1	36	139	1
1	1	1	36	145	1
1	1	1	36	145	2
1	1	1	36	149	1
1	1	1	37	1	1
1	1	1	37	3	1
1	1	1	37	6	1
1	1	1	37	9	2
1	1	1	37	10	1
1	1	1	37	14	2
1	1	1	37	16	1
1	1	1	37	18	1
1	1	1	37	23	1
1	1	1	37	27	1
1	1	1	37	28	1
1	1	1	37	29	2
1	1	1	37	35	1
1	1	1	37	36	4
1	1	1	37	38	2
2	1	1	37	59	1
1	1	1	37	62	1
1	1	1	37	70	2
1	1	1	37	73	1
1	1	1	37	75	1
1	1	1	37	84	2
1	1	1	37	85	4
1	1	1	37	91	1
1	1	1	37	94	1
1	1	1	37	96	1
1	1	1	37	98	1
2	1	1	37	99	1
1	1	1	37	101	1
1	1	1	37	109	1
2	1	1	37	115	1
1	1	1	37	117	5
3	1	1	37	119	1
1	1	1	37	120	1
1	1	1	37	123	1
2	1	1	37	124	1
1	1	1	37	133	6
1	1	1	37	137	5
1	1	1	37	139	1
1	1	1	37	149	1
1	1	1	37	150	2
1	1	1	38	7	1
1	1	1	38	9	1
1	1	1	38	10	2
3	1	1	38	16	1
1	1	1	38	18	1
1	1	1	38	20	1
1	1	1	38	22	2
3	1	1	38	23	1
1	1	1	38	24	1
1	1	1	38	25	1
1	1	1	38	27	1
1	1	1	38	30	3
1	1	1	38	32	1
1	1	1	38	38	1
1	1	1	38	40	1
2	1	1	38	42	1
1	1	1	38	43	2
1	1	1	38	45	1
2	1	1	38	45	2
1	1	1	38	47	2
2	1	1	38	62	1
1	1	1	38	65	1
1	1	1	38	66	1
1	1	1	38	68	1
1	1	1	38	74	1
1	1	1	38	75	1
1	1	1	38	82	1
1	1	1	38	82	4
1	1	1	38	83	1
1	1	1	38	87	1
1	1	1	38	91	1
2	1	1	38	91	2
1	1	1	38	92	2
3	1	1	38	93	1
1	1	1	38	95	2
1	1	1	38	96	1
1	1	1	38	103	1
1	1	1	38	105	1
2	1	1	38	106	2
1	1	1	38	108	1
1	1	1	38	109	1
1	1	1	38	113	1
1	1	1	38	115	1
1	1	1	38	118	4
1	1	1	38	120	2
2	1	1	38	120	3
1	1	1	38	123	2
2	1	1	38	124	1
1	1	1	38	135	1
1	1	1	38	136	1
1	1	1	38	143	1
1	1	1	38	144	1
2	1	1	38	145	1
1	1	1	39	6	1
1	1	1	39	7	1
1	1	1	39	9	1
1	1	1	39	12	1
1	1	1	39	14	1
1	1	1	39	15	1
1	1	1	39	17	1
1	1	1	39	18	1
1	1	1	39	18	5
1	1	1	39	21	1
1	1	1	39	22	2
1	1	1	39	26	1
1	1	1	39	29	4
1	1	1	39	31	1
1	1	1	39	32	3
1	1	1	39	37	1
1	1	1	39	38	1
1	1	1	39	41	1
2	1	1	39	43	1
1	1	1	39	43	2
2	1	1	39	59	1
2	1	1	39	62	1
1	1	1	39	63	1
1	1	1	39	65	1
1	1	1	39	74	1
1	1	1	39	76	2
2	1	1	39	79	1
2	1	1	39	80	1
2	1	1	39	83	1
2	1	1	39	87	1
1	1	1	39	88	3
2	1	1	39	92	1
1	1	1	39	99	1
1	1	1	39	106	1
2	1	1	39	107	1
1	1	1	39	113	1
1	1	1	39	120	1
1	1	1	39	124	1
2	1	1	39	127	2
3	1	1	39	133	1
2	1	1	39	133	2
1	1	1	39	137	5
2	1	1	39	139	1
1	1	1	39	140	1
2	1	1	39	141	4
1	1	1	39	144	1
1	1	1	39	148	2
1	1	1	40	8	1
2	1	1	40	9	1
1	1	1	40	15	1
2	1	1	40	15	2
2	1	1	40	18	1
1	1	1	40	20	1
1	1	1	40	22	1
1	1	1	40	23	2
1	1	1	40	28	2
1	1	1	40	38	1
1	1	1	40	38	2
1	1	1	40	38	5
1	1	1	40	50	1
1	1	1	40	50	2
3	1	1	40	52	1
1	1	1	40	52	2
1	1	1	40	52	4
1	1	1	40	53	1
1	1	1	40	53	2
1	1	1	40	55	1
1	1	1	40	57	1
1	1	1	40	58	2
1	1	1	40	59	1
1	1	1	40	66	1
1	1	1	40	75	1
1	1	1	40	75	3
4	1	1	40	80	1
1	1	1	40	83	3
1	1	1	40	85	1
1	1	1	40	89	1
1	1	1	40	92	1
1	1	1	40	92	2
1	1	1	40	97	1
2	1	1	40	98	1
1	1	1	40	101	1
1	1	1	40	102	1
3	1	1	40	105	1
1	1	1	40	108	1
1	1	1	40	113	1
1	1	1	40	114	1
1	1	1	40	120	1
2	1	1	40	125	1
1	1	1	40	127	2
1	1	1	40	128	2
1	1	1	40	131	1
1	1	1	40	133	1
2	1	1	40	138	2
2	1	1	40	139	1
1	1	1	40	140	1
1	1	1	40	140	2
1	1	1	40	141	1
3	1	1	40	142	1
1	1	1	40	144	2
1	1	1	40	145	2
2	1	1	40	146	1
1	1	1	40	148	1
1	1	1	41	3	1
1	1	1	41	10	6
1	1	1	41	12	1
1	1	1	41	13	1
1	1	1	41	20	2
1	1	1	41	23	1
2	1	1	41	24	1
1	1	1	41	25	2
2	1	1	41	26	2
1	1	1	41	28	1
1	1	1	41	29	1
1	1	1	41	30	1
1	1	1	41	33	1
1	1	1	41	41	1
2	1	1	41	45	4
1	1	1	41	55	4
1	1	1	41	62	1
1	1	1	41	66	1
1	1	1	41	69	1
1	1	1	41	75	1
1	1	1	41	75	2
1	1	1	41	81	1
1	1	1	41	88	2
2	1	1	41	89	1
1	1	1	41	91	2
1	1	1	41	94	1
1	1	1	41	100	2
3	1	1	41	101	2
1	1	1	41	102	1
1	1	1	41	103	1
2	1	1	41	111	1
1	1	1	41	114	1
2	1	1	41	119	1
1	1	1	41	125	1
1	1	1	41	126	4
1	1	1	41	129	4
1	1	1	41	132	1
2	1	1	41	143	1
1	1	1	41	145	1
3	1	1	41	147	1
1	1	1	41	151	2
4	1	1	42	5	1
1	1	1	42	6	1
1	1	1	42	7	1
1	1	1	42	8	2
2	1	1	42	15	1
2	1	1	42	16	1
1	1	1	42	19	2
1	1	1	42	36	5
1	1	1	42	40	1
1	1	1	42	48	4
1	1	1	42	50	2
1	1	1	42	53	1
1	1	1	42	54	2
1	1	1	42	62	1
2	1	1	42	63	1
1	1	1	42	69	1
1	1	1	42	81	1
1	1	1	42	92	1
1	1	1	42	93	1
2	1	1	42	103	1
1	1	1	42	104	1
2	1	1	42	105	1
1	1	1	42	106	1
1	1	1	42	108	1
2	1	1	42	111	1
1	1	1	42	113	1
1	1	1	42	114	1
2	1	1	42	117	1
1	1	1	42	128	2
1	1	1	42	129	1
1	1	1	42	135	1
1	1	1	42	140	1
1	1	1	42	141	1
1	1	1	42	145	1
1	1	1	42	147	1
1	1	1	42	150	1
1	1	1	43	6	2
1	1	1	43	7	1
2	1	1	43	8	1
1	1	1	43	10	1
1	1	1	43	11	1
1	1	1	43	12	1
1	1	1	43	15	1
1	1	1	43	17	1
1	1	1	43	22	1
1	1	1	43	26	1
1	1	1	43	29	1
1	1	1	43	30	1
1	1	1	43	33	1
1	1	1	43	35	1
2	1	1	43	36	1
2	1	1	43	42	1
1	1	1	43	58	2
1	1	1	43	59	1
1	1	1	43	63	1
1	1	1	43	71	1
1	1	1	43	73	1
2	1	1	43	75	1
2	1	1	43	78	1
1	1	1	43	83	1
2	1	1	43	86	2
1	1	1	43	92	1
1	1	1	43	97	4
2	1	1	43	98	1
1	1	1	43	99	1
1	1	1	43	105	1
2	1	1	43	109	2
3	1	1	43	110	1
1	1	1	43	111	1
1	1	1	43	111	2
1	1	1	43	115	1
1	1	1	43	122	1
1	1	1	43	123	1
1	1	1	43	124	1
1	1	1	43	125	1
1	1	1	43	128	1
1	1	1	43	131	1
1	1	1	43	134	1
2	1	1	43	136	1
1	1	1	43	137	2
2	1	1	43	143	1
1	1	1	43	151	1
1	1	1	44	5	1
1	1	1	44	5	2
1	1	1	44	9	2
1	1	1	44	13	1
1	1	1	44	21	2
3	1	1	44	22	1
2	1	1	44	25	1
1	1	1	44	29	1
1	1	1	44	37	1
2	1	1	44	38	2
1	1	1	44	39	2
1	1	1	44	41	1
1	1	1	44	42	3
1	1	1	44	45	1
1	1	1	44	46	1
1	1	1	44	47	1
1	1	1	44	48	1
3	1	1	44	61	1
1	1	1	44	66	2
1	1	1	44	81	3
2	1	1	44	96	2
1	1	1	44	100	1
3	1	1	44	104	2
1	1	1	44	106	6
3	1	1	44	111	4
1	1	1	44	112	1
1	1	1	44	114	1
2	1	1	44	121	1
1	1	1	44	123	3
4	1	1	44	125	1
1	1	1	44	126	1
3	1	1	44	132	1
1	1	1	44	139	1
1	1	1	44	140	1
1	1	1	44	145	4
1	1	1	44	146	2
1	1	1	44	148	1
1	1	1	44	151	1
2	1	1	45	3	1
1	1	1	45	4	1
1	1	1	45	10	2
1	1	1	45	11	1
1	1	1	45	13	5
1	1	1	45	18	1
2	1	1	45	20	1
2	1	1	45	20	2
2	1	1	45	21	6
1	1	1	45	22	1
4	1	1	45	23	1
2	1	1	45	24	1
3	1	1	45	29	1
2	1	1	45	30	1
1	1	1	45	32	1
1	1	1	45	36	1
1	1	1	45	38	1
1	1	1	45	43	1
2	1	1	45	45	1
1	1	1	45	54	1
1	1	1	45	55	1
1	1	1	45	55	2
1	1	1	45	57	5
1	1	1	45	58	1
1	1	1	45	62	1
2	1	1	45	69	1
1	1	1	45	70	1
1	1	1	45	83	1
1	1	1	45	86	1
1	1	1	45	87	2
2	1	1	45	91	6
1	1	1	45	92	1
1	1	1	45	95	1
1	1	1	45	96	3
1	1	1	45	105	1
1	1	1	45	106	1
1	1	1	45	106	4
1	1	1	45	110	5
2	1	1	45	113	1
1	1	1	45	115	2
1	1	1	45	116	1
1	1	1	45	118	1
1	1	1	45	119	1
2	1	1	45	122	1
1	1	1	45	124	1
2	1	1	45	126	1
2	1	1	45	129	1
1	1	1	45	130	1
1	1	1	45	135	1
1	1	1	45	142	1
1	1	1	45	143	1
3	1	1	45	144	1
1	1	1	45	145	1
2	1	1	45	146	1
1	1	1	45	148	2
1	1	1	46	7	1
3	1	1	46	8	1
1	1	1	46	9	1
2	1	1	46	12	2
2	1	1	46	19	1
2	1	1	46	20	1
2	1	1	46	28	1
2	1	1	46	29	2
1	1	1	46	31	1
2	1	1	46	35	1
2	1	1	46	38	1
1	1	1	46	47	1
2	1	1	46	47	2
1	1	1	46	52	2
1	1	1	46	61	1
2	1	1	46	63	1
1	1	1	46	67	1
1	1	1	46	67	2
1	1	1	46	74	1
1	1	1	46	78	2
1	1	1	46	85	1
1	1	1	46	90	1
2	1	1	46	101	1
1	1	1	46	102	1
2	1	1	46	105	1
1	1	1	46	116	2
1	1	1	46	118	2
1	1	1	46	126	1
1	1	1	46	130	1
1	1	1	46	130	2
1	1	1	46	144	1
1	1	1	46	152	1
1	1	1	47	4	1
1	1	1	47	10	1
1	1	1	47	10	3
1	1	1	47	13	1
1	1	1	47	15	1
1	1	1	47	16	1
1	1	1	47	26	1
1	1	1	47	27	1
2	1	1	47	29	1
1	1	1	47	31	1
1	1	1	47	39	2
1	1	1	47	40	1
1	1	1	47	41	1
1	1	1	47	41	6
1	1	1	47	51	1
1	1	1	47	56	2
1	1	1	47	66	1
3	1	1	47	67	1
2	1	1	47	69	1
[truncated: 998,000+ more rows]
