# Supplementary material for: Flexibility-tuning of dual-display DNA-encoded chemical libraries facilitates cyclic peptide ligand discovery
Source: Nat Commun. 2025 Apr 5;16:3273. doi: 10.1038/s41467-025-58507-w (PMC11972359; doi:10.1038/s41467-025-58507-w)
Supplement: Supplementary file 4 — Source Data [file 41467_2025_58507_MOESM4_ESM.zip › Source_Data_Files_Selections/Streptavidin_Sel1_2.txt]

Count	Code1	Code2	Code3	Code4	Code5
4	1	1	1	10	1
1	1	1	1	25	1
1	1	1	1	27	1
2	1	1	1	35	1
1	1	1	1	52	3
1	1	1	1	84	3
1	1	1	1	120	1
1	1	1	1	122	1
2	1	1	1	129	1
1	1	1	1	137	1
1	1	1	1	140	1
1	1	1	2	11	1
1	1	1	2	18	1
1	1	1	2	24	1
2	1	1	2	25	3
1	1	1	2	42	4
2	1	1	2	46	1
1	1	1	2	68	4
2	1	1	2	83	1
1	1	1	2	94	5
1	1	1	2	116	5
1	1	1	2	133	1
1	1	1	3	3	3
4	1	1	3	11	1
1	1	1	3	11	2
1	1	1	3	15	3
1	1	1	3	18	1
2	1	1	3	19	1
1	1	1	3	37	1
1	1	1	3	43	1
1	1	1	3	51	1
1	1	1	3	62	3
1	1	1	3	75	1
1	1	1	3	81	1
4	1	1	3	87	3
1	1	1	3	97	6
3	1	1	3	99	1
1	1	1	3	107	3
1	1	1	3	131	4
1	1	1	4	4	1
1	1	1	4	9	1
3	1	1	4	16	3
1	1	1	4	25	1
1	1	1	4	27	5
1	1	1	4	35	1
1	1	1	4	38	1
1	1	1	4	44	4
1	1	1	4	50	3
1	1	1	4	51	1
1	1	1	4	53	1
1	1	1	4	66	3
1	1	1	4	79	3
1	1	1	4	84	4
1	1	1	4	89	3
2	1	1	4	93	1
1	1	1	4	100	1
3	1	1	4	113	1
3	1	1	4	121	1
1	1	1	4	128	1
1	1	1	4	144	1
3	1	1	4	146	6
1	1	1	5	10	4
2	1	1	5	10	6
4	1	1	5	23	1
1	1	1	5	35	1
1	1	1	5	41	1
1	1	1	5	46	1
1	1	1	5	53	1
1	1	1	5	57	5
2	1	1	5	66	1
2	1	1	5	69	1
1	1	1	5	74	4
1	1	1	5	79	1
1	1	1	5	81	1
1	1	1	5	119	3
1	1	1	5	120	1
1	1	1	5	124	1
1	1	1	5	145	3
1	1	1	5	152	1
1	1	1	6	18	1
1	1	1	6	21	1
1	1	1	6	32	1
4	1	1	6	42	1
2	1	1	6	52	1
1	1	1	6	59	1
1	1	1	6	70	1
1	1	1	6	86	2
4	1	1	6	89	4
1	1	1	6	90	1
1	1	1	6	94	1
1	1	1	6	100	1
1	1	1	6	102	6
1	1	1	6	103	3
1	1	1	6	105	3
3	1	1	6	111	1
1	1	1	6	113	4
1	1	1	6	119	1
1	1	1	6	132	1
1	1	1	6	140	1
2	1	1	6	142	5
2	1	1	7	6	1
2	1	1	7	8	1
1	1	1	7	16	1
1	1	1	7	17	3
1	1	1	7	23	1
2	1	1	7	26	3
1	1	1	7	33	2
1	1	1	7	37	5
1	1	1	7	43	3
1	1	1	7	56	2
1	1	1	7	70	3
2	1	1	7	86	1
1	1	1	7	93	1
1	1	1	7	99	1
2	1	1	7	103	4
1	1	1	7	106	1
1	1	1	7	106	5
1	1	1	7	119	1
1	1	1	7	134	2
3	1	1	7	137	1
1	1	1	7	142	3
1	1	1	8	7	3
2	1	1	8	12	3
1	1	1	8	24	1
2	1	1	8	42	1
1	1	1	8	43	1
1	1	1	8	47	1
1	1	1	8	70	1
1	1	1	8	78	1
1	1	1	8	78	3
1	1	1	8	114	3
1	1	1	8	127	4
2	1	1	8	133	1
1	1	1	9	1	5
1	1	1	9	8	1
2	1	1	9	11	2
2	1	1	9	14	3
1	1	1	9	25	5
1	1	1	9	30	2
1	1	1	9	32	1
1	1	1	9	38	1
2	1	1	9	39	1
1	1	1	9	41	1
1	1	1	9	49	3
1	1	1	9	57	1
3	1	1	9	58	3
1	1	1	9	64	3
1	1	1	9	70	3
1	1	1	9	71	3
2	1	1	9	74	2
2	1	1	9	81	3
1	1	1	9	83	1
2	1	1	9	88	1
1	1	1	9	109	4
2	1	1	9	112	1
1	1	1	9	116	5
1	1	1	9	116	6
2	1	1	9	125	1
1	1	1	9	130	1
1	1	1	9	131	5
1	1	1	9	138	1
1	1	1	9	140	2
1	1	1	10	7	2
2	1	1	10	9	2
1	1	1	10	31	1
1	1	1	10	33	3
1	1	1	10	37	2
1	1	1	10	38	3
1	1	1	10	41	6
1	1	1	10	42	1
1	1	1	10	44	5
1	1	1	10	48	1
2	1	1	10	48	2
1	1	1	10	58	5
1	1	1	10	60	1
2	1	1	10	70	5
4	1	1	10	71	1
1	1	1	10	76	1
1	1	1	10	86	1
1	1	1	10	90	1
1	1	1	10	100	4
1	1	1	10	102	3
2	1	1	10	103	1
1	1	1	10	110	2
1	1	1	10	119	3
1	1	1	10	120	1
2	1	1	10	121	1
1	1	1	10	143	1
4	1	1	10	146	1
2	1	1	11	6	2
1	1	1	11	13	1
1	1	1	11	15	1
1	1	1	11	15	3
5	1	1	11	16	1
2	1	1	11	19	5
1	1	1	11	21	1
1	1	1	11	21	3
1	1	1	11	21	4
2	1	1	11	31	1
1	1	1	11	32	5
1	1	1	11	36	1
1	1	1	11	40	3
1	1	1	11	43	1
1	1	1	11	44	1
1	1	1	11	49	1
1	1	1	11	61	2
2	1	1	11	62	1
2	1	1	11	67	1
2	1	1	11	72	1
1	1	1	11	72	6
1	1	1	11	76	5
1	1	1	11	94	1
3	1	1	11	95	3
1	1	1	11	96	4
1	1	1	11	104	3
1	1	1	11	107	1
1	1	1	11	107	6
1	1	1	11	124	1
1	1	1	11	138	3
1	1	1	11	139	3
1	1	1	12	8	1
1	1	1	12	8	2
1	1	1	12	9	6
1	1	1	12	11	1
1	1	1	12	12	1
1	1	1	12	14	3
1	1	1	12	16	1
1	1	1	12	23	1
1	1	1	12	27	2
1	1	1	12	28	1
1	1	1	12	36	1
1	1	1	12	43	1
1	1	1	12	46	1
1	1	1	12	60	3
2	1	1	12	72	1
1	1	1	12	74	5
1	1	1	12	75	1
1	1	1	12	78	1
1	1	1	12	81	1
4	1	1	12	91	1
1	1	1	12	93	3
1	1	1	12	94	1
2	1	1	12	94	3
2	1	1	12	99	4
2	1	1	12	102	1
1	1	1	12	115	4
1	1	1	12	116	3
1	1	1	12	128	1
1	1	1	12	130	1
1	1	1	12	137	1
2	1	1	12	138	3
1	1	1	12	144	1
1	1	1	12	148	1
1	1	1	12	150	1
1	1	1	13	2	1
1	1	1	13	14	4
1	1	1	13	18	1
1	1	1	13	23	1
2	1	1	13	31	1
1	1	1	13	37	3
2	1	1	13	38	1
1	1	1	13	43	1
1	1	1	13	51	6
1	1	1	13	53	2
1	1	1	13	54	3
2	1	1	13	55	6
1	1	1	13	59	1
1	1	1	13	60	1
1	1	1	13	73	1
1	1	1	13	75	1
2	1	1	13	79	3
2	1	1	13	102	1
1	1	1	13	105	3
1	1	1	13	109	3
1	1	1	13	114	1
3	1	1	13	123	1
1	1	1	13	125	1
2	1	1	13	125	3
1	1	1	13	129	1
1	1	1	13	132	1
1	1	1	13	137	1
1	1	1	13	137	5
1	1	1	14	9	1
1	1	1	14	9	3
1	1	1	14	12	5
1	1	1	14	14	1
1	1	1	14	22	1
1	1	1	14	22	2
1	1	1	14	23	3
1	1	1	14	24	3
1	1	1	14	32	1
2	1	1	14	32	3
1	1	1	14	39	1
1	1	1	14	44	3
1	1	1	14	48	1
2	1	1	14	51	1
1	1	1	14	57	1
1	1	1	14	57	5
1	1	1	14	59	5
1	1	1	14	61	1
1	1	1	14	63	6
1	1	1	14	71	1
2	1	1	14	76	1
1	1	1	14	77	4
1	1	1	14	80	1
1	1	1	14	80	4
1	1	1	14	84	1
1	1	1	14	92	1
3	1	1	14	101	1
1	1	1	14	115	5
1	1	1	14	116	1
1	1	1	14	119	3
1	1	1	14	121	3
1	1	1	14	129	4
1	1	1	14	130	3
3	1	1	14	137	3
1	1	1	14	140	3
1	1	1	15	1	6
1	1	1	15	4	1
1	1	1	15	16	5
1	1	1	15	18	1
1	1	1	15	52	3
2	1	1	15	57	1
1	1	1	15	61	3
2	1	1	15	62	3
1	1	1	15	74	1
1	1	1	15	74	3
1	1	1	15	78	4
4	1	1	15	82	1
3	1	1	15	88	1
1	1	1	15	92	3
2	1	1	15	114	3
1	1	1	15	120	1
1	1	1	15	125	3
1	1	1	15	130	3
1	1	1	15	147	1
1	1	1	16	2	2
1	1	1	16	6	1
1	1	1	16	10	1
3	1	1	16	20	1
1	1	1	16	28	1
1	1	1	16	30	1
1	1	1	16	31	5
1	1	1	16	42	1
1	1	1	16	49	2
1	1	1	16	52	1
1	1	1	16	62	3
2	1	1	16	69	2
2	1	1	16	74	1
1	1	1	16	81	1
1	1	1	16	103	1
1	1	1	16	119	1
1	1	1	16	122	1
1	1	1	16	125	1
1	1	1	16	131	1
1	1	1	16	143	3
1	1	1	16	145	3
1	1	1	16	148	1
1	1	1	17	18	1
1	1	1	17	24	1
1	1	1	17	29	3
1	1	1	17	30	5
3	1	1	17	32	1
1	1	1	17	34	1
1	1	1	17	45	1
1	1	1	17	46	1
1	1	1	17	73	3
2	1	1	17	85	4
1	1	1	17	94	3
1	1	1	17	96	1
1	1	1	17	97	3
2	1	1	17	99	1
1	1	1	17	100	3
1	1	1	17	104	3
1	1	1	17	105	1
1	1	1	17	106	5
2	1	1	17	109	1
1	1	1	17	112	1
2	1	1	17	113	4
1	1	1	17	114	4
1	1	1	17	118	3
1	1	1	17	119	1
1	1	1	17	120	1
1	1	1	17	123	1
1	1	1	17	145	1
2	1	1	17	150	1
2	1	1	18	6	1
2	1	1	18	12	1
1	1	1	18	23	1
1	1	1	18	27	1
2	1	1	18	31	2
1	1	1	18	37	1
1	1	1	18	63	1
1	1	1	18	63	2
1	1	1	18	66	1
1	1	1	18	67	3
1	1	1	18	67	4
2	1	1	18	83	1
1	1	1	18	89	4
2	1	1	18	110	3
1	1	1	18	120	1
2	1	1	18	124	2
1	1	1	18	127	4
1	1	1	18	140	1
2	1	1	18	142	1
2	1	1	18	144	1
1	1	1	19	2	1
2	1	1	19	5	1
2	1	1	19	5	2
1	1	1	19	7	1
1	1	1	19	9	1
1	1	1	19	12	1
1	1	1	19	16	3
1	1	1	19	21	5
1	1	1	19	32	2
1	1	1	19	43	1
2	1	1	19	44	2
1	1	1	19	51	4
1	1	1	19	59	5
1	1	1	19	65	1
1	1	1	19	84	2
1	1	1	19	91	1
2	1	1	19	92	1
2	1	1	19	95	1
2	1	1	19	96	1
1	1	1	19	100	2
1	1	1	19	107	2
1	1	1	19	108	3
1	1	1	19	119	1
1	1	1	19	120	1
1	1	1	19	127	1
1	1	1	19	129	5
1	1	1	19	131	3
1	1	1	19	147	1
1	1	1	20	3	5
1	1	1	20	16	3
2	1	1	20	23	4
1	1	1	20	26	5
4	1	1	20	28	1
1	1	1	20	31	3
1	1	1	20	32	1
1	1	1	20	34	1
1	1	1	20	36	1
2	1	1	20	37	1
2	1	1	20	46	1
1	1	1	20	56	1
1	1	1	20	61	5
1	1	1	20	69	2
1	1	1	20	100	3
1	1	1	20	109	1
1	1	1	20	111	3
1	1	1	20	113	1
2	1	1	20	115	3
1	1	1	20	117	6
1	1	1	20	124	1
2	1	1	20	129	1
1	1	1	20	131	3
1	1	1	20	133	5
1	1	1	20	141	6
1	1	1	20	147	1
1	1	1	20	152	5
1	1	1	21	2	3
1	1	1	21	5	6
2	1	1	21	10	3
1	1	1	21	11	3
1	1	1	21	14	3
2	1	1	21	15	3
1	1	1	21	21	2
2	1	1	21	22	1
1	1	1	21	24	3
1	1	1	21	30	1
2	1	1	21	35	1
1	1	1	21	36	1
4	1	1	21	37	3
3	1	1	21	39	4
1	1	1	21	44	3
1	1	1	21	49	1
1	1	1	21	60	5
1	1	1	21	62	3
1	1	1	21	68	2
1	1	1	21	69	1
1	1	1	21	70	1
1	1	1	21	71	1
2	1	1	21	74	1
1	1	1	21	75	2
1	1	1	21	80	6
1	1	1	21	81	3
1	1	1	21	83	1
1	1	1	21	87	3
1	1	1	21	88	3
1	1	1	21	93	3
1	1	1	21	109	1
1	1	1	21	115	1
1	1	1	21	126	2
1	1	1	21	127	1
1	1	1	21	132	1
1	1	1	21	139	4
1	1	1	21	142	1
2	1	1	21	150	3
2	1	1	22	9	3
1	1	1	22	12	6
1	1	1	22	14	1
1	1	1	22	15	5
1	1	1	22	19	1
3	1	1	22	23	1
1	1	1	22	25	1
1	1	1	22	29	1
1	1	1	22	29	4
2	1	1	22	30	2
2	1	1	22	30	5
3	1	1	22	52	3
1	1	1	22	57	1
1	1	1	22	61	1
1	1	1	22	69	1
4	1	1	22	72	1
1	1	1	22	72	3
1	1	1	22	74	1
1	1	1	22	78	1
2	1	1	22	81	1
1	1	1	22	85	1
1	1	1	22	90	1
3	1	1	22	100	2
1	1	1	22	106	1
1	1	1	22	107	1
1	1	1	22	107	3
1	1	1	22	112	4
1	1	1	22	116	1
1	1	1	22	126	1
1	1	1	22	127	5
1	1	1	22	130	3
1	1	1	22	131	1
1	1	1	22	143	1
1	1	1	22	145	1
1	1	1	22	146	3
1	1	1	23	9	1
2	1	1	23	10	3
1	1	1	23	11	1
1	1	1	23	14	4
2	1	1	23	15	1
1	1	1	23	16	1
1	1	1	23	18	1
2	1	1	23	20	1
1	1	1	23	27	2
1	1	1	23	28	1
2	1	1	23	29	1
1	1	1	23	32	3
1	1	1	23	33	1
2	1	1	23	37	1
2	1	1	23	39	1
2	1	1	23	39	3
1	1	1	23	40	1
2	1	1	23	42	4
2	1	1	23	43	1
1	1	1	23	46	1
1	1	1	23	51	2
1	1	1	23	51	3
1	1	1	23	56	2
1	1	1	23	62	3
2	1	1	23	62	6
1	1	1	23	65	1
1	1	1	23	66	3
1	1	1	23	72	1
1	1	1	23	73	1
1	1	1	23	74	2
1	1	1	23	77	1
1	1	1	23	81	3
1	1	1	23	84	1
1	1	1	23	84	4
2	1	1	23	86	1
1	1	1	23	94	1
1	1	1	23	104	1
1	1	1	23	105	1
1	1	1	23	106	3
1	1	1	23	108	3
1	1	1	23	111	1
1	1	1	23	112	3
1	1	1	23	121	3
3	1	1	23	122	1
4	1	1	23	123	1
1	1	1	23	129	2
1	1	1	23	130	1
1	1	1	23	139	1
1	1	1	23	139	2
1	1	1	23	147	1
1	1	1	24	3	5
1	1	1	24	7	3
1	1	1	24	15	1
1	1	1	24	30	5
1	1	1	24	32	1
1	1	1	24	35	1
1	1	1	24	36	1
1	1	1	24	42	4
2	1	1	24	47	1
1	1	1	24	55	4
1	1	1	24	61	3
1	1	1	24	64	2
1	1	1	24	66	3
3	1	1	24	73	1
1	1	1	24	80	1
1	1	1	24	82	1
1	1	1	24	83	3
2	1	1	24	84	2
1	1	1	24	84	3
1	1	1	24	91	2
1	1	1	24	98	1
1	1	1	24	100	3
1	1	1	24	101	2
2	1	1	24	102	1
1	1	1	24	120	1
1	1	1	24	123	1
3	1	1	24	125	3
1	1	1	24	129	1
1	1	1	24	134	1
1	1	1	24	139	1
2	1	1	24	143	6
1	1	1	24	152	3
1	1	1	25	6	1
2	1	1	25	7	3
1	1	1	25	13	5
1	1	1	25	15	1
1	1	1	25	16	1
1	1	1	25	21	4
1	1	1	25	26	1
2	1	1	25	34	1
1	1	1	25	39	4
1	1	1	25	39	5
1	1	1	25	41	3
1	1	1	25	44	1
1	1	1	25	49	1
1	1	1	25	56	3
1	1	1	25	82	3
1	1	1	25	83	1
1	1	1	25	95	1
1	1	1	25	99	1
1	1	1	25	106	5
2	1	1	25	108	1
1	1	1	25	110	1
2	1	1	25	116	5
1	1	1	25	131	4
2	1	1	25	138	3
1	1	1	25	139	2
2	1	1	25	141	2
1	1	1	25	145	1
1	1	1	26	5	1
2	1	1	26	7	1
1	1	1	26	10	1
2	1	1	26	14	1
1	1	1	26	14	4
3	1	1	26	15	5
1	1	1	26	17	1
1	1	1	26	20	4
2	1	1	26	20	5
1	1	1	26	24	1
3	1	1	26	26	1
1	1	1	26	28	1
1	1	1	26	30	2
1	1	1	26	32	4
1	1	1	26	34	1
2	1	1	26	41	1
1	1	1	26	43	1
2	1	1	26	52	1
1	1	1	26	53	5
1	1	1	26	58	1
1	1	1	26	61	1
2	1	1	26	61	3
1	1	1	26	63	3
1	1	1	26	65	3
1	1	1	26	66	1
1	1	1	26	68	1
2	1	1	26	70	1
3	1	1	26	72	1
1	1	1	26	74	4
1	1	1	26	74	6
2	1	1	26	82	1
1	1	1	26	86	1
1	1	1	26	103	4
1	1	1	26	105	1
2	1	1	26	109	1
1	1	1	26	112	1
3	1	1	26	122	1
1	1	1	26	122	5
1	1	1	26	123	1
1	1	1	26	131	1
1	1	1	26	137	1
1	1	1	26	137	3
1	1	1	26	142	3
1	1	1	26	146	5
2	1	1	26	147	1
1	1	1	27	4	5
1	1	1	27	19	1
1	1	1	27	21	1
3	1	1	27	27	1
1	1	1	27	30	1
1	1	1	27	36	1
2	1	1	27	71	3
3	1	1	27	116	1
3	1	1	27	135	3
2	1	1	27	151	1
1	1	1	28	6	2
1	1	1	28	17	1
1	1	1	28	24	3
2	1	1	28	27	1
4	1	1	28	28	1
2	1	1	28	46	1
2	1	1	28	52	3
1	1	1	28	54	1
1	1	1	28	59	5
1	1	1	28	91	1
1	1	1	28	95	1
1	1	1	28	105	3
1	1	1	28	121	2
1	1	1	28	125	1
2	1	1	28	140	1
1	1	1	29	8	1
2	1	1	29	12	6
1	1	1	29	13	6
1	1	1	29	14	2
4	1	1	29	16	1
1	1	1	29	23	1
1	1	1	29	26	5
1	1	1	29	33	1
1	1	1	29	38	1
1	1	1	29	39	1
1	1	1	29	41	1
1	1	1	29	43	1
1	1	1	29	52	5
1	1	1	29	57	1
2	1	1	29	63	1
1	1	1	29	66	3
1	1	1	29	71	1
1	1	1	29	73	1
3	1	1	29	73	3
1	1	1	29	74	3
2	1	1	29	81	1
1	1	1	29	83	4
1	1	1	29	85	1
1	1	1	29	86	2
1	1	1	29	88	1
1	1	1	29	88	3
1	1	1	29	90	2
1	1	1	29	92	5
2	1	1	29	96	4
2	1	1	29	97	3
1	1	1	29	98	3
1	1	1	29	100	2
4	1	1	29	101	1
1	1	1	29	104	1
1	1	1	29	114	1
2	1	1	29	116	3
1	1	1	29	118	3
2	1	1	29	121	3
1	1	1	29	124	1
1	1	1	29	130	1
2	1	1	29	135	1
1	1	1	29	143	1
1	1	1	29	145	1
1	1	1	30	10	1
1	1	1	30	11	2
1	1	1	30	12	1
1	1	1	30	35	5
1	1	1	30	37	2
2	1	1	30	38	3
3	1	1	30	39	1
3	1	1	30	45	1
2	1	1	30	46	1
1	1	1	30	51	1
1	1	1	30	56	4
2	1	1	30	71	2
1	1	1	30	72	2
2	1	1	30	73	1
1	1	1	30	74	1
1	1	1	30	81	6
1	1	1	30	82	1
1	1	1	30	84	5
1	1	1	30	88	1
1	1	1	30	97	1
1	1	1	30	99	1
1	1	1	30	99	5
2	1	1	30	105	1
1	1	1	30	119	1
1	1	1	30	125	3
1	1	1	30	129	1
1	1	1	30	132	3
1	1	1	30	136	1
2	1	1	30	147	3
1	1	1	31	2	3
1	1	1	31	4	1
1	1	1	31	18	3
1	1	1	31	35	1
1	1	1	31	51	1
1	1	1	31	53	1
1	1	1	31	54	1
1	1	1	31	70	6
1	1	1	31	75	5
1	1	1	31	81	1
1	1	1	31	103	1
1	1	1	31	106	1
2	1	1	31	111	3
2	1	1	31	115	5
1	1	1	31	123	1
2	1	1	31	143	1
1	1	1	31	146	1
1	1	1	31	147	3
2	1	1	31	148	1
1	1	1	32	3	4
3	1	1	32	8	3
2	1	1	32	9	2
1	1	1	32	9	4
1	1	1	32	13	1
1	1	1	32	17	4
1	1	1	32	18	1
2	1	1	32	20	1
2	1	1	32	35	3
1	1	1	32	70	3
2	1	1	32	77	1
1	1	1	32	80	4
3	1	1	32	88	1
1	1	1	32	100	5
1	1	1	32	116	1
1	1	1	32	119	1
1	1	1	32	124	1
1	1	1	32	128	2
1	1	1	32	143	3
1	1	1	32	145	1
2	1	1	32	152	3
1	1	1	33	10	1
2	1	1	33	13	2
1	1	1	33	19	1
1	1	1	33	20	2
2	1	1	33	24	1
1	1	1	33	28	2
1	1	1	33	30	1
1	1	1	33	39	1
2	1	1	33	43	1
1	1	1	33	44	1
1	1	1	33	78	4
1	1	1	33	84	1
1	1	1	33	96	1
1	1	1	33	102	3
1	1	1	33	103	2
1	1	1	33	113	1
2	1	1	33	114	1
1	1	1	33	115	1
1	1	1	33	115	3
2	1	1	33	118	3
1	1	1	33	120	5
1	1	1	33	135	1
2	1	1	33	145	1
1	1	1	33	145	3
2	1	1	33	147	1
1	1	1	33	147	3
1	1	1	34	2	3
2	1	1	34	3	1
1	1	1	34	6	1
1	1	1	34	7	2
1	1	1	34	7	3
1	1	1	34	8	3
1	1	1	34	14	2
1	1	1	34	15	1
3	1	1	34	19	1
2	1	1	34	27	1
1	1	1	34	31	5
2	1	1	34	37	1
1	1	1	34	40	3
1	1	1	34	41	1
1	1	1	34	43	1
2	1	1	34	44	3
1	1	1	34	48	1
1	1	1	34	57	1
3	1	1	34	60	1
2	1	1	34	66	1
1	1	1	34	66	3
1	1	1	34	76	1
2	1	1	34	80	3
2	1	1	34	85	1
1	1	1	34	91	1
2	1	1	34	103	1
1	1	1	34	111	3
1	1	1	34	115	2
1	1	1	34	116	3
1	1	1	34	128	5
1	1	1	34	138	3
1	1	1	34	139	1
1	1	1	34	139	3
1	1	1	34	140	3
1	1	1	34	142	1
1	1	1	34	144	3
1	1	1	34	146	1
1	1	1	35	14	1
1	1	1	35	22	1
1	1	1	35	33	1
1	1	1	35	38	3
1	1	1	35	46	4
1	1	1	35	46	6
1	1	1	35	51	1
1	1	1	35	56	1
2	1	1	35	62	4
1	1	1	35	67	1
1	1	1	35	70	3
1	1	1	35	73	1
4	1	1	35	81	1
2	1	1	35	82	1
1	1	1	35	88	3
1	1	1	35	93	1
2	1	1	35	96	1
1	1	1	35	102	1
3	1	1	35	106	1
1	1	1	35	124	1
3	1	1	35	135	3
1	1	1	35	137	1
1	1	1	35	138	1
1	1	1	35	141	1
1	1	1	36	2	5
1	1	1	36	3	1
1	1	1	36	8	3
1	1	1	36	9	3
1	1	1	36	10	3
2	1	1	36	15	5
1	1	1	36	19	1
1	1	1	36	22	2
1	1	1	36	28	1
1	1	1	36	29	1
1	1	1	36	31	1
1	1	1	36	33	1
1	1	1	36	36	1
4	1	1	36	37	5
1	1	1	36	39	1
1	1	1	36	42	3
1	1	1	36	43	1
2	1	1	36	45	6
2	1	1	36	53	1
1	1	1	36	62	2
1	1	1	36	63	2
1	1	1	36	65	1
1	1	1	36	69	1
1	1	1	36	70	1
1	1	1	36	83	4
3	1	1	36	90	3
2	1	1	36	91	5
1	1	1	36	93	1
1	1	1	36	114	6
1	1	1	36	116	3
1	1	1	36	120	4
1	1	1	36	122	4
1	1	1	36	125	5
1	1	1	36	134	1
1	1	1	36	144	2
1	1	1	36	145	1
1	1	1	36	149	1
1	1	1	36	151	2
1	1	1	37	4	6
1	1	1	37	14	5
1	1	1	37	14	6
1	1	1	37	15	1
1	1	1	37	19	3
2	1	1	37	21	3
2	1	1	37	24	3
1	1	1	37	30	1
2	1	1	37	31	3
1	1	1	37	32	4
2	1	1	37	33	3
2	1	1	37	37	4
1	1	1	37	45	1
1	1	1	37	57	1
1	1	1	37	60	1
2	1	1	37	71	1
2	1	1	37	74	4
1	1	1	37	75	5
1	1	1	37	77	4
1	1	1	37	81	1
1	1	1	37	86	2
1	1	1	37	87	1
2	1	1	37	89	1
1	1	1	37	91	3
2	1	1	37	100	5
1	1	1	37	104	5
1	1	1	37	110	1
1	1	1	37	111	1
1	1	1	37	112	1
1	1	1	37	115	2
1	1	1	37	127	1
3	1	1	37	131	1
2	1	1	37	134	1
2	1	1	37	137	1
3	1	1	37	150	3
1	1	1	38	6	3
3	1	1	38	9	1
1	1	1	38	9	3
1	1	1	38	13	1
1	1	1	38	32	1
1	1	1	38	41	1
2	1	1	38	52	3
2	1	1	38	63	3
3	1	1	38	69	1
1	1	1	38	69	5
1	1	1	38	70	1
1	1	1	38	73	1
1	1	1	38	81	1
1	1	1	38	84	1
1	1	1	38	107	1
1	1	1	38	119	4
1	1	1	38	129	2
1	1	1	38	137	1
1	1	1	38	137	3
1	1	1	38	139	1
1	1	1	38	140	1
2	1	1	38	143	4
1	1	1	38	149	1
1	1	1	39	12	1
1	1	1	39	15	1
2	1	1	39	17	2
1	1	1	39	20	1
2	1	1	39	22	5
3	1	1	39	24	1
1	1	1	39	24	3
1	1	1	39	30	1
1	1	1	39	31	6
1	1	1	39	32	5
1	1	1	39	33	2
1	1	1	39	33	4
1	1	1	39	40	1
1	1	1	39	41	3
1	1	1	39	52	1
1	1	1	39	56	3
1	1	1	39	59	2
1	1	1	39	61	1
1	1	1	39	61	2
2	1	1	39	67	1
2	1	1	39	68	2
1	1	1	39	70	1
1	1	1	39	74	1
1	1	1	39	75	1
1	1	1	39	76	1
1	1	1	39	83	1
1	1	1	39	84	1
1	1	1	39	86	1
3	1	1	39	89	1
1	1	1	39	113	3
1	1	1	39	119	5
1	1	1	39	129	1
1	1	1	39	131	3
1	1	1	39	133	4
1	1	1	39	134	1
1	1	1	39	138	1
2	1	1	39	152	4
1	1	1	40	2	3
1	1	1	40	6	1
4	1	1	40	12	1
1	1	1	40	14	4
3	1	1	40	18	3
4	1	1	40	37	1
1	1	1	40	38	1
1	1	1	40	58	3
1	1	1	40	72	3
1	1	1	40	75	1
1	1	1	40	78	1
1	1	1	40	81	1
1	1	1	40	82	2
1	1	1	40	85	1
1	1	1	40	114	1
1	1	1	40	121	1
1	1	1	40	123	1
1	1	1	40	139	2
1	1	1	40	146	1
1	1	1	41	2	1
1	1	1	41	2	3
1	1	1	41	8	1
1	1	1	41	12	1
1	1	1	41	15	1
1	1	1	41	20	3
1	1	1	41	21	6
2	1	1	41	31	3
1	1	1	41	33	1
1	1	1	41	38	1
1	1	1	41	47	1
1	1	1	41	49	1
1	1	1	41	57	2
1	1	1	41	63	1
1	1	1	41	63	4
3	1	1	41	78	3
1	1	1	41	83	1
1	1	1	41	83	4
2	1	1	41	89	3
1	1	1	41	91	2
1	1	1	41	91	5
3	1	1	41	98	3
1	1	1	41	102	4
1	1	1	41	105	1
1	1	1	41	118	1
2	1	1	41	121	5
1	1	1	41	125	1
1	1	1	41	126	1
1	1	1	41	134	5
2	1	1	41	135	1
1	1	1	41	147	1
1	1	1	41	147	3
1	1	1	41	149	3
1	1	1	42	2	3
1	1	1	42	14	1
1	1	1	42	36	1
1	1	1	42	36	3
4	1	1	42	45	3
1	1	1	42	53	1
1	1	1	42	56	1
1	1	1	42	75	3
1	1	1	42	84	1
2	1	1	42	84	2
1	1	1	42	91	3
2	1	1	42	107	3
1	1	1	42	115	6
2	1	1	42	127	1
1	1	1	42	129	1
1	1	1	42	134	3
2	1	1	42	137	3
1	1	1	42	139	1
1	1	1	42	141	5
1	1	1	42	146	1
1	1	1	42	147	5
1	1	1	43	3	1
1	1	1	43	4	3
2	1	1	43	6	1
1	1	1	43	14	2
1	1	1	43	15	1
1	1	1	43	16	6
1	1	1	43	21	1
2	1	1	43	29	4
1	1	1	43	33	1
1	1	1	43	42	1
4	1	1	43	54	3
1	1	1	43	61	1
1	1	1	43	84	1
1	1	1	43	86	1
1	1	1	43	88	1
2	1	1	43	93	3
1	1	1	43	96	3
1	1	1	43	106	4
3	1	1	43	110	1
2	1	1	43	112	3
1	1	1	43	122	3
1	1	1	43	123	1
2	1	1	43	129	1
1	1	1	43	147	5
1	1	1	43	149	1
1	1	1	44	1	1
2	1	1	44	10	1
1	1	1	44	18	1
1	1	1	44	18	3
1	1	1	44	22	1
1	1	1	44	29	1
3	1	1	44	29	2
2	1	1	44	35	3
1	1	1	44	39	1
1	1	1	44	39	4
1	1	1	44	40	6
1	1	1	44	43	2
1	1	1	44	59	1
1	1	1	44	59	2
2	1	1	44	66	1
1	1	1	44	73	1
1	1	1	44	90	5
3	1	1	44	92	1
1	1	1	44	96	2
1	1	1	44	98	1
1	1	1	44	101	3
1	1	1	44	102	3
1	1	1	44	103	1
2	1	1	44	106	4
1	1	1	44	110	1
1	1	1	44	125	5
1	1	1	44	126	3
1	1	1	44	130	2
1	1	1	44	145	1
4	1	1	45	1	1
1	1	1	45	2	1
1	1	1	45	3	4
1	1	1	45	9	1
4	1	1	45	10	3
1	1	1	45	12	1
1	1	1	45	16	1
1	1	1	45	18	3
2	1	1	45	20	1
2	1	1	45	20	3
1	1	1	45	27	2
1	1	1	45	30	3
1	1	1	45	34	1
3	1	1	45	36	2
1	1	1	45	41	1
2	1	1	45	45	1
1	1	1	45	45	2
2	1	1	45	45	3
1	1	1	45	54	1
1	1	1	45	57	1
1	1	1	45	61	4
1	1	1	45	66	1
2	1	1	45	67	4
1	1	1	45	68	4
1	1	1	45	71	1
1	1	1	45	71	2
1	1	1	45	74	1
2	1	1	45	84	4
1	1	1	45	88	1
1	1	1	45	89	1
1	1	1	45	94	1
2	1	1	45	107	1
1	1	1	45	108	1
1	1	1	45	112	1
1	1	1	45	114	1
2	1	1	45	127	1
1	1	1	45	129	2
2	1	1	45	138	1
1	1	1	45	139	2
2	1	1	45	143	3
1	1	1	45	144	1
1	1	1	45	149	1
2	1	1	45	151	1
1	1	1	46	3	2
1	1	1	46	11	1
2	1	1	46	12	2
1	1	1	46	15	1
1	1	1	46	17	3
2	1	1	46	18	1
1	1	1	46	18	3
1	1	1	46	20	1
2	1	1	46	27	1
2	1	1	46	28	1
1	1	1	46	35	1
3	1	1	46	36	1
1	1	1	46	39	3
1	1	1	46	47	5
1	1	1	46	49	6
1	1	1	46	53	1
2	1	1	46	53	4
1	1	1	46	58	1
1	1	1	46	65	3
1	1	1	46	70	1
1	1	1	46	76	2
1	1	1	46	89	1
1	1	1	46	94	3
1	1	1	46	97	1
2	1	1	46	113	1
1	1	1	46	115	1
2	1	1	46	138	1
1	1	1	46	141	1
1	1	1	47	3	1
1	1	1	47	7	1
1	1	1	47	10	2
1	1	1	47	10	5
1	1	1	47	12	1
1	1	1	47	17	3
1	1	1	47	20	3
1	1	1	47	22	1
2	1	1	47	22	3
1	1	1	47	24	3
2	1	1	47	25	1
1	1	1	47	39	1
1	1	1	47	40	1
1	1	1	47	46	1
1	1	1	47	47	1
1	1	1	47	50	1
2	1	1	47	58	1
2	1	1	47	59	1
1	1	1	47	60	3
1	1	1	47	71	3
1	1	1	47	74	5
1	1	1	47	81	1
3	1	1	47	85	1
2	1	1	47	95	1
2	1	1	47	101	5
1	1	1	47	110	1
1	1	1	47	112	1
1	1	1	47	112	3
1	1	1	47	115	1
1	1	1	47	119	1
2	1	1	47	131	1
1	1	1	47	134	2
1	1	1	48	3	1
1	1	1	48	8	4
2	1	1	48	10	1
1	1	1	48	10	3
1	1	1	48	12	1
1	1	1	48	20	4
1	1	1	48	21	1
1	1	1	48	22	6
1	1	1	48	25	3
1	1	1	48	27	2
2	1	1	48	28	1
1	1	1	48	30	1
1	1	1	48	42	3
2	1	1	48	53	1
1	1	1	48	68	1
1	1	1	48	69	3
1	1	1	48	82	1
2	1	1	48	96	3
2	1	1	48	97	3
1	1	1	48	98	5
2	1	1	48	99	3
1	1	1	48	100	3
1	1	1	48	105	1
2	1	1	48	107	3
2	1	1	48	109	1
2	1	1	48	111	4
1	1	1	48	113	3
1	1	1	48	114	1
1	1	1	48	123	1
1	1	1	48	129	1
1	1	1	48	140	1
1	1	1	48	141	1
1	1	1	48	146	4
1	1	1	48	147	4
1	1	1	48	150	1
1	1	1	48	151	3
1	1	1	49	4	2
1	1	1	49	12	3
1	1	1	49	14	1
1	1	1	49	16	3
1	1	1	49	16	5
1	1	1	49	19	1
1	1	1	49	20	1
1	1	1	49	20	4
2	1	1	49	22	1
1	1	1	49	22	4
1	1	1	49	23	5
1	1	1	49	37	1
2	1	1	49	45	2
1	1	1	49	46	2
1	1	1	49	49	1
3	1	1	49	49	4
2	1	1	49	49	5
2	1	1	49	56	1
1	1	1	49	58	3
1	1	1	49	60	2
2	1	1	49	61	1
1	1	1	49	65	3
1	1	1	49	70	1
2	1	1	49	76	3
2	1	1	49	77	5
1	1	1	49	92	1
1	1	1	49	101	3
1	1	1	49	104	1
1	1	1	49	107	3
1	1	1	49	108	3
1	1	1	49	110	2
1	1	1	49	113	1
2	1	1	49	116	1
1	1	1	49	118	1
1	1	1	49	123	1
3	1	1	49	131	1
1	1	1	49	140	2
2	1	1	49	141	1
3	1	1	49	143	4
1	1	1	49	146	1
1	1	1	49	148	4
1	1	1	49	150	1
1	1	1	49	151	1
1	1	1	50	5	1
1	1	1	50	7	2
1	1	1	50	8	3
1	1	1	50	12	2
3	1	1	50	12	3
1	1	1	50	28	1
1	1	1	50	30	3
1	1	1	50	31	1
1	1	1	50	78	3
1	1	1	50	88	2
2	1	1	50	94	4
1	1	1	50	100	2
1	1	1	50	105	1
3	1	1	50	113	3
2	1	1	50	120	1
1	1	1	50	127	3
1	1	1	50	134	5
1	1	1	50	139	1
1	1	1	50	139	3
2	1	1	50	141	3
1	1	1	50	147	5
1	1	1	51	7	1
1	1	1	51	8	1
1	1	1	51	18	1
1	1	1	51	19	2
2	1	1	51	26	1
1	1	1	51	27	3
1	1	1	51	27	4
1	1	1	51	31	2
1	1	1	51	42	1
1	1	1	51	47	1
2	1	1	51	48	1
1	1	1	51	55	2
1	1	1	51	61	1
2	1	1	51	66	2
1	1	1	51	71	1
1	1	1	51	77	5
2	1	1	51	79	3
2	1	1	51	83	1
1	1	1	51	95	3
1	1	1	51	97	3
1	1	1	51	99	1
1	1	1	51	106	1
1	1	1	51	108	4
1	1	1	51	112	5
1	1	1	51	118	1
1	1	1	51	120	5
1	1	1	51	128	4
1	1	1	51	129	1
1	1	1	51	130	1
1	1	1	51	131	2
1	1	1	51	134	1
3	1	1	51	135	5
1	1	1	51	138	1
1	1	1	51	142	1
1	1	1	51	142	4
1	1	1	51	149	3
1	1	1	52	16	1
1	1	1	52	21	3
2	1	1	52	23	2
1	1	1	52	23	4
1	1	1	52	24	3
2	1	1	52	31	3
1	1	1	52	34	1
3	1	1	52	39	1
2	1	1	52	49	3
1	1	1	52	62	1
1	1	1	52	66	1
1	1	1	52	72	4
1	1	1	52	77	1
1	1	1	52	86	3
2	1	1	52	88	1
3	1	1	52	92	1
2	1	1	52	113	1
1	1	1	52	120	3
1	1	1	52	129	2
1	1	1	52	133	1
1	1	1	52	141	6
1	1	1	52	145	1
2	1	1	52	146	1
2	1	1	52	152	1
1	1	1	53	7	1
1	1	1	53	13	1
4	1	1	53	13	3
2	1	1	53	39	1
1	1	1	53	49	3
1	1	1	53	67	1
1	1	1	53	84	2
1	1	1	53	88	2
2	1	1	53	97	1
1	1	1	53	122	1
1	1	1	53	123	1
1	1	1	53	138	1
1	1	1	53	140	1
1	1	1	53	143	1
1	1	1	53	147	2
1	1	1	54	10	5
1	1	1	54	11	1
1	1	1	54	11	3
1	1	1	54	17	6
1	1	1	54	22	1
1	1	1	54	29	3
1	1	1	54	44	1
2	1	1	54	47	1
1	1	1	54	77	1
1	1	1	54	83	3
1	1	1	54	101	1
1	1	1	54	111	1
1	1	1	54	112	3
1	1	1	54	123	3
1	1	1	54	131	1
1	1	1	54	132	4
2	1	1	54	139	3
1	1	1	54	142	1
1	1	1	55	3	1
2	1	1	55	9	3
1	1	1	55	14	3
2	1	1	55	19	1
1	1	1	55	23	1
1	1	1	55	49	6
2	1	1	55	61	1
1	1	1	55	92	1
1	1	1	55	98	1
1	1	1	55	99	5
2	1	1	55	107	3
2	1	1	55	117	4
1	1	1	55	120	4
2	1	1	55	123	2
1	1	1	56	2	1
2	1	1	56	3	1
1	1	1	56	4	1
2	1	1	56	4	4
5	1	1	56	7	1
1	1	1	56	7	5
1	1	1	56	17	1
1	1	1	56	19	1
1	1	1	56	23	3
1	1	1	56	25	4
2	1	1	56	26	3
1	1	1	56	31	1
2	1	1	56	34	3
1	1	1	56	35	1
1	1	1	56	43	1
1	1	1	56	43	3
2	1	1	56	45	3
1	1	1	56	47	1
2	1	1	56	50	1
1	1	1	56	51	4
1	1	1	56	58	2
1	1	1	56	75	1
2	1	1	56	78	1
2	1	1	56	82	1
1	1	1	56	83	1
1	1	1	56	83	3
1	1	1	56	86	4
1	1	1	56	91	2
1	1	1	56	92	1
1	1	1	56	94	4
1	1	1	56	104	2
1	1	1	56	111	1
1	1	1	56	115	1
1	1	1	56	123	3
1	1	1	56	127	1
1	1	1	56	133	1
1	1	1	56	135	1
1	1	1	56	138	1
1	1	1	56	145	1
1	1	1	56	151	1
1	1	1	57	7	4
1	1	1	57	8	1
1	1	1	57	8	3
1	1	1	57	11	1
1	1	1	57	15	1
1	1	1	57	23	1
1	1	1	57	24	1
1	1	1	57	30	2
2	1	1	57	33	1
2	1	1	57	38	1
1	1	1	57	41	1
1	1	1	57	42	1
3	1	1	57	55	1
2	1	1	57	56	1
1	1	1	57	59	3
2	1	1	57	66	1
2	1	1	57	66	2
1	1	1	57	68	3
1	1	1	57	71	3
1	1	1	57	74	1
2	1	1	57	86	1
2	1	1	57	87	1
1	1	1	57	88	3
1	1	1	57	91	1
2	1	1	57	101	1
1	1	1	57	105	2
2	1	1	57	112	2
1	1	1	57	112	4
1	1	1	57	113	1
2	1	1	57	115	3
3	1	1	57	123	1
1	1	1	57	124	3
1	1	1	57	130	3
2	1	1	57	131	1
1	1	1	57	143	1
1	1	1	57	146	3
1	1	1	57	150	1
1	1	1	57	151	3
2	1	1	57	152	5
2	1	1	58	5	3
1	1	1	58	8	1
1	1	1	58	10	1
1	1	1	58	11	1
2	1	1	58	11	3
1	1	1	58	13	1
1	1	1	58	14	4
1	1	1	58	25	5
3	1	1	58	28	1
1	1	1	58	30	5
1	1	1	58	33	1
1	1	1	58	35	3
2	1	1	58	38	3
1	1	1	58	41	1
1	1	1	58	46	6
1	1	1	58	51	1
1	1	1	58	51	5
1	1	1	58	67	1
1	1	1	58	73	1
1	1	1	58	81	1
1	1	1	58	81	5
3	1	1	58	84	3
3	1	1	58	88	1
1	1	1	58	92	1
1	1	1	58	96	3
1	1	1	58	96	5
1	1	1	58	98	3
1	1	1	58	103	1
1	1	1	58	104	2
1	1	1	58	105	1
1	1	1	58	115	1
1	1	1	58	118	5
1	1	1	58	119	1
2	1	1	58	125	1
1	1	1	58	129	1
1	1	1	58	129	4
1	1	1	58	129	5
1	1	1	58	133	3
1	1	1	58	139	5
2	1	1	58	147	1
1	1	1	59	22	4
1	1	1	59	26	1
1	1	1	59	29	1
1	1	1	59	34	1
3	1	1	59	38	1
1	1	1	59	50	3
2	1	1	59	70	1
1	1	1	59	75	3
1	1	1	59	83	1
1	1	1	59	103	1
2	1	1	59	115	1
1	1	1	59	127	2
1	1	1	59	135	3
1	1	1	59	143	1
4	1	1	59	148	1
1	1	1	60	17	1
1	1	1	60	21	1
2	1	1	60	55	1
1	1	1	60	63	3
2	1	1	60	74	1
2	1	1	60	81	1
1	1	1	60	92	1
1	1	1	60	112	3
1	1	1	60	119	1
1	1	1	60	129	3
1	1	1	60	137	1
1	1	1	60	137	6
2	1	1	60	138	3
1	1	1	60	149	1
1	1	1	61	4	2
1	1	1	61	7	3
1	1	1	61	8	2
1	1	1	61	8	3
2	1	1	61	14	1
2	1	1	61	17	1
1	1	1	61	19	2
2	1	1	61	20	1
1	1	1	61	23	1
3	1	1	61	25	4
1	1	1	61	28	4
2	1	1	61	31	1
1	1	1	61	32	1
1	1	1	61	39	1
1	1	1	61	45	2
1	1	1	61	58	1
2	1	1	61	67	3
1	1	1	61	73	1
2	1	1	61	82	1
1	1	1	61	82	3
2	1	1	61	89	4
2	1	1	61	90	1
4	1	1	61	92	3
1	1	1	61	95	1
1	1	1	61	106	1
1	1	1	61	106	2
1	1	1	61	107	5
1	1	1	61	110	3
1	1	1	61	122	5
2	1	1	61	132	1
1	1	1	61	140	2
1	1	1	61	146	1
1	1	1	61	150	1
3	1	1	62	10	1
1	1	1	62	10	5
1	1	1	62	17	1
1	1	1	62	25	3
1	1	1	62	28	5
1	1	1	62	33	1
1	1	1	62	45	1
1	1	1	62	62	2
1	1	1	62	62	3
1	1	1	62	69	3
1	1	1	62	81	2
1	1	1	62	85	5
2	1	1	62	91	1
1	1	1	62	107	1
1	1	1	62	108	1
2	1	1	62	115	1
1	1	1	62	127	2
1	1	1	62	127	4
1	1	1	62	130	3
3	1	1	62	131	5
3	1	1	62	134	1
1	1	1	62	140	1
2	1	1	62	142	1
1	1	1	62	146	1
5	1	1	62	152	3
1	1	1	63	2	1
2	1	1	63	9	4
3	1	1	63	23	1
1	1	1	63	27	1
1	1	1	63	29	1
1	1	1	63	34	2
1	1	1	63	43	1
1	1	1	63	50	1
1	1	1	63	50	3
1	1	1	63	55	5
1	1	1	63	67	1
3	1	1	63	88	1
1	1	1	63	91	3
1	1	1	63	94	1
3	1	1	63	108	1
1	1	1	63	116	1
1	1	1	63	118	2
1	1	1	63	120	1
1	1	1	63	129	3
1	1	1	63	143	1
1	1	1	63	145	1
1	1	1	64	13	1
2	1	1	64	20	1
1	1	1	64	29	1
1	1	1	64	29	3
1	1	1	64	42	1
1	1	1	64	53	2
1	1	1	64	67	2
1	1	1	64	68	3
2	1	1	64	70	1
1	1	1	64	89	1
1	1	1	64	105	4
1	1	1	64	106	2
1	1	1	64	112	3
1	1	1	64	114	3
1	1	1	64	115	1
2	1	1	64	118	3
1	1	1	64	124	3
1	1	1	64	141	3
1	1	1	64	142	3
2	1	1	64	145	4
1	1	1	65	3	1
1	1	1	65	3	5
1	1	1	65	4	1
3	1	1	65	7	1
1	1	1	65	10	4
1	1	1	65	14	3
1	1	1	65	21	3
1	1	1	65	28	1
1	1	1	65	28	3
1	1	1	65	29	2
1	1	1	65	30	1
5	1	1	65	33	3
1	1	1	65	35	1
1	1	1	65	40	1
1	1	1	65	42	1
2	1	1	65	43	1
2	1	1	65	52	3
2	1	1	65	57	3
2	1	1	65	58	3
1	1	1	65	62	2
1	1	1	65	67	1
3	1	1	65	86	1
1	1	1	65	87	5
1	1	1	65	89	5
1	1	1	65	99	1
2	1	1	65	103	3
1	1	1	65	110	1
1	1	1	65	113	1
1	1	1	65	122	3
2	1	1	65	128	3
1	1	1	65	132	1
1	1	1	65	138	1
1	1	1	65	145	1
1	1	1	66	6	4
1	1	1	66	7	1
1	1	1	66	11	1
1	1	1	66	31	1
1	1	1	66	32	1
4	1	1	66	36	1
1	1	1	66	38	2
2	1	1	66	42	1
1	1	1	66	70	4
1	1	1	66	71	1
1	1	1	66	75	1
1	1	1	66	85	1
1	1	1	66	86	1
1	1	1	66	92	1
2	1	1	66	94	3
1	1	1	66	99	1
1	1	1	66	112	3
1	1	1	66	112	5
1	1	1	66	122	1
1	1	1	66	127	1
2	1	1	66	130	1
2	1	1	66	140	1
2	1	1	66	148	4
1	1	1	67	3	1
1	1	1	67	9	3
1	1	1	67	12	1
1	1	1	67	13	3
1	1	1	67	23	1
1	1	1	67	25	1
1	1	1	67	28	1
1	1	1	67	32	1
2	1	1	67	36	1
1	1	1	67	38	2
3	1	1	67	39	3
2	1	1	67	39	4
1	1	1	67	40	1
1	1	1	67	43	1
2	1	1	67	45	1
1	1	1	67	47	3
1	1	1	67	55	1
1	1	1	67	65	1
1	1	1	67	79	5
1	1	1	67	84	1
1	1	1	67	86	5
1	1	1	67	88	6
1	1	1	67	91	1
2	1	1	67	99	3
1	1	1	67	106	1
1	1	1	67	109	1
1	1	1	67	109	3
1	1	1	67	119	1
1	1	1	67	135	3
2	1	1	67	137	1
1	1	1	67	139	2
1	1	1	67	150	1
1	1	1	68	1	1
1	1	1	68	5	1
1	1	1	68	6	1
2	1	1	68	22	1
1	1	1	68	30	1
1	1	1	68	34	1
1	1	1	68	42	1
1	1	1	68	64	1
2	1	1	68	70	4
1	1	1	68	74	1
1	1	1	68	77	1
1	1	1	68	84	2
1	1	1	68	85	1
1	1	1	68	92	2
1	1	1	68	93	1
1	1	1	68	103	3
1	1	1	68	131	1
1	1	1	68	134	1
1	1	1	68	139	2
1	1	1	68	143	1
1	1	1	68	143	4
1	1	1	68	147	1
1	1	1	68	149	1
1	1	1	68	151	1
1	1	1	69	3	4
1	1	1	69	5	1
2	1	1	69	9	1
1	1	1	69	11	1
1	1	1	69	16	1
1	1	1	69	20	1
3	1	1	69	22	1
2	1	1	69	26	1
1	1	1	69	32	4
1	1	1	69	42	5
1	1	1	69	43	1
1	1	1	69	56	3
1	1	1	69	57	1
1	1	1	69	58	1
1	1	1	69	60	1
2	1	1	69	65	4
2	1	1	69	66	1
1	1	1	69	72	2
2	1	1	69	75	1
1	1	1	69	81	4
1	1	1	69	86	1
1	1	1	69	90	3
1	1	1	69	107	1
1	1	1	69	118	1
1	1	1	69	131	1
1	1	1	69	133	1
2	1	1	69	140	1
1	1	1	69	147	1
1	1	1	69	152	1
1	1	1	69	152	5
2	1	1	70	9	1
1	1	1	70	10	1
1	1	1	70	15	1
1	1	1	70	21	1
2	1	1	70	24	1
1	1	1	70	33	1
1	1	1	70	47	5
1	1	1	70	50	5
1	1	1	70	54	3
1	1	1	70	59	4
2	1	1	70	75	1
1	1	1	70	78	3
1	1	1	70	83	1
1	1	1	70	88	2
1	1	1	70	88	5
1	1	1	70	95	3
2	1	1	70	97	1
1	1	1	70	99	2
2	1	1	70	99	3
1	1	1	70	103	3
1	1	1	70	107	3
1	1	1	70	125	1
1	1	1	70	125	4
1	1	1	70	126	1
1	1	1	70	127	1
1	1	1	70	127	2
1	1	1	70	131	2
3	1	1	70	137	5
1	1	1	70	139	1
4	1	1	70	140	1
2	1	1	70	146	1
2	1	1	71	8	1
2	1	1	71	9	1
1	1	1	71	21	1
1	1	1	71	22	1
1	1	1	71	28	1
1	1	1	71	33	2
4	1	1	71	36	1
1	1	1	71	56	1
1	1	1	71	58	4
1	1	1	71	67	3
1	1	1	71	85	1
1	1	1	71	89	4
1	1	1	71	91	3
1	1	1	71	120	1
1	1	1	71	120	3
1	1	1	71	126	1
2	1	1	71	133	5
1	1	1	71	134	1
2	1	1	71	138	1
1	1	1	71	145	4
1	1	1	72	3	2
1	1	1	72	8	1
1	1	1	72	9	3
1	1	1	72	14	3
2	1	1	72	15	1
1	1	1	72	18	1
2	1	1	72	34	5
1	1	1	72	35	3
1	1	1	72	36	6
1	1	1	72	43	1
1	1	1	72	49	2
2	1	1	72	55	3
1	1	1	72	60	1
3	1	1	72	63	1
1	1	1	72	71	1
1	1	1	72	88	1
3	1	1	72	100	1
1	1	1	72	104	1
1	1	1	72	104	4
2	1	1	72	105	2
1	1	1	72	110	1
1	1	1	72	116	1
1	1	1	72	118	1
1	1	1	72	135	5
1	1	1	72	137	3
2	1	1	72	143	5
1	1	1	72	144	1
3	1	1	72	151	1
1	1	1	73	8	1
1	1	1	73	13	1
1	1	1	73	14	1
2	1	1	73	15	1
2	1	1	73	15	2
1	1	1	73	17	3
1	1	1	73	21	3
1	1	1	73	23	1
1	1	1	73	30	1
2	1	1	73	31	2
1	1	1	73	33	1
1	1	1	73	35	3
1	1	1	73	43	1
3	1	1	73	43	3
1	1	1	73	46	1
1	1	1	73	46	2
2	1	1	73	60	1
1	1	1	73	62	1
2	1	1	73	65	1
1	1	1	73	77	1
2	1	1	73	79	1
1	1	1	73	82	4
1	1	1	73	95	1
1	1	1	73	95	3
4	1	1	73	98	4
1	1	1	73	106	1
1	1	1	73	108	1
1	1	1	73	109	5
1	1	1	73	129	1
1	1	1	73	131	1
1	1	1	73	135	1
1	1	1	73	137	2
1	1	1	73	138	1
1	1	1	73	147	3
1	1	1	73	147	6
1	1	1	73	151	3
1	1	1	74	1	3
2	1	1	74	1	6
3	1	1	74	3	4
1	1	1	74	8	1
1	1	1	74	15	1
1	1	1	74	18	5
1	1	1	74	21	6
1	1	1	74	24	1
1	1	1	74	27	1
1	1	1	74	30	1
1	1	1	74	34	1
2	1	1	74	37	4
1	1	1	74	44	4
[truncated: 998,000+ more rows]
