# Supplementary material for: Flexibility-tuning of dual-display DNA-encoded chemical libraries facilitates cyclic peptide ligand discovery
Source: Nat Commun. 2025 Apr 5;16:3273. doi: 10.1038/s41467-025-58507-w (PMC11972359; doi:10.1038/s41467-025-58507-w)
Supplement: Supplementary file 4 — Source Data [file 41467_2025_58507_MOESM4_ESM.zip › Source_Data_Files_Selections/Thrombin_Sel1_1.txt]

Count	Code1	Code2	Code3	Code4	Code5
1	1	1	1	2	2
1	1	1	1	4	2
2	1	1	1	5	1
1	1	1	1	8	1
2	1	1	1	14	1
1	1	1	1	15	1
1	1	1	1	21	1
1	1	1	1	30	3
1	1	1	1	38	1
4	1	1	1	38	2
2	1	1	1	43	1
1	1	1	1	50	4
1	1	1	1	52	2
2	1	1	1	68	1
1	1	1	1	78	1
1	1	1	1	81	1
1	1	1	1	88	1
1	1	1	1	96	1
1	1	1	1	97	1
1	1	1	1	99	1
1	1	1	1	100	1
2	1	1	1	112	2
1	1	1	1	113	1
1	1	1	1	123	1
1	1	1	1	126	1
2	1	1	1	136	1
1	1	1	1	138	1
1	1	1	1	140	1
1	1	1	1	145	4
2	1	1	2	2	2
1	1	1	2	3	2
1	1	1	2	10	2
2	1	1	2	15	2
2	1	1	2	16	1
1	1	1	2	20	2
1	1	1	2	22	1
3	1	1	2	27	1
1	1	1	2	35	1
3	1	1	2	36	1
1	1	1	2	36	4
1	1	1	2	42	1
1	1	1	2	43	2
1	1	1	2	46	1
1	1	1	2	61	1
1	1	1	2	72	6
1	1	1	2	73	1
1	1	1	2	76	1
2	1	1	2	76	2
1	1	1	2	80	1
1	1	1	2	83	2
2	1	1	2	86	1
1	1	1	2	88	1
2	1	1	2	94	2
1	1	1	2	99	1
1	1	1	2	100	1
1	1	1	2	101	1
1	1	1	2	103	1
1	1	1	2	103	2
1	1	1	2	106	1
3	1	1	2	111	1
1	1	1	2	112	6
2	1	1	2	115	2
3	1	1	2	118	1
1	1	1	2	125	1
1	1	1	2	127	1
1	1	1	2	130	1
2	1	1	2	131	1
1	1	1	2	134	1
1	1	1	2	138	1
2	1	1	2	141	2
1	1	1	2	151	1
1	1	1	3	1	1
2	1	1	3	7	1
2	1	1	3	14	1
1	1	1	3	21	1
1	1	1	3	23	3
1	1	1	3	25	1
1	1	1	3	26	1
1	1	1	3	28	2
1	1	1	3	29	1
1	1	1	3	29	3
1	1	1	3	34	2
1	1	1	3	35	2
1	1	1	3	38	1
1	1	1	3	43	1
1	1	1	3	46	1
3	1	1	3	47	1
1	1	1	3	48	2
1	1	1	3	54	2
1	1	1	3	56	1
1	1	1	3	65	1
1	1	1	3	67	1
1	1	1	3	69	6
1	1	1	3	75	2
1	1	1	3	78	1
2	1	1	3	81	1
1	1	1	3	83	1
1	1	1	3	84	1
1	1	1	3	86	1
1	1	1	3	89	1
1	1	1	3	91	1
1	1	1	3	92	2
1	1	1	3	93	1
1	1	1	3	94	1
1	1	1	3	95	1
1	1	1	3	97	2
1	1	1	3	103	2
1	1	1	3	104	2
1	1	1	3	108	2
2	1	1	3	112	1
3	1	1	3	112	3
1	1	1	3	118	1
1	1	1	3	121	1
2	1	1	3	126	1
1	1	1	3	129	1
1	1	1	3	130	1
1	1	1	3	133	1
2	1	1	3	134	1
1	1	1	3	137	1
3	1	1	3	139	1
3	1	1	3	140	2
1	1	1	3	143	1
4	1	1	3	144	1
1	1	1	3	144	2
2	1	1	3	148	1
1	1	1	4	5	1
1	1	1	4	6	1
1	1	1	4	8	1
2	1	1	4	8	2
1	1	1	4	9	2
1	1	1	4	10	1
2	1	1	4	10	5
1	1	1	4	11	1
1	1	1	4	13	2
1	1	1	4	14	2
1	1	1	4	15	1
1	1	1	4	16	2
1	1	1	4	18	1
1	1	1	4	18	2
2	1	1	4	19	1
1	1	1	4	20	1
1	1	1	4	22	1
2	1	1	4	24	1
1	1	1	4	25	2
1	1	1	4	27	1
1	1	1	4	28	1
1	1	1	4	30	4
1	1	1	4	35	1
1	1	1	4	36	2
1	1	1	4	39	1
1	1	1	4	40	1
3	1	1	4	42	1
1	1	1	4	47	1
1	1	1	4	52	1
1	1	1	4	55	1
1	1	1	4	55	4
1	1	1	4	58	1
2	1	1	4	58	3
2	1	1	4	69	1
1	1	1	4	72	1
1	1	1	4	73	1
1	1	1	4	74	2
1	1	1	4	86	1
1	1	1	4	97	2
1	1	1	4	99	1
2	1	1	4	101	2
1	1	1	4	102	1
1	1	1	4	103	2
1	1	1	4	104	1
1	1	1	4	105	1
1	1	1	4	115	1
1	1	1	4	116	1
1	1	1	4	120	2
3	1	1	4	121	1
2	1	1	4	122	1
1	1	1	4	129	5
3	1	1	4	130	1
1	1	1	4	133	1
1	1	1	4	138	1
1	1	1	4	139	1
1	1	1	4	141	5
1	1	1	4	148	1
2	1	1	4	152	2
1	1	1	5	17	1
1	1	1	5	20	1
1	1	1	5	22	1
1	1	1	5	23	1
1	1	1	5	25	1
1	1	1	5	25	2
3	1	1	5	26	1
1	1	1	5	27	1
2	1	1	5	28	1
1	1	1	5	29	2
1	1	1	5	37	1
1	1	1	5	41	2
1	1	1	5	44	1
2	1	1	5	45	1
1	1	1	5	46	2
1	1	1	5	47	1
1	1	1	5	48	1
1	1	1	5	49	1
2	1	1	5	51	1
1	1	1	5	52	1
1	1	1	5	53	1
1	1	1	5	57	1
1	1	1	5	59	1
1	1	1	5	71	4
1	1	1	5	76	1
2	1	1	5	79	1
1	1	1	5	81	1
1	1	1	5	82	1
3	1	1	5	86	1
3	1	1	5	101	1
1	1	1	5	103	2
1	1	1	5	109	1
2	1	1	5	119	1
1	1	1	5	124	2
3	1	1	5	127	1
1	1	1	5	129	2
1	1	1	5	130	5
1	1	1	5	132	2
1	1	1	5	146	1
1	1	1	5	148	1
1	1	1	6	3	2
2	1	1	6	10	1
3	1	1	6	14	1
1	1	1	6	15	1
1	1	1	6	18	2
1	1	1	6	22	4
1	1	1	6	23	1
1	1	1	6	24	1
1	1	1	6	36	2
1	1	1	6	37	1
1	1	1	6	39	1
2	1	1	6	42	1
1	1	1	6	45	1
1	1	1	6	45	2
2	1	1	6	46	1
1	1	1	6	51	1
1	1	1	6	56	1
2	1	1	6	56	2
1	1	1	6	57	1
1	1	1	6	66	1
1	1	1	6	75	1
1	1	1	6	79	3
1	1	1	6	87	1
2	1	1	6	96	1
1	1	1	6	99	1
1	1	1	6	102	1
3	1	1	6	103	1
2	1	1	6	106	1
1	1	1	6	108	2
1	1	1	6	112	2
2	1	1	6	113	2
1	1	1	6	121	1
1	1	1	6	124	2
1	1	1	6	125	1
1	1	1	6	126	1
1	1	1	6	135	1
1	1	1	6	136	1
1	1	1	6	138	1
2	1	1	6	141	1
1	1	1	6	143	1
1	1	1	6	145	1
1	1	1	6	148	1
1	1	1	6	150	1
1	1	1	7	3	1
2	1	1	7	11	1
1	1	1	7	13	1
1	1	1	7	15	1
1	1	1	7	18	2
1	1	1	7	20	1
1	1	1	7	26	1
1	1	1	7	28	1
1	1	1	7	29	6
1	1	1	7	31	2
1	1	1	7	38	1
1	1	1	7	38	2
1	1	1	7	40	2
2	1	1	7	42	1
1	1	1	7	47	3
1	1	1	7	49	1
1	1	1	7	55	1
1	1	1	7	61	1
1	1	1	7	72	1
1	1	1	7	72	2
1	1	1	7	76	1
1	1	1	7	78	1
1	1	1	7	92	1
1	1	1	7	96	2
1	1	1	7	97	1
1	1	1	7	99	1
2	1	1	7	103	1
2	1	1	7	106	1
1	1	1	7	113	2
1	1	1	7	117	1
1	1	1	7	129	1
3	1	1	7	143	2
2	1	1	8	7	1
1	1	1	8	12	1
1	1	1	8	16	2
1	1	1	8	17	1
1	1	1	8	32	2
1	1	1	8	37	2
1	1	1	8	38	1
3	1	1	8	39	1
1	1	1	8	42	1
1	1	1	8	45	2
2	1	1	8	62	1
4	1	1	8	71	1
2	1	1	8	72	1
1	1	1	8	75	1
1	1	1	8	84	1
1	1	1	8	87	1
1	1	1	8	99	1
1	1	1	8	108	1
1	1	1	8	109	1
1	1	1	8	111	1
2	1	1	8	115	1
1	1	1	8	117	1
1	1	1	8	119	5
1	1	1	8	124	1
1	1	1	8	125	1
1	1	1	8	127	1
1	1	1	9	6	1
1	1	1	9	10	1
1	1	1	9	13	2
2	1	1	9	14	1
1	1	1	9	14	4
1	1	1	9	18	1
1	1	1	9	18	2
1	1	1	9	21	1
1	1	1	9	21	2
1	1	1	9	22	1
1	1	1	9	26	4
1	1	1	9	29	1
1	1	1	9	38	1
1	1	1	9	41	1
1	1	1	9	44	1
2	1	1	9	48	1
2	1	1	9	50	1
1	1	1	9	54	1
1	1	1	9	59	1
1	1	1	9	60	2
1	1	1	9	61	1
1	1	1	9	64	1
1	1	1	9	70	5
1	1	1	9	72	2
1	1	1	9	85	1
1	1	1	9	87	2
1	1	1	9	94	4
1	1	1	9	95	1
1	1	1	9	102	1
2	1	1	9	103	1
1	1	1	9	105	2
1	1	1	9	106	2
1	1	1	9	107	2
1	1	1	9	112	1
2	1	1	9	113	1
1	1	1	9	115	1
1	1	1	9	117	2
2	1	1	9	120	1
1	1	1	9	131	4
1	1	1	9	134	1
1	1	1	9	134	2
2	1	1	9	135	1
1	1	1	9	144	4
1	1	1	9	145	1
1	1	1	9	150	1
1	1	1	10	5	1
1	1	1	10	8	1
1	1	1	10	9	4
1	1	1	10	19	1
3	1	1	10	21	1
2	1	1	10	24	1
1	1	1	10	27	1
2	1	1	10	27	3
1	1	1	10	29	1
1	1	1	10	42	1
1	1	1	10	43	1
1	1	1	10	47	1
1	1	1	10	47	2
2	1	1	10	54	1
2	1	1	10	55	1
1	1	1	10	56	1
2	1	1	10	60	2
1	1	1	10	67	1
1	1	1	10	71	1
1	1	1	10	72	1
1	1	1	10	74	2
1	1	1	10	75	2
1	1	1	10	78	1
1	1	1	10	81	1
1	1	1	10	89	1
1	1	1	10	90	1
1	1	1	10	91	2
2	1	1	10	97	1
1	1	1	10	99	2
1	1	1	10	101	2
2	1	1	10	103	1
1	1	1	10	108	1
1	1	1	10	112	1
1	1	1	10	115	1
1	1	1	10	116	1
1	1	1	10	119	2
1	1	1	10	128	1
1	1	1	10	129	1
3	1	1	10	135	1
1	1	1	10	137	1
1	1	1	10	139	2
2	1	1	10	140	2
2	1	1	10	141	1
1	1	1	10	145	2
3	1	1	10	146	1
1	1	1	10	148	1
2	1	1	10	149	1
2	1	1	10	152	1
2	1	1	11	3	1
1	1	1	11	5	1
1	1	1	11	7	1
1	1	1	11	8	1
1	1	1	11	9	1
1	1	1	11	10	1
1	1	1	11	11	2
1	1	1	11	13	1
2	1	1	11	14	1
1	1	1	11	15	1
1	1	1	11	20	2
1	1	1	11	23	1
1	1	1	11	26	1
1	1	1	11	30	1
2	1	1	11	31	1
2	1	1	11	31	2
1	1	1	11	32	2
1	1	1	11	33	1
2	1	1	11	35	1
1	1	1	11	35	2
1	1	1	11	37	4
1	1	1	11	38	1
1	1	1	11	41	1
2	1	1	11	43	1
1	1	1	11	48	2
1	1	1	11	49	1
1	1	1	11	50	2
1	1	1	11	53	1
1	1	1	11	54	1
1	1	1	11	56	1
1	1	1	11	65	4
1	1	1	11	67	2
1	1	1	11	68	1
1	1	1	11	70	1
1	1	1	11	71	1
3	1	1	11	72	1
1	1	1	11	72	2
3	1	1	11	81	1
1	1	1	11	84	1
1	1	1	11	88	3
2	1	1	11	89	1
1	1	1	11	92	1
1	1	1	11	95	1
1	1	1	11	102	2
3	1	1	11	103	2
2	1	1	11	105	1
1	1	1	11	106	1
1	1	1	11	107	1
1	1	1	11	108	1
1	1	1	11	109	1
1	1	1	11	111	1
1	1	1	11	114	1
1	1	1	11	115	1
2	1	1	11	119	1
1	1	1	11	120	1
1	1	1	11	124	1
3	1	1	11	125	1
1	1	1	11	126	1
1	1	1	11	127	1
1	1	1	11	129	1
1	1	1	11	131	1
4	1	1	11	132	1
1	1	1	11	133	1
2	1	1	11	134	2
2	1	1	11	138	1
1	1	1	11	140	1
1	1	1	11	141	1
2	1	1	11	144	1
1	1	1	11	150	1
1	1	1	11	151	1
1	1	1	12	7	1
1	1	1	12	10	1
3	1	1	12	12	2
1	1	1	12	13	1
1	1	1	12	14	1
1	1	1	12	14	2
1	1	1	12	19	2
1	1	1	12	21	1
1	1	1	12	35	1
1	1	1	12	40	1
1	1	1	12	41	2
2	1	1	12	49	2
1	1	1	12	51	2
1	1	1	12	54	1
1	1	1	12	58	4
1	1	1	12	67	2
1	1	1	12	68	2
1	1	1	12	71	1
1	1	1	12	72	1
3	1	1	12	74	1
2	1	1	12	76	1
1	1	1	12	78	1
1	1	1	12	79	2
3	1	1	12	81	1
1	1	1	12	81	2
4	1	1	12	84	1
2	1	1	12	106	1
1	1	1	12	116	1
3	1	1	12	123	1
1	1	1	12	125	4
1	1	1	12	126	1
1	1	1	12	132	1
1	1	1	12	133	1
1	1	1	12	138	2
1	1	1	12	139	2
1	1	1	12	140	1
1	1	1	12	141	1
1	1	1	13	5	1
2	1	1	13	7	1
1	1	1	13	14	1
1	1	1	13	14	3
2	1	1	13	17	1
1	1	1	13	20	1
1	1	1	13	23	2
2	1	1	13	24	2
1	1	1	13	26	1
1	1	1	13	27	1
2	1	1	13	31	1
2	1	1	13	33	2
1	1	1	13	34	1
1	1	1	13	35	1
2	1	1	13	35	2
1	1	1	13	37	2
1	1	1	13	40	1
3	1	1	13	42	1
2	1	1	13	43	2
1	1	1	13	44	2
1	1	1	13	50	1
1	1	1	13	53	4
1	1	1	13	65	2
1	1	1	13	71	1
2	1	1	13	83	1
1	1	1	13	91	1
1	1	1	13	93	2
1	1	1	13	96	2
1	1	1	13	97	1
2	1	1	13	103	1
1	1	1	13	105	1
1	1	1	13	113	1
1	1	1	13	113	2
1	1	1	13	122	1
1	1	1	13	128	2
1	1	1	13	131	1
1	1	1	13	132	2
1	1	1	13	133	2
2	1	1	13	135	1
1	1	1	13	138	3
1	1	1	13	139	1
1	1	1	13	140	1
1	1	1	13	141	2
2	1	1	13	142	1
1	1	1	13	144	1
1	1	1	13	146	1
2	1	1	13	147	2
1	1	1	13	150	1
1	1	1	14	3	1
3	1	1	14	6	1
1	1	1	14	7	1
2	1	1	14	9	1
1	1	1	14	10	1
1	1	1	14	10	2
1	1	1	14	10	3
1	1	1	14	11	1
1	1	1	14	12	1
1	1	1	14	13	2
1	1	1	14	15	1
1	1	1	14	18	1
1	1	1	14	20	1
1	1	1	14	21	1
1	1	1	14	23	1
3	1	1	14	27	4
1	1	1	14	32	2
1	1	1	14	33	2
1	1	1	14	37	1
1	1	1	14	40	1
1	1	1	14	41	1
1	1	1	14	43	1
1	1	1	14	46	1
4	1	1	14	51	1
1	1	1	14	57	1
2	1	1	14	57	2
3	1	1	14	58	3
2	1	1	14	60	1
1	1	1	14	66	1
2	1	1	14	81	2
1	1	1	14	83	1
1	1	1	14	85	1
1	1	1	14	86	1
2	1	1	14	87	1
1	1	1	14	87	3
1	1	1	14	89	1
1	1	1	14	96	1
1	1	1	14	96	2
1	1	1	14	97	1
1	1	1	14	99	1
1	1	1	14	100	1
1	1	1	14	101	2
1	1	1	14	102	1
1	1	1	14	102	2
1	1	1	14	103	1
1	1	1	14	105	2
1	1	1	14	107	1
1	1	1	14	107	2
1	1	1	14	110	1
1	1	1	14	112	2
1	1	1	14	113	2
1	1	1	14	115	5
1	1	1	14	117	2
1	1	1	14	118	1
3	1	1	14	124	1
1	1	1	14	125	1
1	1	1	14	125	2
1	1	1	14	128	2
1	1	1	14	132	1
2	1	1	14	135	1
1	1	1	14	139	1
1	1	1	14	141	2
2	1	1	14	144	1
3	1	1	14	146	1
2	1	1	14	146	2
1	1	1	15	3	1
1	1	1	15	8	1
1	1	1	15	13	1
2	1	1	15	14	1
1	1	1	15	22	1
1	1	1	15	22	2
1	1	1	15	23	1
1	1	1	15	23	2
1	1	1	15	24	2
1	1	1	15	26	1
1	1	1	15	27	1
4	1	1	15	29	1
2	1	1	15	30	1
1	1	1	15	30	2
1	1	1	15	31	1
1	1	1	15	31	2
1	1	1	15	35	2
1	1	1	15	36	1
1	1	1	15	37	1
2	1	1	15	38	1
2	1	1	15	38	2
1	1	1	15	46	1
1	1	1	15	47	1
1	1	1	15	53	2
1	1	1	15	56	1
1	1	1	15	56	2
6	1	1	15	57	2
1	1	1	15	59	2
1	1	1	15	62	2
1	1	1	15	63	1
1	1	1	15	65	1
1	1	1	15	67	1
1	1	1	15	70	2
2	1	1	15	71	2
1	1	1	15	72	1
1	1	1	15	77	1
1	1	1	15	81	1
1	1	1	15	83	1
2	1	1	15	88	2
2	1	1	15	90	2
1	1	1	15	95	1
1	1	1	15	95	4
2	1	1	15	101	2
2	1	1	15	102	1
2	1	1	15	106	1
1	1	1	15	110	1
3	1	1	15	110	4
2	1	1	15	112	1
1	1	1	15	113	1
2	1	1	15	114	1
2	1	1	15	116	1
1	1	1	15	118	2
1	1	1	15	120	1
1	1	1	15	122	1
1	1	1	15	123	4
1	1	1	15	124	2
1	1	1	15	129	1
2	1	1	15	132	1
1	1	1	15	133	2
1	1	1	15	139	1
1	1	1	15	139	4
1	1	1	15	141	1
1	1	1	15	142	2
1	1	1	15	143	1
2	1	1	15	145	1
3	1	1	15	148	1
1	1	1	16	2	1
2	1	1	16	8	1
1	1	1	16	11	1
2	1	1	16	17	1
1	1	1	16	24	1
1	1	1	16	29	1
2	1	1	16	31	1
1	1	1	16	32	1
1	1	1	16	33	3
1	1	1	16	34	1
1	1	1	16	37	1
1	1	1	16	41	3
1	1	1	16	44	2
1	1	1	16	49	2
1	1	1	16	55	1
4	1	1	16	58	1
3	1	1	16	65	1
1	1	1	16	71	3
2	1	1	16	72	2
1	1	1	16	77	1
1	1	1	16	78	1
1	1	1	16	86	2
1	1	1	16	88	2
1	1	1	16	89	1
1	1	1	16	96	4
1	1	1	16	102	1
1	1	1	16	105	1
1	1	1	16	107	1
1	1	1	16	109	1
1	1	1	16	110	2
1	1	1	16	112	1
2	1	1	16	113	1
3	1	1	16	116	2
2	1	1	16	119	1
1	1	1	16	120	1
2	1	1	16	120	2
2	1	1	16	122	1
1	1	1	16	124	3
1	1	1	16	130	1
2	1	1	16	132	1
1	1	1	16	146	1
1	1	1	16	149	1
1	1	1	16	150	2
2	1	1	16	152	1
1	1	1	17	5	1
2	1	1	17	7	1
1	1	1	17	12	1
1	1	1	17	16	1
1	1	1	17	17	1
1	1	1	17	18	1
1	1	1	17	20	2
1	1	1	17	22	1
1	1	1	17	26	1
1	1	1	17	26	2
2	1	1	17	27	2
1	1	1	17	28	1
1	1	1	17	29	1
2	1	1	17	29	2
1	1	1	17	32	1
1	1	1	17	34	1
1	1	1	17	35	1
3	1	1	17	38	1
1	1	1	17	46	2
1	1	1	17	49	1
1	1	1	17	49	2
1	1	1	17	50	2
1	1	1	17	51	2
1	1	1	17	53	2
2	1	1	17	54	1
2	1	1	17	54	2
1	1	1	17	58	1
1	1	1	17	59	1
1	1	1	17	61	1
1	1	1	17	62	3
1	1	1	17	67	1
1	1	1	17	70	1
1	1	1	17	71	1
1	1	1	17	72	1
1	1	1	17	74	1
1	1	1	17	81	1
1	1	1	17	81	5
1	1	1	17	82	1
2	1	1	17	84	1
2	1	1	17	88	2
2	1	1	17	90	1
1	1	1	17	90	2
2	1	1	17	93	1
1	1	1	17	95	1
1	1	1	17	99	1
1	1	1	17	113	1
1	1	1	17	114	1
1	1	1	17	119	1
1	1	1	17	124	1
1	1	1	17	125	2
1	1	1	17	126	1
1	1	1	17	127	2
2	1	1	17	139	1
1	1	1	17	141	1
2	1	1	17	142	1
1	1	1	17	143	1
2	1	1	17	145	2
1	1	1	17	152	1
1	1	1	18	6	1
1	1	1	18	16	1
1	1	1	18	25	4
1	1	1	18	26	1
1	1	1	18	27	1
1	1	1	18	28	1
1	1	1	18	30	1
2	1	1	18	31	1
1	1	1	18	34	2
1	1	1	18	36	1
1	1	1	18	38	1
1	1	1	18	47	1
1	1	1	18	51	2
1	1	1	18	57	1
1	1	1	18	58	1
1	1	1	18	66	1
1	1	1	18	66	2
2	1	1	18	70	1
2	1	1	18	74	1
1	1	1	18	75	1
2	1	1	18	81	1
1	1	1	18	83	1
1	1	1	18	83	2
2	1	1	18	84	1
1	1	1	18	84	2
1	1	1	18	86	1
2	1	1	18	87	1
1	1	1	18	90	2
1	1	1	18	94	1
1	1	1	18	95	2
2	1	1	18	100	1
1	1	1	18	104	1
1	1	1	18	106	2
1	1	1	18	111	1
2	1	1	18	115	4
1	1	1	18	116	6
2	1	1	18	124	2
1	1	1	18	128	4
1	1	1	18	129	1
3	1	1	18	130	1
1	1	1	18	131	2
2	1	1	18	132	1
4	1	1	18	144	1
1	1	1	18	151	1
2	1	1	18	152	1
1	1	1	19	2	2
3	1	1	19	7	2
2	1	1	19	9	1
2	1	1	19	10	1
1	1	1	19	12	1
1	1	1	19	13	4
2	1	1	19	14	1
3	1	1	19	16	1
1	1	1	19	25	1
1	1	1	19	30	1
1	1	1	19	31	2
2	1	1	19	33	1
1	1	1	19	36	1
1	1	1	19	40	1
1	1	1	19	46	2
1	1	1	19	54	1
1	1	1	19	57	4
1	1	1	19	66	1
1	1	1	19	68	1
1	1	1	19	77	1
2	1	1	19	81	1
2	1	1	19	83	2
1	1	1	19	86	1
1	1	1	19	87	2
1	1	1	19	88	1
1	1	1	19	95	1
1	1	1	19	97	1
1	1	1	19	98	2
1	1	1	19	101	1
1	1	1	19	101	2
1	1	1	19	111	2
3	1	1	19	115	2
1	1	1	19	120	1
1	1	1	19	126	2
1	1	1	19	135	2
1	1	1	19	135	4
1	1	1	19	138	1
2	1	1	20	4	1
1	1	1	20	5	1
2	1	1	20	7	1
1	1	1	20	9	2
1	1	1	20	16	1
1	1	1	20	17	1
1	1	1	20	22	1
1	1	1	20	30	1
1	1	1	20	31	1
1	1	1	20	39	1
1	1	1	20	41	1
1	1	1	20	42	4
1	1	1	20	45	1
3	1	1	20	47	1
1	1	1	20	48	2
1	1	1	20	53	1
2	1	1	20	64	1
1	1	1	20	67	1
1	1	1	20	70	1
1	1	1	20	73	5
1	1	1	20	83	2
1	1	1	20	88	1
1	1	1	20	94	1
1	1	1	20	99	2
1	1	1	20	101	2
2	1	1	20	107	1
1	1	1	20	110	2
1	1	1	20	111	4
2	1	1	20	116	1
1	1	1	20	119	1
1	1	1	20	121	1
2	1	1	20	122	1
1	1	1	20	123	6
1	1	1	20	127	1
1	1	1	20	131	1
2	1	1	20	146	2
1	1	1	20	152	1
1	1	1	21	2	2
4	1	1	21	3	1
3	1	1	21	3	2
2	1	1	21	7	1
1	1	1	21	14	2
1	1	1	21	15	2
1	1	1	21	16	1
2	1	1	21	17	1
1	1	1	21	17	2
1	1	1	21	18	2
2	1	1	21	22	1
2	1	1	21	23	1
1	1	1	21	25	1
2	1	1	21	29	1
3	1	1	21	32	2
1	1	1	21	42	4
2	1	1	21	44	1
1	1	1	21	47	1
1	1	1	21	48	1
1	1	1	21	48	2
2	1	1	21	49	1
1	1	1	21	51	1
1	1	1	21	55	1
1	1	1	21	55	2
2	1	1	21	58	1
1	1	1	21	64	1
1	1	1	21	68	1
2	1	1	21	71	1
3	1	1	21	72	1
1	1	1	21	73	6
1	1	1	21	75	1
1	1	1	21	80	4
1	1	1	21	82	1
1	1	1	21	82	2
1	1	1	21	85	1
1	1	1	21	87	1
1	1	1	21	88	1
1	1	1	21	90	1
1	1	1	21	91	1
1	1	1	21	95	1
1	1	1	21	108	1
3	1	1	21	110	1
1	1	1	21	115	2
1	1	1	21	118	1
1	1	1	21	122	1
2	1	1	21	127	1
1	1	1	21	128	1
1	1	1	21	129	5
3	1	1	21	130	2
1	1	1	21	132	2
2	1	1	21	133	1
1	1	1	21	135	1
2	1	1	21	135	4
1	1	1	21	144	1
1	1	1	21	146	1
2	1	1	21	150	1
1	1	1	22	2	4
1	1	1	22	3	1
1	1	1	22	4	1
1	1	1	22	6	1
1	1	1	22	7	1
2	1	1	22	8	1
3	1	1	22	10	1
1	1	1	22	14	2
1	1	1	22	16	1
1	1	1	22	17	1
3	1	1	22	18	1
1	1	1	22	19	4
2	1	1	22	23	4
1	1	1	22	25	1
3	1	1	22	29	1
1	1	1	22	37	1
1	1	1	22	38	1
2	1	1	22	38	2
1	1	1	22	39	2
1	1	1	22	40	1
3	1	1	22	44	1
1	1	1	22	45	1
1	1	1	22	48	1
3	1	1	22	50	5
2	1	1	22	51	1
1	1	1	22	53	2
1	1	1	22	55	4
1	1	1	22	66	1
1	1	1	22	67	1
1	1	1	22	68	1
1	1	1	22	69	1
1	1	1	22	70	1
1	1	1	22	72	4
1	1	1	22	74	1
1	1	1	22	80	1
3	1	1	22	81	2
1	1	1	22	82	1
1	1	1	22	86	5
1	1	1	22	87	1
2	1	1	22	89	1
2	1	1	22	89	2
1	1	1	22	91	2
1	1	1	22	93	1
1	1	1	22	98	4
2	1	1	22	99	1
1	1	1	22	99	2
2	1	1	22	102	1
2	1	1	22	106	2
1	1	1	22	110	1
3	1	1	22	111	1
1	1	1	22	112	2
1	1	1	22	113	1
2	1	1	22	115	1
2	1	1	22	117	1
2	1	1	22	118	1
1	1	1	22	119	1
1	1	1	22	120	1
1	1	1	22	122	1
1	1	1	22	123	1
2	1	1	22	124	1
2	1	1	22	131	1
1	1	1	22	134	1
1	1	1	22	138	1
1	1	1	22	138	2
4	1	1	22	139	1
2	1	1	22	141	1
1	1	1	22	142	1
1	1	1	22	144	1
1	1	1	22	145	1
1	1	1	22	147	1
2	1	1	22	148	1
1	1	1	22	152	1
2	1	1	23	6	1
3	1	1	23	8	1
1	1	1	23	10	1
1	1	1	23	11	1
3	1	1	23	12	1
1	1	1	23	13	1
1	1	1	23	14	1
1	1	1	23	16	1
1	1	1	23	18	1
1	1	1	23	20	2
1	1	1	23	21	1
2	1	1	23	21	2
5	1	1	23	26	1
1	1	1	23	27	2
1	1	1	23	28	1
3	1	1	23	29	1
1	1	1	23	39	1
2	1	1	23	39	4
1	1	1	23	41	1
2	1	1	23	41	2
3	1	1	23	42	1
1	1	1	23	43	1
1	1	1	23	44	1
1	1	1	23	45	1
1	1	1	23	47	1
1	1	1	23	49	1
1	1	1	23	50	1
1	1	1	23	54	1
1	1	1	23	55	1
2	1	1	23	57	1
1	1	1	23	58	1
1	1	1	23	59	1
1	1	1	23	62	1
1	1	1	23	69	1
1	1	1	23	70	1
4	1	1	23	72	1
1	1	1	23	72	2
3	1	1	23	73	1
1	1	1	23	74	1
3	1	1	23	75	1
1	1	1	23	76	1
1	1	1	23	78	1
1	1	1	23	80	2
2	1	1	23	84	1
1	1	1	23	85	2
3	1	1	23	85	5
1	1	1	23	86	1
1	1	1	23	87	1
1	1	1	23	90	1
1	1	1	23	93	1
1	1	1	23	93	2
1	1	1	23	95	1
3	1	1	23	97	1
1	1	1	23	99	1
1	1	1	23	100	2
1	1	1	23	101	2
1	1	1	23	103	1
1	1	1	23	108	2
1	1	1	23	109	1
1	1	1	23	119	1
1	1	1	23	121	2
1	1	1	23	129	3
1	1	1	23	131	1
1	1	1	23	133	1
1	1	1	23	133	2
2	1	1	23	134	1
1	1	1	23	138	1
2	1	1	23	143	1
1	1	1	23	145	1
2	1	1	23	147	1
2	1	1	23	149	1
1	1	1	23	150	1
2	1	1	24	2	1
2	1	1	24	5	1
1	1	1	24	6	1
1	1	1	24	9	1
1	1	1	24	13	1
1	1	1	24	18	1
2	1	1	24	19	1
3	1	1	24	23	1
1	1	1	24	23	2
1	1	1	24	24	1
1	1	1	24	24	2
1	1	1	24	27	1
2	1	1	24	28	1
1	1	1	24	29	1
1	1	1	24	33	1
2	1	1	24	36	1
2	1	1	24	41	3
1	1	1	24	43	1
1	1	1	24	44	1
1	1	1	24	45	2
2	1	1	24	46	1
1	1	1	24	46	4
1	1	1	24	50	1
1	1	1	24	51	3
1	1	1	24	54	1
1	1	1	24	55	1
1	1	1	24	57	1
1	1	1	24	58	1
1	1	1	24	59	2
1	1	1	24	60	1
1	1	1	24	68	4
2	1	1	24	69	2
1	1	1	24	71	1
1	1	1	24	72	1
1	1	1	24	80	2
1	1	1	24	81	1
1	1	1	24	84	1
2	1	1	24	86	1
2	1	1	24	88	1
1	1	1	24	93	1
2	1	1	24	94	2
1	1	1	24	96	2
1	1	1	24	99	1
1	1	1	24	106	1
1	1	1	24	106	2
1	1	1	24	108	1
1	1	1	24	113	1
1	1	1	24	126	1
1	1	1	24	129	2
1	1	1	24	131	2
2	1	1	24	137	1
1	1	1	24	141	1
2	1	1	24	145	1
2	1	1	24	146	1
1	1	1	24	146	2
1	1	1	24	149	2
3	1	1	24	151	1
1	1	1	25	4	1
1	1	1	25	7	2
1	1	1	25	14	1
1	1	1	25	15	1
1	1	1	25	20	2
1	1	1	25	24	1
1	1	1	25	30	2
1	1	1	25	42	2
1	1	1	25	52	1
1	1	1	25	56	1
1	1	1	25	68	2
1	1	1	25	77	2
1	1	1	25	81	2
1	1	1	25	84	1
1	1	1	25	85	2
4	1	1	25	91	1
1	1	1	25	100	1
1	1	1	25	104	1
1	1	1	25	112	1
2	1	1	25	115	4
2	1	1	25	116	1
1	1	1	25	119	1
1	1	1	25	121	1
1	1	1	25	138	1
1	1	1	25	145	1
2	1	1	26	3	1
1	1	1	26	6	1
1	1	1	26	6	4
1	1	1	26	7	1
2	1	1	26	9	2
1	1	1	26	10	1
1	1	1	26	11	1
1	1	1	26	11	2
1	1	1	26	13	1
1	1	1	26	14	2
2	1	1	26	15	2
1	1	1	26	17	2
1	1	1	26	19	1
1	1	1	26	19	2
5	1	1	26	20	1
1	1	1	26	23	2
2	1	1	26	26	1
1	1	1	26	27	1
1	1	1	26	29	1
1	1	1	26	30	1
3	1	1	26	35	1
3	1	1	26	36	1
2	1	1	26	39	1
1	1	1	26	41	1
1	1	1	26	42	1
2	1	1	26	46	1
1	1	1	26	48	1
1	1	1	26	50	1
1	1	1	26	52	1
1	1	1	26	56	1
1	1	1	26	58	1
1	1	1	26	59	1
2	1	1	26	60	1
1	1	1	26	62	2
1	1	1	26	63	1
2	1	1	26	64	2
3	1	1	26	65	1
1	1	1	26	65	2
1	1	1	26	70	1
1	1	1	26	71	1
1	1	1	26	75	2
4	1	1	26	76	1
3	1	1	26	81	1
1	1	1	26	83	1
1	1	1	26	90	6
3	1	1	26	91	1
1	1	1	26	95	1
3	1	1	26	95	2
1	1	1	26	98	1
1	1	1	26	99	1
1	1	1	26	99	2
1	1	1	26	101	1
1	1	1	26	103	1
1	1	1	26	103	4
2	1	1	26	113	1
2	1	1	26	115	1
1	1	1	26	119	1
1	1	1	26	120	1
1	1	1	26	121	1
2	1	1	26	122	1
3	1	1	26	125	1
3	1	1	26	126	1
4	1	1	26	129	1
1	1	1	26	129	3
2	1	1	26	130	1
1	1	1	26	130	4
1	1	1	26	132	1
1	1	1	26	132	2
1	1	1	26	133	1
1	1	1	26	134	2
1	1	1	26	139	1
2	1	1	26	141	1
1	1	1	26	142	1
1	1	1	26	145	1
1	1	1	26	148	1
2	1	1	27	1	1
1	1	1	27	4	1
1	1	1	27	5	1
1	1	1	27	8	2
3	1	1	27	9	1
2	1	1	27	14	1
1	1	1	27	15	1
1	1	1	27	20	2
1	1	1	27	22	1
1	1	1	27	24	2
1	1	1	27	27	2
1	1	1	27	30	1
1	1	1	27	32	1
2	1	1	27	33	1
1	1	1	27	41	5
2	1	1	27	42	1
1	1	1	27	51	1
1	1	1	27	64	1
2	1	1	27	70	1
1	1	1	27	72	1
1	1	1	27	74	1
1	1	1	27	82	4
1	1	1	27	85	1
1	1	1	27	86	1
3	1	1	27	87	1
1	1	1	27	89	1
2	1	1	27	95	1
2	1	1	27	95	2
1	1	1	27	96	1
2	1	1	27	97	1
1	1	1	27	98	2
1	1	1	27	102	1
1	1	1	27	108	1
1	1	1	27	108	2
1	1	1	27	111	1
1	1	1	27	113	2
2	1	1	27	115	1
1	1	1	27	124	2
1	1	1	27	125	2
1	1	1	27	129	1
1	1	1	27	129	2
1	1	1	27	130	3
1	1	1	27	140	1
1	1	1	27	145	1
1	1	1	27	147	1
1	1	1	27	149	1
2	1	1	28	5	1
1	1	1	28	7	1
3	1	1	28	12	1
1	1	1	28	12	3
2	1	1	28	13	2
1	1	1	28	15	1
1	1	1	28	16	1
1	1	1	28	18	2
2	1	1	28	19	2
1	1	1	28	20	1
1	1	1	28	23	1
1	1	1	28	24	2
1	1	1	28	26	1
1	1	1	28	27	1
1	1	1	28	29	1
1	1	1	28	32	1
1	1	1	28	32	5
1	1	1	28	39	1
1	1	1	28	41	1
1	1	1	28	44	1
1	1	1	28	44	3
1	1	1	28	47	2
2	1	1	28	51	1
1	1	1	28	52	4
1	1	1	28	56	1
1	1	1	28	57	1
1	1	1	28	60	2
2	1	1	28	65	1
1	1	1	28	67	1
1	1	1	28	68	1
1	1	1	28	72	1
1	1	1	28	76	1
1	1	1	28	77	2
1	1	1	28	83	1
2	1	1	28	84	1
2	1	1	28	91	2
1	1	1	28	94	1
1	1	1	28	94	2
3	1	1	28	99	1
2	1	1	28	110	1
2	1	1	28	124	1
1	1	1	28	130	2
1	1	1	28	131	1
2	1	1	28	137	1
1	1	1	28	137	2
1	1	1	28	139	1
1	1	1	28	144	2
1	1	1	28	150	2
1	1	1	29	1	1
1	1	1	29	4	1
3	1	1	29	5	1
1	1	1	29	6	1
3	1	1	29	7	1
2	1	1	29	9	1
1	1	1	29	9	2
3	1	1	29	11	1
1	1	1	29	11	3
2	1	1	29	15	2
3	1	1	29	16	1
3	1	1	29	18	1
2	1	1	29	19	2
1	1	1	29	20	1
1	1	1	29	22	2
1	1	1	29	24	2
1	1	1	29	26	2
1	1	1	29	27	2
2	1	1	29	30	2
1	1	1	29	34	1
1	1	1	29	34	2
1	1	1	29	34	6
1	1	1	29	36	1
1	1	1	29	40	1
1	1	1	29	41	1
1	1	1	29	43	1
3	1	1	29	45	2
1	1	1	29	46	1
1	1	1	29	47	2
1	1	1	29	49	1
1	1	1	29	51	1
1	1	1	29	51	5
2	1	1	29	57	2
1	1	1	29	64	1
1	1	1	29	67	1
1	1	1	29	68	1
2	1	1	29	70	1
1	1	1	29	76	2
1	1	1	29	78	1
2	1	1	29	84	1
1	1	1	29	86	1
1	1	1	29	87	1
1	1	1	29	88	1
1	1	1	29	89	1
1	1	1	29	93	1
2	1	1	29	93	2
1	1	1	29	95	1
1	1	1	29	96	2
2	1	1	29	99	1
2	1	1	29	102	2
1	1	1	29	104	1
2	1	1	29	105	2
1	1	1	29	108	1
1	1	1	29	114	1
2	1	1	29	116	1
1	1	1	29	117	2
3	1	1	29	119	1
1	1	1	29	124	1
1	1	1	29	124	2
1	1	1	29	130	1
2	1	1	29	131	1
2	1	1	29	135	1
1	1	1	29	136	1
1	1	1	29	140	1
1	1	1	29	142	1
1	1	1	29	143	2
2	1	1	29	146	1
1	1	1	29	146	2
2	1	1	29	147	1
2	1	1	29	151	1
1	1	1	30	1	1
1	1	1	30	1	2
1	1	1	30	2	1
2	1	1	30	4	1
2	1	1	30	4	2
2	1	1	30	7	1
1	1	1	30	8	1
2	1	1	30	10	1
1	1	1	30	12	1
3	1	1	30	12	2
2	1	1	30	13	1
1	1	1	30	14	1
1	1	1	30	14	5
1	1	1	30	15	1
1	1	1	30	18	2
1	1	1	30	20	6
3	1	1	30	21	1
1	1	1	30	22	1
1	1	1	30	22	2
5	1	1	30	23	1
1	1	1	30	24	1
1	1	1	30	28	1
1	1	1	30	31	2
2	1	1	30	33	1
1	1	1	30	36	1
1	1	1	30	37	2
1	1	1	30	40	1
1	1	1	30	41	2
2	1	1	30	45	1
2	1	1	30	46	1
1	1	1	30	52	1
1	1	1	30	52	2
1	1	1	30	54	1
2	1	1	30	55	2
1	1	1	30	56	2
1	1	1	30	58	2
1	1	1	30	60	1
2	1	1	30	67	1
2	1	1	30	69	1
1	1	1	30	73	1
2	1	1	30	75	1
1	1	1	30	76	1
1	1	1	30	78	1
3	1	1	30	79	1
2	1	1	30	80	1
1	1	1	30	90	1
1	1	1	30	97	1
2	1	1	30	98	2
1	1	1	30	99	1
1	1	1	30	100	1
1	1	1	30	103	1
2	1	1	30	103	2
2	1	1	30	106	1
1	1	1	30	108	1
1	1	1	30	108	2
4	1	1	30	111	1
1	1	1	30	118	4
1	1	1	30	119	1
1	1	1	30	120	2
1	1	1	30	122	1
2	1	1	30	123	1
1	1	1	30	123	2
1	1	1	30	126	1
1	1	1	30	129	1
1	1	1	30	130	1
1	1	1	30	130	2
1	1	1	30	131	1
1	1	1	30	138	1
1	1	1	30	139	4
1	1	1	30	140	1
1	1	1	30	141	1
2	1	1	30	141	4
2	1	1	30	143	1
1	1	1	30	148	1
1	1	1	30	150	1
1	1	1	30	151	1
1	1	1	31	5	1
2	1	1	31	8	1
1	1	1	31	11	1
1	1	1	31	11	2
1	1	1	31	27	1
1	1	1	31	30	1
1	1	1	31	34	2
1	1	1	31	41	2
1	1	1	31	42	1
2	1	1	31	43	1
1	1	1	31	51	1
1	1	1	31	52	2
2	1	1	31	58	1
1	1	1	31	62	2
1	1	1	31	67	1
1	1	1	31	70	1
1	1	1	31	74	1
1	1	1	31	74	2
1	1	1	31	75	3
1	1	1	31	76	1
1	1	1	31	78	2
2	1	1	31	81	4
1	1	1	31	83	1
2	1	1	31	87	1
1	1	1	31	91	1
1	1	1	31	91	2
2	1	1	31	95	1
1	1	1	31	102	3
1	1	1	31	104	1
1	1	1	31	106	2
3	1	1	31	108	1
1	1	1	31	127	1
1	1	1	31	127	2
1	1	1	31	131	1
2	1	1	31	132	2
1	1	1	31	135	1
1	1	1	31	145	2
2	1	1	31	146	1
1	1	1	31	147	1
1	1	1	32	3	2
1	1	1	32	6	1
2	1	1	32	7	1
1	1	1	32	8	1
1	1	1	32	11	1
1	1	1	32	16	1
1	1	1	32	20	1
2	1	1	32	23	1
4	1	1	32	24	1
1	1	1	32	27	2
1	1	1	32	36	5
1	1	1	32	37	1
1	1	1	32	41	1
1	1	1	32	42	2
1	1	1	32	47	1
1	1	1	32	50	1
1	1	1	32	50	3
2	1	1	32	51	1
2	1	1	32	53	1
2	1	1	32	58	1
1	1	1	32	58	2
2	1	1	32	62	1
3	1	1	32	63	2
1	1	1	32	67	1
1	1	1	32	88	1
2	1	1	32	99	1
1	1	1	32	103	1
1	1	1	32	104	1
1	1	1	32	106	6
1	1	1	32	108	2
2	1	1	32	108	3
1	1	1	32	110	1
1	1	1	32	110	5
1	1	1	32	112	1
2	1	1	32	118	1
1	1	1	32	124	1
3	1	1	32	125	1
2	1	1	32	127	1
1	1	1	32	138	2
1	1	1	32	145	1
1	1	1	33	5	1
1	1	1	33	7	2
1	1	1	33	11	1
1	1	1	33	16	2
1	1	1	33	18	2
1	1	1	33	21	2
1	1	1	33	24	2
1	1	1	33	33	1
1	1	1	33	33	2
1	1	1	33	34	1
1	1	1	33	37	2
1	1	1	33	44	1
1	1	1	33	53	1
3	1	1	33	54	1
1	1	1	33	56	1
1	1	1	33	60	1
3	1	1	33	71	1
1	1	1	33	80	1
1	1	1	33	80	2
1	1	1	33	84	1
2	1	1	33	85	1
1	1	1	33	86	2
1	1	1	33	88	1
2	1	1	33	88	2
2	1	1	33	90	1
1	1	1	33	99	1
1	1	1	33	103	1
1	1	1	33	107	1
2	1	1	33	108	1
2	1	1	33	111	1
1	1	1	33	115	1
1	1	1	33	117	1
1	1	1	33	125	2
1	1	1	33	127	1
2	1	1	33	127	2
1	1	1	33	129	2
2	1	1	33	130	2
1	1	1	33	132	1
2	1	1	33	135	1
4	1	1	33	139	1
1	1	1	33	141	2
3	1	1	33	144	1
1	1	1	33	149	1
2	1	1	34	4	2
1	1	1	34	8	2
2	1	1	34	9	2
4	1	1	34	11	1
2	1	1	34	12	1
1	1	1	34	13	2
1	1	1	34	14	1
1	1	1	34	14	2
1	1	1	34	16	1
2	1	1	34	19	1
2	1	1	34	23	1
1	1	1	34	23	2
1	1	1	34	27	1
1	1	1	34	28	1
1	1	1	34	32	1
1	1	1	34	34	1
1	1	1	34	37	1
1	1	1	34	37	3
1	1	1	34	38	1
1	1	1	34	42	1
2	1	1	34	43	1
1	1	1	34	45	1
1	1	1	34	47	1
1	1	1	34	50	1
1	1	1	34	51	1
1	1	1	34	52	1
1	1	1	34	53	2
1	1	1	34	53	6
1	1	1	34	67	1
2	1	1	34	68	2
2	1	1	34	73	2
2	1	1	34	76	1
1	1	1	34	80	1
3	1	1	34	83	1
1	1	1	34	85	1
3	1	1	34	86	1
1	1	1	34	88	1
1	1	1	34	88	2
2	1	1	34	89	1
1	1	1	34	98	1
1	1	1	34	98	2
1	1	1	34	99	4
1	1	1	34	100	2
3	1	1	34	101	1
2	1	1	34	103	1
1	1	1	34	104	1
1	1	1	34	105	1
2	1	1	34	107	1
1	1	1	34	107	2
1	1	1	34	108	4
3	1	1	34	112	2
1	1	1	34	120	1
1	1	1	34	122	1
3	1	1	34	127	2
2	1	1	34	133	4
1	1	1	34	137	1
1	1	1	34	138	1
1	1	1	34	139	1
2	1	1	34	139	4
1	1	1	34	143	1
2	1	1	34	144	1
1	1	1	34	146	1
1	1	1	34	147	1
2	1	1	34	150	2
1	1	1	35	7	2
1	1	1	35	7	4
1	1	1	35	9	1
1	1	1	35	11	2
1	1	1	35	17	1
1	1	1	35	18	1
1	1	1	35	20	1
1	1	1	35	22	2
1	1	1	35	23	1
1	1	1	35	23	2
2	1	1	35	24	1
1	1	1	35	25	1
1	1	1	35	25	4
1	1	1	35	27	2
1	1	1	35	27	4
1	1	1	35	30	1
1	1	1	35	31	1
2	1	1	35	32	1
1	1	1	35	33	1
1	1	1	35	35	1
2	1	1	35	38	1
3	1	1	35	38	5
1	1	1	35	43	1
1	1	1	35	55	3
1	1	1	35	67	1
1	1	1	35	68	2
1	1	1	35	73	1
2	1	1	35	74	1
1	1	1	35	75	1
1	1	1	35	82	1
2	1	1	35	83	4
2	1	1	35	86	1
1	1	1	35	86	4
1	1	1	35	88	1
1	1	1	35	89	1
1	1	1	35	90	2
1	1	1	35	91	3
2	1	1	35	94	1
2	1	1	35	108	1
1	1	1	35	111	1
1	1	1	35	111	2
1	1	1	35	115	3
2	1	1	35	119	1
1	1	1	35	120	1
1	1	1	35	121	4
2	1	1	35	123	1
2	1	1	35	124	1
1	1	1	35	125	4
1	1	1	35	130	1
3	1	1	35	135	1
1	1	1	35	140	2
1	1	1	35	144	2
1	1	1	35	145	2
1	1	1	36	4	1
1	1	1	36	7	3
3	1	1	36	9	2
1	1	1	36	13	1
1	1	1	36	14	1
1	1	1	36	15	1
2	1	1	36	17	1
1	1	1	36	19	4
2	1	1	36	22	1
2	1	1	36	23	1
1	1	1	36	24	1
1	1	1	36	27	1
2	1	1	36	28	1
1	1	1	36	30	1
1	1	1	36	33	2
2	1	1	36	35	1
1	1	1	36	36	2
1	1	1	36	38	2
2	1	1	36	41	1
1	1	1	36	42	1
1	1	1	36	44	1
1	1	1	36	47	2
1	1	1	36	51	2
2	1	1	36	55	1
1	1	1	36	56	2
1	1	1	36	57	1
1	1	1	36	61	2
1	1	1	36	62	1
1	1	1	36	63	1
1	1	1	36	68	2
2	1	1	36	70	1
1	1	1	36	71	1
3	1	1	36	73	1
1	1	1	36	76	1
1	1	1	36	83	2
1	1	1	36	84	1
1	1	1	36	87	1
1	1	1	36	91	1
2	1	1	36	95	1
2	1	1	36	98	2
1	1	1	36	99	1
1	1	1	36	99	2
1	1	1	36	103	1
3	1	1	36	103	2
1	1	1	36	105	2
1	1	1	36	111	1
1	1	1	36	112	1
1	1	1	36	119	2
1	1	1	36	120	1
1	1	1	36	127	1
1	1	1	36	128	1
1	1	1	36	133	5
1	1	1	36	134	2
2	1	1	36	138	1
2	1	1	36	139	1
1	1	1	36	141	2
1	1	1	36	145	1
3	1	1	36	146	1
1	1	1	36	147	1
1	1	1	36	147	2
1	1	1	36	150	6
1	1	1	36	151	1
1	1	1	36	152	2
1	1	1	37	2	1
1	1	1	37	3	1
1	1	1	37	3	2
1	1	1	37	4	1
1	1	1	37	6	1
1	1	1	37	8	1
1	1	1	37	9	1
1	1	1	37	10	1
1	1	1	37	11	2
1	1	1	37	12	2
2	1	1	37	14	1
2	1	1	37	15	1
1	1	1	37	18	4
1	1	1	37	19	2
1	1	1	37	20	1
3	1	1	37	21	1
2	1	1	37	23	1
1	1	1	37	26	1
1	1	1	37	27	1
3	1	1	37	35	1
2	1	1	37	36	1
1	1	1	37	37	2
2	1	1	37	38	1
1	1	1	37	43	1
2	1	1	37	45	1
3	1	1	37	46	1
1	1	1	37	50	1
2	1	1	37	53	1
2	1	1	37	57	2
1	1	1	37	60	1
1	1	1	37	65	1
1	1	1	37	66	1
1	1	1	37	71	1
1	1	1	37	73	1
1	1	1	37	74	1
1	1	1	37	76	1
1	1	1	37	77	1
1	1	1	37	78	1
1	1	1	37	80	1
1	1	1	37	85	1
2	1	1	37	86	1
1	1	1	37	88	1
1	1	1	37	95	1
2	1	1	37	96	1
1	1	1	37	100	1
2	1	1	37	102	1
1	1	1	37	103	4
1	1	1	37	104	1
1	1	1	37	107	1
3	1	1	37	110	1
1	1	1	37	119	1
1	1	1	37	123	1
3	1	1	37	124	1
2	1	1	37	125	1
1	1	1	37	127	1
1	1	1	37	128	1
1	1	1	37	131	1
1	1	1	37	133	1
1	1	1	37	133	2
1	1	1	37	135	1
1	1	1	37	140	2
3	1	1	37	145	1
2	1	1	37	150	1
1	1	1	38	2	1
2	1	1	38	2	2
2	1	1	38	7	1
1	1	1	38	10	1
1	1	1	38	11	1
2	1	1	38	11	2
1	1	1	38	14	2
1	1	1	38	18	1
1	1	1	38	18	2
1	1	1	38	20	1
1	1	1	38	25	1
1	1	1	38	27	1
1	1	1	38	32	1
1	1	1	38	34	1
2	1	1	38	38	1
1	1	1	38	41	1
1	1	1	38	43	1
1	1	1	38	45	1
1	1	1	38	46	3
2	1	1	38	48	1
1	1	1	38	48	4
2	1	1	38	49	1
1	1	1	38	52	1
1	1	1	38	57	1
2	1	1	38	58	1
1	1	1	38	58	5
1	1	1	38	62	1
1	1	1	38	71	1
1	1	1	38	73	2
2	1	1	38	86	1
1	1	1	38	87	1
1	1	1	38	88	1
2	1	1	38	88	2
3	1	1	38	90	1
2	1	1	38	91	1
1	1	1	38	92	1
1	1	1	38	93	1
1	1	1	38	101	1
1	1	1	38	102	1
1	1	1	38	104	2
2	1	1	38	105	1
2	1	1	38	108	1
1	1	1	38	110	1
1	1	1	38	111	1
1	1	1	38	116	2
1	1	1	38	117	1
2	1	1	38	122	2
1	1	1	38	124	1
2	1	1	38	127	1
1	1	1	38	131	1
1	1	1	38	134	2
1	1	1	38	138	1
1	1	1	38	140	1
1	1	1	38	140	2
1	1	1	38	144	1
2	1	1	38	146	1
4	1	1	38	147	1
1	1	1	38	147	2
1	1	1	38	148	1
1	1	1	38	150	2
1	1	1	38	152	1
1	1	1	39	7	1
1	1	1	39	8	1
1	1	1	39	9	1
3	1	1	39	10	1
1	1	1	39	14	3
2	1	1	39	15	1
1	1	1	39	15	4
2	1	1	39	17	1
1	1	1	39	17	2
1	1	1	39	18	1
1	1	1	39	21	1
1	1	1	39	23	1
2	1	1	39	23	2
1	1	1	39	24	1
1	1	1	39	25	6
1	1	1	39	26	1
1	1	1	39	27	1
1	1	1	39	31	1
1	1	1	39	33	1
2	1	1	39	34	1
2	1	1	39	35	1
1	1	1	39	37	1
1	1	1	39	41	1
1	1	1	39	42	1
1	1	1	39	45	2
1	1	1	39	46	1
1	1	1	39	48	1
1	1	1	39	50	1
1	1	1	39	50	2
1	1	1	39	53	1
2	1	1	39	59	1
1	1	1	39	62	1
2	1	1	39	65	4
1	1	1	39	72	1
1	1	1	39	73	4
1	1	1	39	76	1
1	1	1	39	77	1
1	1	1	39	84	1
1	1	1	39	84	2
1	1	1	39	86	1
1	1	1	39	86	2
1	1	1	39	87	2
2	1	1	39	88	1
3	1	1	39	95	1
1	1	1	39	99	1
1	1	1	39	100	1
1	1	1	39	101	1
2	1	1	39	102	1
1	1	1	39	106	1
2	1	1	39	111	1
1	1	1	39	111	2
1	1	1	39	113	1
[truncated: 998,000+ more rows]
