# Supplementary material for: Flexibility-tuning of dual-display DNA-encoded chemical libraries facilitates cyclic peptide ligand discovery
Source: Nat Commun. 2025 Apr 5;16:3273. doi: 10.1038/s41467-025-58507-w (PMC11972359; doi:10.1038/s41467-025-58507-w)
Supplement: Supplementary file 4 — Source Data [file 41467_2025_58507_MOESM4_ESM.zip › Source_Data_Files_Selections/Streptavidin_Sel1_1.txt]

Count	Code1	Code2	Code3	Code4	Code5
2	1	1	1	6	1
1	1	1	1	9	1
1	1	1	1	10	1
1	1	1	1	10	6
3	1	1	1	15	1
2	1	1	1	41	1
3	1	1	1	42	1
1	1	1	1	45	1
1	1	1	1	53	1
1	1	1	1	59	5
2	1	1	1	61	3
1	1	1	1	64	1
1	1	1	1	66	1
1	1	1	1	73	1
1	1	1	1	103	1
1	1	1	1	126	1
3	1	1	1	131	1
1	1	1	1	133	1
2	1	1	1	140	3
1	1	1	1	142	5
1	1	1	1	146	1
2	1	1	1	149	1
1	1	1	2	1	1
1	1	1	2	4	1
1	1	1	2	11	1
1	1	1	2	11	3
1	1	1	2	12	3
1	1	1	2	15	3
1	1	1	2	21	1
2	1	1	2	22	1
1	1	1	2	27	2
1	1	1	2	30	1
2	1	1	2	31	5
1	1	1	2	33	1
1	1	1	2	38	2
1	1	1	2	39	3
1	1	1	2	57	1
1	1	1	2	62	1
1	1	1	2	72	3
1	1	1	2	75	3
1	1	1	2	79	3
1	1	1	2	81	1
1	1	1	2	82	2
1	1	1	2	86	1
1	1	1	2	95	1
2	1	1	2	96	2
1	1	1	2	97	3
1	1	1	2	98	1
1	1	1	2	140	1
2	1	1	2	141	1
1	1	1	2	148	4
3	1	1	3	4	2
2	1	1	3	21	3
1	1	1	3	24	3
4	1	1	3	30	4
1	1	1	3	31	5
1	1	1	3	38	3
2	1	1	3	43	1
1	1	1	3	50	1
1	1	1	3	67	5
1	1	1	3	71	1
1	1	1	3	77	3
1	1	1	3	78	1
1	1	1	3	79	1
2	1	1	3	89	1
1	1	1	3	109	1
1	1	1	3	125	1
2	1	1	3	126	3
2	1	1	3	127	1
1	1	1	3	133	3
1	1	1	3	148	3
1	1	1	4	1	5
1	1	1	4	11	2
3	1	1	4	11	4
1	1	1	4	16	1
1	1	1	4	18	4
1	1	1	4	24	3
1	1	1	4	28	1
1	1	1	4	31	4
1	1	1	4	36	1
1	1	1	4	41	3
1	1	1	4	45	1
1	1	1	4	57	2
1	1	1	4	83	4
1	1	1	4	86	3
1	1	1	4	95	1
1	1	1	4	101	1
1	1	1	4	112	1
1	1	1	4	114	1
1	1	1	4	114	3
3	1	1	4	126	1
1	1	1	4	128	1
1	1	1	4	138	1
1	1	1	4	141	1
1	1	1	4	145	3
1	1	1	5	10	1
1	1	1	5	11	1
2	1	1	5	17	1
1	1	1	5	22	5
1	1	1	5	26	1
2	1	1	5	42	1
1	1	1	5	73	1
2	1	1	5	74	1
1	1	1	5	74	5
1	1	1	5	92	1
1	1	1	5	97	1
2	1	1	5	105	1
2	1	1	5	117	1
1	1	1	5	121	4
1	1	1	5	122	1
1	1	1	6	10	4
1	1	1	6	12	4
2	1	1	6	13	1
4	1	1	6	23	5
2	1	1	6	31	3
1	1	1	6	32	1
1	1	1	6	36	3
1	1	1	6	42	5
1	1	1	6	47	3
1	1	1	6	53	2
1	1	1	6	56	2
1	1	1	6	66	1
1	1	1	6	67	1
1	1	1	6	68	1
1	1	1	6	74	3
2	1	1	6	75	1
1	1	1	6	76	6
2	1	1	6	84	1
1	1	1	6	105	5
1	1	1	6	121	6
1	1	1	6	128	6
2	1	1	6	140	1
1	1	1	7	6	3
1	1	1	7	12	1
1	1	1	7	21	1
1	1	1	7	23	1
1	1	1	7	33	1
1	1	1	7	38	1
1	1	1	7	45	1
1	1	1	7	84	1
1	1	1	7	88	1
2	1	1	7	98	1
1	1	1	7	110	1
2	1	1	7	122	1
1	1	1	7	124	1
1	1	1	7	132	1
2	1	1	7	138	1
1	1	1	7	146	6
2	1	1	7	150	1
1	1	1	8	9	2
1	1	1	8	11	1
1	1	1	8	17	1
1	1	1	8	21	1
1	1	1	8	24	4
1	1	1	8	28	1
1	1	1	8	36	1
1	1	1	8	37	3
2	1	1	8	39	1
1	1	1	8	42	1
1	1	1	8	45	2
1	1	1	8	46	1
1	1	1	8	49	1
1	1	1	8	52	1
1	1	1	8	53	1
1	1	1	8	56	1
1	1	1	8	62	1
1	1	1	8	68	5
1	1	1	8	73	1
2	1	1	8	74	1
1	1	1	8	78	4
1	1	1	8	89	3
2	1	1	8	100	3
4	1	1	8	101	1
1	1	1	8	114	3
1	1	1	8	117	1
5	1	1	8	127	3
1	1	1	8	130	6
4	1	1	8	152	1
1	1	1	9	1	1
1	1	1	9	8	1
1	1	1	9	18	2
1	1	1	9	51	1
1	1	1	9	51	3
2	1	1	9	53	3
1	1	1	9	103	1
1	1	1	9	111	1
1	1	1	9	116	1
1	1	1	9	116	2
1	1	1	9	118	1
1	1	1	9	133	3
1	1	1	9	141	1
1	1	1	9	152	3
1	1	1	10	2	1
2	1	1	10	4	3
3	1	1	10	7	1
2	1	1	10	18	1
1	1	1	10	18	3
1	1	1	10	19	1
1	1	1	10	22	1
3	1	1	10	31	3
2	1	1	10	37	1
1	1	1	10	42	1
1	1	1	10	43	3
1	1	1	10	47	1
2	1	1	10	52	1
1	1	1	10	54	3
1	1	1	10	59	1
1	1	1	10	60	1
1	1	1	10	62	1
2	1	1	10	67	3
1	1	1	10	69	1
1	1	1	10	77	1
3	1	1	10	81	1
1	1	1	10	84	1
1	1	1	10	87	1
2	1	1	10	87	3
1	1	1	10	91	1
2	1	1	10	94	3
1	1	1	10	102	4
1	1	1	10	107	1
1	1	1	10	108	1
1	1	1	10	115	1
1	1	1	10	123	3
2	1	1	10	132	1
1	1	1	10	141	2
2	1	1	10	142	4
2	1	1	11	2	1
2	1	1	11	6	1
1	1	1	11	7	2
1	1	1	11	13	1
1	1	1	11	17	3
2	1	1	11	19	1
1	1	1	11	20	1
1	1	1	11	22	1
2	1	1	11	29	1
1	1	1	11	36	1
1	1	1	11	39	1
1	1	1	11	40	1
4	1	1	11	42	1
1	1	1	11	46	1
1	1	1	11	50	1
1	1	1	11	54	6
2	1	1	11	56	3
2	1	1	11	66	4
1	1	1	11	69	1
1	1	1	11	83	3
1	1	1	11	85	3
3	1	1	11	88	1
2	1	1	11	91	1
1	1	1	11	92	1
1	1	1	11	93	5
1	1	1	11	98	1
1	1	1	11	102	1
1	1	1	11	103	1
1	1	1	11	105	2
1	1	1	11	115	1
1	1	1	11	117	3
1	1	1	11	129	1
3	1	1	11	131	3
1	1	1	11	140	1
1	1	1	11	141	3
1	1	1	11	141	5
1	1	1	11	142	1
2	1	1	11	146	1
1	1	1	11	149	1
3	1	1	12	24	1
3	1	1	12	39	1
1	1	1	12	60	3
2	1	1	12	81	1
2	1	1	12	83	1
1	1	1	12	83	5
1	1	1	12	86	5
1	1	1	12	102	1
1	1	1	12	106	1
1	1	1	12	115	1
2	1	1	12	137	1
1	1	1	12	141	3
2	1	1	12	143	4
1	1	1	13	1	5
1	1	1	13	3	1
1	1	1	13	8	1
1	1	1	13	14	1
1	1	1	13	14	4
1	1	1	13	16	1
2	1	1	13	21	1
1	1	1	13	25	1
1	1	1	13	25	5
1	1	1	13	27	1
1	1	1	13	31	3
1	1	1	13	36	1
1	1	1	13	41	1
1	1	1	13	45	1
1	1	1	13	51	4
1	1	1	13	58	2
1	1	1	13	60	5
1	1	1	13	71	4
1	1	1	13	75	1
1	1	1	13	79	2
1	1	1	13	81	1
1	1	1	13	92	5
1	1	1	13	93	1
1	1	1	13	97	1
1	1	1	13	103	1
1	1	1	13	107	1
3	1	1	13	108	1
1	1	1	13	112	1
1	1	1	13	112	6
1	1	1	13	120	1
1	1	1	13	122	3
1	1	1	13	124	1
1	1	1	13	130	1
1	1	1	13	133	1
1	1	1	14	1	1
1	1	1	14	2	1
1	1	1	14	2	3
1	1	1	14	7	1
1	1	1	14	8	1
1	1	1	14	9	1
3	1	1	14	11	1
2	1	1	14	18	4
2	1	1	14	21	1
1	1	1	14	25	1
1	1	1	14	26	4
1	1	1	14	26	5
1	1	1	14	34	3
1	1	1	14	43	5
1	1	1	14	53	1
1	1	1	14	66	5
2	1	1	14	67	2
1	1	1	14	73	1
1	1	1	14	73	2
1	1	1	14	92	4
1	1	1	14	103	2
2	1	1	14	103	3
1	1	1	14	108	3
1	1	1	14	110	1
1	1	1	14	120	3
1	1	1	14	121	3
1	1	1	14	124	1
1	1	1	14	124	5
1	1	1	14	125	1
1	1	1	14	128	1
2	1	1	14	135	3
1	1	1	14	137	2
1	1	1	14	138	1
1	1	1	14	144	3
1	1	1	14	145	1
1	1	1	15	5	3
1	1	1	15	11	6
1	1	1	15	14	1
1	1	1	15	22	3
1	1	1	15	24	4
1	1	1	15	29	1
1	1	1	15	31	1
1	1	1	15	35	1
1	1	1	15	53	1
2	1	1	15	58	1
1	1	1	15	62	1
1	1	1	15	65	1
1	1	1	15	66	3
1	1	1	15	72	1
1	1	1	15	73	3
3	1	1	15	77	1
1	1	1	15	88	1
2	1	1	15	115	1
2	1	1	15	118	1
2	1	1	15	121	1
1	1	1	15	127	1
1	1	1	15	131	1
2	1	1	15	134	1
1	1	1	15	135	1
1	1	1	15	137	3
1	1	1	15	138	4
1	1	1	15	142	1
3	1	1	15	144	3
1	1	1	16	6	1
1	1	1	16	10	1
2	1	1	16	13	3
1	1	1	16	14	1
1	1	1	16	15	1
1	1	1	16	26	1
1	1	1	16	29	1
2	1	1	16	33	3
1	1	1	16	36	1
1	1	1	16	39	1
2	1	1	16	40	1
1	1	1	16	44	2
2	1	1	16	46	2
1	1	1	16	50	1
1	1	1	16	57	1
1	1	1	16	57	2
1	1	1	16	59	1
1	1	1	16	68	1
1	1	1	16	81	1
3	1	1	16	99	1
1	1	1	16	107	2
1	1	1	16	113	1
1	1	1	16	114	1
1	1	1	16	117	1
2	1	1	16	119	1
1	1	1	16	120	1
1	1	1	16	122	1
1	1	1	16	128	3
1	1	1	16	135	6
2	1	1	16	147	3
2	1	1	17	5	1
1	1	1	17	6	3
2	1	1	17	8	1
1	1	1	17	11	3
2	1	1	17	13	1
1	1	1	17	14	1
1	1	1	17	14	2
1	1	1	17	20	1
2	1	1	17	23	1
1	1	1	17	27	3
1	1	1	17	27	4
1	1	1	17	31	1
1	1	1	17	63	1
1	1	1	17	72	3
1	1	1	17	74	1
1	1	1	17	79	1
1	1	1	17	81	1
3	1	1	17	82	2
1	1	1	17	85	4
1	1	1	17	108	1
1	1	1	17	113	3
5	1	1	17	118	1
1	1	1	17	119	1
1	1	1	17	119	2
2	1	1	17	120	1
1	1	1	17	128	2
1	1	1	17	129	1
1	1	1	17	135	1
1	1	1	17	139	4
1	1	1	17	143	3
2	1	1	17	144	5
1	1	1	17	152	4
1	1	1	18	5	1
1	1	1	18	19	3
1	1	1	18	20	2
2	1	1	18	23	1
1	1	1	18	25	3
1	1	1	18	29	1
1	1	1	18	35	1
1	1	1	18	35	3
1	1	1	18	57	2
1	1	1	18	62	1
1	1	1	18	74	1
1	1	1	18	81	2
1	1	1	18	94	1
2	1	1	18	106	3
1	1	1	18	118	1
2	1	1	18	137	1
1	1	1	18	139	1
1	1	1	19	2	1
1	1	1	19	5	1
1	1	1	19	7	1
1	1	1	19	9	1
1	1	1	19	9	5
1	1	1	19	19	5
1	1	1	19	22	1
1	1	1	19	26	1
1	1	1	19	43	2
2	1	1	19	56	1
1	1	1	19	59	3
1	1	1	19	61	1
1	1	1	19	67	1
1	1	1	19	76	1
1	1	1	19	83	1
1	1	1	19	88	1
2	1	1	19	89	2
2	1	1	19	91	1
1	1	1	19	99	5
1	1	1	19	104	3
2	1	1	19	106	1
1	1	1	19	113	1
1	1	1	19	123	1
1	1	1	19	128	1
1	1	1	19	136	3
1	1	1	19	141	1
1	1	1	19	145	3
1	1	1	19	151	5
1	1	1	19	152	1
2	1	1	20	1	3
1	1	1	20	17	1
2	1	1	20	39	1
2	1	1	20	44	5
2	1	1	20	65	1
1	1	1	20	67	1
1	1	1	20	68	3
2	1	1	20	84	1
1	1	1	20	103	1
1	1	1	20	124	1
1	1	1	20	131	3
1	1	1	20	149	5
1	1	1	21	4	3
1	1	1	21	12	4
1	1	1	21	17	1
1	1	1	21	17	2
1	1	1	21	20	1
1	1	1	21	20	2
1	1	1	21	30	4
1	1	1	21	31	5
1	1	1	21	37	5
1	1	1	21	42	1
1	1	1	21	42	3
2	1	1	21	43	1
3	1	1	21	55	1
1	1	1	21	57	3
1	1	1	21	60	1
3	1	1	21	60	2
2	1	1	21	66	2
1	1	1	21	71	3
2	1	1	21	81	1
1	1	1	21	83	3
1	1	1	21	106	2
1	1	1	21	113	1
1	1	1	21	116	1
1	1	1	21	119	1
1	1	1	21	120	1
1	1	1	21	125	1
1	1	1	21	127	1
1	1	1	21	131	1
4	1	1	21	138	1
2	1	1	21	145	1
1	1	1	21	147	5
4	1	1	21	149	1
2	1	1	21	152	6
2	1	1	22	3	1
1	1	1	22	8	1
1	1	1	22	8	3
1	1	1	22	11	3
2	1	1	22	14	1
1	1	1	22	15	1
2	1	1	22	18	1
3	1	1	22	31	3
1	1	1	22	35	1
1	1	1	22	52	1
1	1	1	22	53	2
1	1	1	22	57	3
2	1	1	22	62	1
1	1	1	22	63	4
1	1	1	22	66	1
1	1	1	22	66	5
2	1	1	22	67	1
1	1	1	22	67	5
2	1	1	22	80	1
1	1	1	22	81	3
1	1	1	22	85	3
1	1	1	22	90	1
1	1	1	22	92	4
2	1	1	22	107	1
2	1	1	22	116	4
2	1	1	22	118	2
2	1	1	22	125	1
1	1	1	22	127	3
1	1	1	22	127	5
1	1	1	22	147	1
2	1	1	22	148	1
1	1	1	23	3	1
2	1	1	23	7	3
1	1	1	23	8	4
3	1	1	23	10	1
2	1	1	23	12	3
2	1	1	23	14	1
2	1	1	23	16	1
1	1	1	23	21	1
1	1	1	23	23	1
2	1	1	23	24	6
1	1	1	23	26	2
1	1	1	23	34	3
1	1	1	23	36	2
1	1	1	23	37	1
1	1	1	23	41	4
1	1	1	23	49	3
3	1	1	23	55	1
1	1	1	23	56	1
1	1	1	23	63	1
2	1	1	23	64	2
1	1	1	23	66	3
1	1	1	23	67	1
1	1	1	23	68	3
1	1	1	23	70	1
1	1	1	23	73	1
2	1	1	23	74	1
1	1	1	23	82	1
1	1	1	23	82	3
3	1	1	23	97	1
1	1	1	23	98	5
1	1	1	23	101	1
1	1	1	23	101	2
1	1	1	23	106	3
1	1	1	23	110	3
1	1	1	23	111	3
1	1	1	23	118	3
1	1	1	23	121	1
1	1	1	23	123	6
2	1	1	23	131	1
1	1	1	23	133	1
1	1	1	23	134	3
1	1	1	23	139	1
1	1	1	23	140	3
3	1	1	23	143	3
1	1	1	24	8	2
2	1	1	24	9	1
1	1	1	24	10	1
1	1	1	24	11	4
1	1	1	24	12	4
1	1	1	24	13	1
2	1	1	24	14	1
2	1	1	24	16	2
1	1	1	24	30	1
2	1	1	24	35	3
2	1	1	24	40	3
1	1	1	24	42	3
1	1	1	24	51	3
2	1	1	24	52	3
1	1	1	24	55	1
1	1	1	24	58	1
1	1	1	24	70	1
1	1	1	24	74	6
1	1	1	24	75	1
1	1	1	24	76	1
1	1	1	24	85	2
1	1	1	24	99	1
1	1	1	24	102	2
2	1	1	24	108	1
1	1	1	24	117	3
1	1	1	24	128	3
2	1	1	24	135	1
1	1	1	24	139	3
2	1	1	24	145	1
1	1	1	25	2	3
2	1	1	25	9	1
2	1	1	25	20	3
1	1	1	25	23	1
3	1	1	25	28	1
3	1	1	25	29	1
1	1	1	25	34	2
4	1	1	25	41	1
1	1	1	25	50	2
1	1	1	25	50	3
2	1	1	25	51	2
1	1	1	25	66	1
1	1	1	25	71	3
1	1	1	25	74	1
1	1	1	25	81	1
1	1	1	25	100	1
1	1	1	25	101	2
1	1	1	25	103	5
1	1	1	25	104	3
1	1	1	25	109	3
1	1	1	25	110	3
1	1	1	25	111	1
1	1	1	25	112	2
1	1	1	25	124	1
2	1	1	25	126	1
1	1	1	25	129	1
2	1	1	25	141	4
1	1	1	25	144	1
1	1	1	25	144	3
1	1	1	26	1	1
1	1	1	26	7	1
1	1	1	26	13	1
1	1	1	26	16	1
1	1	1	26	16	4
3	1	1	26	20	1
1	1	1	26	26	1
1	1	1	26	27	1
1	1	1	26	31	1
4	1	1	26	37	1
1	1	1	26	38	3
1	1	1	26	42	3
2	1	1	26	48	3
2	1	1	26	49	3
2	1	1	26	56	1
4	1	1	26	57	1
1	1	1	26	57	5
1	1	1	26	59	1
1	1	1	26	60	5
1	1	1	26	61	1
1	1	1	26	66	1
2	1	1	26	68	1
1	1	1	26	72	1
2	1	1	26	75	3
1	1	1	26	81	1
1	1	1	26	86	1
1	1	1	26	86	2
3	1	1	26	94	1
1	1	1	26	98	2
1	1	1	26	103	1
2	1	1	26	107	1
1	1	1	26	108	5
1	1	1	26	120	1
1	1	1	26	122	3
1	1	1	26	123	1
1	1	1	26	124	1
2	1	1	26	129	1
2	1	1	26	132	3
1	1	1	26	133	3
1	1	1	26	134	1
1	1	1	26	139	1
1	1	1	26	143	1
1	1	1	26	149	3
2	1	1	26	152	1
1	1	1	27	6	1
1	1	1	27	6	3
2	1	1	27	8	1
1	1	1	27	10	1
1	1	1	27	11	3
1	1	1	27	19	1
1	1	1	27	22	3
1	1	1	27	42	1
2	1	1	27	57	1
1	1	1	27	72	1
1	1	1	27	82	1
1	1	1	28	7	2
1	1	1	28	9	1
1	1	1	28	10	4
1	1	1	28	22	1
1	1	1	28	23	2
1	1	1	28	24	1
1	1	1	28	33	2
2	1	1	28	38	1
1	1	1	28	41	1
1	1	1	28	41	3
4	1	1	28	44	4
1	1	1	28	53	1
1	1	1	28	56	4
1	1	1	28	72	1
1	1	1	28	74	1
1	1	1	28	80	1
1	1	1	28	89	1
2	1	1	28	94	1
1	1	1	28	100	1
2	1	1	28	101	1
1	1	1	28	105	1
1	1	1	28	109	1
1	1	1	28	113	3
4	1	1	28	122	1
1	1	1	28	130	1
1	1	1	28	132	1
1	1	1	28	152	5
1	1	1	29	2	5
1	1	1	29	8	1
2	1	1	29	17	3
1	1	1	29	19	1
1	1	1	29	22	2
1	1	1	29	25	1
2	1	1	29	27	4
3	1	1	29	32	3
1	1	1	29	35	3
2	1	1	29	42	1
1	1	1	29	44	1
1	1	1	29	44	5
1	1	1	29	46	3
1	1	1	29	50	1
1	1	1	29	55	5
1	1	1	29	61	4
1	1	1	29	65	5
2	1	1	29	66	1
1	1	1	29	71	5
1	1	1	29	72	1
1	1	1	29	74	1
1	1	1	29	75	1
3	1	1	29	86	1
1	1	1	29	91	1
1	1	1	29	91	3
2	1	1	29	95	1
1	1	1	29	100	6
1	1	1	29	105	5
2	1	1	29	108	1
1	1	1	29	110	3
1	1	1	29	112	1
1	1	1	29	113	3
1	1	1	29	119	1
1	1	1	29	120	4
1	1	1	29	125	1
1	1	1	29	127	1
1	1	1	29	129	3
1	1	1	29	134	1
1	1	1	29	135	1
1	1	1	29	137	3
2	1	1	29	138	1
1	1	1	29	141	2
1	1	1	29	145	1
1	1	1	29	146	1
1	1	1	29	150	1
2	1	1	29	151	1
1	1	1	30	3	1
1	1	1	30	10	3
1	1	1	30	16	1
1	1	1	30	17	1
2	1	1	30	30	3
3	1	1	30	35	1
1	1	1	30	39	1
2	1	1	30	45	2
2	1	1	30	46	1
2	1	1	30	48	1
3	1	1	30	50	1
1	1	1	30	56	2
2	1	1	30	63	1
1	1	1	30	68	3
1	1	1	30	69	1
1	1	1	30	71	3
1	1	1	30	71	4
1	1	1	30	81	1
1	1	1	30	85	1
2	1	1	30	105	1
1	1	1	30	111	3
2	1	1	30	114	1
1	1	1	30	119	1
2	1	1	30	120	1
1	1	1	30	127	1
1	1	1	30	132	3
1	1	1	30	134	1
1	1	1	30	134	5
1	1	1	30	143	1
1	1	1	30	144	3
2	1	1	30	150	1
2	1	1	30	150	5
1	1	1	31	5	1
1	1	1	31	6	2
1	1	1	31	7	2
1	1	1	31	7	5
2	1	1	31	10	1
2	1	1	31	16	3
1	1	1	31	17	1
1	1	1	31	45	1
1	1	1	31	45	3
1	1	1	31	48	2
1	1	1	31	60	1
1	1	1	31	62	1
1	1	1	31	65	3
1	1	1	31	66	1
3	1	1	31	67	1
2	1	1	31	69	1
3	1	1	31	93	1
1	1	1	31	98	1
1	1	1	31	98	3
1	1	1	31	102	1
2	1	1	31	120	1
1	1	1	31	122	2
3	1	1	31	123	2
3	1	1	31	124	1
1	1	1	31	125	6
1	1	1	31	129	1
1	1	1	31	138	1
2	1	1	31	139	1
1	1	1	31	145	2
1	1	1	31	146	2
2	1	1	31	150	1
3	1	1	32	6	1
1	1	1	32	13	1
1	1	1	32	19	1
1	1	1	32	39	5
1	1	1	32	42	1
1	1	1	32	48	3
3	1	1	32	58	1
1	1	1	32	59	4
1	1	1	32	62	1
2	1	1	32	81	1
1	1	1	32	96	1
1	1	1	32	106	1
1	1	1	32	123	4
1	1	1	32	145	1
2	1	1	33	7	1
1	1	1	33	7	2
1	1	1	33	8	1
1	1	1	33	17	1
1	1	1	33	22	1
1	1	1	33	33	1
1	1	1	33	42	2
1	1	1	33	45	1
1	1	1	33	61	1
4	1	1	33	62	1
1	1	1	33	67	1
2	1	1	33	77	3
1	1	1	33	84	1
1	1	1	33	86	1
1	1	1	33	93	6
1	1	1	33	105	3
2	1	1	33	106	1
1	1	1	33	107	5
3	1	1	33	120	1
1	1	1	33	120	2
1	1	1	33	121	1
1	1	1	33	124	1
1	1	1	33	125	1
1	1	1	33	127	1
1	1	1	33	129	5
2	1	1	33	146	4
2	1	1	34	1	3
1	1	1	34	2	1
2	1	1	34	5	1
1	1	1	34	7	3
2	1	1	34	8	1
1	1	1	34	15	1
4	1	1	34	20	3
1	1	1	34	26	1
2	1	1	34	33	1
1	1	1	34	34	1
1	1	1	34	35	1
1	1	1	34	37	1
1	1	1	34	37	3
1	1	1	34	40	1
1	1	1	34	44	3
1	1	1	34	45	1
1	1	1	34	46	1
2	1	1	34	47	1
1	1	1	34	50	3
1	1	1	34	53	2
1	1	1	34	55	3
1	1	1	34	73	2
1	1	1	34	76	1
1	1	1	34	79	2
1	1	1	34	88	1
2	1	1	34	100	3
1	1	1	34	108	4
1	1	1	34	110	5
1	1	1	34	111	2
1	1	1	34	113	2
1	1	1	34	114	1
2	1	1	34	118	3
1	1	1	34	124	1
2	1	1	34	125	3
1	1	1	34	126	1
1	1	1	34	127	1
1	1	1	34	128	3
1	1	1	34	135	1
1	1	1	34	136	1
1	1	1	34	142	3
1	1	1	35	10	3
1	1	1	35	21	1
1	1	1	35	33	4
1	1	1	35	34	3
1	1	1	35	38	1
1	1	1	35	42	1
1	1	1	35	43	1
1	1	1	35	46	3
1	1	1	35	50	1
3	1	1	35	52	4
1	1	1	35	69	1
2	1	1	35	77	1
1	1	1	35	82	5
2	1	1	35	91	1
1	1	1	35	97	1
2	1	1	35	97	6
1	1	1	35	98	1
1	1	1	35	104	3
1	1	1	35	107	1
1	1	1	35	122	4
1	1	1	35	123	4
1	1	1	35	130	1
2	1	1	35	138	1
1	1	1	35	145	1
1	1	1	35	145	5
1	1	1	36	12	5
3	1	1	36	19	5
1	1	1	36	25	3
2	1	1	36	30	1
1	1	1	36	31	1
2	1	1	36	32	1
1	1	1	36	33	1
1	1	1	36	37	1
6	1	1	36	38	1
1	1	1	36	42	1
3	1	1	36	42	4
1	1	1	36	43	5
1	1	1	36	50	1
1	1	1	36	53	1
1	1	1	36	57	5
1	1	1	36	77	1
1	1	1	36	83	1
3	1	1	36	91	1
4	1	1	36	93	1
2	1	1	36	94	1
2	1	1	36	96	1
1	1	1	36	103	5
1	1	1	36	106	5
1	1	1	36	114	1
2	1	1	36	123	1
1	1	1	36	133	1
1	1	1	36	139	3
1	1	1	36	140	1
1	1	1	36	144	1
1	1	1	36	147	5
2	1	1	37	2	3
2	1	1	37	2	5
1	1	1	37	3	1
1	1	1	37	8	1
2	1	1	37	9	1
2	1	1	37	19	3
1	1	1	37	20	1
2	1	1	37	26	1
1	1	1	37	33	1
1	1	1	37	34	3
1	1	1	37	36	1
1	1	1	37	37	1
1	1	1	37	38	1
2	1	1	37	41	4
2	1	1	37	42	1
2	1	1	37	48	1
1	1	1	37	49	3
1	1	1	37	55	1
1	1	1	37	56	1
2	1	1	37	57	1
1	1	1	37	58	1
1	1	1	37	66	1
1	1	1	37	85	2
1	1	1	37	94	1
1	1	1	37	101	6
1	1	1	37	103	1
1	1	1	37	122	1
1	1	1	37	127	1
2	1	1	37	128	1
2	1	1	37	130	1
1	1	1	37	137	3
2	1	1	37	141	1
3	1	1	37	141	6
1	1	1	37	149	1
1	1	1	37	149	3
1	1	1	37	151	1
2	1	1	38	2	1
1	1	1	38	3	1
1	1	1	38	6	1
1	1	1	38	6	3
1	1	1	38	7	1
1	1	1	38	7	4
1	1	1	38	10	1
1	1	1	38	11	3
2	1	1	38	16	1
1	1	1	38	20	1
1	1	1	38	27	3
2	1	1	38	35	3
2	1	1	38	37	1
1	1	1	38	38	1
1	1	1	38	39	3
3	1	1	38	43	2
1	1	1	38	44	1
1	1	1	38	48	3
1	1	1	38	49	1
1	1	1	38	50	1
1	1	1	38	50	3
2	1	1	38	57	2
1	1	1	38	63	1
1	1	1	38	63	3
1	1	1	38	66	1
1	1	1	38	71	1
1	1	1	38	82	1
1	1	1	38	83	3
1	1	1	38	83	4
1	1	1	38	88	2
1	1	1	38	90	5
1	1	1	38	91	1
1	1	1	38	99	1
2	1	1	38	105	3
1	1	1	38	118	1
2	1	1	38	124	1
2	1	1	38	135	3
1	1	1	38	137	1
2	1	1	38	141	5
1	1	1	38	146	1
1	1	1	39	7	3
2	1	1	39	19	1
1	1	1	39	27	1
1	1	1	39	27	3
1	1	1	39	39	6
2	1	1	39	43	5
1	1	1	39	46	1
1	1	1	39	48	3
2	1	1	39	56	1
1	1	1	39	57	1
1	1	1	39	63	1
3	1	1	39	66	1
1	1	1	39	68	1
1	1	1	39	73	1
2	1	1	39	80	1
1	1	1	39	81	1
1	1	1	39	86	1
1	1	1	39	89	1
1	1	1	39	90	2
1	1	1	39	95	2
1	1	1	39	100	1
2	1	1	39	101	3
2	1	1	39	103	1
1	1	1	39	103	3
1	1	1	39	105	3
1	1	1	39	106	1
3	1	1	39	109	3
1	1	1	39	127	1
1	1	1	39	127	3
1	1	1	39	129	1
1	1	1	39	130	1
1	1	1	39	133	1
2	1	1	39	141	1
2	1	1	39	142	1
2	1	1	39	143	1
1	1	1	39	144	1
1	1	1	39	146	1
2	1	1	40	8	1
1	1	1	40	8	3
1	1	1	40	13	3
1	1	1	40	14	4
2	1	1	40	17	1
1	1	1	40	19	1
1	1	1	40	20	4
1	1	1	40	27	3
1	1	1	40	29	1
1	1	1	40	30	1
1	1	1	40	32	4
1	1	1	40	52	1
3	1	1	40	56	1
3	1	1	40	62	1
1	1	1	40	75	1
1	1	1	40	75	3
3	1	1	40	84	6
1	1	1	40	88	1
3	1	1	40	91	1
1	1	1	40	100	1
1	1	1	40	109	1
1	1	1	40	111	1
2	1	1	40	129	1
1	1	1	40	131	1
1	1	1	40	132	3
1	1	1	40	137	5
1	1	1	41	2	2
1	1	1	41	12	3
1	1	1	41	23	1
1	1	1	41	37	3
1	1	1	41	42	1
1	1	1	41	45	2
1	1	1	41	47	3
1	1	1	41	57	3
1	1	1	41	58	1
1	1	1	41	59	1
2	1	1	41	60	1
2	1	1	41	63	1
2	1	1	41	65	1
1	1	1	41	66	1
1	1	1	41	67	3
4	1	1	41	72	5
1	1	1	41	74	6
3	1	1	41	84	3
1	1	1	41	85	3
1	1	1	41	86	3
1	1	1	41	91	2
1	1	1	41	98	3
1	1	1	41	98	5
1	1	1	41	99	1
2	1	1	41	101	1
1	1	1	41	103	1
1	1	1	41	107	1
1	1	1	41	115	3
1	1	1	41	118	1
1	1	1	41	128	1
2	1	1	41	128	3
1	1	1	41	131	6
1	1	1	41	132	1
1	1	1	41	146	1
1	1	1	41	150	3
1	1	1	42	1	1
2	1	1	42	2	2
2	1	1	42	9	4
1	1	1	42	21	1
1	1	1	42	33	5
1	1	1	42	37	1
1	1	1	42	39	1
1	1	1	42	41	1
1	1	1	42	42	1
1	1	1	42	45	5
2	1	1	42	53	1
2	1	1	42	56	6
2	1	1	42	58	1
1	1	1	42	58	5
1	1	1	42	62	1
1	1	1	42	66	3
2	1	1	42	69	1
1	1	1	42	74	1
1	1	1	42	74	4
1	1	1	42	77	1
2	1	1	42	82	1
2	1	1	42	85	5
1	1	1	42	87	1
1	1	1	42	90	5
1	1	1	42	106	1
3	1	1	42	112	1
1	1	1	42	113	4
3	1	1	42	115	1
1	1	1	42	116	1
1	1	1	42	118	3
1	1	1	42	125	3
1	1	1	42	127	5
1	1	1	42	139	1
1	1	1	42	144	1
1	1	1	42	144	3
1	1	1	42	146	3
1	1	1	43	3	6
1	1	1	43	7	1
1	1	1	43	9	1
1	1	1	43	13	2
1	1	1	43	20	1
3	1	1	43	20	5
1	1	1	43	27	5
1	1	1	43	29	4
1	1	1	43	30	3
1	1	1	43	33	1
1	1	1	43	34	6
1	1	1	43	35	1
1	1	1	43	41	1
1	1	1	43	42	1
1	1	1	43	42	2
1	1	1	43	43	1
2	1	1	43	51	1
1	1	1	43	53	1
1	1	1	43	53	4
1	1	1	43	57	1
1	1	1	43	61	3
3	1	1	43	76	2
1	1	1	43	81	1
2	1	1	43	81	5
1	1	1	43	86	1
1	1	1	43	88	5
1	1	1	43	105	3
1	1	1	43	113	3
2	1	1	43	121	1
1	1	1	43	122	1
1	1	1	43	125	1
1	1	1	43	126	3
1	1	1	43	140	1
1	1	1	43	140	3
2	1	1	43	141	1
1	1	1	43	141	3
1	1	1	43	145	5
1	1	1	43	148	1
2	1	1	43	152	1
1	1	1	44	1	1
4	1	1	44	2	1
1	1	1	44	3	1
2	1	1	44	3	5
1	1	1	44	8	3
2	1	1	44	14	1
1	1	1	44	15	1
1	1	1	44	20	1
2	1	1	44	22	4
1	1	1	44	23	1
1	1	1	44	24	4
1	1	1	44	26	3
2	1	1	44	28	1
2	1	1	44	31	5
1	1	1	44	32	6
1	1	1	44	35	6
1	1	1	44	36	1
2	1	1	44	57	1
2	1	1	44	57	3
1	1	1	44	63	3
1	1	1	44	68	1
1	1	1	44	75	3
1	1	1	44	81	1
2	1	1	44	85	1
1	1	1	44	86	1
1	1	1	44	89	1
4	1	1	44	98	1
1	1	1	44	99	1
1	1	1	44	102	1
2	1	1	44	111	1
1	1	1	44	113	5
1	1	1	44	115	2
1	1	1	44	120	1
1	1	1	44	120	3
2	1	1	44	121	1
1	1	1	44	122	1
1	1	1	44	130	3
1	1	1	44	131	1
1	1	1	44	134	2
1	1	1	44	135	1
1	1	1	44	136	1
2	1	1	44	137	3
1	1	1	44	138	5
2	1	1	44	141	1
1	1	1	44	142	1
2	1	1	45	5	3
2	1	1	45	7	1
1	1	1	45	10	1
1	1	1	45	14	6
1	1	1	45	20	3
1	1	1	45	21	3
1	1	1	45	23	1
1	1	1	45	25	3
3	1	1	45	27	3
2	1	1	45	28	1
1	1	1	45	38	1
1	1	1	45	39	1
3	1	1	45	40	2
2	1	1	45	41	1
3	1	1	45	42	1
2	1	1	45	47	1
1	1	1	45	47	5
1	1	1	45	50	1
1	1	1	45	51	2
1	1	1	45	55	1
3	1	1	45	59	1
1	1	1	45	60	1
1	1	1	45	65	3
1	1	1	45	67	3
2	1	1	45	68	1
4	1	1	45	72	3
1	1	1	45	73	1
3	1	1	45	87	1
1	1	1	45	99	3
2	1	1	45	104	3
1	1	1	45	107	4
1	1	1	45	112	1
2	1	1	45	112	2
1	1	1	45	115	2
1	1	1	45	127	1
1	1	1	45	133	1
1	1	1	45	134	1
1	1	1	45	137	3
1	1	1	45	141	1
1	1	1	45	143	1
1	1	1	46	2	3
1	1	1	46	6	2
1	1	1	46	9	1
3	1	1	46	10	3
2	1	1	46	15	1
2	1	1	46	17	2
1	1	1	46	17	3
1	1	1	46	21	1
2	1	1	46	23	3
1	1	1	46	24	5
1	1	1	46	25	4
1	1	1	46	27	3
1	1	1	46	31	3
1	1	1	46	33	1
1	1	1	46	33	3
1	1	1	46	34	3
1	1	1	46	36	2
1	1	1	46	38	1
1	1	1	46	43	1
1	1	1	46	43	6
1	1	1	46	49	5
1	1	1	46	66	1
1	1	1	46	67	1
1	1	1	46	70	3
1	1	1	46	76	1
1	1	1	46	97	1
1	1	1	46	100	1
1	1	1	46	103	1
1	1	1	46	111	2
1	1	1	46	112	1
1	1	1	46	120	1
3	1	1	46	125	1
1	1	1	47	2	2
2	1	1	47	5	1
2	1	1	47	5	3
2	1	1	47	12	1
1	1	1	47	14	1
2	1	1	47	16	1
1	1	1	47	20	1
2	1	1	47	27	1
1	1	1	47	28	5
2	1	1	47	29	1
2	1	1	47	35	3
2	1	1	47	37	3
2	1	1	47	40	1
1	1	1	47	41	1
1	1	1	47	41	3
1	1	1	47	42	1
1	1	1	47	49	1
2	1	1	47	62	3
1	1	1	47	63	1
1	1	1	47	67	3
1	1	1	47	74	5
2	1	1	47	76	1
1	1	1	47	81	5
2	1	1	47	85	1
1	1	1	47	96	3
1	1	1	47	99	3
1	1	1	47	102	1
1	1	1	47	112	3
1	1	1	47	134	2
1	1	1	47	152	1
1	1	1	48	5	1
1	1	1	48	6	1
2	1	1	48	8	4
1	1	1	48	10	1
1	1	1	48	12	1
1	1	1	48	33	3
1	1	1	48	35	1
1	1	1	48	38	1
1	1	1	48	38	3
1	1	1	48	44	3
1	1	1	48	47	5
1	1	1	48	61	1
1	1	1	48	63	4
1	1	1	48	70	3
3	1	1	48	76	1
1	1	1	48	81	1
3	1	1	48	85	1
1	1	1	48	91	3
1	1	1	48	96	1
1	1	1	48	101	1
1	1	1	48	107	3
1	1	1	48	110	1
1	1	1	48	111	1
1	1	1	48	112	1
1	1	1	48	121	3
1	1	1	48	122	3
1	1	1	48	126	1
1	1	1	48	145	1
1	1	1	48	146	3
2	1	1	48	148	1
3	1	1	48	150	1
1	1	1	49	9	1
1	1	1	49	15	1
2	1	1	49	22	1
1	1	1	49	37	1
1	1	1	49	39	4
2	1	1	49	40	1
1	1	1	49	41	1
1	1	1	49	41	3
1	1	1	49	42	1
1	1	1	49	43	1
1	1	1	49	44	1
1	1	1	49	45	1
1	1	1	49	45	2
1	1	1	49	46	3
1	1	1	49	52	1
3	1	1	49	52	3
1	1	1	49	53	2
1	1	1	49	55	1
1	1	1	49	57	1
1	1	1	49	62	3
1	1	1	49	65	1
2	1	1	49	66	1
2	1	1	49	66	2
1	1	1	49	67	5
1	1	1	49	70	1
1	1	1	49	71	1
2	1	1	49	71	5
1	1	1	49	79	4
2	1	1	49	90	4
1	1	1	49	91	1
1	1	1	49	95	1
1	1	1	49	95	6
1	1	1	49	98	1
2	1	1	49	110	3
2	1	1	49	114	1
2	1	1	49	115	1
2	1	1	49	120	5
1	1	1	49	122	1
1	1	1	49	123	1
1	1	1	49	124	1
1	1	1	49	135	1
1	1	1	49	137	1
1	1	1	49	139	1
2	1	1	49	143	3
2	1	1	49	144	1
1	1	1	49	147	2
3	1	1	50	9	1
2	1	1	50	10	3
1	1	1	50	14	1
2	1	1	50	16	1
1	1	1	50	26	1
1	1	1	50	27	1
1	1	1	50	42	1
1	1	1	50	60	1
1	1	1	50	82	2
1	1	1	50	87	2
1	1	1	50	94	4
1	1	1	50	98	1
1	1	1	50	109	1
1	1	1	50	120	1
1	1	1	50	120	3
1	1	1	50	124	1
1	1	1	50	138	1
1	1	1	50	141	3
1	1	1	50	149	5
2	1	1	50	151	1
1	1	1	50	152	1
3	1	1	51	3	5
1	1	1	51	9	1
2	1	1	51	16	1
2	1	1	51	18	6
1	1	1	51	19	2
1	1	1	51	23	1
1	1	1	51	24	3
1	1	1	51	25	1
1	1	1	51	33	1
1	1	1	51	39	1
1	1	1	51	39	4
1	1	1	51	41	3
7	1	1	51	45	1
3	1	1	51	52	1
1	1	1	51	54	1
2	1	1	51	57	1
1	1	1	51	62	1
3	1	1	51	67	1
2	1	1	51	78	1
1	1	1	51	86	4
1	1	1	51	98	3
1	1	1	51	99	1
1	1	1	51	100	1
1	1	1	51	104	1
3	1	1	51	109	3
1	1	1	51	113	1
2	1	1	51	120	1
1	1	1	51	122	1
1	1	1	51	123	1
1	1	1	51	126	1
1	1	1	51	130	4
1	1	1	51	139	1
1	1	1	51	141	1
1	1	1	51	143	3
1	1	1	51	147	1
2	1	1	51	148	1
1	1	1	51	151	1
1	1	1	51	151	5
1	1	1	52	3	1
2	1	1	52	10	3
1	1	1	52	22	1
1	1	1	52	24	1
1	1	1	52	29	1
1	1	1	52	38	3
2	1	1	52	45	1
2	1	1	52	45	4
1	1	1	52	57	3
2	1	1	52	62	4
2	1	1	52	66	1
1	1	1	52	71	1
1	1	1	52	73	1
2	1	1	52	74	3
1	1	1	52	75	3
1	1	1	52	81	1
1	1	1	52	81	2
1	1	1	52	82	3
1	1	1	52	88	1
1	1	1	52	96	1
2	1	1	52	103	3
1	1	1	52	108	1
1	1	1	52	109	1
1	1	1	52	114	1
3	1	1	52	138	1
1	1	1	52	139	1
1	1	1	52	140	1
1	1	1	52	143	1
2	1	1	53	3	3
1	1	1	53	5	4
1	1	1	53	9	1
2	1	1	53	10	3
1	1	1	53	19	3
1	1	1	53	20	1
1	1	1	53	58	1
2	1	1	53	59	3
1	1	1	53	65	1
2	1	1	53	69	1
1	1	1	53	70	3
3	1	1	53	75	1
1	1	1	53	76	3
1	1	1	53	84	4
2	1	1	53	93	5
1	1	1	53	94	1
2	1	1	53	99	1
5	1	1	53	106	1
2	1	1	53	106	3
2	1	1	53	116	1
1	1	1	53	119	3
1	1	1	53	127	3
1	1	1	53	129	1
1	1	1	53	129	2
2	1	1	53	149	1
1	1	1	53	150	1
1	1	1	53	151	1
1	1	1	54	1	1
2	1	1	54	19	3
2	1	1	54	24	1
1	1	1	54	45	3
1	1	1	54	46	6
1	1	1	54	56	1
1	1	1	54	64	1
1	1	1	54	70	1
1	1	1	54	71	1
1	1	1	54	71	3
1	1	1	54	91	3
4	1	1	54	94	1
1	1	1	54	100	3
2	1	1	54	105	6
1	1	1	54	106	6
2	1	1	54	107	1
1	1	1	54	117	2
2	1	1	54	129	1
2	1	1	54	133	2
1	1	1	54	138	6
3	1	1	54	139	3
1	1	1	54	139	6
3	1	1	54	143	1
2	1	1	54	144	1
1	1	1	55	5	1
1	1	1	55	9	1
1	1	1	55	44	6
1	1	1	55	46	1
1	1	1	55	62	2
3	1	1	55	69	1
1	1	1	55	79	5
2	1	1	55	85	1
1	1	1	55	91	1
1	1	1	55	93	1
1	1	1	55	114	1
1	1	1	55	118	1
1	1	1	55	120	1
2	1	1	55	128	5
1	1	1	55	129	3
1	1	1	55	134	1
1	1	1	56	1	1
1	1	1	56	1	3
1	1	1	56	4	1
1	1	1	56	6	1
1	1	1	56	7	3
2	1	1	56	10	1
1	1	1	56	14	6
1	1	1	56	19	1
1	1	1	56	26	3
1	1	1	56	26	6
1	1	1	56	36	1
3	1	1	56	38	1
1	1	1	56	41	1
1	1	1	56	49	3
1	1	1	56	53	4
1	1	1	56	58	1
2	1	1	56	63	2
1	1	1	56	66	3
1	1	1	56	73	3
1	1	1	56	73	5
2	1	1	56	81	1
1	1	1	56	83	1
1	1	1	56	87	1
1	1	1	56	98	4
1	1	1	56	100	1
1	1	1	56	102	1
2	1	1	56	103	1
2	1	1	56	105	3
1	1	1	56	115	1
4	1	1	56	116	1
2	1	1	56	116	3
1	1	1	56	124	3
1	1	1	56	125	1
1	1	1	56	133	1
1	1	1	56	135	1
1	1	1	56	140	1
2	1	1	56	143	3
1	1	1	56	144	3
1	1	1	56	146	1
2	1	1	56	152	1
2	1	1	57	7	1
1	1	1	57	8	1
2	1	1	57	10	1
1	1	1	57	14	1
1	1	1	57	18	1
1	1	1	57	21	1
1	1	1	57	22	1
1	1	1	57	24	3
1	1	1	57	27	1
1	1	1	57	28	2
1	1	1	57	29	1
1	1	1	57	31	3
1	1	1	57	34	1
1	1	1	57	37	3
1	1	1	57	38	1
1	1	1	57	38	6
1	1	1	57	39	1
4	1	1	57	40	1
1	1	1	57	40	6
1	1	1	57	42	1
1	1	1	57	53	1
1	1	1	57	57	1
1	1	1	57	59	1
1	1	1	57	60	5
2	1	1	57	67	1
1	1	1	57	71	1
1	1	1	57	73	1
1	1	1	57	85	1
1	1	1	57	91	3
1	1	1	57	96	1
1	1	1	57	102	1
1	1	1	57	112	5
2	1	1	57	120	1
1	1	1	57	122	1
1	1	1	57	123	5
3	1	1	57	124	1
1	1	1	57	125	3
1	1	1	57	140	1
1	1	1	57	143	3
1	1	1	58	6	1
1	1	1	58	6	2
1	1	1	58	11	1
1	1	1	58	20	4
2	1	1	58	22	1
1	1	1	58	27	1
1	1	1	58	27	3
1	1	1	58	30	1
1	1	1	58	37	1
1	1	1	58	41	3
3	1	1	58	42	1
1	1	1	58	47	1
4	1	1	58	54	3
1	1	1	58	55	3
1	1	1	58	56	3
1	1	1	58	57	1
3	1	1	58	68	4
1	1	1	58	73	4
1	1	1	58	78	1
1	1	1	58	79	3
1	1	1	58	83	1
2	1	1	58	88	3
1	1	1	58	94	1
1	1	1	58	97	5
1	1	1	58	100	3
2	1	1	58	103	1
1	1	1	58	104	1
1	1	1	58	104	3
1	1	1	58	105	1
1	1	1	58	106	1
2	1	1	58	106	3
7	1	1	58	109	1
2	1	1	58	110	1
2	1	1	58	115	1
1	1	1	58	123	1
1	1	1	58	124	1
1	1	1	58	124	4
2	1	1	58	125	1
1	1	1	58	126	3
1	1	1	58	128	2
1	1	1	58	130	1
1	1	1	58	134	1
1	1	1	58	138	3
1	1	1	58	143	1
2	1	1	58	146	1
1	1	1	58	147	1
1	1	1	58	149	1
3	1	1	59	9	5
1	1	1	59	11	1
1	1	1	59	15	1
1	1	1	59	33	3
1	1	1	59	47	3
2	1	1	59	49	1
1	1	1	59	75	5
1	1	1	59	81	1
1	1	1	59	90	1
1	1	1	59	101	1
1	1	1	59	108	1
1	1	1	59	110	1
1	1	1	59	112	5
1	1	1	59	130	1
1	1	1	59	142	1
1	1	1	59	145	1
1	1	1	59	149	3
1	1	1	60	5	1
1	1	1	60	14	1
1	1	1	60	18	1
2	1	1	60	22	1
1	1	1	60	62	1
1	1	1	60	66	1
2	1	1	60	67	1
1	1	1	60	74	1
1	1	1	60	84	3
1	1	1	60	97	4
1	1	1	60	99	1
2	1	1	60	102	1
1	1	1	60	103	1
1	1	1	60	106	1
1	1	1	60	109	1
1	1	1	60	109	3
1	1	1	60	115	4
2	1	1	60	124	3
1	1	1	60	130	1
1	1	1	60	132	3
1	1	1	60	133	1
1	1	1	60	134	3
1	1	1	60	135	4
1	1	1	60	138	1
1	1	1	60	140	1
1	1	1	60	144	3
1	1	1	60	146	2
2	1	1	61	1	2
1	1	1	61	3	3
1	1	1	61	6	3
2	1	1	61	13	1
2	1	1	61	16	1
1	1	1	61	18	5
1	1	1	61	20	1
1	1	1	61	30	1
1	1	1	61	41	1
1	1	1	61	51	2
3	1	1	61	57	1
2	1	1	61	66	1
1	1	1	61	87	1
1	1	1	61	99	1
1	1	1	61	103	1
3	1	1	61	111	1
3	1	1	61	118	1
2	1	1	61	138	1
2	1	1	61	140	1
2	1	1	61	143	1
1	1	1	61	150	1
1	1	1	62	6	1
1	1	1	62	16	2
1	1	1	62	20	1
1	1	1	62	26	1
1	1	1	62	29	1
1	1	1	62	34	1
1	1	1	62	36	4
1	1	1	62	42	1
1	1	1	62	45	1
1	1	1	62	49	3
2	1	1	62	55	1
1	1	1	62	59	4
1	1	1	62	74	1
1	1	1	62	78	1
1	1	1	62	93	1
1	1	1	62	105	1
1	1	1	62	115	5
1	1	1	62	119	5
1	1	1	62	120	1
4	1	1	62	125	5
1	1	1	62	141	3
1	1	1	63	11	3
1	1	1	63	19	1
1	1	1	63	24	3
1	1	1	63	25	3
1	1	1	63	35	2
1	1	1	63	42	3
1	1	1	63	46	1
1	1	1	63	53	1
1	1	1	63	61	3
2	1	1	63	68	1
1	1	1	63	69	3
1	1	1	63	74	1
2	1	1	63	81	4
1	1	1	63	83	1
1	1	1	63	87	2
1	1	1	63	94	1
1	1	1	63	96	1
1	1	1	63	102	1
1	1	1	63	104	1
1	1	1	63	105	1
1	1	1	63	123	3
1	1	1	63	129	1
1	1	1	63	131	1
1	1	1	63	137	1
1	1	1	63	137	5
1	1	1	63	141	3
1	1	1	63	146	1
1	1	1	64	2	1
1	1	1	64	3	1
2	1	1	64	4	1
1	1	1	64	12	3
1	1	1	64	14	1
1	1	1	64	19	1
2	1	1	64	27	1
1	1	1	64	31	1
1	1	1	64	44	1
2	1	1	64	49	2
1	1	1	64	53	1
1	1	1	64	59	1
2	1	1	64	69	3
1	1	1	64	70	1
1	1	1	64	70	2
1	1	1	64	71	1
1	1	1	64	74	1
1	1	1	64	91	1
3	1	1	64	92	1
1	1	1	64	96	1
1	1	1	64	97	1
1	1	1	64	98	1
1	1	1	64	110	1
1	1	1	64	115	1
2	1	1	64	122	1
6	1	1	64	124	6
1	1	1	64	125	1
1	1	1	64	137	1
2	1	1	64	145	3
1	1	1	65	6	2
1	1	1	65	10	1
1	1	1	65	12	5
3	1	1	65	15	1
2	1	1	65	22	1
1	1	1	65	24	6
3	1	1	65	31	1
1	1	1	65	34	1
1	1	1	65	35	3
1	1	1	65	37	2
1	1	1	65	42	1
1	1	1	65	45	1
1	1	1	65	46	1
3	1	1	65	52	3
1	1	1	65	63	1
1	1	1	65	67	1
1	1	1	65	67	3
1	1	1	65	71	1
1	1	1	65	73	1
2	1	1	65	74	1
2	1	1	65	76	3
2	1	1	65	89	3
1	1	1	65	93	1
1	1	1	65	96	3
1	1	1	65	99	3
1	1	1	65	102	1
2	1	1	65	103	1
1	1	1	65	103	5
1	1	1	65	105	1
1	1	1	65	106	1
1	1	1	65	112	1
2	1	1	65	115	1
1	1	1	65	116	2
1	1	1	65	126	4
2	1	1	65	127	1
1	1	1	65	133	1
2	1	1	65	137	4
1	1	1	65	138	1
4	1	1	65	143	1
2	1	1	66	4	1
1	1	1	66	16	1
1	1	1	66	17	1
2	1	1	66	19	1
1	1	1	66	26	1
1	1	1	66	38	4
1	1	1	66	41	1
1	1	1	66	41	3
2	1	1	66	44	6
1	1	1	66	66	1
1	1	1	66	69	1
1	1	1	66	83	2
1	1	1	66	86	1
1	1	1	66	86	2
1	1	1	66	107	3
2	1	1	66	119	6
1	1	1	67	1	1
1	1	1	67	10	1
1	1	1	67	11	1
1	1	1	67	15	3
1	1	1	67	20	6
1	1	1	67	23	1
1	1	1	67	29	2
1	1	1	67	35	3
1	1	1	67	36	1
1	1	1	67	39	1
1	1	1	67	39	3
1	1	1	67	40	6
1	1	1	67	45	1
1	1	1	67	49	1
2	1	1	67	52	5
2	1	1	67	56	1
1	1	1	67	63	3
1	1	1	67	68	1
2	1	1	67	81	1
1	1	1	67	86	1
1	1	1	67	88	3
1	1	1	67	91	4
2	1	1	67	105	6
1	1	1	67	107	1
1	1	1	67	109	1
2	1	1	67	109	3
2	1	1	67	111	1
1	1	1	67	115	2
1	1	1	67	118	1
1	1	1	67	121	1
1	1	1	67	135	1
3	1	1	67	136	1
1	1	1	67	145	1
1	1	1	67	151	1
1	1	1	68	11	1
4	1	1	68	11	2
3	1	1	68	11	3
1	1	1	68	15	1
1	1	1	68	18	3
1	1	1	68	21	4
1	1	1	68	23	3
1	1	1	68	25	1
1	1	1	68	47	4
1	1	1	68	70	1
3	1	1	68	90	1
5	1	1	68	101	1
1	1	1	68	106	1
1	1	1	68	106	3
1	1	1	68	110	1
1	1	1	68	115	1
1	1	1	68	119	1
1	1	1	68	120	1
1	1	1	68	124	1
1	1	1	68	126	3
1	1	1	68	130	1
1	1	1	68	132	4
1	1	1	68	139	1
1	1	1	68	151	1
1	1	1	69	7	1
1	1	1	69	10	5
1	1	1	69	11	1
1	1	1	69	12	1
[truncated: 998,000+ more rows]
