# Supplementary material for: Flexibility-tuning of dual-display DNA-encoded chemical libraries facilitates cyclic peptide ligand discovery
Source: Nat Commun. 2025 Apr 5;16:3273. doi: 10.1038/s41467-025-58507-w (PMC11972359; doi:10.1038/s41467-025-58507-w)
Supplement: Supplementary file 4 — Source Data [file 41467_2025_58507_MOESM4_ESM.zip › Source_Data_Files_Selections/NSP14_Sel1_3.txt]

Count	Code1	Code2	Code3	Code4	Code5
1	1	1	1	6	6
1	1	1	1	12	1
1	1	1	1	41	3
1	1	1	1	43	1
1	1	1	1	61	4
1	1	1	1	66	1
1	1	1	1	109	4
1	1	1	1	111	1
1	1	1	1	112	3
1	1	1	1	112	5
1	1	1	1	120	1
1	1	1	1	124	1
1	1	1	1	132	4
2	1	1	1	137	1
1	1	1	2	3	1
1	1	1	2	21	1
1	1	1	2	22	2
1	1	1	2	23	1
1	1	1	2	36	1
1	1	1	2	59	1
1	1	1	2	63	1
1	1	1	2	74	1
1	1	1	2	81	1
1	1	1	2	90	2
1	1	1	2	120	1
1	1	1	2	120	2
1	1	1	2	125	2
1	1	1	2	129	1
1	1	1	2	134	1
1	1	1	2	141	1
1	1	1	2	141	2
1	1	1	2	143	2
1	1	1	2	151	1
1	1	1	3	7	1
3	1	1	3	9	1
1	1	1	3	11	3
1	1	1	3	24	1
1	1	1	3	31	1
1	1	1	3	38	1
3	1	1	3	84	2
2	1	1	3	93	3
1	1	1	3	99	1
1	1	1	3	100	1
1	1	1	3	103	1
1	1	1	3	108	1
1	1	1	3	109	1
1	1	1	3	141	1
1	1	1	3	144	1
2	1	1	3	145	1
2	1	1	3	152	5
1	1	1	4	9	1
1	1	1	4	10	1
1	1	1	4	13	1
2	1	1	4	21	1
1	1	1	4	22	1
1	1	1	4	24	3
1	1	1	4	27	3
1	1	1	4	39	1
1	1	1	4	53	3
2	1	1	4	67	3
1	1	1	4	68	2
2	1	1	4	70	1
1	1	1	4	77	6
2	1	1	4	84	3
1	1	1	4	87	1
1	1	1	4	103	1
1	1	1	4	109	1
1	1	1	4	111	1
1	1	1	4	129	1
1	1	1	4	131	1
1	1	1	4	138	3
1	1	1	4	141	1
1	1	1	4	145	1
1	1	1	4	147	3
1	1	1	4	148	1
1	1	1	5	1	4
1	1	1	5	8	1
1	1	1	5	37	1
2	1	1	5	46	1
1	1	1	5	73	1
1	1	1	5	75	1
1	1	1	5	110	1
1	1	1	5	117	1
1	1	1	5	122	2
1	1	1	5	144	2
3	1	1	5	147	1
1	1	1	5	151	2
1	1	1	6	8	1
1	1	1	6	14	1
1	1	1	6	20	1
1	1	1	6	21	1
2	1	1	6	24	4
2	1	1	6	25	3
1	1	1	6	28	1
1	1	1	6	32	1
1	1	1	6	37	1
2	1	1	6	49	1
2	1	1	6	51	1
1	1	1	6	53	3
1	1	1	6	61	2
1	1	1	6	67	1
1	1	1	6	68	2
3	1	1	6	70	1
1	1	1	6	74	1
1	1	1	6	84	2
1	1	1	6	86	6
1	1	1	6	97	1
1	1	1	6	111	1
1	1	1	6	120	3
1	1	1	6	121	1
1	1	1	6	129	3
1	1	1	6	144	1
1	1	1	6	147	1
1	1	1	7	5	1
1	1	1	7	8	1
1	1	1	7	14	1
1	1	1	7	19	1
1	1	1	7	22	1
1	1	1	7	76	6
1	1	1	7	105	1
1	1	1	7	138	1
1	1	1	8	12	1
1	1	1	8	28	1
2	1	1	8	31	1
1	1	1	8	54	1
1	1	1	8	67	1
1	1	1	8	86	1
2	1	1	8	91	2
1	1	1	8	106	5
1	1	1	8	108	1
2	1	1	8	117	2
1	1	1	8	125	1
1	1	1	8	127	1
2	1	1	8	130	6
1	1	1	9	4	1
1	1	1	9	6	2
1	1	1	9	21	1
1	1	1	9	32	6
2	1	1	9	33	1
1	1	1	9	43	1
1	1	1	9	44	3
1	1	1	9	58	1
1	1	1	9	62	1
1	1	1	9	69	1
1	1	1	9	78	1
1	1	1	9	81	1
1	1	1	9	88	3
1	1	1	9	101	1
1	1	1	9	120	1
1	1	1	9	129	4
1	1	1	9	132	2
1	1	1	9	141	2
1	1	1	9	144	1
1	1	1	9	145	1
1	1	1	10	12	1
1	1	1	10	14	2
1	1	1	10	14	3
1	1	1	10	23	1
1	1	1	10	39	1
1	1	1	10	50	4
1	1	1	10	51	1
2	1	1	10	53	1
2	1	1	10	58	1
2	1	1	10	59	1
1	1	1	10	59	3
1	1	1	10	66	2
1	1	1	10	74	1
1	1	1	10	83	1
1	1	1	10	98	3
1	1	1	10	102	2
4	1	1	10	115	4
1	1	1	10	116	3
1	1	1	10	120	5
1	1	1	10	133	1
1	1	1	11	3	2
2	1	1	11	3	3
3	1	1	11	7	1
1	1	1	11	10	1
1	1	1	11	20	1
1	1	1	11	21	2
1	1	1	11	31	1
1	1	1	11	34	1
3	1	1	11	38	3
1	1	1	11	41	1
1	1	1	11	42	1
1	1	1	11	43	2
1	1	1	11	44	5
1	1	1	11	67	3
2	1	1	11	68	1
1	1	1	11	69	1
1	1	1	11	71	1
2	1	1	11	73	1
1	1	1	11	74	1
2	1	1	11	77	1
1	1	1	11	81	1
1	1	1	11	83	1
1	1	1	11	86	4
1	1	1	11	101	1
1	1	1	11	105	1
1	1	1	11	107	1
1	1	1	11	121	1
1	1	1	11	130	1
2	1	1	11	131	1
1	1	1	11	135	1
3	1	1	11	138	1
1	1	1	11	139	1
1	1	1	11	144	6
1	1	1	11	147	1
1	1	1	12	6	1
1	1	1	12	27	1
1	1	1	12	27	2
2	1	1	12	36	1
1	1	1	12	66	1
2	1	1	12	91	6
2	1	1	12	96	1
1	1	1	12	103	1
1	1	1	12	112	2
1	1	1	12	130	1
1	1	1	13	1	1
2	1	1	13	16	1
1	1	1	13	17	3
1	1	1	13	32	1
3	1	1	13	38	1
1	1	1	13	40	1
1	1	1	13	42	1
1	1	1	13	53	2
1	1	1	13	57	5
1	1	1	13	58	1
1	1	1	13	59	1
3	1	1	13	66	1
1	1	1	13	69	6
1	1	1	13	77	1
1	1	1	13	81	1
1	1	1	13	105	1
1	1	1	13	124	1
1	1	1	13	132	1
1	1	1	13	137	1
1	1	1	13	137	4
1	1	1	13	146	6
1	1	1	13	151	2
1	1	1	14	6	2
1	1	1	14	6	5
1	1	1	14	9	1
2	1	1	14	12	1
2	1	1	14	15	1
1	1	1	14	20	1
1	1	1	14	25	1
2	1	1	14	27	1
3	1	1	14	43	1
1	1	1	14	43	3
2	1	1	14	47	1
1	1	1	14	50	2
1	1	1	14	51	3
1	1	1	14	60	3
1	1	1	14	62	1
2	1	1	14	75	3
2	1	1	14	82	1
1	1	1	14	84	1
2	1	1	14	84	5
1	1	1	14	85	1
1	1	1	14	86	1
1	1	1	14	86	2
1	1	1	14	107	1
2	1	1	14	108	2
2	1	1	14	115	1
1	1	1	14	118	1
2	1	1	14	125	1
1	1	1	14	125	2
1	1	1	14	129	1
1	1	1	14	136	1
1	1	1	14	138	5
1	1	1	15	2	4
1	1	1	15	5	1
2	1	1	15	10	1
3	1	1	15	10	4
1	1	1	15	12	1
2	1	1	15	12	5
1	1	1	15	18	1
2	1	1	15	20	3
2	1	1	15	23	2
1	1	1	15	29	1
1	1	1	15	37	5
1	1	1	15	39	1
1	1	1	15	42	6
1	1	1	15	56	1
1	1	1	15	57	3
1	1	1	15	61	1
1	1	1	15	66	1
1	1	1	15	67	1
1	1	1	15	84	5
1	1	1	15	89	1
1	1	1	15	90	1
1	1	1	15	95	1
1	1	1	15	96	1
1	1	1	15	97	1
1	1	1	15	100	1
2	1	1	15	108	3
1	1	1	15	121	2
1	1	1	15	124	1
1	1	1	15	152	1
2	1	1	16	6	3
1	1	1	16	12	1
1	1	1	16	17	1
1	1	1	16	23	6
1	1	1	16	25	2
3	1	1	16	30	3
1	1	1	16	32	1
2	1	1	16	47	1
1	1	1	16	49	1
1	1	1	16	59	1
2	1	1	16	63	1
1	1	1	16	69	1
1	1	1	16	76	3
1	1	1	16	78	1
1	1	1	16	95	1
1	1	1	16	129	1
2	1	1	16	134	1
1	1	1	16	134	4
1	1	1	16	146	1
1	1	1	17	1	1
1	1	1	17	7	1
2	1	1	17	11	3
1	1	1	17	18	1
2	1	1	17	21	1
1	1	1	17	23	1
1	1	1	17	35	1
1	1	1	17	47	2
2	1	1	17	52	1
1	1	1	17	68	3
1	1	1	17	84	1
1	1	1	17	84	3
1	1	1	17	100	1
1	1	1	17	103	1
1	1	1	17	103	2
1	1	1	17	109	1
1	1	1	17	115	1
1	1	1	17	150	3
1	1	1	18	3	1
1	1	1	18	6	1
2	1	1	18	9	1
1	1	1	18	12	3
2	1	1	18	31	1
1	1	1	18	42	1
2	1	1	18	64	1
1	1	1	18	80	1
1	1	1	18	81	1
1	1	1	18	87	2
1	1	1	18	93	3
1	1	1	18	115	1
1	1	1	18	129	1
1	1	1	18	136	4
1	1	1	18	137	1
1	1	1	19	20	1
1	1	1	19	27	1
1	1	1	19	28	1
1	1	1	19	30	3
1	1	1	19	48	3
1	1	1	19	50	2
1	1	1	19	55	1
1	1	1	19	57	1
1	1	1	19	110	1
1	1	1	19	122	1
1	1	1	19	130	1
1	1	1	19	131	1
1	1	1	20	16	1
1	1	1	20	19	1
1	1	1	20	22	5
1	1	1	20	31	6
1	1	1	20	34	1
2	1	1	20	41	1
1	1	1	20	49	1
1	1	1	20	59	3
1	1	1	20	90	1
1	1	1	20	99	1
2	1	1	20	105	4
1	1	1	20	111	2
1	1	1	20	112	1
2	1	1	20	129	4
1	1	1	20	135	3
4	1	1	20	143	3
1	1	1	21	21	1
1	1	1	21	22	1
1	1	1	21	27	3
1	1	1	21	42	2
1	1	1	21	44	1
2	1	1	21	71	1
1	1	1	21	74	1
1	1	1	21	75	1
1	1	1	21	84	3
2	1	1	21	91	2
1	1	1	21	121	6
1	1	1	21	130	1
1	1	1	21	135	1
1	1	1	21	143	1
1	1	1	21	146	1
1	1	1	21	147	1
1	1	1	21	150	1
2	1	1	21	152	1
1	1	1	22	4	1
2	1	1	22	4	2
1	1	1	22	6	1
1	1	1	22	20	5
2	1	1	22	34	1
1	1	1	22	37	3
1	1	1	22	38	1
1	1	1	22	46	1
1	1	1	22	62	1
1	1	1	22	75	1
1	1	1	22	81	1
1	1	1	22	84	3
1	1	1	22	89	1
1	1	1	22	90	1
1	1	1	22	91	4
2	1	1	22	95	1
1	1	1	22	99	1
1	1	1	22	99	2
1	1	1	22	102	4
1	1	1	22	104	3
1	1	1	22	115	2
1	1	1	22	123	3
2	1	1	22	128	2
1	1	1	22	129	1
2	1	1	22	131	1
1	1	1	22	134	1
1	1	1	23	8	1
1	1	1	23	10	1
2	1	1	23	16	1
1	1	1	23	19	6
2	1	1	23	22	1
1	1	1	23	26	1
1	1	1	23	30	1
2	1	1	23	37	1
2	1	1	23	39	2
1	1	1	23	42	3
1	1	1	23	47	1
1	1	1	23	50	4
1	1	1	23	52	1
1	1	1	23	55	1
1	1	1	23	57	1
1	1	1	23	64	5
1	1	1	23	65	2
2	1	1	23	66	1
1	1	1	23	70	3
2	1	1	23	72	1
1	1	1	23	76	5
1	1	1	23	78	1
1	1	1	23	82	1
1	1	1	23	89	3
2	1	1	23	95	1
2	1	1	23	96	1
1	1	1	23	97	1
1	1	1	23	111	2
1	1	1	23	116	4
1	1	1	23	117	3
1	1	1	23	121	1
1	1	1	23	126	2
1	1	1	23	127	3
1	1	1	23	143	1
2	1	1	23	144	5
1	1	1	24	1	1
1	1	1	24	15	1
1	1	1	24	21	4
1	1	1	24	23	1
1	1	1	24	27	5
1	1	1	24	28	4
1	1	1	24	31	1
1	1	1	24	40	1
1	1	1	24	41	3
2	1	1	24	42	3
1	1	1	24	44	1
3	1	1	24	47	4
1	1	1	24	48	3
1	1	1	24	66	1
1	1	1	24	71	4
1	1	1	24	76	1
1	1	1	24	76	3
1	1	1	24	98	1
1	1	1	24	115	3
1	1	1	24	140	3
1	1	1	24	141	1
1	1	1	25	4	2
1	1	1	25	15	3
1	1	1	25	17	1
1	1	1	25	18	1
1	1	1	25	20	2
1	1	1	25	36	1
1	1	1	25	39	1
2	1	1	25	53	2
1	1	1	25	58	2
1	1	1	25	59	6
1	1	1	25	69	1
1	1	1	25	75	1
2	1	1	25	95	6
1	1	1	25	103	2
2	1	1	25	105	5
1	1	1	25	124	1
1	1	1	25	124	2
1	1	1	25	127	4
2	1	1	25	130	1
1	1	1	25	131	1
1	1	1	25	142	1
1	1	1	26	2	4
1	1	1	26	5	1
2	1	1	26	6	1
2	1	1	26	12	1
2	1	1	26	22	1
2	1	1	26	32	2
2	1	1	26	36	1
3	1	1	26	37	1
1	1	1	26	43	1
1	1	1	26	51	1
1	1	1	26	54	1
1	1	1	26	56	1
1	1	1	26	58	1
1	1	1	26	67	3
2	1	1	26	71	1
1	1	1	26	72	3
1	1	1	26	73	1
3	1	1	26	83	1
2	1	1	26	86	1
3	1	1	26	108	1
1	1	1	26	113	3
1	1	1	26	120	1
1	1	1	26	122	1
1	1	1	26	125	2
1	1	1	26	126	2
1	1	1	26	127	1
1	1	1	26	131	1
1	1	1	26	134	1
1	1	1	26	138	1
2	1	1	26	144	1
2	1	1	26	146	5
1	1	1	26	147	3
1	1	1	26	151	1
3	1	1	27	9	1
1	1	1	27	19	1
1	1	1	27	33	1
1	1	1	27	43	1
1	1	1	27	116	1
1	1	1	27	116	3
1	1	1	27	123	1
1	1	1	27	123	3
1	1	1	27	125	1
2	1	1	27	151	2
1	1	1	27	152	1
1	1	1	28	6	1
1	1	1	28	10	1
1	1	1	28	15	2
1	1	1	28	32	6
1	1	1	28	101	6
2	1	1	28	103	1
1	1	1	28	105	1
1	1	1	28	132	1
1	1	1	28	146	1
1	1	1	29	1	5
2	1	1	29	10	2
1	1	1	29	16	1
1	1	1	29	35	3
1	1	1	29	36	2
1	1	1	29	38	1
1	1	1	29	48	2
1	1	1	29	50	1
1	1	1	29	51	6
1	1	1	29	53	1
1	1	1	29	61	1
1	1	1	29	61	2
1	1	1	29	66	6
1	1	1	29	71	1
1	1	1	29	81	1
1	1	1	29	86	1
1	1	1	29	88	1
1	1	1	29	97	1
1	1	1	29	97	3
1	1	1	29	105	1
3	1	1	29	110	1
1	1	1	29	120	1
2	1	1	29	124	1
1	1	1	29	130	1
1	1	1	29	130	2
1	1	1	29	134	3
1	1	1	30	8	2
1	1	1	30	9	1
1	1	1	30	10	4
2	1	1	30	20	1
2	1	1	30	30	1
1	1	1	30	43	2
1	1	1	30	45	2
1	1	1	30	52	1
1	1	1	30	58	1
1	1	1	30	62	1
1	1	1	30	63	1
1	1	1	30	86	1
1	1	1	30	92	2
1	1	1	30	101	1
1	1	1	30	109	1
2	1	1	30	111	1
1	1	1	30	121	2
1	1	1	30	125	1
1	1	1	30	127	1
1	1	1	30	138	2
1	1	1	30	139	2
1	1	1	30	140	1
2	1	1	30	144	1
1	1	1	31	10	1
2	1	1	31	48	1
1	1	1	31	53	1
1	1	1	31	61	1
2	1	1	31	74	6
1	1	1	31	115	1
1	1	1	31	127	3
1	1	1	31	137	4
1	1	1	31	138	1
1	1	1	31	138	2
1	1	1	31	146	1
1	1	1	31	152	1
1	1	1	32	2	3
1	1	1	32	45	1
1	1	1	32	56	1
1	1	1	32	56	2
1	1	1	32	58	1
1	1	1	32	65	6
1	1	1	32	69	1
1	1	1	32	77	3
1	1	1	32	108	1
1	1	1	32	113	1
1	1	1	32	116	1
1	1	1	32	119	1
1	1	1	32	131	1
1	1	1	33	20	4
1	1	1	33	22	1
1	1	1	33	29	1
2	1	1	33	29	4
1	1	1	33	35	1
1	1	1	33	39	2
1	1	1	33	52	1
1	1	1	33	57	2
1	1	1	33	62	1
2	1	1	33	62	3
1	1	1	33	70	3
1	1	1	33	76	1
1	1	1	33	86	2
3	1	1	33	106	1
1	1	1	33	111	1
1	1	1	33	138	1
5	1	1	34	1	2
2	1	1	34	15	4
1	1	1	34	19	5
1	1	1	34	20	1
1	1	1	34	20	6
1	1	1	34	23	2
1	1	1	34	23	3
1	1	1	34	24	1
1	1	1	34	25	1
1	1	1	34	28	1
1	1	1	34	36	1
1	1	1	34	39	3
2	1	1	34	42	1
2	1	1	34	58	3
1	1	1	34	61	3
1	1	1	34	61	5
1	1	1	34	67	4
1	1	1	34	68	1
1	1	1	34	69	1
1	1	1	34	71	1
1	1	1	34	74	2
1	1	1	34	83	3
1	1	1	34	89	1
1	1	1	34	91	3
1	1	1	34	94	1
2	1	1	34	99	1
2	1	1	34	103	1
1	1	1	34	104	1
1	1	1	34	118	1
2	1	1	34	119	1
1	1	1	34	123	6
2	1	1	34	137	1
2	1	1	34	145	1
1	1	1	34	145	2
1	1	1	35	5	1
2	1	1	35	11	6
1	1	1	35	15	2
1	1	1	35	20	2
1	1	1	35	23	6
2	1	1	35	39	1
2	1	1	35	43	1
4	1	1	35	64	1
1	1	1	35	67	1
1	1	1	35	68	1
4	1	1	35	72	3
2	1	1	35	81	1
1	1	1	35	105	1
1	1	1	35	115	1
1	1	1	35	125	1
1	1	1	35	143	5
1	1	1	36	1	4
3	1	1	36	20	4
3	1	1	36	27	1
1	1	1	36	34	2
1	1	1	36	38	1
1	1	1	36	38	2
1	1	1	36	42	1
1	1	1	36	55	3
1	1	1	36	62	2
1	1	1	36	62	3
2	1	1	36	65	1
3	1	1	36	77	1
2	1	1	36	78	6
1	1	1	36	89	1
2	1	1	36	91	1
1	1	1	36	97	1
1	1	1	36	99	2
2	1	1	36	103	1
3	1	1	36	105	1
2	1	1	36	139	3
1	1	1	36	146	1
1	1	1	36	147	2
1	1	1	36	148	1
1	1	1	37	2	1
1	1	1	37	4	3
1	1	1	37	8	1
2	1	1	37	14	2
1	1	1	37	14	4
1	1	1	37	17	5
1	1	1	37	24	6
1	1	1	37	27	4
1	1	1	37	39	1
1	1	1	37	42	2
1	1	1	37	46	1
1	1	1	37	49	1
2	1	1	37	53	4
1	1	1	37	66	1
1	1	1	37	75	1
1	1	1	37	75	3
1	1	1	37	80	2
1	1	1	37	80	3
1	1	1	37	88	6
1	1	1	37	90	1
2	1	1	37	91	1
1	1	1	37	97	1
1	1	1	37	103	1
1	1	1	37	126	4
1	1	1	37	129	1
1	1	1	37	130	3
1	1	1	37	134	2
2	1	1	37	139	2
1	1	1	37	140	1
1	1	1	37	144	1
1	1	1	37	145	1
1	1	1	38	4	2
1	1	1	38	6	2
1	1	1	38	8	1
1	1	1	38	9	1
3	1	1	38	10	1
1	1	1	38	11	1
1	1	1	38	12	6
1	1	1	38	15	1
1	1	1	38	16	1
1	1	1	38	18	1
1	1	1	38	24	1
1	1	1	38	29	1
1	1	1	38	30	1
1	1	1	38	43	1
2	1	1	38	47	1
1	1	1	38	49	1
1	1	1	38	58	3
1	1	1	38	59	1
1	1	1	38	60	1
2	1	1	38	68	1
1	1	1	38	68	3
1	1	1	38	75	1
1	1	1	38	79	4
2	1	1	38	81	1
1	1	1	38	81	5
1	1	1	38	84	3
3	1	1	38	87	1
2	1	1	38	102	1
1	1	1	38	103	1
1	1	1	38	109	4
1	1	1	38	111	6
1	1	1	38	114	1
1	1	1	38	116	1
2	1	1	38	118	2
3	1	1	38	120	1
1	1	1	38	122	1
1	1	1	38	133	2
1	1	1	38	139	4
1	1	1	38	140	1
1	1	1	38	145	1
1	1	1	39	7	6
1	1	1	39	8	1
1	1	1	39	11	1
1	1	1	39	12	1
1	1	1	39	15	1
1	1	1	39	19	1
1	1	1	39	33	1
2	1	1	39	34	5
1	1	1	39	38	1
1	1	1	39	42	1
2	1	1	39	48	3
2	1	1	39	56	1
1	1	1	39	58	1
2	1	1	39	69	3
2	1	1	39	74	3
1	1	1	39	76	1
1	1	1	39	82	1
1	1	1	39	84	1
1	1	1	39	85	1
1	1	1	39	87	1
3	1	1	39	87	4
2	1	1	39	88	1
1	1	1	39	95	1
1	1	1	39	99	5
1	1	1	39	108	2
1	1	1	39	111	1
1	1	1	39	112	3
1	1	1	39	112	4
1	1	1	39	118	1
1	1	1	39	122	1
2	1	1	39	123	3
1	1	1	39	129	1
2	1	1	39	133	1
2	1	1	39	146	1
2	1	1	40	3	1
1	1	1	40	7	1
4	1	1	40	9	1
1	1	1	40	15	1
1	1	1	40	29	4
1	1	1	40	37	3
1	1	1	40	41	1
1	1	1	40	43	3
1	1	1	40	48	2
1	1	1	40	53	1
2	1	1	40	57	1
3	1	1	40	62	6
2	1	1	40	80	2
2	1	1	40	82	1
2	1	1	40	106	1
1	1	1	40	106	5
1	1	1	40	112	1
1	1	1	40	137	3
1	1	1	40	140	2
1	1	1	40	146	1
1	1	1	40	150	1
1	1	1	41	1	6
1	1	1	41	3	1
1	1	1	41	10	4
1	1	1	41	14	1
1	1	1	41	18	1
1	1	1	41	22	1
1	1	1	41	26	3
1	1	1	41	27	1
1	1	1	41	35	1
1	1	1	41	43	1
1	1	1	41	83	3
1	1	1	41	91	1
1	1	1	41	101	3
1	1	1	41	112	1
1	1	1	41	116	4
1	1	1	41	133	3
1	1	1	41	139	1
1	1	1	41	152	3
1	1	1	42	8	1
1	1	1	42	9	1
1	1	1	42	12	1
1	1	1	42	18	1
1	1	1	42	34	1
2	1	1	42	36	1
1	1	1	42	36	3
1	1	1	42	40	5
1	1	1	42	47	3
1	1	1	42	58	1
1	1	1	42	63	1
1	1	1	42	107	1
1	1	1	42	107	3
1	1	1	43	8	1
1	1	1	43	11	1
1	1	1	43	14	6
1	1	1	43	38	4
1	1	1	43	59	3
1	1	1	43	65	4
1	1	1	43	75	1
1	1	1	43	76	1
1	1	1	43	83	1
1	1	1	43	87	1
1	1	1	43	90	2
1	1	1	43	109	1
1	1	1	43	110	1
1	1	1	43	116	2
1	1	1	43	127	1
1	1	1	43	132	5
1	1	1	43	138	1
1	1	1	43	143	1
1	1	1	43	145	5
1	1	1	43	147	1
1	1	1	43	148	1
1	1	1	43	152	1
1	1	1	44	5	1
1	1	1	44	6	3
1	1	1	44	18	1
1	1	1	44	20	1
1	1	1	44	22	1
2	1	1	44	34	1
2	1	1	44	34	3
1	1	1	44	39	3
1	1	1	44	39	5
1	1	1	44	44	1
1	1	1	44	45	1
1	1	1	44	57	1
1	1	1	44	58	1
1	1	1	44	73	1
1	1	1	44	90	1
1	1	1	44	93	1
1	1	1	44	98	6
1	1	1	44	106	1
1	1	1	44	115	2
1	1	1	44	126	3
2	1	1	44	144	1
2	1	1	44	149	1
2	1	1	45	1	1
1	1	1	45	2	4
1	1	1	45	5	1
3	1	1	45	7	1
1	1	1	45	8	4
1	1	1	45	12	3
1	1	1	45	20	1
1	1	1	45	27	2
1	1	1	45	28	1
1	1	1	45	40	1
1	1	1	45	50	3
1	1	1	45	52	2
1	1	1	45	58	4
1	1	1	45	59	1
1	1	1	45	65	1
1	1	1	45	68	1
2	1	1	45	82	1
1	1	1	45	82	5
1	1	1	45	87	3
1	1	1	45	90	1
2	1	1	45	95	5
1	1	1	45	105	6
1	1	1	45	109	1
2	1	1	45	117	1
1	1	1	45	122	3
2	1	1	45	143	3
1	1	1	45	149	1
2	1	1	46	3	1
1	1	1	46	4	1
1	1	1	46	6	1
1	1	1	46	7	3
2	1	1	46	27	1
1	1	1	46	43	1
1	1	1	46	63	1
1	1	1	46	70	2
1	1	1	46	72	5
1	1	1	46	78	5
1	1	1	46	91	1
1	1	1	46	105	1
3	1	1	46	115	6
1	1	1	46	121	1
1	1	1	46	127	1
1	1	1	46	134	1
1	1	1	46	135	1
2	1	1	46	147	4
1	1	1	47	11	2
1	1	1	47	17	4
1	1	1	47	20	4
2	1	1	47	26	1
1	1	1	47	28	1
2	1	1	47	32	1
3	1	1	47	42	1
2	1	1	47	45	1
1	1	1	47	55	2
1	1	1	47	67	6
1	1	1	47	74	1
1	1	1	47	82	1
1	1	1	47	94	2
1	1	1	47	102	1
1	1	1	47	111	1
1	1	1	47	111	3
2	1	1	47	115	3
2	1	1	47	120	1
2	1	1	47	123	1
2	1	1	47	125	1
1	1	1	47	127	1
1	1	1	47	129	2
2	1	1	47	135	1
2	1	1	47	141	5
1	1	1	47	145	1
1	1	1	47	150	1
1	1	1	48	2	1
2	1	1	48	4	1
1	1	1	48	14	1
1	1	1	48	18	2
2	1	1	48	19	1
3	1	1	48	20	1
2	1	1	48	21	4
1	1	1	48	29	2
1	1	1	48	31	4
1	1	1	48	37	3
1	1	1	48	40	1
1	1	1	48	41	1
1	1	1	48	43	1
1	1	1	48	43	3
1	1	1	48	46	1
1	1	1	48	61	1
1	1	1	48	67	1
1	1	1	48	74	1
1	1	1	48	82	5
2	1	1	48	83	1
1	1	1	48	104	1
1	1	1	48	106	1
1	1	1	48	112	2
1	1	1	48	115	1
1	1	1	48	119	2
1	1	1	48	120	1
2	1	1	48	132	3
2	1	1	48	133	1
2	1	1	48	136	1
2	1	1	48	138	4
1	1	1	48	146	1
1	1	1	49	1	6
2	1	1	49	3	1
1	1	1	49	3	2
1	1	1	49	3	4
1	1	1	49	4	1
1	1	1	49	6	6
1	1	1	49	7	1
1	1	1	49	10	1
3	1	1	49	22	2
1	1	1	49	23	3
1	1	1	49	26	1
1	1	1	49	31	1
1	1	1	49	34	6
1	1	1	49	35	1
2	1	1	49	36	1
3	1	1	49	42	1
1	1	1	49	44	1
1	1	1	49	54	1
1	1	1	49	58	2
1	1	1	49	66	1
1	1	1	49	73	1
1	1	1	49	91	1
2	1	1	49	91	2
1	1	1	49	101	1
1	1	1	49	105	1
1	1	1	49	106	6
1	1	1	49	120	5
1	1	1	49	124	1
1	1	1	49	133	3
1	1	1	49	140	1
1	1	1	49	146	1
3	1	1	50	7	2
1	1	1	50	7	3
1	1	1	50	20	1
1	1	1	50	23	3
1	1	1	50	29	1
1	1	1	50	36	1
1	1	1	50	50	1
1	1	1	50	57	1
1	1	1	50	59	1
1	1	1	50	91	1
1	1	1	50	109	1
1	1	1	50	112	3
1	1	1	50	140	1
1	1	1	51	2	2
1	1	1	51	4	1
1	1	1	51	7	1
1	1	1	51	11	1
1	1	1	51	17	1
1	1	1	51	18	3
1	1	1	51	19	1
1	1	1	51	24	4
1	1	1	51	29	3
1	1	1	51	31	1
2	1	1	51	37	1
1	1	1	51	42	1
1	1	1	51	44	1
1	1	1	51	48	1
1	1	1	51	49	2
1	1	1	51	50	1
1	1	1	51	60	1
1	1	1	51	62	1
1	1	1	51	63	1
1	1	1	51	74	1
1	1	1	51	75	3
1	1	1	51	101	1
1	1	1	51	103	6
1	1	1	51	105	1
2	1	1	51	119	3
2	1	1	51	133	3
1	1	1	51	152	3
1	1	1	52	2	2
1	1	1	52	3	1
1	1	1	52	6	1
1	1	1	52	14	1
1	1	1	52	23	1
1	1	1	52	34	3
1	1	1	52	48	2
1	1	1	52	49	2
1	1	1	52	56	1
1	1	1	52	60	4
1	1	1	52	63	1
1	1	1	52	66	2
1	1	1	52	67	1
1	1	1	52	74	1
1	1	1	52	82	3
1	1	1	52	83	1
1	1	1	52	83	6
1	1	1	52	89	2
1	1	1	52	92	3
1	1	1	52	100	1
2	1	1	52	101	1
4	1	1	52	129	1
2	1	1	53	27	1
1	1	1	53	27	3
1	1	1	53	30	1
1	1	1	53	40	1
1	1	1	53	41	1
3	1	1	53	48	1
1	1	1	53	90	1
1	1	1	53	91	1
1	1	1	53	91	5
1	1	1	53	109	6
1	1	1	53	114	1
1	1	1	53	118	1
1	1	1	53	133	1
1	1	1	53	134	1
1	1	1	53	135	1
1	1	1	54	4	3
2	1	1	54	14	3
1	1	1	54	15	6
1	1	1	54	18	5
1	1	1	54	20	1
1	1	1	54	23	1
1	1	1	54	36	2
1	1	1	54	40	1
2	1	1	54	47	1
1	1	1	54	49	1
1	1	1	54	66	1
1	1	1	54	99	1
1	1	1	54	107	1
1	1	1	54	109	6
1	1	1	54	111	4
1	1	1	54	132	1
1	1	1	54	137	1
2	1	1	54	150	1
1	1	1	55	8	2
1	1	1	55	16	4
1	1	1	55	39	1
1	1	1	55	61	1
1	1	1	55	61	4
1	1	1	55	63	2
1	1	1	55	66	3
1	1	1	55	71	1
1	1	1	55	85	1
1	1	1	55	96	1
1	1	1	55	99	1
1	1	1	55	118	2
1	1	1	55	130	1
1	1	1	55	133	3
1	1	1	55	135	2
2	1	1	56	8	4
1	1	1	56	16	1
1	1	1	56	16	4
2	1	1	56	20	1
1	1	1	56	21	2
1	1	1	56	21	5
1	1	1	56	24	1
1	1	1	56	27	3
3	1	1	56	36	3
1	1	1	56	39	1
1	1	1	56	39	6
3	1	1	56	43	1
1	1	1	56	62	1
2	1	1	56	67	5
1	1	1	56	67	6
1	1	1	56	69	3
1	1	1	56	71	1
1	1	1	56	81	3
2	1	1	56	82	1
1	1	1	56	94	1
2	1	1	56	97	1
1	1	1	56	113	3
1	1	1	56	123	1
1	1	1	56	123	2
2	1	1	56	132	1
2	1	1	56	146	1
1	1	1	56	152	1
1	1	1	57	7	2
1	1	1	57	7	3
1	1	1	57	11	3
1	1	1	57	12	1
1	1	1	57	16	4
1	1	1	57	18	3
1	1	1	57	22	1
1	1	1	57	23	1
2	1	1	57	24	1
2	1	1	57	28	1
2	1	1	57	34	1
3	1	1	57	45	6
1	1	1	57	52	3
1	1	1	57	53	1
1	1	1	57	57	2
1	1	1	57	58	1
1	1	1	57	59	1
2	1	1	57	65	1
1	1	1	57	72	1
1	1	1	57	83	1
2	1	1	57	94	1
1	1	1	57	101	1
1	1	1	57	103	1
1	1	1	57	109	1
2	1	1	57	119	1
2	1	1	57	123	1
2	1	1	57	129	1
1	1	1	57	131	1
1	1	1	57	140	1
1	1	1	57	140	4
1	1	1	57	141	6
1	1	1	58	3	1
1	1	1	58	8	1
1	1	1	58	9	1
1	1	1	58	14	1
1	1	1	58	19	1
1	1	1	58	20	1
2	1	1	58	21	1
1	1	1	58	23	1
1	1	1	58	36	1
1	1	1	58	39	1
1	1	1	58	41	1
1	1	1	58	42	4
2	1	1	58	46	1
1	1	1	58	57	3
2	1	1	58	61	1
1	1	1	58	68	1
1	1	1	58	70	1
2	1	1	58	74	1
1	1	1	58	78	1
1	1	1	58	95	6
2	1	1	58	99	1
1	1	1	58	99	4
1	1	1	58	106	6
3	1	1	58	121	1
1	1	1	58	124	1
1	1	1	58	127	1
1	1	1	58	131	1
1	1	1	58	132	1
1	1	1	58	135	1
2	1	1	58	137	1
2	1	1	59	7	2
2	1	1	59	17	1
2	1	1	59	19	3
1	1	1	59	44	1
1	1	1	59	66	4
1	1	1	59	89	1
1	1	1	59	100	1
1	1	1	59	101	2
1	1	1	59	110	1
1	1	1	59	144	1
1	1	1	60	19	1
1	1	1	60	20	1
1	1	1	60	30	3
1	1	1	60	43	1
1	1	1	60	56	1
1	1	1	60	58	1
1	1	1	60	58	3
1	1	1	60	60	5
1	1	1	60	72	1
1	1	1	60	75	3
1	1	1	60	101	1
1	1	1	60	115	4
1	1	1	60	122	2
2	1	1	60	124	4
1	1	1	60	142	1
2	1	1	61	3	3
1	1	1	61	15	1
1	1	1	61	18	1
1	1	1	61	21	1
1	1	1	61	43	5
1	1	1	61	45	2
1	1	1	61	54	1
1	1	1	61	65	1
1	1	1	61	84	1
1	1	1	61	89	1
1	1	1	61	96	1
1	1	1	61	98	1
1	1	1	61	129	2
1	1	1	61	145	4
1	1	1	61	149	3
1	1	1	61	152	1
1	1	1	62	1	3
1	1	1	62	7	6
1	1	1	62	14	1
1	1	1	62	21	1
2	1	1	62	42	3
2	1	1	62	42	5
1	1	1	62	45	2
1	1	1	62	63	1
2	1	1	62	73	3
1	1	1	62	85	6
1	1	1	62	87	1
1	1	1	62	88	2
1	1	1	62	93	1
1	1	1	62	95	1
1	1	1	62	102	1
1	1	1	62	106	3
2	1	1	62	122	1
1	1	1	62	143	1
3	1	1	63	6	3
2	1	1	63	11	3
1	1	1	63	16	3
1	1	1	63	19	2
1	1	1	63	21	1
1	1	1	63	36	3
1	1	1	63	37	1
2	1	1	63	37	5
1	1	1	63	42	1
1	1	1	63	44	1
2	1	1	63	49	1
1	1	1	63	56	4
1	1	1	63	61	1
1	1	1	63	67	4
1	1	1	63	69	5
1	1	1	63	77	1
1	1	1	63	81	1
2	1	1	63	81	3
2	1	1	63	105	1
1	1	1	63	112	1
2	1	1	63	119	1
1	1	1	63	127	1
1	1	1	63	129	6
1	1	1	63	145	1
2	1	1	64	8	1
1	1	1	64	13	1
2	1	1	64	18	3
1	1	1	64	21	1
2	1	1	64	28	3
1	1	1	64	32	2
1	1	1	64	38	1
1	1	1	64	41	1
1	1	1	64	45	1
1	1	1	64	67	6
2	1	1	64	70	1
1	1	1	64	89	1
1	1	1	64	102	1
1	1	1	64	109	5
1	1	1	64	122	1
1	1	1	64	130	1
1	1	1	64	150	1
4	1	1	65	1	1
1	1	1	65	11	2
1	1	1	65	14	1
2	1	1	65	15	1
1	1	1	65	24	1
2	1	1	65	25	1
1	1	1	65	26	1
1	1	1	65	27	1
1	1	1	65	31	1
1	1	1	65	43	1
2	1	1	65	46	1
5	1	1	65	52	1
2	1	1	65	52	6
1	1	1	65	53	1
1	1	1	65	55	1
2	1	1	65	56	1
1	1	1	65	76	1
1	1	1	65	76	4
1	1	1	65	83	1
2	1	1	65	86	1
1	1	1	65	86	5
1	1	1	65	99	1
1	1	1	65	102	4
1	1	1	65	109	5
1	1	1	65	112	1
1	1	1	65	117	3
1	1	1	65	125	1
3	1	1	65	137	1
3	1	1	65	139	1
1	1	1	65	152	1
1	1	1	66	9	4
1	1	1	66	13	2
2	1	1	66	14	5
1	1	1	66	27	3
1	1	1	66	28	1
2	1	1	66	41	1
1	1	1	66	43	1
1	1	1	66	66	3
1	1	1	66	74	1
1	1	1	66	87	1
1	1	1	66	90	6
1	1	1	66	91	1
1	1	1	66	94	1
1	1	1	66	97	2
2	1	1	66	99	2
1	1	1	66	124	1
1	1	1	66	126	1
1	1	1	66	132	1
1	1	1	66	140	4
1	1	1	67	4	2
4	1	1	67	9	1
1	1	1	67	10	1
1	1	1	67	15	4
3	1	1	67	20	1
1	1	1	67	21	2
1	1	1	67	26	1
1	1	1	67	27	1
2	1	1	67	28	1
1	1	1	67	38	2
2	1	1	67	52	1
2	1	1	67	67	1
1	1	1	67	67	3
1	1	1	67	72	1
1	1	1	67	76	1
1	1	1	67	78	3
1	1	1	67	81	1
1	1	1	67	86	3
1	1	1	67	95	4
1	1	1	67	96	1
3	1	1	67	98	3
1	1	1	67	105	1
1	1	1	67	113	2
1	1	1	67	115	1
1	1	1	67	121	1
1	1	1	67	122	1
1	1	1	67	124	1
1	1	1	67	125	1
1	1	1	67	135	4
3	1	1	67	145	4
1	1	1	67	146	3
1	1	1	68	2	3
1	1	1	68	7	1
1	1	1	68	33	1
1	1	1	68	39	3
1	1	1	68	40	1
1	1	1	68	43	3
1	1	1	68	59	1
1	1	1	68	68	3
1	1	1	68	70	4
2	1	1	68	72	3
1	1	1	68	75	3
3	1	1	68	82	2
1	1	1	68	92	2
2	1	1	68	124	1
1	1	1	68	126	1
1	1	1	68	131	1
1	1	1	68	135	4
1	1	1	68	144	1
1	1	1	68	145	6
1	1	1	68	148	3
1	1	1	69	6	2
1	1	1	69	9	4
1	1	1	69	10	1
2	1	1	69	12	2
1	1	1	69	25	4
1	1	1	69	26	1
1	1	1	69	38	1
1	1	1	69	54	1
2	1	1	69	57	1
1	1	1	69	60	3
2	1	1	69	65	1
1	1	1	69	67	2
1	1	1	69	69	2
1	1	1	69	71	1
1	1	1	69	76	6
1	1	1	69	84	5
1	1	1	69	87	1
1	1	1	69	90	1
2	1	1	69	91	1
2	1	1	69	92	1
1	1	1	69	92	2
1	1	1	69	112	1
1	1	1	69	115	1
1	1	1	69	118	1
1	1	1	69	126	2
1	1	1	69	133	4
1	1	1	69	148	1
1	1	1	70	11	4
3	1	1	70	20	1
1	1	1	70	23	1
1	1	1	70	27	3
1	1	1	70	50	1
1	1	1	70	53	5
2	1	1	70	67	1
1	1	1	70	72	1
2	1	1	70	82	4
1	1	1	70	97	1
1	1	1	70	104	1
1	1	1	70	105	3
1	1	1	70	109	1
1	1	1	70	138	1
1	1	1	70	140	5
1	1	1	70	149	1
1	1	1	70	150	3
2	1	1	71	7	1
1	1	1	71	21	2
1	1	1	71	25	1
1	1	1	71	37	1
5	1	1	71	43	1
1	1	1	71	58	1
1	1	1	71	68	6
1	1	1	71	88	1
1	1	1	71	88	2
1	1	1	71	120	1
1	1	1	71	122	4
1	1	1	71	129	1
1	1	1	72	1	1
1	1	1	72	14	1
1	1	1	72	16	2
1	1	1	72	20	1
1	1	1	72	21	1
2	1	1	72	22	1
1	1	1	72	27	1
1	1	1	72	31	6
1	1	1	72	43	2
1	1	1	72	55	2
1	1	1	72	60	1
1	1	1	72	67	3
2	1	1	72	68	1
1	1	1	72	76	1
1	1	1	72	86	3
1	1	1	72	87	1
1	1	1	72	96	3
1	1	1	72	105	1
1	1	1	72	106	5
1	1	1	72	134	1
1	1	1	72	145	1
1	1	1	72	146	1
1	1	1	72	146	3
1	1	1	73	5	3
1	1	1	73	7	3
1	1	1	73	8	1
1	1	1	73	11	1
1	1	1	73	15	1
2	1	1	73	18	1
1	1	1	73	19	3
1	1	1	73	24	1
1	1	1	73	27	1
1	1	1	73	60	1
1	1	1	73	62	1
1	1	1	73	68	1
1	1	1	73	90	1
1	1	1	73	139	1
1	1	1	73	149	1
1	1	1	73	152	5
1	1	1	74	6	1
1	1	1	74	11	1
1	1	1	74	11	3
1	1	1	74	12	1
1	1	1	74	12	2
1	1	1	74	16	3
2	1	1	74	20	1
1	1	1	74	21	5
3	1	1	74	22	1
1	1	1	74	29	2
2	1	1	74	34	1
1	1	1	74	39	3
3	1	1	74	47	1
1	1	1	74	68	1
2	1	1	74	74	1
3	1	1	74	76	1
1	1	1	74	78	1
1	1	1	74	81	1
1	1	1	74	81	5
2	1	1	74	83	1
1	1	1	74	108	1
1	1	1	74	114	4
2	1	1	74	115	1
2	1	1	74	116	4
1	1	1	74	118	1
1	1	1	74	121	1
1	1	1	74	129	5
1	1	1	74	142	1
2	1	1	75	3	1
1	1	1	75	7	1
1	1	1	75	8	1
2	1	1	75	11	1
1	1	1	75	14	1
1	1	1	75	17	1
1	1	1	75	29	1
1	1	1	75	29	2
3	1	1	75	29	5
1	1	1	75	30	6
1	1	1	75	32	1
2	1	1	75	33	1
1	1	1	75	43	1
2	1	1	75	44	1
3	1	1	75	51	1
1	1	1	75	53	1
1	1	1	75	76	1
2	1	1	75	78	1
3	1	1	75	87	1
1	1	1	75	89	1
1	1	1	75	115	1
2	1	1	75	137	1
1	1	1	75	138	1
3	1	1	75	151	1
1	1	1	76	5	3
2	1	1	76	13	3
1	1	1	76	23	1
1	1	1	76	25	3
2	1	1	76	39	1
1	1	1	76	42	1
2	1	1	76	43	6
1	1	1	76	61	1
1	1	1	76	66	1
1	1	1	76	68	3
1	1	1	76	81	1
1	1	1	76	82	1
1	1	1	76	86	1
1	1	1	76	92	1
1	1	1	76	96	1
1	1	1	76	99	1
3	1	1	76	103	1
1	1	1	76	103	3
1	1	1	76	114	1
1	1	1	76	116	1
1	1	1	76	120	1
1	1	1	76	123	1
2	1	1	76	135	1
1	1	1	76	137	2
1	1	1	76	137	3
1	1	1	76	138	1
1	1	1	77	6	1
2	1	1	77	8	1
1	1	1	77	14	5
1	1	1	77	17	1
1	1	1	77	24	4
1	1	1	77	27	6
1	1	1	77	45	1
1	1	1	77	63	1
1	1	1	77	67	1
1	1	1	77	69	1
1	1	1	77	76	1
1	1	1	77	100	1
1	1	1	77	106	2
1	1	1	77	112	1
2	1	1	77	113	1
1	1	1	77	118	1
1	1	1	77	125	1
2	1	1	77	126	1
1	1	1	77	130	1
2	1	1	77	137	1
2	1	1	77	146	5
1	1	1	78	2	1
3	1	1	78	2	2
1	1	1	78	2	3
1	1	1	78	13	1
2	1	1	78	16	3
1	1	1	78	20	1
1	1	1	78	20	4
1	1	1	78	21	1
1	1	1	78	24	1
2	1	1	78	27	3
1	1	1	78	35	4
1	1	1	78	38	1
1	1	1	78	38	5
1	1	1	78	42	1
1	1	1	78	58	1
1	1	1	78	59	3
2	1	1	78	75	1
1	1	1	78	76	1
1	1	1	78	80	4
1	1	1	78	81	1
1	1	1	78	84	2
1	1	1	78	84	3
1	1	1	78	97	1
1	1	1	78	105	1
1	1	1	78	106	1
1	1	1	78	115	1
1	1	1	78	117	1
1	1	1	78	123	1
1	1	1	78	130	4
2	1	1	78	133	1
1	1	1	78	134	1
1	1	1	78	138	1
1	1	1	78	138	6
1	1	1	78	139	1
1	1	1	78	145	1
1	1	1	78	152	1
1	1	1	79	6	1
2	1	1	79	10	1
2	1	1	79	12	4
1	1	1	79	17	1
2	1	1	79	18	1
1	1	1	79	20	1
1	1	1	79	20	2
2	1	1	79	30	1
4	1	1	79	32	1
2	1	1	79	33	1
1	1	1	79	35	3
2	1	1	79	40	1
1	1	1	79	49	5
1	1	1	79	56	2
1	1	1	79	65	1
1	1	1	79	68	2
1	1	1	79	86	1
1	1	1	79	90	1
1	1	1	79	90	4
1	1	1	79	93	1
1	1	1	79	101	1
1	1	1	79	103	3
2	1	1	79	121	1
1	1	1	79	123	2
1	1	1	79	130	1
2	1	1	79	141	5
1	1	1	79	147	1
1	1	1	80	6	1
1	1	1	80	13	1
1	1	1	80	15	1
1	1	1	80	26	3
1	1	1	80	66	3
1	1	1	80	70	4
1	1	1	80	71	1
1	1	1	80	75	1
1	1	1	80	83	1
2	1	1	80	96	3
1	1	1	80	101	1
1	1	1	80	108	1
1	1	1	80	108	2
2	1	1	80	116	2
1	1	1	80	118	2
4	1	1	80	120	1
1	1	1	80	124	1
2	1	1	80	144	6
1	1	1	81	4	2
1	1	1	81	11	1
1	1	1	81	22	1
1	1	1	81	23	1
1	1	1	81	23	2
1	1	1	81	30	4
1	1	1	81	37	1
1	1	1	81	38	1
1	1	1	81	39	3
1	1	1	81	52	5
1	1	1	81	64	1
1	1	1	81	65	2
1	1	1	81	81	2
1	1	1	81	84	5
3	1	1	81	92	1
1	1	1	81	93	2
1	1	1	81	105	3
1	1	1	81	107	4
2	1	1	81	117	2
1	1	1	81	126	3
1	1	1	81	130	2
2	1	1	81	137	1
1	1	1	81	143	2
2	1	1	81	148	1
1	1	1	81	151	1
1	1	1	81	152	2
1	1	1	82	10	1
1	1	1	82	11	1
2	1	1	82	11	2
1	1	1	82	21	3
2	1	1	82	22	2
1	1	1	82	24	1
1	1	1	82	27	3
2	1	1	82	27	5
1	1	1	82	31	2
1	1	1	82	44	1
1	1	1	82	47	6
2	1	1	82	52	1
1	1	1	82	54	6
5	1	1	82	57	1
1	1	1	82	58	1
1	1	1	82	60	2
1	1	1	82	60	3
1	1	1	82	63	1
1	1	1	82	66	1
1	1	1	82	67	1
1	1	1	82	70	4
1	1	1	82	85	6
2	1	1	82	90	4
1	1	1	82	91	1
1	1	1	82	92	1
1	1	1	82	92	3
1	1	1	82	94	3
1	1	1	82	95	1
1	1	1	82	95	2
1	1	1	82	97	1
1	1	1	82	100	1
2	1	1	82	101	1
1	1	1	82	107	2
1	1	1	82	108	1
1	1	1	82	108	3
2	1	1	82	110	1
1	1	1	82	113	2
1	1	1	82	116	1
1	1	1	82	117	1
1	1	1	82	118	1
2	1	1	82	127	2
2	1	1	82	127	4
1	1	1	82	135	1
1	1	1	82	138	2
1	1	1	82	146	1
1	1	1	82	151	1
1	1	1	83	7	1
1	1	1	83	9	1
1	1	1	83	10	1
1	1	1	83	16	1
1	1	1	83	19	1
1	1	1	83	27	1
1	1	1	83	38	1
1	1	1	83	54	1
1	1	1	83	58	1
1	1	1	83	62	1
1	1	1	83	69	1
1	1	1	83	72	4
2	1	1	83	79	1
1	1	1	83	84	1
2	1	1	83	87	3
1	1	1	83	87	5
1	1	1	83	89	3
1	1	1	83	90	1
2	1	1	83	101	2
1	1	1	83	104	2
1	1	1	83	108	1
1	1	1	83	111	1
1	1	1	83	113	1
1	1	1	83	114	1
1	1	1	83	122	4
1	1	1	83	123	5
1	1	1	83	129	1
1	1	1	83	131	6
1	1	1	83	135	1
1	1	1	83	136	2
1	1	1	83	137	1
1	1	1	84	3	1
1	1	1	84	19	2
1	1	1	84	35	2
1	1	1	84	38	1
1	1	1	84	42	1
1	1	1	84	48	6
1	1	1	84	57	1
3	1	1	84	77	1
1	1	1	84	82	3
1	1	1	84	97	3
1	1	1	84	99	1
1	1	1	84	125	3
1	1	1	84	127	1
1	1	1	84	132	2
1	1	1	84	144	1
1	1	1	85	6	3
1	1	1	85	8	1
1	1	1	85	9	1
1	1	1	85	29	1
1	1	1	85	52	1
1	1	1	85	58	1
1	1	1	85	68	1
1	1	1	85	68	3
3	1	1	85	76	1
2	1	1	85	87	1
1	1	1	85	106	1
1	1	1	85	110	1
1	1	1	85	117	5
1	1	1	85	125	1
2	1	1	85	131	1
2	1	1	85	146	1
1	1	1	86	2	1
2	1	1	86	15	1
2	1	1	86	19	1
1	1	1	86	23	1
1	1	1	86	35	1
1	1	1	86	36	3
2	1	1	86	66	3
1	1	1	86	86	3
1	1	1	86	126	1
2	1	1	87	11	2
1	1	1	87	35	1
1	1	1	87	41	6
1	1	1	87	46	1
2	1	1	87	90	1
1	1	1	87	114	1
2	1	1	88	6	1
3	1	1	88	19	1
1	1	1	88	34	4
2	1	1	88	42	1
1	1	1	88	63	1
1	1	1	88	71	1
1	1	1	88	72	1
1	1	1	88	81	1
1	1	1	88	92	1
4	1	1	88	115	1
1	1	1	88	124	1
1	1	1	88	124	3
1	1	1	88	129	1
1	1	1	88	141	1
1	1	1	89	5	3
1	1	1	89	17	5
1	1	1	89	41	1
1	1	1	89	44	1
1	1	1	89	68	2
1	1	1	89	75	1
1	1	1	89	79	1
1	1	1	89	82	1
1	1	1	89	84	3
1	1	1	89	86	1
1	1	1	89	98	1
2	1	1	89	99	5
1	1	1	89	101	1
1	1	1	89	117	5
1	1	1	89	118	1
1	1	1	89	142	6
1	1	1	89	144	6
1	1	1	90	2	2
1	1	1	90	15	5
1	1	1	90	19	1
1	1	1	90	33	3
1	1	1	90	67	1
1	1	1	90	84	1
1	1	1	90	91	1
1	1	1	90	95	3
2	1	1	90	101	1
1	1	1	90	125	1
2	1	1	90	129	1
1	1	1	90	135	1
1	1	1	90	144	1
1	1	1	90	146	1
2	1	1	91	8	1
1	1	1	91	11	1
2	1	1	91	13	1
1	1	1	91	23	1
1	1	1	91	24	1
1	1	1	91	27	1
1	1	1	91	43	1
1	1	1	91	60	1
1	1	1	91	63	1
1	1	1	91	63	3
1	1	1	91	73	1
1	1	1	91	81	1
1	1	1	91	82	1
1	1	1	91	97	1
2	1	1	91	103	1
1	1	1	91	112	1
2	1	1	91	114	1
1	1	1	91	121	5
1	1	1	91	129	1
1	1	1	91	130	5
2	1	1	91	142	4
1	1	1	91	146	1
1	1	1	91	146	3
3	1	1	92	8	2
1	1	1	92	15	1
4	1	1	92	16	1
1	1	1	92	26	1
1	1	1	92	34	1
2	1	1	92	46	4
1	1	1	92	69	5
1	1	1	92	71	1
2	1	1	92	72	1
1	1	1	92	96	1
1	1	1	92	99	1
1	1	1	92	106	3
1	1	1	92	112	1
1	1	1	92	112	2
1	1	1	92	123	1
1	1	1	92	133	1
1	1	1	92	134	1
2	1	1	92	140	1
1	1	1	92	150	1
1	1	1	92	151	1
1	1	1	93	6	2
1	1	1	93	12	1
1	1	1	93	12	3
1	1	1	93	19	1
1	1	1	93	22	1
1	1	1	93	28	1
1	1	1	93	35	1
1	1	1	93	41	1
1	1	1	93	43	1
1	1	1	93	44	1
1	1	1	93	52	1
2	1	1	93	52	4
1	1	1	93	68	1
2	1	1	93	81	1
1	1	1	93	84	1
1	1	1	93	90	1
1	1	1	93	113	1
1	1	1	93	119	5
1	1	1	93	132	1
2	1	1	93	135	1
1	1	1	93	137	4
1	1	1	93	149	2
1	1	1	94	3	2
1	1	1	94	52	2
1	1	1	94	63	1
1	1	1	94	82	3
1	1	1	94	100	1
1	1	1	94	106	2
2	1	1	94	113	1
1	1	1	94	116	1
1	1	1	94	123	1
1	1	1	94	124	1
1	1	1	95	3	1
1	1	1	95	4	1
2	1	1	95	10	1
2	1	1	95	27	1
4	1	1	95	28	1
1	1	1	95	29	1
[truncated: 998,000+ more rows]
