# Supplementary material for: Flexibility-tuning of dual-display DNA-encoded chemical libraries facilitates cyclic peptide ligand discovery
Source: Nat Commun. 2025 Apr 5;16:3273. doi: 10.1038/s41467-025-58507-w (PMC11972359; doi:10.1038/s41467-025-58507-w)
Supplement: Supplementary file 4 — Source Data [file 41467_2025_58507_MOESM4_ESM.zip › Source_Data_Files_Selections/NSP14_Sel1_2.txt]

Count	Code1	Code2	Code3	Code4	Code5
1	1	1	1	3	1
1	1	1	1	12	3
1	1	1	1	32	1
1	1	1	1	41	1
1	1	1	1	44	1
1	1	1	1	56	3
1	1	1	1	67	2
1	1	1	1	83	1
2	1	1	1	104	3
1	1	1	1	131	1
1	1	1	1	137	4
2	1	1	2	22	2
2	1	1	2	33	1
1	1	1	2	39	1
1	1	1	2	50	6
1	1	1	2	53	2
1	1	1	2	61	1
1	1	1	2	87	4
1	1	1	2	103	1
1	1	1	2	110	3
1	1	1	2	117	1
1	1	1	2	124	1
1	1	1	2	139	1
1	1	1	3	11	5
1	1	1	3	20	2
1	1	1	3	26	1
1	1	1	3	32	1
2	1	1	3	35	2
1	1	1	3	51	2
3	1	1	3	62	1
1	1	1	3	65	3
3	1	1	3	80	3
1	1	1	3	82	1
2	1	1	3	118	1
1	1	1	3	120	1
1	1	1	3	124	1
1	1	1	3	127	1
2	1	1	3	137	1
1	1	1	3	141	6
2	1	1	3	147	1
1	1	1	4	7	3
1	1	1	4	9	2
1	1	1	4	17	2
2	1	1	4	26	3
1	1	1	4	52	1
1	1	1	4	60	1
1	1	1	4	80	1
1	1	1	4	95	1
2	1	1	4	109	1
1	1	1	4	120	1
1	1	1	4	139	1
1	1	1	4	140	2
1	1	1	5	10	2
1	1	1	5	12	6
1	1	1	5	27	5
1	1	1	5	29	5
2	1	1	5	34	4
4	1	1	5	51	3
1	1	1	5	51	4
2	1	1	5	52	1
1	1	1	5	80	1
1	1	1	5	87	1
1	1	1	5	90	2
1	1	1	5	124	1
1	1	1	5	144	1
1	1	1	5	147	2
1	1	1	5	147	3
1	1	1	5	152	3
1	1	1	6	8	3
1	1	1	6	14	1
1	1	1	6	17	2
1	1	1	6	23	2
1	1	1	6	38	3
1	1	1	6	42	2
1	1	1	6	50	4
1	1	1	6	61	3
1	1	1	6	63	1
1	1	1	6	66	1
1	1	1	6	67	1
1	1	1	6	88	3
1	1	1	6	91	1
1	1	1	6	94	6
1	1	1	6	104	3
1	1	1	6	115	1
1	1	1	6	116	4
1	1	1	6	122	1
1	1	1	6	129	2
1	1	1	6	133	5
1	1	1	6	138	5
1	1	1	6	144	1
2	1	1	6	144	6
1	1	1	7	12	1
1	1	1	7	27	3
2	1	1	7	37	1
2	1	1	7	48	1
1	1	1	7	66	1
2	1	1	7	70	1
1	1	1	7	78	1
1	1	1	7	81	1
1	1	1	7	83	1
1	1	1	7	131	2
1	1	1	8	8	1
2	1	1	8	30	1
1	1	1	8	45	1
1	1	1	8	50	3
1	1	1	8	56	1
1	1	1	8	58	5
1	1	1	8	59	4
1	1	1	8	100	1
1	1	1	8	101	1
2	1	1	8	105	1
1	1	1	8	113	1
1	1	1	8	122	1
1	1	1	8	123	1
1	1	1	8	137	1
1	1	1	8	151	1
2	1	1	9	10	1
1	1	1	9	10	3
1	1	1	9	11	1
1	1	1	9	16	1
1	1	1	9	20	6
1	1	1	9	28	1
1	1	1	9	28	2
4	1	1	9	34	1
1	1	1	9	36	6
1	1	1	9	54	5
1	1	1	9	57	1
1	1	1	9	85	1
2	1	1	9	100	4
1	1	1	9	125	1
1	1	1	9	132	2
2	1	1	9	141	1
1	1	1	9	144	1
1	1	1	9	145	1
1	1	1	9	146	1
2	1	1	9	150	1
1	1	1	9	152	1
1	1	1	10	4	5
1	1	1	10	20	4
1	1	1	10	34	1
2	1	1	10	35	1
1	1	1	10	39	1
1	1	1	10	44	1
1	1	1	10	69	1
2	1	1	10	71	1
1	1	1	10	81	1
1	1	1	10	82	2
2	1	1	10	90	1
1	1	1	10	93	5
1	1	1	10	98	4
1	1	1	10	99	1
1	1	1	10	120	3
1	1	1	10	122	1
2	1	1	10	124	3
1	1	1	10	148	1
1	1	1	11	10	5
2	1	1	11	11	1
1	1	1	11	12	1
1	1	1	11	19	4
1	1	1	11	22	1
3	1	1	11	26	1
2	1	1	11	33	1
1	1	1	11	47	1
1	1	1	11	59	1
1	1	1	11	63	1
1	1	1	11	66	1
1	1	1	11	80	1
1	1	1	11	84	1
1	1	1	11	89	1
1	1	1	11	90	1
1	1	1	11	101	1
2	1	1	11	101	3
1	1	1	11	103	1
1	1	1	11	107	1
1	1	1	11	115	1
2	1	1	11	116	3
1	1	1	11	118	1
1	1	1	11	127	6
3	1	1	11	131	3
1	1	1	11	136	1
1	1	1	11	137	1
1	1	1	11	138	1
1	1	1	11	139	1
1	1	1	11	146	1
1	1	1	12	16	1
2	1	1	12	23	1
1	1	1	12	46	3
1	1	1	12	53	1
1	1	1	12	66	3
1	1	1	12	67	3
1	1	1	12	93	1
3	1	1	12	99	3
1	1	1	12	107	1
1	1	1	12	111	3
1	1	1	12	128	2
1	1	1	12	132	2
1	1	1	12	144	4
1	1	1	13	2	2
1	1	1	13	6	1
1	1	1	13	18	2
1	1	1	13	20	6
1	1	1	13	23	1
1	1	1	13	25	3
1	1	1	13	34	2
1	1	1	13	34	4
1	1	1	13	42	1
1	1	1	13	46	3
1	1	1	13	50	3
1	1	1	13	55	1
1	1	1	13	65	1
1	1	1	13	72	2
1	1	1	13	74	1
1	1	1	13	75	3
1	1	1	13	82	2
1	1	1	13	84	1
1	1	1	13	95	1
1	1	1	13	97	1
2	1	1	13	99	1
1	1	1	13	103	4
1	1	1	13	105	4
1	1	1	13	106	3
1	1	1	13	112	1
1	1	1	13	123	1
1	1	1	13	124	1
1	1	1	13	124	2
2	1	1	13	138	1
1	1	1	13	139	3
3	1	1	13	145	3
1	1	1	13	147	4
1	1	1	14	10	1
1	1	1	14	13	3
1	1	1	14	15	1
2	1	1	14	21	1
1	1	1	14	34	4
1	1	1	14	36	1
1	1	1	14	37	5
1	1	1	14	39	1
1	1	1	14	64	1
4	1	1	14	68	3
1	1	1	14	76	6
1	1	1	14	86	1
1	1	1	14	92	1
1	1	1	14	97	1
1	1	1	14	105	1
1	1	1	14	108	1
1	1	1	14	111	1
1	1	1	14	113	3
1	1	1	14	114	1
2	1	1	14	116	6
5	1	1	14	119	2
1	1	1	14	133	1
1	1	1	14	134	1
1	1	1	14	140	1
1	1	1	14	143	1
1	1	1	14	148	1
1	1	1	15	7	1
1	1	1	15	12	3
1	1	1	15	14	1
1	1	1	15	21	1
1	1	1	15	24	6
1	1	1	15	27	2
1	1	1	15	30	1
1	1	1	15	30	3
1	1	1	15	38	6
1	1	1	15	39	4
1	1	1	15	50	1
1	1	1	15	54	3
1	1	1	15	55	1
1	1	1	15	62	1
1	1	1	15	77	1
1	1	1	15	81	1
1	1	1	15	82	3
1	1	1	15	110	1
1	1	1	15	117	1
1	1	1	15	119	1
1	1	1	15	119	5
1	1	1	15	138	3
1	1	1	15	142	1
1	1	1	15	146	5
2	1	1	15	148	6
1	1	1	16	10	4
1	1	1	16	19	1
1	1	1	16	41	1
1	1	1	16	42	4
1	1	1	16	53	1
1	1	1	16	59	1
1	1	1	16	67	1
1	1	1	16	72	1
1	1	1	16	72	3
2	1	1	16	73	1
1	1	1	16	73	4
1	1	1	16	106	3
1	1	1	16	112	6
3	1	1	16	116	3
1	1	1	16	118	1
1	1	1	16	125	1
1	1	1	16	130	1
1	1	1	16	143	4
1	1	1	17	16	1
1	1	1	17	21	6
2	1	1	17	25	1
1	1	1	17	48	1
1	1	1	17	62	1
1	1	1	17	65	2
1	1	1	17	74	1
1	1	1	17	74	2
2	1	1	17	81	2
1	1	1	17	94	1
1	1	1	17	109	1
1	1	1	17	110	1
1	1	1	17	111	1
2	1	1	17	115	1
1	1	1	17	135	1
1	1	1	17	141	2
1	1	1	17	143	5
1	1	1	18	8	1
2	1	1	18	8	3
1	1	1	18	15	6
1	1	1	18	24	1
1	1	1	18	25	1
1	1	1	18	33	1
1	1	1	18	72	1
1	1	1	18	102	1
1	1	1	18	119	1
1	1	1	18	129	3
1	1	1	18	133	1
1	1	1	19	5	1
1	1	1	19	7	3
1	1	1	19	22	1
1	1	1	19	56	1
1	1	1	19	59	1
1	1	1	19	60	2
2	1	1	19	65	1
1	1	1	19	66	1
1	1	1	19	102	1
1	1	1	19	105	2
1	1	1	19	111	1
2	1	1	19	123	1
1	1	1	19	137	1
3	1	1	19	143	1
1	1	1	19	144	1
1	1	1	19	151	1
1	1	1	20	1	1
1	1	1	20	7	1
1	1	1	20	18	5
1	1	1	20	26	6
1	1	1	20	28	2
2	1	1	20	39	5
1	1	1	20	48	1
1	1	1	20	60	3
1	1	1	20	61	1
1	1	1	20	86	1
1	1	1	20	88	1
1	1	1	20	95	1
1	1	1	20	101	3
1	1	1	20	104	1
1	1	1	20	139	1
2	1	1	20	144	4
1	1	1	21	5	4
1	1	1	21	10	3
1	1	1	21	25	2
1	1	1	21	29	1
1	1	1	21	35	1
2	1	1	21	38	1
1	1	1	21	51	2
1	1	1	21	60	5
1	1	1	21	91	1
1	1	1	21	111	1
1	1	1	21	112	3
4	1	1	21	113	1
1	1	1	21	122	6
1	1	1	21	126	1
2	1	1	21	137	3
1	1	1	21	141	1
1	1	1	21	142	1
1	1	1	21	143	1
1	1	1	22	8	1
1	1	1	22	26	6
1	1	1	22	35	1
1	1	1	22	35	4
1	1	1	22	37	1
1	1	1	22	53	1
1	1	1	22	54	2
1	1	1	22	64	1
1	1	1	22	66	1
2	1	1	22	83	1
1	1	1	22	88	1
1	1	1	22	89	1
2	1	1	22	92	3
1	1	1	22	100	1
1	1	1	22	104	1
1	1	1	22	105	1
1	1	1	22	119	2
1	1	1	22	122	1
1	1	1	22	124	1
1	1	1	22	127	4
1	1	1	22	134	4
1	1	1	22	135	1
1	1	1	22	142	5
1	1	1	22	143	1
1	1	1	22	146	1
1	1	1	22	146	2
1	1	1	22	147	1
1	1	1	23	1	1
1	1	1	23	3	1
3	1	1	23	8	3
2	1	1	23	9	1
1	1	1	23	10	2
1	1	1	23	18	3
1	1	1	23	20	1
1	1	1	23	20	3
1	1	1	23	25	2
1	1	1	23	26	1
1	1	1	23	39	3
1	1	1	23	41	1
1	1	1	23	42	1
1	1	1	23	46	1
3	1	1	23	47	1
1	1	1	23	53	3
3	1	1	23	56	1
1	1	1	23	57	3
2	1	1	23	60	2
3	1	1	23	61	1
3	1	1	23	67	1
1	1	1	23	67	2
1	1	1	23	68	1
1	1	1	23	75	2
1	1	1	23	80	1
1	1	1	23	83	5
1	1	1	23	88	1
1	1	1	23	92	1
1	1	1	23	99	1
1	1	1	23	104	2
1	1	1	23	118	1
1	1	1	23	122	1
1	1	1	23	123	1
2	1	1	23	129	1
1	1	1	23	134	3
1	1	1	23	140	1
3	1	1	23	142	1
1	1	1	23	145	1
1	1	1	23	150	5
1	1	1	23	151	1
1	1	1	24	3	1
1	1	1	24	4	2
1	1	1	24	10	2
1	1	1	24	15	5
1	1	1	24	25	2
1	1	1	24	29	2
1	1	1	24	38	5
1	1	1	24	39	1
1	1	1	24	50	1
1	1	1	24	54	1
1	1	1	24	55	2
1	1	1	24	57	1
1	1	1	24	71	1
2	1	1	24	72	1
2	1	1	24	75	2
2	1	1	24	79	1
1	1	1	24	80	1
2	1	1	24	103	1
1	1	1	24	107	1
1	1	1	24	108	1
1	1	1	24	120	1
1	1	1	24	130	2
1	1	1	24	144	1
1	1	1	25	7	1
1	1	1	25	15	1
1	1	1	25	17	1
1	1	1	25	18	1
1	1	1	25	19	1
3	1	1	25	23	1
1	1	1	25	25	1
1	1	1	25	27	3
2	1	1	25	35	1
1	1	1	25	38	1
1	1	1	25	50	1
1	1	1	25	58	3
1	1	1	25	59	1
1	1	1	25	71	1
1	1	1	25	90	1
2	1	1	25	92	1
1	1	1	25	103	5
1	1	1	25	109	2
2	1	1	25	120	2
3	1	1	25	121	1
1	1	1	25	123	1
1	1	1	25	125	1
1	1	1	25	129	1
1	1	1	25	133	1
1	1	1	25	145	3
1	1	1	25	150	5
1	1	1	26	15	1
1	1	1	26	21	1
1	1	1	26	23	1
1	1	1	26	24	1
1	1	1	26	28	6
1	1	1	26	30	1
1	1	1	26	44	1
1	1	1	26	54	1
2	1	1	26	58	1
1	1	1	26	67	1
1	1	1	26	68	1
1	1	1	26	78	1
1	1	1	26	83	1
1	1	1	26	83	2
2	1	1	26	84	1
1	1	1	26	87	2
2	1	1	26	89	1
1	1	1	26	91	1
2	1	1	26	92	1
1	1	1	26	97	1
2	1	1	26	101	4
1	1	1	26	103	1
1	1	1	26	105	1
1	1	1	26	110	1
2	1	1	26	111	6
1	1	1	26	114	1
2	1	1	26	115	1
1	1	1	26	115	2
1	1	1	26	117	5
1	1	1	26	124	1
1	1	1	26	135	4
1	1	1	26	148	1
1	1	1	27	6	1
2	1	1	27	12	1
1	1	1	27	18	2
1	1	1	27	19	1
1	1	1	27	23	1
1	1	1	27	26	3
1	1	1	27	49	1
1	1	1	27	53	1
1	1	1	27	54	2
1	1	1	27	57	1
1	1	1	27	59	2
1	1	1	27	68	1
1	1	1	27	83	3
1	1	1	27	100	3
2	1	1	27	104	1
2	1	1	27	108	1
1	1	1	27	125	6
1	1	1	28	7	5
1	1	1	28	35	1
1	1	1	28	43	2
1	1	1	28	45	1
1	1	1	28	89	1
1	1	1	28	95	1
1	1	1	28	101	1
1	1	1	28	111	5
1	1	1	28	132	1
2	1	1	28	143	1
1	1	1	28	151	2
1	1	1	29	3	2
2	1	1	29	7	3
1	1	1	29	8	2
1	1	1	29	11	5
1	1	1	29	20	1
1	1	1	29	20	3
1	1	1	29	23	1
1	1	1	29	26	4
2	1	1	29	30	1
1	1	1	29	42	1
1	1	1	29	43	1
1	1	1	29	43	2
1	1	1	29	59	2
1	1	1	29	61	1
1	1	1	29	71	1
3	1	1	29	76	2
1	1	1	29	78	1
1	1	1	29	84	1
1	1	1	29	84	2
2	1	1	29	87	1
1	1	1	29	88	5
1	1	1	29	89	5
1	1	1	29	97	1
1	1	1	29	102	2
1	1	1	29	106	1
1	1	1	29	126	1
2	1	1	29	136	1
2	1	1	29	143	6
2	1	1	29	144	1
1	1	1	29	145	1
1	1	1	29	146	1
1	1	1	29	149	1
1	1	1	30	12	1
1	1	1	30	15	1
1	1	1	30	16	1
1	1	1	30	21	6
2	1	1	30	27	6
1	1	1	30	30	1
1	1	1	30	38	1
1	1	1	30	41	1
1	1	1	30	60	1
1	1	1	30	62	2
1	1	1	30	67	1
1	1	1	30	82	1
2	1	1	30	91	6
2	1	1	30	95	1
1	1	1	30	103	1
2	1	1	30	103	3
1	1	1	30	103	6
2	1	1	30	104	2
1	1	1	30	106	1
1	1	1	30	115	1
1	1	1	30	124	3
1	1	1	30	125	4
1	1	1	30	139	1
1	1	1	30	139	2
1	1	1	31	3	1
1	1	1	31	4	1
3	1	1	31	7	1
1	1	1	31	25	1
1	1	1	31	28	6
1	1	1	31	29	1
1	1	1	31	39	1
1	1	1	31	53	3
1	1	1	31	72	1
1	1	1	31	96	1
1	1	1	31	103	6
1	1	1	31	115	1
1	1	1	31	123	2
1	1	1	31	124	2
1	1	1	31	138	1
3	1	1	31	139	3
1	1	1	31	146	1
1	1	1	31	147	6
1	1	1	31	149	1
1	1	1	31	150	4
1	1	1	32	7	1
2	1	1	32	11	3
1	1	1	32	26	1
2	1	1	32	33	1
1	1	1	32	55	1
1	1	1	32	55	2
2	1	1	32	67	2
2	1	1	32	83	1
1	1	1	32	101	1
3	1	1	32	105	1
2	1	1	32	106	1
1	1	1	32	112	1
2	1	1	32	113	1
1	1	1	32	118	2
2	1	1	32	120	1
2	1	1	32	137	2
1	1	1	32	145	6
1	1	1	32	147	4
1	1	1	32	150	4
1	1	1	33	5	1
1	1	1	33	12	1
1	1	1	33	17	1
1	1	1	33	17	5
1	1	1	33	24	1
1	1	1	33	28	1
1	1	1	33	38	1
1	1	1	33	44	4
2	1	1	33	53	1
1	1	1	33	74	1
1	1	1	33	115	3
1	1	1	33	117	1
1	1	1	33	132	1
2	1	1	33	135	3
2	1	1	33	151	1
1	1	1	34	2	1
1	1	1	34	8	1
1	1	1	34	9	2
1	1	1	34	17	1
1	1	1	34	18	5
1	1	1	34	21	1
1	1	1	34	25	1
1	1	1	34	26	1
1	1	1	34	27	1
2	1	1	34	27	3
1	1	1	34	30	5
1	1	1	34	33	3
2	1	1	34	38	1
1	1	1	34	40	1
1	1	1	34	45	1
1	1	1	34	46	6
1	1	1	34	56	1
1	1	1	34	63	1
2	1	1	34	64	1
1	1	1	34	65	1
1	1	1	34	66	6
3	1	1	34	81	1
1	1	1	34	93	1
2	1	1	34	98	3
1	1	1	34	115	1
1	1	1	34	119	1
1	1	1	34	123	1
1	1	1	34	125	1
1	1	1	34	135	3
1	1	1	34	139	3
1	1	1	34	141	1
2	1	1	34	142	1
1	1	1	34	146	1
1	1	1	34	148	4
1	1	1	34	149	1
1	1	1	34	152	2
1	1	1	35	20	1
1	1	1	35	37	1
1	1	1	35	48	1
1	1	1	35	71	3
1	1	1	35	73	6
1	1	1	35	98	1
1	1	1	35	103	1
1	1	1	35	108	1
1	1	1	35	124	1
1	1	1	35	126	1
1	1	1	35	134	1
1	1	1	35	143	1
1	1	1	35	144	1
1	1	1	35	151	1
1	1	1	36	6	1
2	1	1	36	9	1
5	1	1	36	12	1
1	1	1	36	13	1
1	1	1	36	17	3
1	1	1	36	28	1
1	1	1	36	40	1
1	1	1	36	47	1
1	1	1	36	54	1
1	1	1	36	63	5
1	1	1	36	66	4
1	1	1	36	67	1
1	1	1	36	71	1
1	1	1	36	74	2
1	1	1	36	76	1
1	1	1	36	81	6
1	1	1	36	83	1
2	1	1	36	85	5
1	1	1	36	88	1
1	1	1	36	90	1
1	1	1	36	103	3
2	1	1	36	108	2
1	1	1	36	109	3
1	1	1	36	134	4
1	1	1	36	149	3
1	1	1	37	12	1
1	1	1	37	15	1
1	1	1	37	26	4
1	1	1	37	27	1
1	1	1	37	40	1
1	1	1	37	61	1
1	1	1	37	78	1
1	1	1	37	78	6
1	1	1	37	82	3
1	1	1	37	87	1
1	1	1	37	93	1
1	1	1	37	95	6
1	1	1	37	115	1
3	1	1	37	116	1
1	1	1	37	132	5
1	1	1	37	136	1
1	1	1	37	139	1
1	1	1	38	9	2
1	1	1	38	9	4
1	1	1	38	10	1
2	1	1	38	10	4
1	1	1	38	17	1
2	1	1	38	24	1
1	1	1	38	25	1
1	1	1	38	35	2
2	1	1	38	37	5
1	1	1	38	52	1
1	1	1	38	55	1
1	1	1	38	61	3
2	1	1	38	69	1
1	1	1	38	73	1
1	1	1	38	81	5
2	1	1	38	84	1
1	1	1	38	98	1
1	1	1	38	101	1
1	1	1	38	104	1
1	1	1	38	109	1
1	1	1	38	119	1
1	1	1	38	135	1
1	1	1	38	139	2
1	1	1	38	141	1
1	1	1	38	148	2
2	1	1	38	149	1
1	1	1	39	2	1
1	1	1	39	3	1
1	1	1	39	7	2
1	1	1	39	9	2
1	1	1	39	10	1
2	1	1	39	11	1
1	1	1	39	13	2
2	1	1	39	16	1
2	1	1	39	17	1
2	1	1	39	17	5
1	1	1	39	19	5
1	1	1	39	21	1
1	1	1	39	36	2
1	1	1	39	39	1
1	1	1	39	39	2
1	1	1	39	42	1
1	1	1	39	42	2
2	1	1	39	43	1
1	1	1	39	47	4
1	1	1	39	48	1
1	1	1	39	68	1
3	1	1	39	75	1
1	1	1	39	75	4
1	1	1	39	78	1
3	1	1	39	81	4
1	1	1	39	88	1
1	1	1	39	90	2
1	1	1	39	102	2
1	1	1	39	106	1
1	1	1	39	108	1
1	1	1	39	108	4
1	1	1	39	109	1
1	1	1	39	114	1
1	1	1	39	118	2
1	1	1	39	120	1
1	1	1	39	124	1
1	1	1	39	125	1
1	1	1	39	133	1
2	1	1	39	138	1
2	1	1	39	139	1
1	1	1	39	139	3
1	1	1	39	140	1
3	1	1	39	150	1
1	1	1	39	152	1
2	1	1	40	2	1
3	1	1	40	3	1
1	1	1	40	4	1
1	1	1	40	15	1
1	1	1	40	15	2
2	1	1	40	17	1
1	1	1	40	19	1
1	1	1	40	26	5
1	1	1	40	29	1
2	1	1	40	50	2
2	1	1	40	67	1
1	1	1	40	75	2
1	1	1	40	84	1
1	1	1	40	84	6
1	1	1	40	91	1
1	1	1	40	101	1
1	1	1	40	102	1
1	1	1	40	107	1
1	1	1	40	113	3
2	1	1	40	135	5
1	1	1	41	6	1
1	1	1	41	13	1
1	1	1	41	13	3
1	1	1	41	18	1
1	1	1	41	19	3
1	1	1	41	23	4
1	1	1	41	25	1
1	1	1	41	29	1
1	1	1	41	32	3
1	1	1	41	37	3
1	1	1	41	38	4
1	1	1	41	41	1
1	1	1	41	43	1
1	1	1	41	45	1
1	1	1	41	59	1
1	1	1	41	66	2
2	1	1	41	72	1
1	1	1	41	74	2
2	1	1	41	75	1
2	1	1	41	76	1
1	1	1	41	81	1
2	1	1	41	105	1
1	1	1	41	109	2
1	1	1	41	129	1
1	1	1	41	130	1
2	1	1	41	138	1
1	1	1	41	141	1
1	1	1	41	142	2
1	1	1	42	20	6
1	1	1	42	21	1
1	1	1	42	22	3
1	1	1	42	24	1
1	1	1	42	28	1
1	1	1	42	50	3
1	1	1	42	55	1
1	1	1	42	63	1
1	1	1	42	74	1
1	1	1	42	81	1
1	1	1	42	83	5
1	1	1	42	93	1
1	1	1	42	94	1
1	1	1	42	103	3
1	1	1	42	110	3
1	1	1	42	120	2
1	1	1	42	137	1
1	1	1	42	142	1
1	1	1	42	147	1
2	1	1	42	148	1
1	1	1	42	150	1
4	1	1	43	8	1
1	1	1	43	14	4
2	1	1	43	16	6
1	1	1	43	22	2
2	1	1	43	24	1
2	1	1	43	26	5
1	1	1	43	31	1
1	1	1	43	38	1
1	1	1	43	48	1
1	1	1	43	49	1
1	1	1	43	58	1
1	1	1	43	61	1
1	1	1	43	103	1
2	1	1	43	110	1
1	1	1	43	115	5
1	1	1	43	126	3
1	1	1	43	129	3
1	1	1	43	140	1
3	1	1	43	147	1
4	1	1	44	15	1
1	1	1	44	27	2
2	1	1	44	29	1
1	1	1	44	37	1
2	1	1	44	44	1
1	1	1	44	59	1
1	1	1	44	64	5
1	1	1	44	65	1
2	1	1	44	72	1
2	1	1	44	76	1
1	1	1	44	82	1
1	1	1	44	96	3
1	1	1	44	99	4
1	1	1	44	104	1
1	1	1	44	104	3
1	1	1	44	114	1
2	1	1	44	115	1
1	1	1	44	122	1
1	1	1	44	125	1
1	1	1	44	130	1
1	1	1	44	130	6
1	1	1	44	139	1
2	1	1	44	146	1
1	1	1	45	4	3
1	1	1	45	7	1
2	1	1	45	10	1
2	1	1	45	12	1
1	1	1	45	16	1
1	1	1	45	17	4
1	1	1	45	23	1
1	1	1	45	28	1
1	1	1	45	28	4
1	1	1	45	50	1
1	1	1	45	62	5
1	1	1	45	67	1
1	1	1	45	73	1
1	1	1	45	77	1
1	1	1	45	77	3
1	1	1	45	84	1
1	1	1	45	105	2
1	1	1	45	106	1
1	1	1	45	115	1
1	1	1	45	123	1
1	1	1	45	129	1
2	1	1	45	131	5
2	1	1	45	146	1
3	1	1	45	148	2
1	1	1	46	4	1
1	1	1	46	7	1
3	1	1	46	12	1
1	1	1	46	15	1
1	1	1	46	40	1
1	1	1	46	45	2
1	1	1	46	47	1
1	1	1	46	47	2
1	1	1	46	65	1
2	1	1	46	66	1
1	1	1	46	69	1
1	1	1	46	73	1
1	1	1	46	74	1
1	1	1	46	83	1
1	1	1	46	83	5
1	1	1	46	103	2
1	1	1	46	121	1
1	1	1	46	124	1
2	1	1	46	130	3
1	1	1	46	133	1
1	1	1	47	2	4
2	1	1	47	3	3
1	1	1	47	7	3
1	1	1	47	20	3
1	1	1	47	23	1
1	1	1	47	36	2
1	1	1	47	40	4
1	1	1	47	45	5
1	1	1	47	87	2
1	1	1	47	89	1
1	1	1	47	101	2
1	1	1	47	103	1
1	1	1	47	105	3
1	1	1	47	106	1
1	1	1	47	106	2
1	1	1	47	112	1
1	1	1	47	132	1
1	1	1	48	6	1
2	1	1	48	9	6
1	1	1	48	14	2
1	1	1	48	22	1
3	1	1	48	27	1
1	1	1	48	30	1
1	1	1	48	32	1
1	1	1	48	42	1
2	1	1	48	46	1
1	1	1	48	62	1
1	1	1	48	65	2
1	1	1	48	69	1
1	1	1	48	76	1
1	1	1	48	108	1
2	1	1	48	115	1
1	1	1	48	115	3
1	1	1	48	118	1
1	1	1	48	134	1
1	1	1	48	145	1
1	1	1	48	151	4
2	1	1	49	2	1
1	1	1	49	5	1
1	1	1	49	8	6
2	1	1	49	16	1
1	1	1	49	21	2
1	1	1	49	22	2
2	1	1	49	26	1
1	1	1	49	26	5
1	1	1	49	30	3
2	1	1	49	31	3
1	1	1	49	36	1
1	1	1	49	36	6
2	1	1	49	37	3
1	1	1	49	38	2
1	1	1	49	52	1
1	1	1	49	62	1
1	1	1	49	66	1
1	1	1	49	67	2
1	1	1	49	69	1
1	1	1	49	74	1
2	1	1	49	76	1
1	1	1	49	78	6
1	1	1	49	79	3
2	1	1	49	80	3
1	1	1	49	86	1
1	1	1	49	89	1
1	1	1	49	91	1
1	1	1	49	92	1
1	1	1	49	92	4
1	1	1	49	94	1
1	1	1	49	97	5
1	1	1	49	98	1
1	1	1	49	105	2
1	1	1	49	109	2
1	1	1	49	111	1
1	1	1	49	112	2
1	1	1	49	116	3
1	1	1	49	124	1
1	1	1	49	126	2
4	1	1	49	134	3
1	1	1	49	137	5
1	1	1	49	139	4
1	1	1	49	145	2
1	1	1	49	146	2
1	1	1	49	146	6
1	1	1	50	10	2
1	1	1	50	15	1
1	1	1	50	21	1
1	1	1	50	30	4
1	1	1	50	35	2
2	1	1	50	42	1
1	1	1	50	59	1
1	1	1	50	68	4
2	1	1	50	81	3
1	1	1	50	102	1
1	1	1	50	103	5
1	1	1	50	111	2
2	1	1	50	113	1
1	1	1	50	113	5
1	1	1	50	119	1
1	1	1	50	120	1
1	1	1	50	127	1
1	1	1	50	130	1
3	1	1	50	141	1
2	1	1	50	147	1
2	1	1	51	9	1
3	1	1	51	14	1
1	1	1	51	18	2
1	1	1	51	19	1
1	1	1	51	27	6
1	1	1	51	38	3
1	1	1	51	48	2
1	1	1	51	52	1
1	1	1	51	54	4
1	1	1	51	67	1
1	1	1	51	83	1
1	1	1	51	90	1
1	1	1	51	92	1
1	1	1	51	94	1
1	1	1	51	105	1
1	1	1	51	119	1
2	1	1	51	123	1
2	1	1	51	141	1
1	1	1	51	147	1
3	1	1	51	148	5
1	1	1	52	14	2
1	1	1	52	20	3
1	1	1	52	26	6
1	1	1	52	36	1
1	1	1	52	38	1
1	1	1	52	43	1
1	1	1	52	43	3
1	1	1	52	46	1
1	1	1	52	52	1
1	1	1	52	54	4
1	1	1	52	71	1
1	1	1	52	93	1
1	1	1	52	121	4
1	1	1	52	122	2
1	1	1	52	129	1
1	1	1	52	142	1
1	1	1	52	145	1
1	1	1	53	2	4
2	1	1	53	11	1
1	1	1	53	28	4
1	1	1	53	35	5
1	1	1	53	71	1
1	1	1	53	73	1
1	1	1	53	83	1
1	1	1	53	88	1
1	1	1	53	130	1
1	1	1	53	130	3
1	1	1	53	139	1
2	1	1	53	150	3
1	1	1	54	11	1
1	1	1	54	14	2
3	1	1	54	18	2
2	1	1	54	19	1
1	1	1	54	24	6
1	1	1	54	27	1
1	1	1	54	45	1
2	1	1	54	54	1
1	1	1	54	63	1
3	1	1	54	89	1
1	1	1	54	106	2
1	1	1	54	106	5
1	1	1	54	107	1
1	1	1	54	115	1
1	1	1	54	118	1
1	1	1	54	122	1
1	1	1	54	123	1
1	1	1	54	137	1
1	1	1	54	141	2
1	1	1	54	149	1
1	1	1	54	151	1
1	1	1	55	4	2
1	1	1	55	7	1
1	1	1	55	15	2
1	1	1	55	26	1
2	1	1	55	26	2
1	1	1	55	44	1
1	1	1	55	57	4
1	1	1	55	109	1
1	1	1	55	115	1
1	1	1	55	120	1
1	1	1	55	124	1
2	1	1	56	12	1
1	1	1	56	14	2
1	1	1	56	16	1
1	1	1	56	20	1
1	1	1	56	21	1
1	1	1	56	22	1
1	1	1	56	27	1
1	1	1	56	30	1
1	1	1	56	31	1
2	1	1	56	37	1
1	1	1	56	38	4
2	1	1	56	42	1
1	1	1	56	56	4
2	1	1	56	63	1
1	1	1	56	63	4
2	1	1	56	73	1
1	1	1	56	74	1
1	1	1	56	76	5
1	1	1	56	83	2
1	1	1	56	84	6
1	1	1	56	95	3
1	1	1	56	95	5
1	1	1	56	112	1
1	1	1	56	113	2
1	1	1	56	117	1
1	1	1	56	125	1
1	1	1	56	144	5
1	1	1	56	145	3
1	1	1	57	4	3
2	1	1	57	7	1
1	1	1	57	14	2
2	1	1	57	15	1
1	1	1	57	17	1
1	1	1	57	25	1
1	1	1	57	33	1
1	1	1	57	39	3
1	1	1	57	42	2
1	1	1	57	44	3
1	1	1	57	45	1
1	1	1	57	66	3
1	1	1	57	69	2
2	1	1	57	84	1
1	1	1	57	100	3
1	1	1	57	103	1
1	1	1	57	106	1
2	1	1	57	108	2
2	1	1	57	113	4
2	1	1	57	117	5
2	1	1	57	119	1
3	1	1	57	121	1
1	1	1	57	121	3
1	1	1	57	123	1
1	1	1	57	125	1
1	1	1	57	135	1
1	1	1	57	136	1
1	1	1	57	141	1
1	1	1	57	142	1
1	1	1	57	145	2
1	1	1	57	147	1
1	1	1	57	151	5
1	1	1	58	2	1
1	1	1	58	7	1
1	1	1	58	8	6
1	1	1	58	10	1
1	1	1	58	12	1
1	1	1	58	16	1
1	1	1	58	18	1
1	1	1	58	20	5
1	1	1	58	21	3
1	1	1	58	22	1
1	1	1	58	27	1
1	1	1	58	33	1
1	1	1	58	35	1
1	1	1	58	42	1
2	1	1	58	45	1
1	1	1	58	45	5
1	1	1	58	55	1
1	1	1	58	62	2
1	1	1	58	74	1
1	1	1	58	82	1
1	1	1	58	94	1
1	1	1	58	94	2
1	1	1	58	102	1
1	1	1	58	103	6
1	1	1	58	109	1
1	1	1	58	112	3
1	1	1	58	120	1
1	1	1	58	124	1
1	1	1	58	125	6
1	1	1	58	133	2
1	1	1	58	138	3
1	1	1	58	139	1
1	1	1	58	144	1
1	1	1	58	146	1
1	1	1	58	148	1
1	1	1	59	11	1
1	1	1	59	22	5
1	1	1	59	25	1
2	1	1	59	41	1
1	1	1	59	60	1
1	1	1	59	75	1
1	1	1	59	83	1
1	1	1	59	86	2
1	1	1	59	97	1
1	1	1	59	101	1
1	1	1	59	120	1
2	1	1	59	124	1
1	1	1	59	126	1
1	1	1	59	141	2
1	1	1	59	141	6
1	1	1	59	148	1
1	1	1	59	152	1
2	1	1	60	2	1
1	1	1	60	7	2
1	1	1	60	8	1
1	1	1	60	15	2
2	1	1	60	17	2
1	1	1	60	29	1
1	1	1	60	31	1
2	1	1	60	43	1
1	1	1	60	60	3
1	1	1	60	67	1
1	1	1	60	71	1
2	1	1	60	116	1
1	1	1	60	119	1
1	1	1	60	121	1
1	1	1	60	141	2
1	1	1	60	143	2
1	1	1	60	152	1
1	1	1	61	30	2
1	1	1	61	36	1
1	1	1	61	41	3
1	1	1	61	46	1
2	1	1	61	52	1
2	1	1	61	58	1
1	1	1	61	64	1
1	1	1	61	71	3
1	1	1	61	76	3
1	1	1	61	77	1
2	1	1	61	97	1
1	1	1	61	101	1
1	1	1	61	104	2
1	1	1	61	118	1
1	1	1	61	124	1
2	1	1	61	141	4
1	1	1	62	35	1
1	1	1	62	37	1
1	1	1	62	37	2
1	1	1	62	41	6
1	1	1	62	42	1
1	1	1	62	43	1
1	1	1	62	43	5
1	1	1	62	44	2
1	1	1	62	51	3
1	1	1	62	56	1
1	1	1	62	62	1
1	1	1	62	63	1
1	1	1	62	74	1
2	1	1	62	87	1
1	1	1	62	88	5
1	1	1	62	91	1
1	1	1	62	109	1
1	1	1	62	110	1
1	1	1	62	112	1
1	1	1	62	115	1
1	1	1	62	131	1
1	1	1	63	10	2
1	1	1	63	12	1
1	1	1	63	14	6
2	1	1	63	19	1
1	1	1	63	36	3
2	1	1	63	37	1
3	1	1	63	38	1
2	1	1	63	43	2
1	1	1	63	62	1
1	1	1	63	81	3
1	1	1	63	87	1
1	1	1	63	98	1
2	1	1	63	107	3
1	1	1	63	107	4
1	1	1	63	111	2
1	1	1	63	119	1
3	1	1	63	124	1
2	1	1	63	128	2
1	1	1	63	131	2
2	1	1	64	15	1
1	1	1	64	24	1
1	1	1	64	43	1
1	1	1	64	44	1
1	1	1	64	50	1
1	1	1	64	68	1
1	1	1	64	84	1
2	1	1	64	89	1
1	1	1	64	96	1
1	1	1	64	102	3
1	1	1	64	113	2
1	1	1	64	125	1
1	1	1	64	133	3
2	1	1	65	3	1
2	1	1	65	8	2
2	1	1	65	13	1
1	1	1	65	15	1
2	1	1	65	18	4
1	1	1	65	20	1
1	1	1	65	21	1
2	1	1	65	24	1
1	1	1	65	27	5
1	1	1	65	28	1
1	1	1	65	32	1
1	1	1	65	35	3
1	1	1	65	36	1
1	1	1	65	43	5
1	1	1	65	44	2
1	1	1	65	53	1
2	1	1	65	57	1
1	1	1	65	84	1
1	1	1	65	94	1
1	1	1	65	99	2
2	1	1	65	104	1
3	1	1	65	106	1
1	1	1	65	112	2
1	1	1	65	112	3
1	1	1	65	119	1
1	1	1	65	121	1
1	1	1	65	124	1
2	1	1	65	127	2
1	1	1	65	132	1
1	1	1	65	139	1
1	1	1	65	152	5
1	1	1	66	20	1
1	1	1	66	24	1
1	1	1	66	25	6
1	1	1	66	27	5
1	1	1	66	28	4
1	1	1	66	39	1
1	1	1	66	41	2
1	1	1	66	42	1
1	1	1	66	43	1
1	1	1	66	53	6
1	1	1	66	55	1
1	1	1	66	60	1
1	1	1	66	61	2
2	1	1	66	63	1
2	1	1	66	64	1
2	1	1	66	83	4
1	1	1	66	97	1
1	1	1	66	130	1
1	1	1	66	131	1
2	1	1	66	133	1
1	1	1	66	138	6
1	1	1	67	2	1
1	1	1	67	18	2
1	1	1	67	28	1
1	1	1	67	34	2
1	1	1	67	37	1
1	1	1	67	39	2
1	1	1	67	40	1
2	1	1	67	43	6
1	1	1	67	45	3
1	1	1	67	50	1
2	1	1	67	57	1
1	1	1	67	75	1
1	1	1	67	82	2
2	1	1	67	86	2
1	1	1	67	91	4
1	1	1	67	103	2
1	1	1	67	105	1
1	1	1	67	107	1
2	1	1	67	112	2
1	1	1	67	113	3
1	1	1	67	131	1
1	1	1	67	141	1
1	1	1	67	151	1
1	1	1	67	151	3
1	1	1	68	6	1
1	1	1	68	6	6
1	1	1	68	12	2
1	1	1	68	14	3
1	1	1	68	20	1
1	1	1	68	29	1
1	1	1	68	43	4
2	1	1	68	47	1
1	1	1	68	50	1
2	1	1	68	55	4
1	1	1	68	74	2
2	1	1	68	85	3
2	1	1	68	109	2
1	1	1	68	112	1
3	1	1	68	118	1
2	1	1	68	138	1
1	1	1	68	140	1
2	1	1	68	146	1
1	1	1	69	4	4
1	1	1	69	11	1
1	1	1	69	14	1
2	1	1	69	15	1
1	1	1	69	22	2
1	1	1	69	26	1
1	1	1	69	27	1
1	1	1	69	28	1
1	1	1	69	37	1
3	1	1	69	42	1
1	1	1	69	43	1
3	1	1	69	50	1
1	1	1	69	51	3
1	1	1	69	53	4
1	1	1	69	53	5
1	1	1	69	57	1
1	1	1	69	69	1
1	1	1	69	78	1
1	1	1	69	85	3
1	1	1	69	87	1
1	1	1	69	89	1
1	1	1	69	89	3
3	1	1	69	108	1
1	1	1	69	131	1
1	1	1	69	148	1
1	1	1	70	7	5
1	1	1	70	10	3
1	1	1	70	25	3
1	1	1	70	28	1
1	1	1	70	29	4
1	1	1	70	36	1
1	1	1	70	42	1
2	1	1	70	67	1
4	1	1	70	72	3
1	1	1	70	73	3
1	1	1	70	84	1
1	1	1	70	100	2
1	1	1	70	106	1
2	1	1	70	115	3
1	1	1	70	121	2
1	1	1	70	138	1
1	1	1	70	148	1
1	1	1	70	150	1
1	1	1	71	10	4
2	1	1	71	18	1
1	1	1	71	25	1
1	1	1	71	28	1
1	1	1	71	55	2
2	1	1	71	84	1
1	1	1	71	89	1
2	1	1	71	92	1
1	1	1	71	107	1
1	1	1	71	110	1
1	1	1	71	133	1
1	1	1	71	135	1
1	1	1	71	137	5
1	1	1	71	151	1
1	1	1	72	1	1
1	1	1	72	3	1
3	1	1	72	4	1
3	1	1	72	8	1
1	1	1	72	10	1
1	1	1	72	14	4
2	1	1	72	20	1
1	1	1	72	21	1
1	1	1	72	24	1
3	1	1	72	25	1
1	1	1	72	27	1
1	1	1	72	35	1
2	1	1	72	38	1
2	1	1	72	38	3
1	1	1	72	42	1
1	1	1	72	43	1
1	1	1	72	47	1
1	1	1	72	55	1
1	1	1	72	56	4
1	1	1	72	58	1
1	1	1	72	66	1
1	1	1	72	70	1
1	1	1	72	73	1
1	1	1	72	83	2
1	1	1	72	88	1
1	1	1	72	98	2
2	1	1	72	103	6
2	1	1	72	116	2
1	1	1	72	120	1
1	1	1	72	127	1
1	1	1	72	127	3
1	1	1	72	137	1
1	1	1	72	138	1
1	1	1	72	139	1
1	1	1	72	141	1
1	1	1	72	146	5
1	1	1	73	1	3
3	1	1	73	6	3
1	1	1	73	20	3
2	1	1	73	24	1
2	1	1	73	24	3
1	1	1	73	27	1
1	1	1	73	35	1
1	1	1	73	36	1
1	1	1	73	37	1
1	1	1	73	38	1
1	1	1	73	42	1
1	1	1	73	43	1
1	1	1	73	46	1
1	1	1	73	62	4
1	1	1	73	84	1
1	1	1	73	85	1
1	1	1	73	86	2
1	1	1	73	86	3
1	1	1	73	109	1
1	1	1	73	134	1
1	1	1	73	145	3
1	1	1	73	149	1
1	1	1	74	7	5
1	1	1	74	10	1
3	1	1	74	16	2
1	1	1	74	18	1
2	1	1	74	21	1
1	1	1	74	23	1
1	1	1	74	29	3
1	1	1	74	35	3
1	1	1	74	45	5
1	1	1	74	50	3
1	1	1	74	55	3
1	1	1	74	63	5
1	1	1	74	70	1
1	1	1	74	73	1
1	1	1	74	82	4
1	1	1	74	88	5
1	1	1	74	97	1
1	1	1	74	107	2
1	1	1	74	111	1
3	1	1	74	113	1
1	1	1	74	118	1
1	1	1	75	3	1
1	1	1	75	12	1
1	1	1	75	26	1
1	1	1	75	29	2
1	1	1	75	33	1
3	1	1	75	37	3
2	1	1	75	46	1
1	1	1	75	61	1
1	1	1	75	66	1
1	1	1	75	78	1
3	1	1	75	81	1
1	1	1	75	91	1
1	1	1	75	120	3
2	1	1	75	127	1
2	1	1	75	137	1
1	1	1	75	139	1
2	1	1	75	140	4
2	1	1	75	149	4
2	1	1	76	11	3
2	1	1	76	27	1
1	1	1	76	33	1
1	1	1	76	60	1
1	1	1	76	68	2
1	1	1	76	81	1
2	1	1	76	86	4
1	1	1	76	104	1
2	1	1	76	106	3
2	1	1	76	143	1
1	1	1	77	9	1
1	1	1	77	12	1
2	1	1	77	14	1
1	1	1	77	16	3
1	1	1	77	19	1
2	1	1	77	31	1
1	1	1	77	39	1
1	1	1	77	60	1
2	1	1	77	66	2
2	1	1	77	70	1
1	1	1	77	71	2
2	1	1	77	87	2
2	1	1	77	103	2
1	1	1	77	106	2
1	1	1	77	112	1
1	1	1	77	119	1
1	1	1	77	125	1
1	1	1	77	129	1
1	1	1	77	140	1
1	1	1	77	145	1
2	1	1	77	146	1
2	1	1	78	7	1
2	1	1	78	16	1
1	1	1	78	16	3
1	1	1	78	20	1
1	1	1	78	25	3
1	1	1	78	30	1
1	1	1	78	35	1
2	1	1	78	35	2
1	1	1	78	37	5
1	1	1	78	51	1
1	1	1	78	60	2
2	1	1	78	62	6
1	1	1	78	67	1
1	1	1	78	69	1
1	1	1	78	70	3
1	1	1	78	76	2
4	1	1	78	81	3
2	1	1	78	84	1
1	1	1	78	84	3
4	1	1	78	88	1
1	1	1	78	103	1
1	1	1	78	110	1
1	1	1	78	112	1
1	1	1	78	130	1
1	1	1	78	139	1
2	1	1	78	144	1
1	1	1	78	152	1
1	1	1	79	2	1
1	1	1	79	10	3
1	1	1	79	10	5
1	1	1	79	14	4
1	1	1	79	19	5
1	1	1	79	20	1
1	1	1	79	29	1
1	1	1	79	29	2
1	1	1	79	31	1
1	1	1	79	43	1
2	1	1	79	44	1
1	1	1	79	65	2
1	1	1	79	66	1
1	1	1	79	74	5
3	1	1	79	86	1
1	1	1	79	93	1
1	1	1	79	110	3
1	1	1	79	111	1
3	1	1	79	113	3
1	1	1	79	115	1
1	1	1	79	118	1
1	1	1	79	124	1
1	1	1	79	143	1
1	1	1	79	148	4
2	1	1	80	2	1
1	1	1	80	3	4
1	1	1	80	10	3
1	1	1	80	25	1
1	1	1	80	37	1
1	1	1	80	39	1
2	1	1	80	61	1
1	1	1	80	83	1
1	1	1	80	84	1
1	1	1	80	125	1
1	1	1	80	136	1
1	1	1	81	3	1
1	1	1	81	8	1
1	1	1	81	12	1
1	1	1	81	18	6
1	1	1	81	21	1
1	1	1	81	22	1
1	1	1	81	26	1
1	1	1	81	33	3
1	1	1	81	35	2
1	1	1	81	36	1
1	1	1	81	37	6
1	1	1	81	42	3
2	1	1	81	51	1
1	1	1	81	57	1
1	1	1	81	57	3
1	1	1	81	61	6
1	1	1	81	64	3
1	1	1	81	67	2
1	1	1	81	76	1
1	1	1	81	86	1
1	1	1	81	87	3
2	1	1	81	98	1
1	1	1	81	111	1
2	1	1	81	120	1
1	1	1	81	121	1
2	1	1	81	122	1
1	1	1	81	123	1
2	1	1	81	124	1
2	1	1	81	134	3
1	1	1	81	144	1
2	1	1	81	145	1
1	1	1	81	151	1
1	1	1	82	10	1
2	1	1	82	23	3
2	1	1	82	26	1
3	1	1	82	27	2
1	1	1	82	37	1
1	1	1	82	42	1
1	1	1	82	44	1
2	1	1	82	45	1
1	1	1	82	56	1
1	1	1	82	57	1
1	1	1	82	63	1
1	1	1	82	67	2
1	1	1	82	68	2
1	1	1	82	74	6
1	1	1	82	78	3
1	1	1	82	82	1
1	1	1	82	89	1
1	1	1	82	103	1
1	1	1	82	105	1
1	1	1	82	111	4
1	1	1	82	120	2
1	1	1	82	127	2
1	1	1	82	128	1
2	1	1	82	129	5
1	1	1	82	131	1
1	1	1	82	137	6
1	1	1	82	144	1
1	1	1	82	144	4
1	1	1	82	146	2
1	1	1	82	148	1
3	1	1	82	150	4
1	1	1	82	152	3
1	1	1	83	10	2
1	1	1	83	12	2
1	1	1	83	16	1
1	1	1	83	20	2
1	1	1	83	21	1
1	1	1	83	23	6
2	1	1	83	27	1
3	1	1	83	27	2
4	1	1	83	29	1
1	1	1	83	55	1
2	1	1	83	55	3
1	1	1	83	68	3
2	1	1	83	73	1
2	1	1	83	74	1
2	1	1	83	78	1
1	1	1	83	82	1
1	1	1	83	85	4
2	1	1	83	87	1
1	1	1	83	87	2
1	1	1	83	89	1
1	1	1	83	91	1
1	1	1	83	111	1
2	1	1	83	113	1
1	1	1	83	130	3
2	1	1	83	132	2
1	1	1	83	133	1
4	1	1	83	141	1
2	1	1	83	144	1
2	1	1	84	9	1
1	1	1	84	11	1
1	1	1	84	29	1
1	1	1	84	33	1
1	1	1	84	52	1
1	1	1	84	54	1
2	1	1	84	87	1
1	1	1	84	93	1
1	1	1	84	141	1
1	1	1	84	151	4
1	1	1	85	3	5
1	1	1	85	7	3
1	1	1	85	8	1
1	1	1	85	18	1
1	1	1	85	27	1
1	1	1	85	34	1
1	1	1	85	40	1
1	1	1	85	49	1
1	1	1	85	57	1
2	1	1	85	74	2
1	1	1	85	82	1
1	1	1	85	83	1
1	1	1	85	89	1
1	1	1	85	133	1
1	1	1	86	8	4
1	1	1	86	9	1
1	1	1	86	12	2
1	1	1	86	14	2
1	1	1	86	25	1
1	1	1	86	42	1
1	1	1	86	49	5
1	1	1	86	52	2
1	1	1	86	80	4
1	1	1	86	98	1
1	1	1	86	105	1
1	1	1	87	12	3
1	1	1	87	27	1
1	1	1	87	28	4
1	1	1	87	39	1
1	1	1	87	58	4
1	1	1	87	60	1
1	1	1	87	68	2
1	1	1	87	86	2
2	1	1	87	127	3
1	1	1	87	145	1
1	1	1	88	31	1
2	1	1	88	42	1
1	1	1	88	58	1
1	1	1	88	59	1
1	1	1	88	73	3
2	1	1	88	84	3
2	1	1	88	84	6
2	1	1	88	91	5
1	1	1	88	98	3
2	1	1	88	99	1
1	1	1	88	100	1
1	1	1	88	111	1
1	1	1	88	127	3
1	1	1	88	128	2
1	1	1	88	129	2
2	1	1	88	144	1
2	1	1	89	30	1
1	1	1	89	38	1
1	1	1	89	38	2
1	1	1	89	43	1
1	1	1	89	55	2
1	1	1	89	63	1
2	1	1	89	97	1
1	1	1	89	115	1
2	1	1	89	124	1
1	1	1	89	131	1
1	1	1	90	2	1
1	1	1	90	10	1
4	1	1	90	21	3
1	1	1	90	22	1
1	1	1	90	35	2
1	1	1	90	42	2
1	1	1	90	49	6
1	1	1	90	50	3
1	1	1	90	84	6
1	1	1	90	131	1
1	1	1	91	1	4
1	1	1	91	8	2
2	1	1	91	14	4
1	1	1	91	18	1
2	1	1	91	29	1
1	1	1	91	54	2
1	1	1	91	77	5
1	1	1	91	78	5
1	1	1	91	88	1
2	1	1	91	92	1
1	1	1	91	143	1
2	1	1	91	147	1
1	1	1	91	148	1
1	1	1	92	20	1
1	1	1	92	74	1
2	1	1	92	90	1
1	1	1	92	91	3
1	1	1	93	36	1
1	1	1	93	39	1
2	1	1	93	55	2
1	1	1	93	55	3
3	1	1	93	59	1
1	1	1	93	61	4
2	1	1	93	62	1
2	1	1	93	104	1
1	1	1	93	110	1
1	1	1	93	118	5
1	1	1	93	122	1
1	1	1	93	146	5
2	1	1	94	4	1
2	1	1	94	8	1
1	1	1	94	11	3
1	1	1	94	38	5
1	1	1	94	40	1
2	1	1	94	52	3
2	1	1	94	69	1
1	1	1	94	74	1
1	1	1	94	86	5
1	1	1	94	89	3
3	1	1	94	103	1
1	1	1	94	108	1
1	1	1	94	113	4
1	1	1	94	120	2
2	1	1	94	123	3
1	1	1	95	8	1
1	1	1	95	10	1
1	1	1	95	12	1
1	1	1	95	12	6
1	1	1	95	27	1
1	1	1	95	29	1
1	1	1	95	30	5
1	1	1	95	33	1
2	1	1	95	43	1
1	1	1	95	43	5
1	1	1	95	44	1
1	1	1	95	46	1
1	1	1	95	57	1
2	1	1	95	59	1
2	1	1	95	61	1
1	1	1	95	68	2
1	1	1	95	87	2
1	1	1	95	93	1
1	1	1	95	94	2
1	1	1	95	101	1
1	1	1	95	102	1
1	1	1	95	113	1
1	1	1	95	113	2
1	1	1	95	114	1
2	1	1	95	115	5
1	1	1	95	120	1
1	1	1	95	122	1
1	1	1	95	124	1
2	1	1	95	127	2
1	1	1	95	142	5
2	1	1	95	145	1
3	1	1	96	18	2
1	1	1	96	20	2
1	1	1	96	21	6
1	1	1	96	24	1
1	1	1	96	29	6
1	1	1	96	30	2
1	1	1	96	33	5
1	1	1	96	35	5
1	1	1	96	37	1
1	1	1	96	39	2
1	1	1	96	39	3
1	1	1	96	41	1
1	1	1	96	45	1
1	1	1	96	51	1
1	1	1	96	55	3
1	1	1	96	56	1
1	1	1	96	59	4
1	1	1	96	60	1
1	1	1	96	70	3
1	1	1	96	74	1
1	1	1	96	97	3
1	1	1	96	99	1
1	1	1	96	110	2
1	1	1	96	113	5
1	1	1	96	114	1
1	1	1	96	116	3
1	1	1	96	120	1
1	1	1	96	129	5
1	1	1	96	132	1
1	1	1	96	137	1
2	1	1	96	138	1
1	1	1	96	139	2
1	1	1	96	141	3
1	1	1	96	143	2
1	1	1	96	146	1
2	1	1	97	8	1
1	1	1	97	23	1
1	1	1	97	38	1
1	1	1	97	57	4
1	1	1	97	67	4
1	1	1	97	101	2
1	1	1	97	107	1
1	1	1	97	110	4
1	1	1	97	125	1
1	1	1	98	9	1
2	1	1	98	9	3
1	1	1	98	44	5
1	1	1	98	45	3
1	1	1	98	52	1
1	1	1	98	53	1
[truncated: 998,000+ more rows]
