# Supplementary material for: Flexibility-tuning of dual-display DNA-encoded chemical libraries facilitates cyclic peptide ligand discovery
Source: Nat Commun. 2025 Apr 5;16:3273. doi: 10.1038/s41467-025-58507-w (PMC11972359; doi:10.1038/s41467-025-58507-w)
Supplement: Supplementary file 4 — Source Data [file 41467_2025_58507_MOESM4_ESM.zip › Source_Data_Files_Selections/NSP14_Sel1_1.txt]

Count	Code1	Code2	Code3	Code4	Code5
1	1	1	1	14	1
1	1	1	1	16	3
1	1	1	1	18	1
1	1	1	1	30	1
1	1	1	1	32	1
1	1	1	1	37	5
1	1	1	1	48	2
1	1	1	1	63	2
1	1	1	1	64	1
2	1	1	1	68	3
1	1	1	1	92	1
1	1	1	1	114	1
1	1	1	1	137	1
1	1	1	2	23	2
2	1	1	2	37	1
1	1	1	2	58	1
1	1	1	2	72	4
2	1	1	2	81	1
1	1	1	2	129	3
2	1	1	2	137	1
1	1	1	2	138	1
2	1	1	2	149	1
1	1	1	3	4	1
2	1	1	3	11	1
1	1	1	3	14	1
1	1	1	3	15	1
1	1	1	3	21	1
1	1	1	3	32	5
1	1	1	3	66	3
1	1	1	3	72	1
1	1	1	3	75	5
1	1	1	3	85	3
2	1	1	3	110	1
1	1	1	3	112	1
1	1	1	3	118	1
1	1	1	3	124	5
1	1	1	3	127	2
1	1	1	3	133	5
1	1	1	3	142	6
1	1	1	3	147	3
1	1	1	3	150	5
1	1	1	4	10	1
1	1	1	4	20	1
2	1	1	4	42	2
1	1	1	4	66	6
1	1	1	4	76	1
1	1	1	4	84	1
2	1	1	4	95	4
1	1	1	4	96	1
2	1	1	4	99	1
1	1	1	4	106	3
2	1	1	4	144	1
1	1	1	4	147	1
1	1	1	5	2	1
1	1	1	5	3	1
1	1	1	5	8	1
1	1	1	5	15	5
2	1	1	5	16	1
1	1	1	5	21	4
2	1	1	5	25	1
1	1	1	5	33	3
5	1	1	5	46	3
1	1	1	5	55	1
1	1	1	5	65	4
1	1	1	5	82	1
2	1	1	5	84	4
1	1	1	5	93	1
2	1	1	5	129	2
1	1	1	6	14	4
1	1	1	6	25	1
1	1	1	6	51	1
1	1	1	6	56	1
1	1	1	6	56	3
2	1	1	6	58	1
1	1	1	6	59	5
1	1	1	6	67	2
1	1	1	6	71	6
1	1	1	6	87	1
2	1	1	6	87	3
1	1	1	6	114	1
2	1	1	6	115	1
1	1	1	6	121	1
1	1	1	6	124	1
1	1	1	6	125	1
1	1	1	7	27	3
1	1	1	7	28	1
1	1	1	7	42	1
1	1	1	7	45	1
2	1	1	7	53	1
1	1	1	7	56	3
1	1	1	7	64	1
1	1	1	7	68	1
1	1	1	7	72	1
2	1	1	7	86	1
1	1	1	7	86	3
1	1	1	7	92	4
1	1	1	7	94	1
1	1	1	7	121	3
1	1	1	7	127	1
1	1	1	8	5	3
2	1	1	8	6	1
1	1	1	8	15	1
1	1	1	8	20	1
1	1	1	8	23	2
1	1	1	8	28	1
1	1	1	8	33	1
1	1	1	8	38	3
1	1	1	8	41	1
1	1	1	8	52	2
1	1	1	8	53	1
1	1	1	8	62	4
1	1	1	8	65	1
1	1	1	8	74	1
1	1	1	8	99	1
2	1	1	8	115	1
1	1	1	8	138	1
2	1	1	8	139	1
4	1	1	9	14	3
2	1	1	9	31	3
1	1	1	9	42	1
1	1	1	9	46	1
1	1	1	9	50	2
2	1	1	9	56	2
1	1	1	9	88	5
1	1	1	9	90	4
1	1	1	9	91	3
2	1	1	9	92	1
1	1	1	9	99	1
1	1	1	9	113	2
1	1	1	9	129	3
1	1	1	9	140	5
2	1	1	10	8	5
2	1	1	10	20	3
2	1	1	10	23	5
1	1	1	10	24	1
1	1	1	10	26	1
1	1	1	10	41	1
1	1	1	10	42	1
1	1	1	10	55	1
2	1	1	10	72	4
1	1	1	10	92	1
1	1	1	10	94	3
1	1	1	10	112	5
1	1	1	10	120	1
1	1	1	10	125	4
1	1	1	10	136	1
1	1	1	10	152	1
1	1	1	11	16	1
2	1	1	11	18	1
1	1	1	11	22	1
1	1	1	11	23	1
1	1	1	11	24	2
1	1	1	11	28	1
1	1	1	11	45	1
1	1	1	11	57	1
1	1	1	11	59	1
1	1	1	11	70	3
1	1	1	11	73	1
1	1	1	11	81	1
1	1	1	11	89	1
2	1	1	11	99	1
1	1	1	11	111	1
1	1	1	11	123	4
1	1	1	11	135	1
1	1	1	11	141	4
1	1	1	11	148	3
1	1	1	11	150	1
1	1	1	12	12	3
1	1	1	12	20	4
1	1	1	12	28	3
2	1	1	12	42	1
1	1	1	12	52	6
1	1	1	12	84	1
2	1	1	12	101	1
1	1	1	12	107	4
1	1	1	12	112	1
1	1	1	12	115	4
3	1	1	13	2	1
1	1	1	13	20	1
3	1	1	13	20	3
1	1	1	13	21	2
3	1	1	13	29	6
1	1	1	13	35	4
1	1	1	13	39	3
1	1	1	13	46	1
1	1	1	13	51	1
1	1	1	13	70	1
1	1	1	13	81	1
3	1	1	13	81	5
1	1	1	13	86	1
1	1	1	13	98	1
2	1	1	13	104	4
2	1	1	13	106	2
1	1	1	13	111	1
1	1	1	13	127	1
1	1	1	13	130	5
1	1	1	13	133	1
1	1	1	13	140	1
1	1	1	13	147	2
2	1	1	13	151	1
2	1	1	14	3	1
1	1	1	14	8	3
2	1	1	14	11	1
1	1	1	14	12	1
1	1	1	14	17	1
1	1	1	14	18	1
1	1	1	14	28	1
2	1	1	14	31	1
1	1	1	14	37	1
1	1	1	14	38	1
1	1	1	14	48	2
1	1	1	14	53	1
1	1	1	14	59	3
1	1	1	14	62	2
1	1	1	14	64	3
1	1	1	14	66	1
1	1	1	14	67	1
1	1	1	14	75	1
1	1	1	14	83	2
1	1	1	14	86	1
1	1	1	14	86	5
1	1	1	14	87	1
1	1	1	14	88	1
1	1	1	14	90	1
1	1	1	14	100	4
1	1	1	14	101	4
1	1	1	14	103	1
1	1	1	14	111	1
1	1	1	14	115	1
1	1	1	14	127	1
1	1	1	14	128	5
1	1	1	14	130	1
1	1	1	14	133	3
2	1	1	14	134	3
1	1	1	14	137	1
1	1	1	14	143	1
2	1	1	14	146	6
2	1	1	15	24	1
1	1	1	15	28	1
2	1	1	15	43	1
1	1	1	15	53	1
2	1	1	15	53	4
1	1	1	15	57	4
1	1	1	15	59	1
1	1	1	15	71	1
1	1	1	15	75	3
1	1	1	15	77	1
1	1	1	15	81	1
1	1	1	15	86	1
3	1	1	15	99	2
2	1	1	15	108	3
1	1	1	15	116	1
1	1	1	15	125	1
4	1	1	15	137	1
1	1	1	15	144	1
1	1	1	16	4	1
1	1	1	16	9	1
1	1	1	16	10	2
1	1	1	16	14	5
1	1	1	16	15	1
1	1	1	16	16	1
1	1	1	16	28	6
1	1	1	16	32	1
1	1	1	16	33	1
1	1	1	16	35	1
1	1	1	16	43	1
1	1	1	16	48	6
1	1	1	16	60	1
1	1	1	16	72	1
1	1	1	16	74	1
2	1	1	16	79	1
1	1	1	16	94	1
1	1	1	16	106	1
2	1	1	16	106	3
1	1	1	16	108	2
1	1	1	16	118	1
1	1	1	16	118	3
1	1	1	16	121	1
2	1	1	16	137	1
2	1	1	17	29	1
1	1	1	17	43	3
1	1	1	17	68	3
1	1	1	17	71	2
1	1	1	17	75	4
1	1	1	17	87	2
1	1	1	17	90	4
1	1	1	17	91	2
1	1	1	17	97	6
1	1	1	17	128	3
1	1	1	17	133	4
1	1	1	17	141	1
1	1	1	17	146	1
1	1	1	17	149	1
2	1	1	17	152	1
1	1	1	18	3	1
1	1	1	18	7	1
1	1	1	18	8	2
1	1	1	18	9	1
1	1	1	18	17	1
1	1	1	18	20	4
3	1	1	18	25	1
2	1	1	18	25	3
3	1	1	18	140	1
3	1	1	19	8	1
1	1	1	19	10	3
1	1	1	19	25	1
1	1	1	19	48	2
1	1	1	19	59	1
1	1	1	19	73	1
1	1	1	19	74	1
1	1	1	19	76	1
1	1	1	19	86	4
1	1	1	19	97	4
1	1	1	19	105	1
1	1	1	19	112	6
2	1	1	19	115	1
1	1	1	19	134	1
1	1	1	19	146	1
2	1	1	20	7	1
1	1	1	20	8	3
1	1	1	20	9	1
1	1	1	20	18	1
3	1	1	20	24	6
1	1	1	20	26	1
1	1	1	20	34	3
1	1	1	20	39	3
2	1	1	20	83	3
1	1	1	20	151	1
1	1	1	21	6	5
1	1	1	21	10	1
1	1	1	21	19	3
1	1	1	21	26	1
1	1	1	21	46	1
1	1	1	21	51	1
1	1	1	21	55	1
1	1	1	21	63	1
2	1	1	21	63	5
1	1	1	21	71	1
2	1	1	21	83	3
1	1	1	21	86	1
1	1	1	21	97	1
2	1	1	21	103	1
2	1	1	21	105	1
1	1	1	21	107	2
2	1	1	21	113	1
1	1	1	21	120	1
1	1	1	21	121	3
1	1	1	21	124	1
1	1	1	21	131	3
2	1	1	21	152	3
1	1	1	22	3	1
1	1	1	22	4	3
2	1	1	22	9	3
1	1	1	22	18	1
4	1	1	22	19	1
1	1	1	22	21	1
1	1	1	22	22	1
2	1	1	22	24	1
1	1	1	22	27	1
1	1	1	22	33	2
1	1	1	22	35	1
1	1	1	22	47	1
1	1	1	22	48	1
2	1	1	22	52	1
2	1	1	22	73	1
1	1	1	22	81	4
1	1	1	22	87	1
3	1	1	22	94	1
1	1	1	22	99	1
1	1	1	22	110	1
2	1	1	22	112	1
2	1	1	22	119	1
1	1	1	22	125	1
1	1	1	22	133	1
1	1	1	22	137	1
1	1	1	22	139	2
1	1	1	22	144	1
1	1	1	22	145	1
2	1	1	23	7	1
1	1	1	23	8	1
1	1	1	23	9	1
3	1	1	23	14	1
1	1	1	23	15	1
2	1	1	23	21	1
1	1	1	23	25	2
1	1	1	23	26	4
2	1	1	23	32	6
1	1	1	23	38	3
1	1	1	23	40	1
1	1	1	23	47	1
2	1	1	23	51	1
1	1	1	23	63	1
3	1	1	23	75	3
1	1	1	23	97	3
1	1	1	23	99	1
1	1	1	23	106	1
2	1	1	23	108	1
1	1	1	23	114	1
1	1	1	23	119	1
2	1	1	23	136	1
1	1	1	23	137	1
2	1	1	23	138	1
2	1	1	23	143	1
1	1	1	23	144	1
3	1	1	23	146	1
1	1	1	24	4	1
1	1	1	24	11	1
1	1	1	24	15	5
1	1	1	24	23	1
1	1	1	24	24	5
1	1	1	24	33	2
1	1	1	24	44	1
1	1	1	24	46	3
1	1	1	24	57	1
1	1	1	24	58	3
1	1	1	24	63	1
3	1	1	24	65	3
1	1	1	24	85	4
1	1	1	24	86	1
2	1	1	24	99	1
1	1	1	24	101	1
3	1	1	24	104	3
2	1	1	24	125	5
1	1	1	24	128	1
1	1	1	24	141	1
1	1	1	24	145	1
1	1	1	24	148	1
2	1	1	25	14	1
1	1	1	25	18	1
1	1	1	25	20	4
1	1	1	25	25	1
1	1	1	25	37	1
1	1	1	25	39	1
1	1	1	25	49	2
1	1	1	25	50	1
2	1	1	25	58	1
1	1	1	25	67	3
2	1	1	25	71	1
1	1	1	25	75	1
1	1	1	25	87	1
1	1	1	25	95	1
2	1	1	25	98	1
2	1	1	25	103	5
3	1	1	25	105	2
1	1	1	25	109	1
1	1	1	25	115	5
1	1	1	25	124	5
1	1	1	25	129	1
2	1	1	25	133	6
1	1	1	25	139	6
1	1	1	26	3	1
1	1	1	26	7	2
2	1	1	26	10	1
1	1	1	26	42	4
2	1	1	26	50	6
1	1	1	26	53	1
1	1	1	26	55	2
2	1	1	26	58	1
2	1	1	26	59	1
1	1	1	26	68	3
1	1	1	26	78	2
1	1	1	26	95	1
2	1	1	26	100	2
1	1	1	26	104	4
1	1	1	26	106	5
2	1	1	26	109	1
1	1	1	26	112	1
2	1	1	26	113	1
1	1	1	26	125	1
1	1	1	26	126	2
3	1	1	26	133	1
1	1	1	26	134	3
1	1	1	26	137	2
1	1	1	26	138	1
1	1	1	26	140	1
2	1	1	26	141	3
1	1	1	26	141	6
1	1	1	26	145	1
1	1	1	26	145	4
1	1	1	27	6	1
1	1	1	27	25	5
1	1	1	27	30	2
1	1	1	27	53	3
2	1	1	27	88	1
2	1	1	27	92	1
1	1	1	27	106	1
1	1	1	27	120	1
2	1	1	27	123	1
1	1	1	27	137	1
1	1	1	28	6	1
1	1	1	28	16	3
1	1	1	28	20	1
1	1	1	28	20	2
1	1	1	28	30	1
1	1	1	28	36	1
1	1	1	28	53	1
3	1	1	28	76	1
1	1	1	28	81	1
2	1	1	28	84	1
1	1	1	28	84	3
1	1	1	28	90	3
1	1	1	28	97	1
1	1	1	28	97	3
1	1	1	28	105	1
1	1	1	28	118	1
2	1	1	28	123	1
1	1	1	28	150	1
1	1	1	29	8	1
1	1	1	29	12	1
1	1	1	29	12	5
1	1	1	29	21	1
1	1	1	29	25	1
1	1	1	29	29	1
1	1	1	29	36	4
1	1	1	29	38	1
1	1	1	29	42	3
1	1	1	29	46	1
2	1	1	29	50	1
1	1	1	29	67	1
1	1	1	29	67	3
1	1	1	29	81	3
1	1	1	29	92	4
2	1	1	29	95	1
1	1	1	29	105	1
2	1	1	29	105	4
1	1	1	29	106	3
1	1	1	29	112	2
1	1	1	29	113	1
1	1	1	29	114	3
2	1	1	29	115	1
1	1	1	29	138	1
1	1	1	29	150	1
1	1	1	30	2	1
1	1	1	30	12	2
1	1	1	30	28	4
1	1	1	30	35	5
1	1	1	30	38	1
1	1	1	30	39	3
1	1	1	30	42	1
2	1	1	30	44	1
1	1	1	30	56	2
1	1	1	30	66	1
1	1	1	30	66	2
1	1	1	30	71	2
2	1	1	30	83	1
1	1	1	30	83	5
1	1	1	30	95	3
1	1	1	30	112	1
1	1	1	30	115	1
1	1	1	30	120	1
1	1	1	31	3	1
1	1	1	31	25	1
2	1	1	31	33	1
1	1	1	31	35	1
1	1	1	31	41	1
1	1	1	31	43	1
1	1	1	31	66	1
1	1	1	31	70	2
1	1	1	31	75	4
1	1	1	31	78	3
1	1	1	31	145	2
1	1	1	31	149	1
1	1	1	32	6	5
1	1	1	32	7	2
1	1	1	32	42	6
1	1	1	32	46	1
1	1	1	32	75	1
3	1	1	32	89	1
3	1	1	32	105	1
1	1	1	32	107	4
1	1	1	32	125	1
1	1	1	32	129	1
1	1	1	32	131	1
1	1	1	33	3	2
4	1	1	33	12	1
1	1	1	33	14	1
1	1	1	33	15	1
1	1	1	33	44	4
1	1	1	33	45	3
2	1	1	33	77	1
1	1	1	33	87	1
1	1	1	33	92	1
1	1	1	33	125	3
2	1	1	33	138	1
1	1	1	33	145	3
1	1	1	33	145	6
1	1	1	34	14	1
1	1	1	34	17	2
1	1	1	34	17	6
2	1	1	34	20	6
1	1	1	34	35	1
1	1	1	34	47	1
1	1	1	34	48	2
1	1	1	34	66	1
1	1	1	34	68	1
1	1	1	34	73	4
1	1	1	34	74	1
1	1	1	34	81	1
1	1	1	34	83	1
1	1	1	34	90	1
3	1	1	34	91	3
1	1	1	34	95	1
1	1	1	34	103	1
1	1	1	34	108	1
1	1	1	34	109	1
2	1	1	34	111	1
1	1	1	34	120	1
1	1	1	34	122	1
1	1	1	34	133	4
1	1	1	34	143	1
1	1	1	34	145	1
1	1	1	34	147	1
1	1	1	34	152	2
2	1	1	35	6	1
1	1	1	35	6	3
1	1	1	35	11	1
1	1	1	35	14	1
3	1	1	35	21	5
1	1	1	35	23	1
2	1	1	35	38	1
1	1	1	35	38	3
1	1	1	35	49	1
1	1	1	35	58	1
1	1	1	35	58	3
1	1	1	35	63	2
2	1	1	35	67	1
1	1	1	35	86	1
1	1	1	35	86	2
1	1	1	35	88	2
1	1	1	35	98	1
1	1	1	35	110	1
1	1	1	35	111	1
1	1	1	35	112	1
1	1	1	36	4	3
2	1	1	36	7	1
1	1	1	36	10	1
1	1	1	36	22	1
1	1	1	36	27	1
1	1	1	36	29	1
2	1	1	36	39	1
1	1	1	36	42	1
1	1	1	36	70	6
1	1	1	36	76	3
1	1	1	36	78	1
1	1	1	36	91	3
1	1	1	36	94	4
1	1	1	36	97	1
1	1	1	36	99	5
1	1	1	36	118	1
3	1	1	36	127	5
1	1	1	36	134	1
1	1	1	36	135	1
1	1	1	36	138	1
1	1	1	36	139	1
1	1	1	36	144	1
2	1	1	36	146	1
1	1	1	36	146	3
2	1	1	36	152	1
1	1	1	37	8	1
1	1	1	37	11	1
2	1	1	37	11	3
1	1	1	37	12	1
1	1	1	37	24	1
1	1	1	37	28	3
1	1	1	37	32	1
1	1	1	37	38	1
1	1	1	37	42	1
1	1	1	37	43	6
1	1	1	37	56	1
1	1	1	37	63	1
1	1	1	37	70	1
1	1	1	37	73	1
1	1	1	37	75	6
1	1	1	37	93	2
2	1	1	37	115	1
1	1	1	37	119	1
1	1	1	37	137	2
1	1	1	37	146	2
1	1	1	37	147	1
1	1	1	37	149	1
1	1	1	38	5	3
1	1	1	38	5	5
1	1	1	38	8	1
1	1	1	38	9	1
1	1	1	38	11	1
1	1	1	38	21	4
1	1	1	38	22	1
2	1	1	38	35	3
1	1	1	38	37	1
3	1	1	38	55	1
1	1	1	38	55	3
2	1	1	38	63	1
1	1	1	38	66	1
1	1	1	38	68	1
1	1	1	38	70	1
3	1	1	38	72	1
1	1	1	38	74	2
1	1	1	38	74	3
2	1	1	38	81	1
1	1	1	38	99	1
1	1	1	38	103	1
1	1	1	38	104	4
1	1	1	38	105	1
1	1	1	38	108	1
1	1	1	38	115	3
1	1	1	38	129	5
1	1	1	38	138	1
1	1	1	38	148	1
1	1	1	39	2	3
1	1	1	39	11	2
1	1	1	39	11	3
3	1	1	39	15	1
2	1	1	39	17	1
1	1	1	39	19	1
1	1	1	39	23	1
2	1	1	39	24	1
2	1	1	39	31	1
1	1	1	39	33	1
2	1	1	39	42	1
1	1	1	39	43	1
2	1	1	39	52	1
1	1	1	39	57	1
1	1	1	39	57	4
2	1	1	39	62	6
1	1	1	39	71	4
2	1	1	39	74	1
1	1	1	39	76	1
1	1	1	39	78	5
1	1	1	39	81	1
1	1	1	39	83	1
2	1	1	39	84	1
1	1	1	39	88	1
1	1	1	39	91	1
1	1	1	39	93	3
1	1	1	39	105	1
1	1	1	39	107	6
5	1	1	39	111	1
1	1	1	39	116	1
1	1	1	39	116	3
2	1	1	39	128	1
2	1	1	39	130	2
2	1	1	39	135	1
1	1	1	39	143	1
2	1	1	39	144	1
1	1	1	39	147	1
1	1	1	40	14	1
1	1	1	40	30	1
2	1	1	40	30	2
1	1	1	40	37	4
1	1	1	40	44	1
2	1	1	40	45	1
1	1	1	40	49	3
1	1	1	40	53	1
1	1	1	40	57	1
2	1	1	40	57	2
1	1	1	40	58	1
1	1	1	40	65	1
1	1	1	40	67	1
1	1	1	40	75	1
1	1	1	40	92	1
1	1	1	40	100	1
1	1	1	40	105	1
2	1	1	40	107	1
1	1	1	40	107	6
1	1	1	40	120	1
1	1	1	40	146	1
1	1	1	41	6	1
1	1	1	41	10	4
1	1	1	41	14	1
2	1	1	41	22	5
3	1	1	41	39	1
1	1	1	41	58	1
1	1	1	41	58	5
1	1	1	41	68	1
1	1	1	41	81	1
1	1	1	41	85	1
1	1	1	41	88	1
1	1	1	41	92	1
3	1	1	41	103	2
1	1	1	41	107	4
1	1	1	41	108	1
1	1	1	41	111	3
1	1	1	41	112	5
2	1	1	41	120	3
1	1	1	41	128	1
1	1	1	41	147	6
1	1	1	42	3	1
1	1	1	42	10	3
1	1	1	42	17	1
1	1	1	42	33	5
1	1	1	42	47	1
2	1	1	42	49	1
1	1	1	42	52	3
1	1	1	42	81	1
1	1	1	42	91	3
2	1	1	42	105	1
2	1	1	42	124	3
1	1	1	42	130	1
2	1	1	43	2	2
2	1	1	43	14	1
1	1	1	43	26	1
1	1	1	43	27	4
1	1	1	43	28	3
1	1	1	43	37	2
1	1	1	43	39	1
2	1	1	43	42	3
1	1	1	43	46	1
1	1	1	43	52	1
1	1	1	43	58	1
3	1	1	43	65	3
1	1	1	43	66	1
2	1	1	43	68	3
1	1	1	43	78	1
1	1	1	43	81	2
1	1	1	43	86	1
1	1	1	43	90	1
1	1	1	43	93	1
1	1	1	43	112	6
3	1	1	43	113	3
1	1	1	43	116	5
2	1	1	43	120	1
1	1	1	43	121	2
2	1	1	43	127	1
1	1	1	43	131	6
2	1	1	43	141	2
1	1	1	43	145	1
1	1	1	44	11	5
1	1	1	44	23	1
1	1	1	44	24	5
1	1	1	44	49	1
1	1	1	44	53	1
1	1	1	44	53	2
1	1	1	44	55	1
1	1	1	44	67	1
1	1	1	44	69	1
1	1	1	44	70	1
2	1	1	44	84	1
1	1	1	44	96	4
1	1	1	44	98	1
2	1	1	44	101	1
1	1	1	44	106	1
1	1	1	44	112	1
1	1	1	44	112	3
1	1	1	44	128	1
3	1	1	44	131	1
1	1	1	44	139	1
1	1	1	44	140	3
1	1	1	44	147	1
1	1	1	45	2	3
3	1	1	45	3	1
2	1	1	45	5	1
2	1	1	45	12	4
1	1	1	45	14	1
1	1	1	45	16	6
2	1	1	45	35	1
2	1	1	45	36	1
1	1	1	45	38	1
1	1	1	45	61	5
1	1	1	45	68	1
1	1	1	45	68	3
1	1	1	45	71	4
1	1	1	45	74	3
1	1	1	45	78	1
1	1	1	45	81	1
1	1	1	45	90	1
1	1	1	45	94	1
1	1	1	45	110	1
1	1	1	45	120	1
1	1	1	45	120	3
1	1	1	45	124	1
1	1	1	45	130	1
1	1	1	45	132	1
1	1	1	45	137	1
1	1	1	45	137	4
2	1	1	45	142	2
2	1	1	45	145	1
1	1	1	45	147	1
1	1	1	46	1	1
1	1	1	46	5	5
1	1	1	46	8	1
1	1	1	46	14	1
1	1	1	46	22	1
1	1	1	46	22	2
2	1	1	46	31	2
1	1	1	46	39	2
1	1	1	46	42	1
1	1	1	46	65	1
1	1	1	46	70	1
1	1	1	46	80	1
1	1	1	46	82	1
2	1	1	46	89	1
1	1	1	46	127	1
4	1	1	46	131	1
1	1	1	46	133	2
1	1	1	46	138	1
2	1	1	46	141	4
1	1	1	46	143	3
2	1	1	46	146	1
1	1	1	47	12	1
1	1	1	47	30	1
1	1	1	47	32	3
1	1	1	47	38	1
1	1	1	47	43	5
1	1	1	47	53	1
1	1	1	47	62	1
1	1	1	47	66	1
2	1	1	47	70	1
1	1	1	47	71	1
1	1	1	47	74	1
1	1	1	47	75	1
2	1	1	47	90	1
1	1	1	47	103	1
1	1	1	47	105	1
1	1	1	47	118	4
3	1	1	47	122	1
1	1	1	47	124	1
1	1	1	47	128	4
2	1	1	47	130	1
2	1	1	47	146	1
1	1	1	48	5	2
1	1	1	48	6	1
1	1	1	48	8	1
1	1	1	48	12	1
1	1	1	48	17	1
2	1	1	48	20	4
1	1	1	48	22	1
1	1	1	48	23	1
1	1	1	48	27	1
1	1	1	48	32	1
1	1	1	48	35	1
1	1	1	48	50	1
1	1	1	48	58	3
1	1	1	48	77	3
1	1	1	48	84	2
1	1	1	48	90	2
1	1	1	48	104	2
1	1	1	48	110	1
1	1	1	48	132	1
2	1	1	48	136	1
1	1	1	48	137	3
2	1	1	49	7	2
2	1	1	49	7	6
2	1	1	49	8	1
1	1	1	49	10	1
1	1	1	49	11	1
1	1	1	49	14	1
1	1	1	49	15	3
2	1	1	49	16	1
1	1	1	49	17	1
1	1	1	49	17	4
1	1	1	49	23	1
1	1	1	49	33	3
1	1	1	49	34	2
1	1	1	49	38	1
1	1	1	49	41	1
1	1	1	49	47	1
1	1	1	49	47	5
1	1	1	49	50	1
1	1	1	49	52	1
1	1	1	49	53	1
1	1	1	49	54	4
1	1	1	49	63	1
1	1	1	49	65	1
1	1	1	49	70	1
2	1	1	49	75	1
1	1	1	49	93	1
1	1	1	49	94	1
1	1	1	49	95	1
2	1	1	49	95	2
1	1	1	49	97	1
3	1	1	49	102	1
1	1	1	49	110	2
1	1	1	49	115	1
1	1	1	49	120	1
2	1	1	49	122	1
1	1	1	49	123	1
1	1	1	49	129	1
1	1	1	49	130	5
1	1	1	49	132	3
1	1	1	49	136	1
1	1	1	49	139	1
1	1	1	49	140	1
1	1	1	49	148	1
1	1	1	50	11	1
1	1	1	50	16	1
1	1	1	50	22	1
1	1	1	50	132	1
1	1	1	50	137	3
4	1	1	50	141	1
1	1	1	51	13	1
2	1	1	51	16	1
1	1	1	51	17	4
1	1	1	51	19	1
1	1	1	51	25	1
2	1	1	51	26	1
1	1	1	51	40	1
2	1	1	51	41	1
2	1	1	51	44	2
1	1	1	51	59	1
1	1	1	51	73	1
3	1	1	51	74	1
1	1	1	51	82	1
2	1	1	51	95	1
1	1	1	51	129	1
1	1	1	51	130	2
1	1	1	51	145	1
1	1	1	51	145	2
1	1	1	51	152	1
2	1	1	52	2	2
1	1	1	52	6	3
2	1	1	52	11	1
1	1	1	52	21	1
1	1	1	52	24	1
1	1	1	52	33	1
1	1	1	52	38	1
2	1	1	52	43	1
1	1	1	52	48	1
1	1	1	52	57	1
1	1	1	52	75	1
1	1	1	52	81	1
1	1	1	52	83	3
2	1	1	52	84	5
1	1	1	52	90	1
2	1	1	52	105	3
1	1	1	52	118	1
1	1	1	52	146	1
1	1	1	53	32	1
1	1	1	53	34	1
1	1	1	53	45	1
2	1	1	53	56	1
1	1	1	53	58	1
2	1	1	53	67	3
1	1	1	53	74	1
1	1	1	53	75	1
2	1	1	53	81	1
1	1	1	53	90	1
1	1	1	53	95	1
1	1	1	53	106	1
2	1	1	53	106	3
1	1	1	53	112	1
1	1	1	53	117	1
1	1	1	53	119	1
1	1	1	53	127	2
1	1	1	53	134	1
1	1	1	53	139	1
1	1	1	54	2	1
2	1	1	54	4	1
1	1	1	54	9	1
1	1	1	54	11	3
1	1	1	54	20	1
2	1	1	54	26	3
1	1	1	54	34	1
2	1	1	54	36	1
1	1	1	54	49	1
1	1	1	54	65	3
1	1	1	54	76	1
1	1	1	54	86	3
1	1	1	54	95	1
1	1	1	54	98	1
2	1	1	54	122	2
1	1	1	54	142	1
2	1	1	54	144	1
2	1	1	55	51	1
1	1	1	55	55	1
1	1	1	55	74	3
1	1	1	55	84	3
1	1	1	55	100	1
2	1	1	55	141	3
1	1	1	56	8	6
1	1	1	56	11	3
1	1	1	56	12	1
2	1	1	56	16	1
1	1	1	56	18	1
1	1	1	56	23	1
1	1	1	56	23	3
1	1	1	56	28	3
3	1	1	56	35	3
1	1	1	56	40	1
1	1	1	56	48	1
1	1	1	56	69	4
2	1	1	56	75	1
2	1	1	56	75	4
1	1	1	56	81	1
1	1	1	56	84	3
1	1	1	56	91	1
1	1	1	56	94	1
1	1	1	56	97	1
1	1	1	56	99	1
1	1	1	56	103	4
2	1	1	56	107	1
1	1	1	56	110	1
1	1	1	56	112	1
1	1	1	56	116	1
1	1	1	56	122	1
1	1	1	56	124	2
1	1	1	56	130	3
1	1	1	56	131	1
1	1	1	56	140	1
1	1	1	56	144	1
1	1	1	57	14	3
1	1	1	57	61	3
1	1	1	57	66	3
1	1	1	57	75	1
1	1	1	57	86	6
1	1	1	57	92	5
1	1	1	57	95	1
2	1	1	57	98	1
1	1	1	57	101	4
2	1	1	57	102	1
1	1	1	57	105	1
1	1	1	57	120	1
1	1	1	57	124	1
1	1	1	57	127	1
1	1	1	57	149	1
1	1	1	58	4	1
1	1	1	58	6	1
1	1	1	58	18	5
1	1	1	58	21	1
4	1	1	58	22	1
1	1	1	58	26	1
1	1	1	58	33	1
1	1	1	58	48	1
1	1	1	58	53	1
2	1	1	58	56	1
1	1	1	58	61	1
1	1	1	58	61	2
1	1	1	58	67	1
1	1	1	58	74	3
1	1	1	58	76	3
2	1	1	58	91	1
1	1	1	58	92	1
1	1	1	58	93	1
1	1	1	58	94	1
1	1	1	58	99	1
1	1	1	58	106	1
2	1	1	58	113	1
1	1	1	58	119	3
1	1	1	58	141	1
1	1	1	58	145	1
1	1	1	58	146	1
1	1	1	59	10	6
1	1	1	59	20	1
1	1	1	59	25	1
1	1	1	59	26	2
1	1	1	59	29	3
1	1	1	59	36	1
1	1	1	59	67	3
1	1	1	59	68	5
2	1	1	59	74	1
1	1	1	59	81	5
2	1	1	59	83	1
1	1	1	59	92	1
1	1	1	60	15	1
1	1	1	60	16	1
1	1	1	60	21	1
1	1	1	60	31	2
1	1	1	60	34	5
1	1	1	60	43	1
1	1	1	60	59	1
1	1	1	60	63	5
1	1	1	60	68	4
1	1	1	60	69	2
2	1	1	60	71	1
1	1	1	60	75	1
1	1	1	60	96	3
1	1	1	60	109	3
1	1	1	60	116	1
1	1	1	60	117	3
1	1	1	60	142	1
1	1	1	60	144	1
1	1	1	60	150	1
1	1	1	61	1	1
1	1	1	61	14	1
1	1	1	61	53	1
1	1	1	61	97	1
1	1	1	61	99	1
1	1	1	61	103	1
2	1	1	61	104	5
1	1	1	61	106	1
1	1	1	61	113	1
1	1	1	61	132	1
2	1	1	61	136	1
2	1	1	62	10	2
2	1	1	62	18	1
1	1	1	62	33	3
2	1	1	62	35	6
1	1	1	62	37	1
2	1	1	62	43	6
1	1	1	62	53	1
1	1	1	62	56	1
1	1	1	62	72	4
1	1	1	62	74	2
1	1	1	62	75	1
1	1	1	62	90	1
2	1	1	62	102	1
1	1	1	62	111	1
1	1	1	62	138	1
2	1	1	62	139	1
1	1	1	62	140	1
1	1	1	63	9	1
1	1	1	63	11	6
1	1	1	63	13	1
2	1	1	63	15	3
2	1	1	63	18	1
1	1	1	63	22	5
1	1	1	63	39	4
1	1	1	63	42	2
2	1	1	63	65	1
1	1	1	63	74	1
1	1	1	63	83	1
1	1	1	63	84	1
1	1	1	63	85	3
1	1	1	63	91	1
1	1	1	63	95	4
2	1	1	63	98	1
1	1	1	63	119	5
1	1	1	63	135	1
1	1	1	63	137	6
1	1	1	63	139	1
1	1	1	63	141	1
1	1	1	63	145	1
2	1	1	64	11	1
1	1	1	64	14	4
2	1	1	64	27	1
1	1	1	64	28	1
1	1	1	64	30	1
1	1	1	64	36	2
5	1	1	64	38	5
4	1	1	64	52	1
1	1	1	64	66	2
2	1	1	64	72	1
1	1	1	64	73	1
2	1	1	64	81	1
1	1	1	64	85	1
1	1	1	64	85	2
1	1	1	64	87	1
1	1	1	64	98	1
1	1	1	64	125	1
1	1	1	64	126	6
2	1	1	64	136	5
1	1	1	64	146	1
3	1	1	64	148	2
1	1	1	64	149	4
1	1	1	65	2	4
1	1	1	65	5	1
1	1	1	65	39	1
1	1	1	65	43	1
1	1	1	65	56	3
1	1	1	65	61	1
2	1	1	65	69	3
1	1	1	65	78	1
2	1	1	65	82	1
3	1	1	65	88	1
1	1	1	65	94	1
3	1	1	65	110	1
1	1	1	65	112	4
1	1	1	65	117	1
1	1	1	65	147	3
1	1	1	65	150	1
2	1	1	66	9	1
2	1	1	66	31	1
2	1	1	66	36	2
1	1	1	66	52	1
1	1	1	66	59	1
1	1	1	66	71	3
1	1	1	66	74	1
1	1	1	66	74	2
3	1	1	66	76	1
2	1	1	66	83	1
1	1	1	66	113	1
1	1	1	66	130	5
1	1	1	66	137	1
1	1	1	66	150	1
1	1	1	66	151	1
1	1	1	67	2	6
1	1	1	67	10	1
1	1	1	67	11	3
1	1	1	67	21	1
1	1	1	67	24	1
2	1	1	67	29	1
1	1	1	67	42	1
1	1	1	67	43	1
1	1	1	67	46	3
1	1	1	67	49	2
1	1	1	67	61	4
1	1	1	67	77	1
1	1	1	67	78	1
1	1	1	67	84	6
2	1	1	67	87	1
2	1	1	67	88	2
1	1	1	67	113	1
2	1	1	67	118	2
1	1	1	67	121	1
2	1	1	67	132	1
1	1	1	67	135	3
2	1	1	67	138	1
1	1	1	67	140	1
2	1	1	67	145	2
2	1	1	67	146	2
2	1	1	67	147	1
1	1	1	68	19	1
1	1	1	68	23	4
1	1	1	68	25	5
1	1	1	68	31	1
1	1	1	68	32	3
1	1	1	68	33	2
1	1	1	68	38	1
1	1	1	68	41	1
1	1	1	68	42	6
1	1	1	68	46	1
1	1	1	68	48	1
1	1	1	68	59	3
1	1	1	68	102	6
1	1	1	68	107	1
2	1	1	68	110	3
1	1	1	68	112	1
1	1	1	68	119	1
1	1	1	68	122	2
2	1	1	68	126	5
1	1	1	68	132	1
2	1	1	68	138	1
1	1	1	68	139	5
1	1	1	68	144	3
1	1	1	68	148	1
1	1	1	69	15	1
1	1	1	69	38	1
1	1	1	69	44	1
2	1	1	69	45	2
1	1	1	69	56	1
1	1	1	69	56	2
1	1	1	69	62	1
3	1	1	69	65	3
1	1	1	69	68	1
1	1	1	69	74	1
2	1	1	69	74	4
1	1	1	69	81	1
1	1	1	69	87	3
2	1	1	69	98	4
1	1	1	69	102	3
1	1	1	69	108	1
1	1	1	69	120	4
1	1	1	69	130	1
1	1	1	69	132	1
1	1	1	69	138	1
1	1	1	69	147	2
1	1	1	70	7	1
1	1	1	70	9	1
1	1	1	70	13	1
1	1	1	70	17	1
2	1	1	70	26	5
1	1	1	70	27	1
1	1	1	70	27	4
2	1	1	70	35	1
3	1	1	70	44	2
1	1	1	70	58	1
2	1	1	70	66	1
1	1	1	70	66	3
1	1	1	70	67	2
1	1	1	70	81	1
1	1	1	70	89	1
1	1	1	70	92	1
1	1	1	70	94	3
1	1	1	70	99	1
1	1	1	70	103	3
1	1	1	70	104	3
1	1	1	70	107	3
1	1	1	70	124	1
1	1	1	70	130	1
2	1	1	70	150	1
1	1	1	71	12	1
1	1	1	71	16	1
1	1	1	71	20	3
1	1	1	71	33	3
2	1	1	71	39	1
1	1	1	71	42	4
1	1	1	71	62	1
1	1	1	71	63	1
2	1	1	71	84	1
2	1	1	71	92	4
1	1	1	71	124	1
1	1	1	71	126	1
2	1	1	71	130	1
2	1	1	71	136	1
1	1	1	71	142	1
1	1	1	71	147	4
1	1	1	72	1	1
1	1	1	72	7	1
1	1	1	72	9	1
1	1	1	72	20	1
1	1	1	72	24	3
1	1	1	72	28	1
1	1	1	72	38	1
2	1	1	72	41	1
2	1	1	72	41	3
2	1	1	72	47	1
2	1	1	72	62	5
1	1	1	72	68	4
1	1	1	72	79	2
1	1	1	72	88	1
1	1	1	72	115	2
1	1	1	72	120	1
1	1	1	72	125	2
1	1	1	72	133	1
2	1	1	73	14	1
1	1	1	73	28	1
1	1	1	73	28	5
1	1	1	73	31	4
2	1	1	73	33	6
1	1	1	73	42	1
1	1	1	73	50	4
1	1	1	73	58	2
2	1	1	73	64	1
1	1	1	73	74	1
2	1	1	73	80	2
1	1	1	73	82	1
1	1	1	73	82	6
1	1	1	73	88	1
1	1	1	73	95	1
1	1	1	73	121	1
1	1	1	73	137	1
1	1	1	73	149	1
4	1	1	74	9	1
1	1	1	74	10	1
2	1	1	74	10	5
1	1	1	74	13	1
1	1	1	74	15	1
1	1	1	74	20	1
1	1	1	74	24	2
2	1	1	74	29	3
2	1	1	74	30	1
1	1	1	74	37	1
2	1	1	74	39	1
1	1	1	74	40	1
1	1	1	74	51	4
2	1	1	74	60	1
1	1	1	74	86	5
1	1	1	74	101	1
2	1	1	74	103	1
1	1	1	74	108	3
3	1	1	74	127	1
1	1	1	74	128	1
2	1	1	74	137	2
2	1	1	74	137	3
2	1	1	74	146	1
3	1	1	74	149	4
1	1	1	75	1	6
2	1	1	75	2	4
1	1	1	75	7	1
1	1	1	75	8	1
1	1	1	75	10	3
1	1	1	75	18	1
1	1	1	75	20	1
1	1	1	75	20	3
2	1	1	75	27	1
1	1	1	75	31	1
1	1	1	75	58	1
2	1	1	75	83	4
1	1	1	75	99	3
1	1	1	75	112	1
2	1	1	75	145	1
1	1	1	75	150	1
1	1	1	76	2	1
1	1	1	76	29	1
1	1	1	76	45	2
1	1	1	76	53	1
1	1	1	76	63	4
2	1	1	76	66	5
1	1	1	76	83	1
1	1	1	76	88	3
1	1	1	76	91	1
3	1	1	76	92	1
2	1	1	76	103	2
1	1	1	76	113	3
1	1	1	76	124	1
1	1	1	76	137	3
1	1	1	76	146	1
1	1	1	77	8	1
1	1	1	77	9	1
1	1	1	77	12	1
1	1	1	77	15	1
1	1	1	77	18	1
1	1	1	77	23	1
1	1	1	77	30	3
1	1	1	77	37	1
1	1	1	77	47	3
1	1	1	77	59	2
1	1	1	77	61	1
1	1	1	77	64	1
1	1	1	77	74	1
1	1	1	77	76	6
1	1	1	77	83	2
1	1	1	77	85	6
1	1	1	77	86	3
1	1	1	77	92	1
1	1	1	77	95	1
1	1	1	77	99	1
1	1	1	77	113	1
1	1	1	77	120	1
1	1	1	77	123	1
2	1	1	77	124	1
1	1	1	77	140	1
1	1	1	77	140	6
1	1	1	77	146	1
1	1	1	78	5	1
1	1	1	78	5	3
1	1	1	78	12	1
2	1	1	78	21	1
1	1	1	78	25	3
1	1	1	78	35	1
1	1	1	78	46	1
1	1	1	78	46	3
1	1	1	78	50	2
1	1	1	78	50	3
1	1	1	78	51	2
1	1	1	78	57	3
2	1	1	78	62	1
1	1	1	78	65	1
1	1	1	78	67	1
1	1	1	78	68	1
1	1	1	78	68	2
1	1	1	78	69	1
1	1	1	78	73	1
2	1	1	78	81	3
1	1	1	78	84	1
1	1	1	78	86	1
2	1	1	78	89	1
1	1	1	78	103	1
2	1	1	78	111	1
1	1	1	78	115	1
2	1	1	78	122	1
1	1	1	78	134	3
4	1	1	78	136	1
1	1	1	78	145	2
2	1	1	79	2	1
1	1	1	79	6	3
1	1	1	79	11	2
1	1	1	79	16	4
2	1	1	79	17	1
2	1	1	79	25	1
1	1	1	79	28	1
1	1	1	79	28	3
1	1	1	79	45	2
2	1	1	79	55	3
1	1	1	79	67	1
2	1	1	79	81	3
1	1	1	79	82	1
1	1	1	79	82	3
1	1	1	79	86	3
1	1	1	79	87	1
1	1	1	79	88	1
1	1	1	79	94	3
2	1	1	79	101	1
1	1	1	79	104	3
2	1	1	79	108	1
3	1	1	79	111	1
1	1	1	79	112	3
2	1	1	79	120	2
1	1	1	79	123	3
2	1	1	79	131	1
1	1	1	80	1	1
1	1	1	80	11	1
1	1	1	80	17	1
1	1	1	80	26	2
1	1	1	80	42	2
1	1	1	80	45	5
1	1	1	80	47	1
1	1	1	80	55	1
4	1	1	80	111	1
1	1	1	80	122	6
1	1	1	80	138	2
1	1	1	80	138	6
3	1	1	80	144	1
1	1	1	80	151	1
1	1	1	81	3	1
1	1	1	81	4	1
2	1	1	81	7	1
2	1	1	81	11	1
1	1	1	81	14	5
1	1	1	81	17	2
3	1	1	81	22	1
1	1	1	81	26	4
1	1	1	81	29	1
2	1	1	81	33	1
2	1	1	81	39	1
4	1	1	81	43	1
1	1	1	81	50	1
1	1	1	81	53	1
1	1	1	81	55	1
1	1	1	81	64	1
1	1	1	81	69	1
2	1	1	81	71	4
2	1	1	81	84	1
2	1	1	81	87	1
1	1	1	81	92	1
1	1	1	81	93	1
1	1	1	81	103	2
2	1	1	81	111	1
2	1	1	81	115	1
1	1	1	81	124	1
1	1	1	81	131	1
1	1	1	81	142	1
1	1	1	81	144	1
1	1	1	81	145	4
1	1	1	81	148	1
2	1	1	82	2	1
1	1	1	82	4	3
1	1	1	82	6	1
1	1	1	82	8	1
2	1	1	82	15	1
1	1	1	82	16	1
2	1	1	82	17	1
3	1	1	82	27	1
1	1	1	82	29	1
1	1	1	82	29	3
1	1	1	82	30	2
2	1	1	82	30	4
1	1	1	82	32	1
1	1	1	82	36	2
4	1	1	82	41	1
2	1	1	82	43	1
1	1	1	82	48	1
2	1	1	82	60	1
3	1	1	82	61	1
1	1	1	82	67	3
2	1	1	82	70	4
2	1	1	82	74	1
1	1	1	82	83	1
1	1	1	82	85	3
1	1	1	82	85	4
1	1	1	82	86	1
1	1	1	82	95	1
1	1	1	82	97	1
1	1	1	82	117	1
1	1	1	82	126	1
1	1	1	82	129	1
1	1	1	82	133	5
1	1	1	82	137	1
2	1	1	82	140	1
1	1	1	82	144	1
1	1	1	82	146	1
1	1	1	82	151	1
1	1	1	83	3	1
1	1	1	83	4	3
1	1	1	83	10	2
1	1	1	83	17	1
1	1	1	83	21	1
1	1	1	83	23	1
3	1	1	83	26	1
1	1	1	83	30	3
1	1	1	83	42	3
2	1	1	83	52	3
4	1	1	83	59	1
1	1	1	83	66	1
2	1	1	83	76	1
1	1	1	83	82	1
1	1	1	83	84	1
2	1	1	83	86	1
1	1	1	83	91	1
1	1	1	83	92	2
1	1	1	83	93	1
2	1	1	83	100	1
1	1	1	83	104	6
1	1	1	83	110	1
1	1	1	83	111	1
1	1	1	83	132	1
4	1	1	83	147	1
1	1	1	84	3	1
1	1	1	84	6	5
2	1	1	84	20	1
2	1	1	84	31	4
1	1	1	84	35	1
1	1	1	84	45	1
2	1	1	84	49	2
1	1	1	84	56	1
2	1	1	84	75	2
1	1	1	84	108	1
1	1	1	84	118	1
1	1	1	85	18	1
2	1	1	85	22	1
2	1	1	85	25	6
1	1	1	85	42	6
1	1	1	85	46	1
1	1	1	85	58	3
1	1	1	85	71	1
1	1	1	85	78	1
2	1	1	85	83	1
2	1	1	85	103	1
1	1	1	85	133	1
1	1	1	85	145	2
1	1	1	86	2	1
1	1	1	86	3	1
1	1	1	86	24	1
1	1	1	86	25	4
1	1	1	86	31	1
1	1	1	86	54	1
1	1	1	86	54	6
1	1	1	86	71	1
1	1	1	86	104	1
3	1	1	86	120	1
1	1	1	86	138	1
1	1	1	86	147	6
1	1	1	86	148	1
1	1	1	86	151	4
1	1	1	87	19	1
1	1	1	87	52	3
2	1	1	87	84	5
2	1	1	87	87	1
1	1	1	87	95	2
2	1	1	87	100	1
1	1	1	87	110	1
1	1	1	87	116	1
1	1	1	87	124	3
1	1	1	87	126	1
1	1	1	88	6	1
1	1	1	88	7	3
1	1	1	88	11	1
1	1	1	88	26	4
2	1	1	88	28	1
1	1	1	88	39	1
1	1	1	88	45	6
1	1	1	88	49	1
1	1	1	88	66	1
1	1	1	88	85	1
1	1	1	88	89	1
1	1	1	88	119	1
1	1	1	88	125	3
2	1	1	89	7	1
1	1	1	89	10	1
2	1	1	89	18	6
1	1	1	89	29	1
1	1	1	89	58	3
1	1	1	89	61	1
2	1	1	89	65	1
3	1	1	89	104	1
1	1	1	89	120	1
2	1	1	89	131	1
1	1	1	89	148	5
1	1	1	90	19	1
1	1	1	90	33	2
1	1	1	90	68	1
2	1	1	90	85	2
1	1	1	90	101	1
1	1	1	90	109	4
1	1	1	90	125	1
1	1	1	90	128	3
1	1	1	91	7	1
1	1	1	91	10	6
1	1	1	91	14	2
1	1	1	91	25	1
1	1	1	91	27	1
1	1	1	91	28	1
1	1	1	91	34	2
1	1	1	91	41	1
2	1	1	91	46	1
2	1	1	91	53	1
1	1	1	91	59	1
2	1	1	91	60	1
1	1	1	91	63	1
1	1	1	91	74	1
2	1	1	91	101	5
1	1	1	91	130	2
2	1	1	91	145	1
2	1	1	92	23	1
1	1	1	92	25	1
1	1	1	92	46	2
1	1	1	92	51	1
1	1	1	92	63	1
1	1	1	92	70	1
1	1	1	92	77	1
1	1	1	92	116	1
2	1	1	92	119	1
2	1	1	92	121	3
1	1	1	92	123	3
1	1	1	92	126	1
1	1	1	92	139	1
3	1	1	93	12	1
3	1	1	93	21	1
1	1	1	93	22	1
1	1	1	93	44	2
1	1	1	93	51	4
1	1	1	93	68	5
1	1	1	93	69	1
1	1	1	93	71	1
1	1	1	93	82	3
2	1	1	93	84	1
2	1	1	93	88	1
1	1	1	93	91	1
1	1	1	93	94	1
1	1	1	93	103	1
1	1	1	93	106	1
2	1	1	93	125	1
1	1	1	93	146	2
1	1	1	94	20	5
3	1	1	94	61	1
1	1	1	94	80	2
1	1	1	94	89	1
2	1	1	94	97	1
2	1	1	94	97	3
1	1	1	94	99	1
1	1	1	94	100	1
1	1	1	94	101	1
1	1	1	94	124	1
1	1	1	94	129	1
1	1	1	94	130	1
1	1	1	94	134	1
1	1	1	95	1	2
2	1	1	95	4	2
1	1	1	95	19	5
1	1	1	95	20	1
1	1	1	95	22	1
1	1	1	95	28	3
2	1	1	95	37	1
1	1	1	95	41	1
1	1	1	95	43	1
1	1	1	95	44	2
1	1	1	95	51	1
1	1	1	95	54	3
1	1	1	95	57	3
1	1	1	95	58	4
1	1	1	95	65	6
1	1	1	95	72	1
2	1	1	95	101	1
1	1	1	95	103	3
1	1	1	95	104	1
2	1	1	95	117	1
1	1	1	95	127	2
1	1	1	95	131	1
1	1	1	95	133	1
1	1	1	95	135	3
1	1	1	95	139	1
1	1	1	95	140	2
2	1	1	95	146	1
1	1	1	95	146	2
1	1	1	95	149	1
2	1	1	96	2	2
1	1	1	96	10	1
1	1	1	96	24	1
1	1	1	96	27	3
1	1	1	96	33	1
1	1	1	96	43	1
2	1	1	96	45	1
1	1	1	96	51	1
1	1	1	96	62	2
1	1	1	96	63	1
6	1	1	96	67	1
2	1	1	96	69	3
2	1	1	96	70	3
1	1	1	96	78	1
2	1	1	96	88	1
1	1	1	96	94	1
1	1	1	96	98	4
1	1	1	96	120	1
1	1	1	96	130	2
1	1	1	96	140	2
1	1	1	96	143	3
1	1	1	96	143	5
1	1	1	97	20	1
3	1	1	97	41	1
1	1	1	97	83	1
1	1	1	97	100	5
1	1	1	97	110	3
1	1	1	97	137	1
1	1	1	98	18	1
1	1	1	98	18	3
1	1	1	98	20	1
1	1	1	98	20	3
1	1	1	98	21	3
1	1	1	98	44	3
1	1	1	98	50	1
1	1	1	98	52	1
1	1	1	98	61	2
1	1	1	98	67	1
2	1	1	98	88	2
1	1	1	98	99	1
2	1	1	98	110	3
1	1	1	98	131	1
1	1	1	98	133	4
1	1	1	98	139	1
1	1	1	98	152	1
1	1	1	99	39	1
1	1	1	99	43	2
1	1	1	99	52	3
1	1	1	99	57	3
1	1	1	99	60	2
1	1	1	99	74	2
2	1	1	99	84	1
1	1	1	99	125	6
1	1	1	99	134	3
2	1	1	99	141	2
1	1	1	99	142	2
1	1	1	100	7	1
1	1	1	100	12	1
1	1	1	100	12	2
1	1	1	100	16	1
1	1	1	100	16	4
2	1	1	100	20	3
1	1	1	100	21	1
1	1	1	100	27	1
1	1	1	100	34	1
1	1	1	100	43	3
3	1	1	100	53	1
1	1	1	100	62	1
2	1	1	100	71	1
1	1	1	100	75	3
1	1	1	100	78	2
1	1	1	100	91	3
1	1	1	100	94	1
1	1	1	100	118	1
1	1	1	100	129	1
2	1	1	100	139	1
1	1	1	100	142	1
1	1	1	101	5	1
1	1	1	101	11	1
1	1	1	101	15	1
1	1	1	101	38	1
2	1	1	101	45	4
1	1	1	101	54	2
1	1	1	101	68	1
1	1	1	101	72	2
1	1	1	101	83	1
1	1	1	101	84	1
1	1	1	101	99	3
1	1	1	101	110	3
1	1	1	101	115	1
1	1	1	101	120	1
1	1	1	101	121	1
1	1	1	101	123	1
1	1	1	101	123	3
1	1	1	101	139	3
1	1	1	101	144	1
1	1	1	101	144	3
1	1	1	102	9	1
2	1	1	102	13	6
1	1	1	102	15	1
1	1	1	102	25	1
2	1	1	102	27	1
1	1	1	102	27	2
2	1	1	102	29	3
1	1	1	102	33	6
1	1	1	102	36	3
1	1	1	102	57	1
2	1	1	102	67	1
1	1	1	102	80	1
1	1	1	102	88	1
3	1	1	102	93	1
1	1	1	102	103	1
1	1	1	102	107	3
1	1	1	102	108	1
1	1	1	102	110	1
1	1	1	102	126	1
2	1	1	102	140	1
1	1	1	102	144	6
1	1	1	103	7	1
1	1	1	103	9	1
1	1	1	103	11	1
1	1	1	103	25	1
1	1	1	103	40	3
1	1	1	103	47	1
1	1	1	103	57	1
1	1	1	103	62	1
1	1	1	103	106	1
1	1	1	103	113	1
1	1	1	104	11	1
1	1	1	104	12	1
1	1	1	104	12	2
1	1	1	104	18	4
1	1	1	104	24	1
1	1	1	104	29	3
1	1	1	104	30	1
1	1	1	104	38	1
1	1	1	104	48	1
1	1	1	104	71	1
2	1	1	104	83	1
1	1	1	104	93	1
1	1	1	104	98	1
2	1	1	105	17	1
2	1	1	105	20	3
1	1	1	105	41	1
1	1	1	105	45	4
1	1	1	105	47	1
1	1	1	105	55	1
1	1	1	105	57	1
1	1	1	105	64	1
1	1	1	105	107	3
1	1	1	106	3	4
1	1	1	106	8	1
1	1	1	106	9	1
1	1	1	106	22	1
1	1	1	106	26	1
1	1	1	106	29	1
1	1	1	106	37	2
1	1	1	106	43	2
1	1	1	106	56	1
1	1	1	106	58	1
2	1	1	106	62	1
1	1	1	106	65	1
1	1	1	106	65	2
2	1	1	106	79	5
1	1	1	106	91	1
[truncated: 998,000+ more rows]
