# Supplementary material for: Flexibility-tuning of dual-display DNA-encoded chemical libraries facilitates cyclic peptide ligand discovery
Source: Nat Commun. 2025 Apr 5;16:3273. doi: 10.1038/s41467-025-58507-w (PMC11972359; doi:10.1038/s41467-025-58507-w)
Supplement: Supplementary file 4 — Source Data [file 41467_2025_58507_MOESM4_ESM.zip › Source_Data_Files_Selections/Thrombin_Sel2_3.txt]

Count	Code1	Code2	Code3	Code4	Code5
2	1	1	1	112	1
1	1	1	3	32	1
1	1	1	3	109	1
1	1	1	4	20	2
1	1	1	5	37	1
2	1	1	6	39	1
1	1	1	6	63	1
1	1	1	6	103	1
1	1	1	6	105	1
2	1	1	8	65	1
1	1	1	8	65	3
1	1	1	9	6	1
2	1	1	9	8	1
1	1	1	10	47	2
1	1	1	11	39	1
1	1	1	11	122	1
1	1	1	11	138	1
4	1	1	12	83	1
1	1	1	12	113	1
1	1	1	13	39	4
1	1	1	13	65	1
1	1	1	13	69	1
1	1	1	13	98	1
1	1	1	14	78	1
1	1	1	14	141	1
1	1	1	15	9	1
1	1	1	15	43	4
1	1	1	15	58	1
1	1	1	16	15	1
1	1	1	16	95	1
2	1	1	16	118	1
1	1	1	16	125	1
1	1	1	17	47	1
1	1	1	17	91	1
1	1	1	17	126	1
1	1	1	18	59	4
1	1	1	18	115	1
1	1	1	21	10	1
2	1	1	21	19	2
1	1	1	21	32	1
1	1	1	21	33	1
1	1	1	21	50	1
2	1	1	21	96	1
1	1	1	21	106	3
1	1	1	21	108	1
1	1	1	21	127	1
8	1	1	22	30	1
5	1	1	22	42	1
1	1	1	23	6	1
1	1	1	23	53	1
1	1	1	23	70	1
2	1	1	23	135	1
1	1	1	24	3	5
1	1	1	24	29	1
1	1	1	24	123	1
1	1	1	24	139	1
4	1	1	25	35	1
1	1	1	25	91	1
1	1	1	26	2	1
1	1	1	26	3	1
1	1	1	26	9	2
1	1	1	26	42	1
1	1	1	26	74	1
1	1	1	26	84	1
1	1	1	26	105	1
1	1	1	26	108	1
1	1	1	26	146	2
1	1	1	28	107	1
1	1	1	29	1	1
1	1	1	29	35	1
3	1	1	29	44	1
1	1	1	29	61	1
1	1	1	29	82	1
1	1	1	29	107	1
1	1	1	29	140	1
1	1	1	29	147	1
1	1	1	30	35	1
1	1	1	30	61	4
2	1	1	30	68	1
3	1	1	30	113	1
1	1	1	31	112	1
1	1	1	32	16	1
1	1	1	32	38	1
1	1	1	32	65	1
1	1	1	33	56	1
1	1	1	34	3	1
1	1	1	34	4	1
2	1	1	34	7	1
5	1	1	34	18	1
1	1	1	34	24	1
1	1	1	34	32	1
2	1	1	34	36	1
1	1	1	34	51	1
1	1	1	34	56	1
1	1	1	34	70	1
1	1	1	34	111	1
1	1	1	35	38	1
1	1	1	35	60	4
1	1	1	36	71	1
1	1	1	36	72	1
1	1	1	36	91	1
1	1	1	36	99	1
1	1	1	36	116	1
1	1	1	37	7	1
5	1	1	37	27	1
1	1	1	37	131	1
1	1	1	37	144	1
2	1	1	38	22	1
2	1	1	38	29	1
1	1	1	38	113	1
1	1	1	38	116	1
1	1	1	38	122	1
1	1	1	39	32	1
1	1	1	39	36	1
1	1	1	39	45	1
1	1	1	39	52	1
1	1	1	39	56	1
1	1	1	39	57	4
1	1	1	39	107	1
1	1	1	39	141	1
1	1	1	40	59	1
1	1	1	42	7	1
1	1	1	42	10	1
1	1	1	42	23	1
1	1	1	42	48	1
1	1	1	42	57	1
1	1	1	42	88	1
1	1	1	42	124	1
1	1	1	43	7	2
1	1	1	43	46	1
1	1	1	43	64	1
1	1	1	43	68	1
1	1	1	43	74	1
1	1	1	43	111	3
1	1	1	43	129	3
1	1	1	43	137	1
1	1	1	43	138	1
1	1	1	44	14	5
2	1	1	44	16	1
1	1	1	44	27	1
1	1	1	44	52	1
1	1	1	44	61	1
1	1	1	44	75	1
1	1	1	44	88	1
1	1	1	45	5	1
1	1	1	46	13	3
1	1	1	46	30	1
1	1	1	46	61	1
2	1	1	46	84	1
1	1	1	46	100	1
1	1	1	46	146	1
1	1	1	47	58	1
1	1	1	47	100	1
1	1	1	47	110	1
1	1	1	47	132	1
3	1	1	48	14	1
1	1	1	48	14	4
1	1	1	48	35	1
1	1	1	48	60	1
1	1	1	48	89	1
1	1	1	48	124	1
1	1	1	49	24	1
1	1	1	49	76	1
2	1	1	49	97	1
1	1	1	49	134	1
1	1	1	49	146	1
1	1	1	50	120	1
1	1	1	51	34	1
4	1	1	51	67	1
1	1	1	51	68	1
1	1	1	52	12	4
1	1	1	52	29	3
2	1	1	52	33	1
1	1	1	52	101	1
1	1	1	52	110	1
2	1	1	52	113	1
2	1	1	52	145	1
3	1	1	52	148	1
1	1	1	53	76	1
1	1	1	54	4	1
1	1	1	54	37	1
1	1	1	54	49	1
1	1	1	54	68	1
2	1	1	55	12	1
1	1	1	55	29	1
2	1	1	55	31	1
1	1	1	55	57	1
2	1	1	55	62	1
2	1	1	55	122	1
1	1	1	55	134	1
1	1	1	56	60	1
1	1	1	56	72	1
1	1	1	56	94	1
1	1	1	56	97	1
1	1	1	56	107	1
1	1	1	56	121	1
1	1	1	56	137	1
1	1	1	56	147	1
1	1	1	57	43	2
1	1	1	57	69	1
1	1	1	57	70	1
1	1	1	57	94	1
1	1	1	57	137	1
1	1	1	57	144	1
2	1	1	58	13	1
1	1	1	58	53	1
1	1	1	58	83	1
1	1	1	58	138	1
1	1	1	58	142	1
1	1	1	59	4	1
2	1	1	59	151	1
1	1	1	61	24	1
1	1	1	61	27	1
1	1	1	61	55	1
1	1	1	61	68	1
1	1	1	61	75	1
1	1	1	61	149	1
1	1	1	62	60	1
1	1	1	62	99	1
1	1	1	63	27	1
1	1	1	63	104	1
1	1	1	64	11	1
1	1	1	64	33	1
1	1	1	64	39	1
5	1	1	64	88	1
1	1	1	64	95	1
1	1	1	65	81	1
1	1	1	65	142	1
1	1	1	65	150	1
1	1	1	66	56	1
2	1	1	66	58	1
1	1	1	66	112	1
1	1	1	66	141	1
1	1	1	67	42	1
1	1	1	67	52	1
2	1	1	67	59	1
2	1	1	68	30	1
1	1	1	68	31	1
1	1	1	68	148	1
1	1	1	69	8	1
1	1	1	69	30	1
2	1	1	69	42	1
1	1	1	69	44	1
1	1	1	69	60	1
1	1	1	69	65	1
1	1	1	69	116	1
3	1	1	69	134	1
1	1	1	69	149	1
2	1	1	70	39	1
1	1	1	70	43	4
1	1	1	71	37	1
4	1	1	73	66	1
1	1	1	73	130	1
1	1	1	74	36	1
1	1	1	75	59	1
1	1	1	75	102	1
3	1	1	75	134	1
1	1	1	76	146	1
1	1	1	77	4	1
1	1	1	77	26	1
1	1	1	77	49	1
1	1	1	77	119	1
5	1	1	77	120	1
1	1	1	77	120	3
1	1	1	77	144	3
1	1	1	78	3	4
1	1	1	78	29	2
1	1	1	78	34	1
1	1	1	78	44	1
1	1	1	78	56	1
2	1	1	78	91	1
2	1	1	78	152	1
1	1	1	78	152	5
1	1	1	79	11	1
1	1	1	79	12	1
3	1	1	80	10	1
1	1	1	81	74	1
1	1	1	81	112	1
1	1	1	82	2	1
2	1	1	82	19	1
1	1	1	82	23	1
1	1	1	82	26	1
1	1	1	82	42	5
10	1	1	82	106	1
1	1	1	82	137	1
1	1	1	82	144	1
7	1	1	83	12	1
1	1	1	83	27	1
1	1	1	83	30	1
1	1	1	83	32	1
1	1	1	83	49	1
1	1	1	83	70	1
1	1	1	83	84	1
1	1	1	83	104	1
1	1	1	83	136	1
4	1	1	83	140	1
1	1	1	83	143	1
2	1	1	83	149	1
1	1	1	85	14	1
1	1	1	85	76	2
1	1	1	86	67	1
1	1	1	87	24	1
1	1	1	88	110	1
1	1	1	89	18	1
1	1	1	89	42	1
1	1	1	90	57	1
1	1	1	90	81	1
1	1	1	90	123	2
2	1	1	92	15	1
2	1	1	93	12	1
1	1	1	93	60	1
2	1	1	93	97	1
1	1	1	93	143	5
1	1	1	95	94	1
1	1	1	95	97	1
1	1	1	95	118	1
1	1	1	95	123	1
1	1	1	95	138	1
1	1	1	96	86	1
2	1	1	97	57	1
1	1	1	98	27	1
1	1	1	98	152	5
1	1	1	99	104	1
1	1	1	100	11	5
1	1	1	100	34	1
1	1	1	100	120	1
1	1	1	100	144	1
1	1	1	100	151	1
1	1	1	103	52	3
1	1	1	104	31	1
1	1	1	104	47	1
2	1	1	105	14	1
1	1	1	105	18	1
2	1	1	106	30	1
1	1	1	106	138	1
1	1	1	107	11	1
1	1	1	107	68	1
1	1	1	109	42	1
2	1	1	109	81	1
1	1	1	109	134	3
1	1	1	110	16	1
2	1	1	110	26	1
1	1	1	110	53	1
1	1	1	111	8	1
2	1	1	111	16	1
1	1	1	111	86	1
1	1	1	111	133	1
2	1	1	111	150	1
1	1	1	112	17	1
1	1	1	112	20	1
1	1	1	112	37	1
1	1	1	112	41	1
2	1	1	112	42	1
1	1	1	112	71	1
1	1	1	112	144	1
1	1	1	113	10	1
2	1	1	113	34	1
1	1	1	113	39	1
3	1	1	113	58	1
1	1	1	113	98	1
2	1	1	114	9	1
2	1	1	118	34	1
3	1	1	118	49	1
1	1	1	118	60	1
4	1	1	119	96	1
2	1	1	120	7	1
2	1	1	120	10	1
1	1	1	120	39	1
1	1	1	120	42	1
1	1	1	120	113	1
1	1	1	120	115	1
1	1	1	120	147	1
8	1	1	121	28	1
1	1	1	121	68	1
1	1	1	121	74	1
1	1	1	121	101	1
3	1	1	122	65	1
1	1	1	122	147	1
1	1	1	123	9	1
1	1	1	123	31	1
1	1	1	123	91	1
1	1	1	123	103	1
1	1	1	124	3	1
1	1	1	124	17	1
1	1	1	124	27	1
1	1	1	124	42	1
1	1	1	125	11	1
1	1	1	125	97	1
1	1	1	125	98	1
1	1	1	125	99	6
1	1	1	125	103	1
1	1	1	126	33	4
4	1	1	126	44	1
2	1	1	126	68	1
1	1	1	126	94	4
1	1	1	127	3	1
1	1	1	127	17	1
1	1	1	127	38	1
5	1	1	127	42	1
1	1	1	127	43	1
1	1	1	127	116	2
1	1	1	128	99	1
1	1	1	129	61	5
1	1	1	130	26	1
5	1	1	131	29	1
2	1	1	131	31	1
1	1	1	131	55	1
1	1	1	131	61	1
2	1	1	131	144	1
1	1	1	131	145	1
1	1	1	132	44	1
2	1	1	134	39	1
1	1	1	136	35	1
3	1	1	136	105	1
1	1	1	137	33	1
1	1	1	137	94	1
2	1	1	138	123	1
1	1	1	138	129	1
1	1	1	138	139	1
1	1	1	139	74	1
1	1	1	139	147	1
4	1	1	140	51	1
1	1	1	141	30	1
1	1	1	141	74	1
1	1	1	142	6	1
1	1	1	143	8	1
1	1	1	143	66	1
1	1	1	143	78	1
1	1	1	143	105	1
1	1	1	143	152	1
2	1	1	144	62	1
1	1	1	144	122	1
1	1	1	144	127	1
1	1	1	144	143	1
1	1	1	145	24	1
1	1	1	145	39	1
1	1	1	145	93	1
3	1	1	145	110	3
1	1	1	147	12	1
1	1	1	147	44	1
1	1	1	147	55	4
4	1	1	147	101	1
1	1	1	148	28	1
3	1	1	148	103	1
1	1	1	148	147	1
1	1	1	149	17	1
1	1	1	149	76	1
1	1	1	149	101	1
1	1	1	149	123	1
1	1	1	150	34	1
1	1	1	150	127	1
2	1	1	151	122	1
1	1	1	152	148	1
3	1	1	154	2	1
1	1	1	154	94	1
2	1	1	154	100	1
1	1	1	154	103	1
1	1	1	155	43	1
6	1	1	155	148	1
1	1	1	156	8	2
1	1	1	156	139	1
2	1	1	158	1	1
1	1	1	158	86	1
1	1	1	158	127	1
1	1	1	160	37	1
1	1	1	160	121	1
1	1	1	160	148	1
1	1	1	161	15	1
2	1	1	161	18	1
1	1	1	161	49	1
1	1	1	161	137	5
1	1	1	162	18	1
1	1	1	162	42	1
1	1	1	162	44	4
2	1	1	162	91	1
2	1	1	162	144	1
1	1	1	163	132	1
1	1	1	164	71	1
1	1	1	164	103	1
1	1	1	164	116	1
2	1	1	165	66	1
1	1	1	165	68	1
1	1	1	167	42	1
1	1	1	167	143	4
2	1	1	167	146	1
1	1	1	168	94	1
1	1	1	168	112	1
3	1	1	168	141	1
2	1	1	170	46	1
1	1	1	170	53	1
1	1	1	170	57	1
1	1	1	171	36	1
1	1	1	171	46	1
1	1	1	171	132	1
1	1	1	173	21	1
3	1	1	173	112	6
1	1	1	173	127	1
1	1	1	173	151	1
1	1	1	174	110	1
1	1	1	174	139	1
4	1	2	3	83	1
1	1	2	4	84	1
1	1	2	4	131	2
1	1	2	5	66	1
1	1	2	6	146	1
1	1	2	6	151	1
2	1	2	7	15	1
1	1	2	7	22	1
1	1	2	7	39	1
1	1	2	7	45	1
4	1	2	7	57	1
1	1	2	7	110	1
1	1	2	9	29	1
1	1	2	9	36	3
1	1	2	10	147	1
1	1	2	11	77	1
1	1	2	12	14	1
1	1	2	12	40	1
2	1	2	12	56	1
1	1	2	12	57	1
1	1	2	12	106	1
1	1	2	12	108	1
1	1	2	13	83	1
1	1	2	13	115	1
1	1	2	14	24	1
2	1	2	14	27	1
1	1	2	14	65	3
4	1	2	14	106	1
1	1	2	14	125	1
1	1	2	14	138	1
1	1	2	15	21	1
1	1	2	15	39	1
1	1	2	15	57	1
1	1	2	15	94	1
1	1	2	15	112	1
1	1	2	16	90	3
1	1	2	16	145	1
1	1	2	17	14	1
1	1	2	17	15	1
1	1	2	17	33	1
1	1	2	17	42	1
2	1	2	17	67	1
1	1	2	17	94	1
1	1	2	17	120	5
2	1	2	17	130	1
1	1	2	18	16	2
1	1	2	20	75	1
3	1	2	20	140	1
1	1	2	21	124	1
1	1	2	23	57	1
2	1	2	23	76	1
1	1	2	23	100	1
1	1	2	23	125	1
1	1	2	24	32	1
3	1	2	24	39	1
1	1	2	24	116	1
2	1	2	24	117	1
1	1	2	24	121	3
1	1	2	25	23	1
1	1	2	25	61	1
1	1	2	25	69	4
1	1	2	26	20	5
1	1	2	26	41	1
1	1	2	26	57	1
1	1	2	26	151	1
2	1	2	27	109	1
1	1	2	27	146	1
1	1	2	28	51	1
1	1	2	28	70	3
1	1	2	28	133	1
2	1	2	29	107	1
3	1	2	29	133	1
1	1	2	29	135	1
2	1	2	29	147	1
2	1	2	30	66	1
1	1	2	31	73	3
2	1	2	32	67	1
1	1	2	32	152	1
2	1	2	33	26	1
2	1	2	33	151	1
1	1	2	34	6	1
2	1	2	34	8	1
1	1	2	34	66	1
1	1	2	34	144	1
1	1	2	35	137	1
1	1	2	36	23	4
4	1	2	36	43	1
2	1	2	36	58	1
1	1	2	36	67	1
1	1	2	36	102	1
1	1	2	36	107	1
2	1	2	36	108	1
1	1	2	37	4	1
1	1	2	37	39	1
1	1	2	37	75	1
1	1	2	37	83	1
1	1	2	37	120	2
7	1	2	37	125	1
2	1	2	38	57	2
1	1	2	39	10	1
1	1	2	39	32	1
1	1	2	39	36	3
1	1	2	39	44	1
1	1	2	39	58	1
1	1	2	39	147	1
1	1	2	42	65	1
1	1	2	42	66	1
1	1	2	42	146	1
1	1	2	43	35	1
1	1	2	43	53	1
2	1	2	43	61	1
1	1	2	43	63	1
1	1	2	43	70	1
1	1	2	43	82	1
2	1	2	43	85	1
1	1	2	43	111	1
1	1	2	43	115	1
1	1	2	44	39	1
1	1	2	44	61	1
1	1	2	44	63	1
1	1	2	44	66	1
1	1	2	44	90	1
1	1	2	44	95	1
1	1	2	44	96	1
1	1	2	45	21	1
1	1	2	45	27	1
1	1	2	45	67	1
1	1	2	45	112	1
1	1	2	46	39	1
1	1	2	46	45	1
1	1	2	46	46	4
1	1	2	46	67	1
1	1	2	46	68	1
1	1	2	46	81	1
2	1	2	46	109	1
1	1	2	47	15	1
1	1	2	47	56	1
1	1	2	47	66	1
1	1	2	47	70	1
1	1	2	47	98	1
1	1	2	47	127	1
1	1	2	48	7	1
1	1	2	48	68	1
1	1	2	48	94	1
1	1	2	48	116	1
2	1	2	49	35	1
2	1	2	49	55	1
1	1	2	49	56	1
1	1	2	49	70	1
1	1	2	49	125	3
1	1	2	49	140	1
1	1	2	49	150	1
1	1	2	50	36	1
1	1	2	50	39	1
1	1	2	50	48	1
1	1	2	50	107	1
1	1	2	51	68	1
1	1	2	51	112	1
1	1	2	52	95	1
6	1	2	52	95	2
1	1	2	52	96	1
1	1	2	53	26	1
1	1	2	53	27	1
1	1	2	54	12	1
1	1	2	54	81	1
1	1	2	54	122	1
2	1	2	54	130	1
2	1	2	55	27	1
1	1	2	55	131	1
1	1	2	55	144	1
1	1	2	56	39	1
1	1	2	56	57	5
1	1	2	57	3	1
2	1	2	57	29	1
1	1	2	57	81	1
1	1	2	57	125	1
2	1	2	57	143	1
1	1	2	58	14	1
1	1	2	58	36	1
1	1	2	58	58	1
2	1	2	58	67	1
2	1	2	58	108	1
1	1	2	58	123	1
1	1	2	58	135	1
1	1	2	59	28	1
5	1	2	59	123	1
1	1	2	59	139	1
1	1	2	60	7	1
1	1	2	60	99	1
1	1	2	60	147	1
1	1	2	61	35	1
1	1	2	61	41	1
2	1	2	61	67	1
1	1	2	61	74	1
1	1	2	63	75	1
4	1	2	64	76	1
1	1	2	64	139	1
1	1	2	65	104	1
1	1	2	65	136	1
1	1	2	65	138	1
1	1	2	65	145	1
1	1	2	66	74	1
1	1	2	67	132	1
1	1	2	68	45	1
2	1	2	68	45	2
1	1	2	68	115	1
1	1	2	69	90	1
5	1	2	69	114	1
1	1	2	69	149	1
2	1	2	69	149	5
1	1	2	70	144	4
1	1	2	71	29	1
1	1	2	71	36	1
1	1	2	71	139	1
1	1	2	72	16	1
1	1	2	72	106	1
3	1	2	73	36	1
1	1	2	73	42	1
1	1	2	74	2	1
3	1	2	74	39	1
1	1	2	74	141	1
1	1	2	75	7	1
1	1	2	75	52	2
1	1	2	75	93	1
1	1	2	75	127	1
1	1	2	76	7	1
1	1	2	77	11	1
3	1	2	77	26	1
1	1	2	77	42	1
1	1	2	77	73	1
1	1	2	77	74	1
1	1	2	77	88	1
1	1	2	77	99	3
1	1	2	77	115	1
3	1	2	77	116	1
1	1	2	77	139	4
1	1	2	78	15	1
1	1	2	78	24	1
1	1	2	78	75	1
1	1	2	78	82	1
1	1	2	78	84	1
1	1	2	78	91	1
2	1	2	79	11	1
1	1	2	79	11	2
1	1	2	79	34	1
1	1	2	79	67	2
1	1	2	79	74	1
1	1	2	79	134	3
4	1	2	80	16	1
1	1	2	81	53	1
1	1	2	81	74	1
1	1	2	81	132	5
2	1	2	82	5	1
1	1	2	82	61	1
1	1	2	82	62	1
1	1	2	82	105	1
1	1	2	82	121	1
1	1	2	82	139	1
1	1	2	82	144	1
1	1	2	83	21	1
2	1	2	83	39	1
4	1	2	83	104	1
3	1	2	83	113	3
2	1	2	83	117	1
1	1	2	84	114	1
1	1	2	86	1	1
1	1	2	87	21	1
1	1	2	87	93	1
1	1	2	88	44	1
1	1	2	89	53	1
1	1	2	89	57	1
1	1	2	89	98	1
1	1	2	90	131	1
2	1	2	90	135	1
1	1	2	91	145	4
1	1	2	93	14	1
1	1	2	93	55	1
1	1	2	93	56	1
4	1	2	95	15	1
1	1	2	95	70	1
3	1	2	95	84	1
1	1	2	95	115	1
3	1	2	95	120	1
1	1	2	95	140	1
2	1	2	96	74	1
4	1	2	96	84	1
1	1	2	97	14	1
1	1	2	98	124	3
2	1	2	100	40	1
2	1	2	100	97	1
1	1	2	102	37	1
1	1	2	103	76	1
1	1	2	104	49	1
1	1	2	104	67	1
1	1	2	104	88	1
2	1	2	104	110	1
1	1	2	106	57	1
1	1	2	106	92	1
5	1	2	106	94	1
1	1	2	106	107	1
1	1	2	107	63	1
1	1	2	110	84	4
1	1	2	111	47	1
2	1	2	111	56	1
4	1	2	111	78	1
1	1	2	111	94	1
1	1	2	112	3	4
1	1	2	112	13	1
1	1	2	112	112	1
1	1	2	113	74	1
2	1	2	113	100	1
2	1	2	114	9	1
4	1	2	114	143	1
1	1	2	114	147	1
1	1	2	117	52	1
3	1	2	117	56	1
2	1	2	117	58	1
1	1	2	117	101	4
1	1	2	117	109	1
1	1	2	118	105	1
1	1	2	119	49	1
1	1	2	120	12	1
2	1	2	120	42	1
1	1	2	120	57	1
1	1	2	120	68	1
1	1	2	120	71	1
2	1	2	120	117	3
5	1	2	120	147	1
1	1	2	121	15	1
1	1	2	122	73	1
1	1	2	122	95	1
1	1	2	123	37	1
2	1	2	123	50	1
1	1	2	123	53	1
1	1	2	123	66	1
1	1	2	123	85	1
1	1	2	123	150	1
2	1	2	124	2	1
1	1	2	124	12	1
1	1	2	124	31	1
1	1	2	124	121	1
1	1	2	125	4	1
1	1	2	125	8	1
2	1	2	125	38	1
2	1	2	125	56	1
1	1	2	125	71	1
6	1	2	125	72	1
1	1	2	125	78	1
1	1	2	125	92	1
2	1	2	125	95	1
1	1	2	125	96	1
2	1	2	125	127	1
1	1	2	126	67	1
1	1	2	126	82	1
1	1	2	127	30	1
6	1	2	127	74	1
1	1	2	127	84	1
1	1	2	127	92	3
1	1	2	128	60	1
1	1	2	128	146	4
1	1	2	128	151	1
2	1	2	130	12	1
1	1	2	131	67	1
1	1	2	131	82	1
1	1	2	131	89	1
1	1	2	131	113	1
1	1	2	132	12	1
1	1	2	132	131	1
1	1	2	133	103	1
1	1	2	136	35	1
1	1	2	136	112	1
1	1	2	136	133	4
1	1	2	136	151	1
1	1	2	137	56	1
1	1	2	137	95	1
2	1	2	138	71	1
1	1	2	138	72	1
1	1	2	139	125	1
5	1	2	139	126	1
1	1	2	140	30	1
2	1	2	140	34	1
1	1	2	140	67	1
1	1	2	140	94	4
1	1	2	140	148	1
1	1	2	141	9	1
2	1	2	141	14	1
1	1	2	141	120	1
1	1	2	142	39	1
3	1	2	142	81	1
1	1	2	142	84	1
1	1	2	142	116	1
1	1	2	143	52	2
1	1	2	143	74	1
1	1	2	143	86	1
1	1	2	144	24	4
1	1	2	144	47	1
1	1	2	144	77	1
1	1	2	145	66	1
1	1	2	145	91	1
1	1	2	145	112	1
1	1	2	145	147	1
1	1	2	147	24	1
1	1	2	147	38	1
1	1	2	147	43	1
1	1	2	147	51	1
1	1	2	147	55	1
1	1	2	147	107	1
1	1	2	147	110	1
1	1	2	147	111	1
1	1	2	148	45	4
1	1	2	148	150	1
1	1	2	149	7	2
1	1	2	149	129	1
1	1	2	150	44	2
1	1	2	150	52	1
1	1	2	150	54	1
1	1	2	150	115	1
1	1	2	151	15	1
2	1	2	152	57	1
1	1	2	152	117	1
1	1	2	153	16	1
1	1	2	153	50	1
1	1	2	153	130	1
1	1	2	153	134	1
1	1	2	154	4	4
7	1	2	154	84	1
1	1	2	154	89	1
1	1	2	155	57	1
1	1	2	155	104	1
2	1	2	156	112	1
4	1	2	157	110	1
1	1	2	158	39	1
1	1	2	158	42	1
1	1	2	158	51	1
1	1	2	158	68	1
1	1	2	158	131	4
1	1	2	158	146	1
1	1	2	159	15	1
2	1	2	159	19	1
1	1	2	159	92	1
1	1	2	160	60	1
2	1	2	160	74	1
1	1	2	160	81	1
3	1	2	162	12	1
1	1	2	162	90	1
1	1	2	162	110	1
1	1	2	164	21	1
1	1	2	164	35	3
1	1	2	164	91	1
1	1	2	165	112	1
1	1	2	166	4	1
1	1	2	166	24	3
1	1	2	166	106	1
1	1	2	167	122	2
1	1	2	168	21	1
1	1	2	169	65	1
1	1	2	169	81	1
1	1	2	170	46	1
1	1	2	170	53	1
1	1	2	170	53	5
1	1	2	172	68	1
1	1	2	172	69	1
1	1	2	172	149	1
1	1	3	1	101	1
1	1	3	1	112	1
1	1	3	1	123	1
1	1	3	3	9	1
2	1	3	3	61	1
1	1	3	3	150	4
1	1	3	5	118	1
1	1	3	5	124	1
1	1	3	6	37	1
2	1	3	6	53	1
1	1	3	6	130	1
1	1	3	7	18	1
1	1	3	7	43	1
1	1	3	7	92	1
3	1	3	8	62	1
1	1	3	8	86	1
1	1	3	8	101	1
2	1	3	9	25	1
1	1	3	9	30	1
1	1	3	9	42	1
1	1	3	9	140	1
3	1	3	10	98	1
1	1	3	11	46	1
1	1	3	11	69	1
1	1	3	11	138	1
1	1	3	12	21	1
2	1	3	13	10	1
1	1	3	13	14	1
1	1	3	13	15	1
5	1	3	13	37	1
1	1	3	13	68	4
1	1	3	13	146	1
1	1	3	14	98	1
1	1	3	14	132	1
1	1	3	14	145	2
2	1	3	15	37	5
1	1	3	15	55	1
1	1	3	15	106	1
1	1	3	16	14	1
1	1	3	17	129	1
1	1	3	19	31	1
1	1	3	19	44	1
7	1	3	19	97	1
1	1	3	20	26	1
1	1	3	20	60	1
1	1	3	20	81	1
5	1	3	21	5	1
11	1	3	22	14	1
2	1	3	22	14	2
1	1	3	22	32	1
1	1	3	22	48	1
1	1	3	22	81	1
1	1	3	22	102	2
4	1	3	22	114	1
1	1	3	22	152	4
1	1	3	23	12	1
1	1	3	23	33	1
1	1	3	23	42	1
1	1	3	23	55	1
2	1	3	23	55	3
1	1	3	23	57	2
1	1	3	23	58	1
1	1	3	23	106	1
2	1	3	23	111	4
1	1	3	23	115	1
2	1	3	23	118	1
1	1	3	24	13	1
1	1	3	24	57	1
1	1	3	25	23	1
1	1	3	25	28	1
1	1	3	25	63	1
1	1	3	25	74	1
1	1	3	26	39	1
1	1	3	26	53	1
1	1	3	26	94	3
1	1	3	26	101	1
1	1	3	26	105	1
10	1	3	26	105	4
1	1	3	26	131	4
1	1	3	27	28	1
2	1	3	28	43	1
1	1	3	28	129	1
1	1	3	28	138	1
1	1	3	29	44	1
1	1	3	29	85	1
1	1	3	31	27	1
1	1	3	31	60	1
1	1	3	32	134	1
2	1	3	34	43	1
2	1	3	34	44	1
2	1	3	34	86	1
1	1	3	34	114	1
1	1	3	34	152	1
3	1	3	35	42	1
1	1	3	35	102	1
1	1	3	35	114	1
1	1	3	35	130	1
2	1	3	36	34	1
2	1	3	36	82	1
1	1	3	36	98	1
1	1	3	37	7	1
1	1	3	37	78	1
1	1	3	37	101	1
1	1	3	38	51	1
1	1	3	38	57	1
1	1	3	38	72	1
1	1	3	38	75	1
1	1	3	39	10	1
2	1	3	39	39	1
1	1	3	39	44	1
1	1	3	39	47	1
1	1	3	39	62	1
1	1	3	39	75	1
1	1	3	39	88	1
1	1	3	39	92	1
1	1	3	39	102	1
1	1	3	39	120	1
5	1	3	39	133	1
1	1	3	39	141	1
1	1	3	39	152	1
2	1	3	41	15	1
1	1	3	41	42	1
2	1	3	41	114	1
2	1	3	41	135	1
1	1	3	43	6	1
2	1	3	43	7	1
3	1	3	43	11	1
1	1	3	43	44	1
1	1	3	43	67	1
1	1	3	43	125	1
1	1	3	43	126	1
1	1	3	43	138	1
3	1	3	44	8	1
1	1	3	44	15	1
1	1	3	44	18	1
1	1	3	44	49	1
1	1	3	44	50	1
1	1	3	44	107	3
1	1	3	44	116	1
1	1	3	44	139	1
1	1	3	44	145	1
1	1	3	45	27	3
1	1	3	45	57	1
1	1	3	45	60	2
1	1	3	45	84	1
1	1	3	45	143	1
1	1	3	46	12	1
1	1	3	46	27	1
1	1	3	46	35	1
1	1	3	46	66	1
1	1	3	46	92	1
1	1	3	46	103	1
1	1	3	46	116	1
1	1	3	47	18	1
2	1	3	47	43	1
1	1	3	47	76	1
1	1	3	47	113	1
3	1	3	48	15	1
1	1	3	48	37	1
1	1	3	48	43	1
1	1	3	48	45	1
1	1	3	48	51	1
1	1	3	48	82	1
1	1	3	48	92	1
1	1	3	48	105	4
2	1	3	48	106	1
2	1	3	48	142	1
1	1	3	48	145	4
1	1	3	48	147	1
1	1	3	48	148	1
1	1	3	49	38	1
1	1	3	49	42	1
1	1	3	49	43	1
1	1	3	49	45	1
1	1	3	49	49	1
1	1	3	49	58	1
1	1	3	49	112	1
1	1	3	49	121	1
1	1	3	49	147	1
1	1	3	50	47	1
1	1	3	50	54	1
1	1	3	51	45	1
1	1	3	53	11	4
1	1	3	53	80	1
1	1	3	53	133	1
1	1	3	54	26	1
1	1	3	55	67	1
2	1	3	55	140	1
2	1	3	56	2	1
1	1	3	56	36	1
1	1	3	56	40	1
1	1	3	56	51	1
1	1	3	56	60	1
1	1	3	56	125	1
1	1	3	56	138	1
1	1	3	56	145	1
1	1	3	57	12	1
1	1	3	57	15	1
1	1	3	57	18	1
2	1	3	57	36	1
1	1	3	57	52	1
1	1	3	57	67	1
1	1	3	57	73	1
1	1	3	57	84	1
1	1	3	57	110	1
1	1	3	57	125	1
1	1	3	57	141	1
1	1	3	58	37	1
1	1	3	58	53	4
1	1	3	58	72	1
1	1	3	58	75	1
1	1	3	58	112	1
1	1	3	58	117	2
1	1	3	58	132	1
2	1	3	59	99	1
2	1	3	60	4	1
1	1	3	60	21	1
1	1	3	61	3	1
1	1	3	62	128	1
1	1	3	62	146	1
1	1	3	63	15	1
2	1	3	63	39	1
1	1	3	63	42	1
3	1	3	63	42	4
1	1	3	63	66	1
1	1	3	63	70	1
2	1	3	63	82	1
1	1	3	63	104	1
1	1	3	64	29	1
1	1	3	64	43	1
1	1	3	64	49	1
1	1	3	64	120	1
5	1	3	65	81	1
1	1	3	65	116	1
1	1	3	65	129	1
1	1	3	65	150	1
1	1	3	66	109	1
2	1	3	66	131	1
1	1	3	67	7	1
1	1	3	67	12	1
1	1	3	67	57	1
1	1	3	67	94	1
1	1	3	67	146	1
1	1	3	68	43	1
1	1	3	68	103	1
1	1	3	68	124	1
5	1	3	68	129	1
1	1	3	69	12	4
2	1	3	69	23	1
1	1	3	69	36	1
1	1	3	69	43	1
1	1	3	69	56	1
2	1	3	69	59	1
2	1	3	69	65	4
1	1	3	69	88	1
1	1	3	69	101	1
3	1	3	69	107	1
1	1	3	69	116	1
1	1	3	69	145	1
1	1	3	70	53	1
1	1	3	70	125	1
1	1	3	72	25	1
1	1	3	72	32	1
1	1	3	72	62	1
4	1	3	72	84	1
1	1	3	72	142	1
1	1	3	73	49	1
1	1	3	73	65	1
2	1	3	73	68	1
1	1	3	73	73	1
1	1	3	73	94	1
5	1	3	73	146	1
1	1	3	74	15	1
1	1	3	74	114	3
1	1	3	74	129	1
1	1	3	75	26	1
1	1	3	75	84	1
1	1	3	75	104	1
1	1	3	75	106	1
3	1	3	76	86	1
1	1	3	76	125	2
1	1	3	76	145	1
1	1	3	77	24	1
1	1	3	77	52	1
1	1	3	77	57	1
1	1	3	77	63	1
1	1	3	77	67	1
1	1	3	77	68	1
1	1	3	77	75	4
1	1	3	77	126	1
1	1	3	77	127	1
1	1	3	78	20	4
1	1	3	78	43	1
1	1	3	78	58	1
1	1	3	78	107	1
2	1	3	78	112	1
4	1	3	78	140	1
1	1	3	79	34	1
1	1	3	79	91	1
1	1	3	79	96	1
1	1	3	79	141	1
1	1	3	80	3	1
1	1	3	80	3	4
6	1	3	80	37	1
1	1	3	80	45	3
1	1	3	80	46	1
1	1	3	80	52	1
1	1	3	80	150	1
1	1	3	81	11	1
1	1	3	81	13	1
1	1	3	81	21	1
1	1	3	81	42	1
1	1	3	81	67	1
1	1	3	81	70	1
2	1	3	81	86	1
1	1	3	81	101	1
1	1	3	81	134	1
2	1	3	81	139	1
1	1	3	82	6	1
1	1	3	82	21	1
3	1	3	82	39	1
1	1	3	82	43	5
1	1	3	82	85	1
1	1	3	82	95	1
1	1	3	82	114	1
1	1	3	82	119	1
5	1	3	82	119	3
1	1	3	82	131	4
1	1	3	82	137	1
1	1	3	83	6	1
1	1	3	83	12	1
1	1	3	83	30	1
1	1	3	83	31	1
1	1	3	83	55	1
2	1	3	83	60	4
3	1	3	83	65	1
1	1	3	83	88	4
5	1	3	83	91	1
1	1	3	83	112	1
3	1	3	83	113	1
1	1	3	83	126	1
1	1	3	84	20	3
1	1	3	84	44	1
2	1	3	84	81	1
1	1	3	85	115	1
1	1	3	86	38	4
1	1	3	86	148	1
2	1	3	87	75	1
4	1	3	88	12	1
1	1	3	88	16	1
1	1	3	88	28	1
1	1	3	88	43	1
1	1	3	90	14	4
1	1	3	90	24	1
4	1	3	90	84	1
7	1	3	90	140	1
2	1	3	91	4	1
6	1	3	91	39	1
1	1	3	91	89	1
1	1	3	91	123	1
1	1	3	92	38	1
1	1	3	92	56	1
1	1	3	93	23	1
1	1	3	93	39	4
1	1	3	94	38	1
1	1	3	94	115	1
1	1	3	95	45	1
1	1	3	95	53	1
1	1	3	95	115	1
1	1	3	95	130	1
1	1	3	96	57	1
1	1	3	96	71	1
1	1	3	96	104	1
2	1	3	96	119	1
1	1	3	97	121	1
1	1	3	98	39	1
2	1	3	98	42	4
2	1	3	99	28	1
1	1	3	100	7	1
1	1	3	100	71	1
1	1	3	100	96	1
1	1	3	104	10	1
1	1	3	104	29	1
2	1	3	104	48	1
1	1	3	105	42	3
1	1	3	105	115	1
1	1	3	106	36	1
2	1	3	106	56	1
1	1	3	106	56	4
1	1	3	106	99	1
2	1	3	106	103	1
8	1	3	106	108	1
2	1	3	106	119	5
1	1	3	106	132	1
1	1	3	107	11	1
6	1	3	107	32	1
1	1	3	109	14	1
1	1	3	109	73	1
2	1	3	110	28	1
1	1	3	110	51	1
1	1	3	111	91	1
1	1	3	111	101	2
1	1	3	111	135	1
1	1	3	111	138	1
1	1	3	112	11	1
1	1	3	112	42	1
1	1	3	112	53	1
1	1	3	112	137	1
1	1	3	112	143	1
1	1	3	113	101	1
2	1	3	113	126	3
1	1	3	114	3	1
1	1	3	114	46	1
1	1	3	114	59	1
1	1	3	115	112	1
2	1	3	115	146	1
1	1	3	116	10	1
1	1	3	116	38	1
1	1	3	116	60	1
1	1	3	117	112	1
1	1	3	119	81	1
1	1	3	119	85	1
1	1	3	120	9	1
1	1	3	121	123	1
1	1	3	121	139	1
2	1	3	122	103	1
2	1	3	122	126	1
1	1	3	123	11	1
2	1	3	123	45	4
3	1	3	123	58	1
1	1	3	123	62	1
1	1	3	123	115	1
3	1	3	123	131	1
1	1	3	124	10	1
1	1	3	124	14	4
1	1	3	124	43	3
1	1	3	124	75	1
1	1	3	124	83	1
5	1	3	124	83	2
1	1	3	124	90	1
1	1	3	124	95	1
1	1	3	124	125	4
1	1	3	125	11	1
1	1	3	125	13	1
1	1	3	125	18	1
1	1	3	125	29	1
1	1	3	125	42	1
1	1	3	125	57	1
1	1	3	125	74	1
1	1	3	125	78	1
1	1	3	125	89	1
1	1	3	125	97	1
2	1	3	125	116	1
2	1	3	125	121	1
2	1	3	126	44	1
1	1	3	126	66	1
1	1	3	126	88	1
2	1	3	127	45	1
1	1	3	127	58	1
1	1	3	127	112	1
2	1	3	127	138	1
1	1	3	128	21	1
1	1	3	128	43	1
1	1	3	128	64	4
1	1	3	128	70	1
2	1	3	128	72	4
1	1	3	128	88	1
1	1	3	128	105	1
1	1	3	129	42	1
1	1	3	129	50	1
1	1	3	130	5	1
1	1	3	130	9	3
1	1	3	130	88	1
1	1	3	130	107	1
4	1	3	130	113	1
1	1	3	131	10	1
1	1	3	131	11	1
1	1	3	131	38	1
3	1	3	132	103	1
1	1	3	133	2	1
1	1	3	133	42	1
1	1	3	133	73	1
11	1	3	133	119	1
1	1	3	134	8	3
1	1	3	134	15	1
1	1	3	134	85	1
1	1	3	135	54	1
1	1	3	135	116	1
2	1	3	136	41	1
1	1	3	136	62	1
2	1	3	136	121	4
1	1	3	136	123	1
2	1	3	136	146	1
3	1	3	138	12	1
1	1	3	138	27	1
2	1	3	138	61	1
1	1	3	138	109	1
1	1	3	139	13	5
2	1	3	139	28	4
2	1	3	139	135	1
1	1	3	139	151	1
1	1	3	140	58	3
1	1	3	140	110	1
1	1	3	140	138	1
1	1	3	142	88	1
2	1	3	143	28	1
1	1	3	143	53	1
2	1	3	143	63	1
1	1	3	143	100	1
1	1	3	143	106	1
1	1	3	144	27	2
3	1	3	144	36	1
1	1	3	144	39	1
1	1	3	144	61	1
1	1	3	144	63	1
1	1	3	144	97	1
4	1	3	144	147	1
1	1	3	145	28	1
1	1	3	145	146	1
1	1	3	146	13	1
1	1	3	147	3	1
1	1	3	147	18	1
1	1	3	147	42	1
1	1	3	147	44	1
1	1	3	147	45	1
1	1	3	147	92	1
2	1	3	147	151	1
1	1	3	148	4	1
1	1	3	148	9	1
1	1	3	148	78	1
7	1	3	148	147	1
1	1	3	149	10	1
1	1	3	149	11	1
1	1	3	149	27	4
1	1	3	149	53	1
2	1	3	149	81	1
1	1	3	149	146	1
1	1	3	149	147	2
1	1	3	150	27	1
1	1	3	150	41	1
1	1	3	150	65	1
1	1	3	150	95	4
1	1	3	150	140	1
1	1	3	151	115	1
1	1	3	152	18	1
2	1	3	152	19	1
1	1	3	152	22	1
1	1	3	152	36	1
1	1	3	152	56	1
1	1	3	152	57	1
1	1	3	152	71	1
1	1	3	152	81	1
5	1	3	152	115	1
1	1	3	152	129	1
2	1	3	152	145	1
1	1	3	153	9	1
1	1	3	153	23	1
1	1	3	153	29	1
1	1	3	153	85	1
10	1	3	153	86	1
1	1	3	153	124	1
1	1	3	154	94	1
1	1	3	154	115	1
1	1	3	154	132	3
2	1	3	154	139	1
2	1	3	154	139	4
1	1	3	155	12	1
1	1	3	155	30	1
1	1	3	155	53	1
1	1	3	155	70	1
1	1	3	155	75	1
1	1	3	155	127	1
1	1	3	155	133	1
1	1	3	155	141	1
4	1	3	155	145	1
1	1	3	156	52	1
1	1	3	157	12	1
1	1	3	157	29	1
1	1	3	157	53	1
2	1	3	157	63	1
4	1	3	157	85	1
1	1	3	157	97	1
1	1	3	157	150	1
1	1	3	158	52	1
1	1	3	158	124	1
2	1	3	159	11	1
1	1	3	159	42	1
2	1	3	160	17	1
1	1	3	161	1	1
1	1	3	161	32	1
1	1	3	161	55	1
1	1	3	161	75	1
1	1	3	162	95	1
1	1	3	162	100	1
2	1	3	162	141	1
1	1	3	163	101	1
1	1	3	164	57	1
1	1	3	165	48	1
3	1	3	166	23	1
1	1	3	166	103	1
1	1	3	167	149	1
2	1	3	168	46	1
1	1	3	168	53	1
1	1	3	168	87	1
1	1	3	170	13	1
4	1	3	170	46	1
1	1	3	170	58	1
1	1	3	171	88	1
1	1	3	172	31	1
1	1	3	172	89	4
1	1	3	173	67	1
1	1	3	173	121	1
1	1	3	173	151	1
2	1	3	174	82	1
2	1	3	174	125	3
1	1	3	175	11	1
3	1	3	175	86	1
1	1	4	2	21	1
1	1	4	2	60	1
1	1	4	2	101	1
1	1	4	2	149	1
1	1	4	3	34	1
1	1	4	3	125	1
1	1	4	4	9	1
4	1	4	4	53	1
3	1	4	6	23	1
1	1	4	6	75	1
2	1	4	6	78	1
2	1	4	6	112	1
1	1	4	6	147	1
1	1	4	6	150	1
1	1	4	7	19	1
1	1	4	7	76	1
1	1	4	8	69	1
1	1	4	9	36	1
1	1	4	9	81	1
1	1	4	9	125	3
1	1	4	9	143	2
2	1	4	10	39	1
2	1	4	10	56	1
1	1	4	10	88	1
3	1	4	10	91	1
1	1	4	10	101	1
1	1	4	11	15	1
1	1	4	11	27	1
3	1	4	11	38	1
1	1	4	11	105	1
1	1	4	11	134	1
5	1	4	12	3	1
1	1	4	12	94	1
1	1	4	13	26	1
1	1	4	13	36	1
1	1	4	13	51	1
1	1	4	13	111	1
3	1	4	13	112	1
1	1	4	13	121	1
1	1	4	13	152	1
1	1	4	14	1	1
1	1	4	14	14	1
1	1	4	14	59	1
1	1	4	15	42	1
1	1	4	15	81	1
1	1	4	16	32	1
1	1	4	16	94	1
4	1	4	16	110	1
1	1	4	16	147	1
1	1	4	17	55	1
2	1	4	18	86	1
1	1	4	19	83	1
1	1	4	20	13	1
1	1	4	21	11	3
2	1	4	21	120	2
4	1	4	21	140	4
1	1	4	22	6	1
1	1	4	22	67	4
1	1	4	22	120	1
1	1	4	23	21	1
2	1	4	23	44	1
1	1	4	23	59	1
2	1	4	23	80	1
6	1	4	23	83	3
2	1	4	23	122	1
1	1	4	23	123	4
1	1	4	23	123	5
1	1	4	23	135	1
1	1	4	23	137	1
1	1	4	23	147	1
1	1	4	24	23	1
1	1	4	25	3	1
3	1	4	25	11	1
1	1	4	25	56	1
1	1	4	25	75	3
1	1	4	25	143	1
2	1	4	25	146	1
1	1	4	26	18	1
2	1	4	26	69	1
1	1	4	26	97	1
1	1	4	28	13	1
1	1	4	28	133	5
1	1	4	28	134	1
1	1	4	29	18	1
1	1	4	29	41	1
2	1	4	29	69	1
1	1	4	29	146	1
1	1	4	30	52	1
1	1	4	31	84	1
1	1	4	32	42	1
2	1	4	33	12	1
1	1	4	33	64	1
1	1	4	34	33	4
1	1	4	34	38	1
1	1	4	34	41	1
1	1	4	34	72	1
1	1	4	34	103	1
1	1	4	34	107	1
1	1	4	34	114	1
1	1	4	34	125	1
3	1	4	34	126	1
1	1	4	34	137	1
10	1	4	34	141	1
1	1	4	35	66	1
1	1	4	36	16	1
1	1	4	36	54	1
1	1	4	36	139	1
2	1	4	37	66	1
1	1	4	38	46	1
1	1	4	38	71	1
1	1	4	38	115	1
1	1	4	38	125	4
1	1	4	38	146	1
2	1	4	39	11	1
1	1	4	39	18	1
2	1	4	39	55	1
1	1	4	39	110	1
1	1	4	39	113	1
2	1	4	39	118	1
1	1	4	40	112	4
1	1	4	41	45	1
1	1	4	41	99	1
1	1	4	41	125	1
1	1	4	42	65	1
1	1	4	42	65	4
1	1	4	43	11	2
1	1	4	43	92	2
1	1	4	43	127	1
1	1	4	43	145	1
1	1	4	44	10	1
1	1	4	44	13	4
1	1	4	44	19	1
1	1	4	44	27	1
1	1	4	44	42	1
2	1	4	44	70	1
1	1	4	44	108	2
1	1	4	44	110	5
1	1	4	44	137	1
1	1	4	45	81	1
1	1	4	45	112	1
2	1	4	45	131	1
1	1	4	46	39	1
1	1	4	46	53	1
1	1	4	46	60	1
2	1	4	46	70	4
1	1	4	46	79	1
1	1	4	46	88	1
2	1	4	46	131	1
1	1	4	46	151	1
1	1	4	47	37	1
2	1	4	47	56	1
1	1	4	48	6	1
2	1	4	48	28	1
1	1	4	48	39	1
1	1	4	48	64	1
1	1	4	48	73	1
1	1	4	48	84	1
1	1	4	48	127	1
1	1	4	49	12	1
2	1	4	49	19	1
1	1	4	49	20	1
1	1	4	49	24	1
1	1	4	49	37	1
1	1	4	49	49	1
1	1	4	49	53	1
1	1	4	49	64	1
1	1	4	49	74	1
1	1	4	49	106	1
1	1	4	49	118	1
1	1	4	49	121	1
1	1	4	51	45	1
1	1	4	51	55	1
1	1	4	51	112	1
7	1	4	51	135	1
1	1	4	52	26	1
1	1	4	52	36	1
1	1	4	52	67	1
1	1	4	52	75	4
1	1	4	52	129	1
1	1	4	52	150	1
1	1	4	53	2	1
1	1	4	53	35	1
1	1	4	53	42	1
1	1	4	53	57	4
1	1	4	54	11	1
1	1	4	54	42	4
2	1	4	54	112	1
1	1	4	55	46	1
4	1	4	55	57	1
1	1	4	55	119	4
1	1	4	55	120	1
1	1	4	56	72	1
1	1	4	56	78	1
1	1	4	56	109	1
1	1	4	56	120	1
1	1	4	56	121	1
2	1	4	56	147	1
1	1	4	57	123	1
1	1	4	57	129	1
1	1	4	58	40	1
1	1	4	58	102	4
1	1	4	58	152	1
1	1	4	59	97	1
1	1	4	60	6	3
1	1	4	61	5	1
1	1	4	61	16	1
1	1	4	61	94	1
1	1	4	62	52	1
1	1	4	62	149	4
1	1	4	63	39	1
1	1	4	63	43	1
1	1	4	63	47	1
1	1	4	63	71	1
1	1	4	63	119	1
1	1	4	63	123	1
1	1	4	64	21	1
1	1	4	64	86	1
1	1	4	64	95	1
1	1	4	65	24	1
1	1	4	65	86	1
1	1	4	65	95	1
1	1	4	66	103	1
1	1	4	66	152	1
1	1	4	67	14	1
1	1	4	67	44	1
1	1	4	68	32	1
1	1	4	68	51	1
4	1	4	68	86	1
1	1	4	69	12	1
1	1	4	69	57	1
1	1	4	69	72	1
1	1	4	69	75	1
1	1	4	69	82	1
2	1	4	69	140	2
1	1	4	69	144	1
1	1	4	70	85	1
1	1	4	71	30	2
1	1	4	71	66	1
1	1	4	72	63	1
1	1	4	72	110	1
1	1	4	73	78	1
1	1	4	73	135	1
1	1	4	74	19	1
3	1	4	74	61	1
1	1	4	74	100	1
2	1	4	75	12	1
1	1	4	75	75	4
2	1	4	76	5	1
1	1	4	77	6	1
1	1	4	77	21	1
1	1	4	77	61	1
1	1	4	77	111	1
1	1	4	78	7	1
1	1	4	78	8	1
1	1	4	78	42	1
1	1	4	78	61	1
1	1	4	78	107	1
1	1	4	78	115	1
2	1	4	78	131	1
1	1	4	78	133	1
2	1	4	79	103	1
1	1	4	80	12	1
1	1	4	80	43	2
2	1	4	81	16	1
1	1	4	81	53	1
3	1	4	81	74	1
1	1	4	81	105	1
1	1	4	81	115	1
1	1	4	81	150	1
3	1	4	82	43	1
1	1	4	82	56	1
1	1	4	82	74	1
1	1	4	82	105	1
1	1	4	82	135	1
1	1	4	82	143	1
2	1	4	83	56	1
1	1	4	83	71	1
3	1	4	83	82	1
1	1	4	83	87	1
1	1	4	83	107	1
1	1	4	84	111	1
1	1	4	85	105	1
1	1	4	85	146	1
1	1	4	86	30	1
4	1	4	86	96	1
1	1	4	87	62	1
1	1	4	87	101	1
2	1	4	87	141	4
1	1	4	88	58	1
1	1	4	88	135	1
1	1	4	89	3	4
1	1	4	90	84	1
1	1	4	91	16	1
1	1	4	91	37	1
1	1	4	91	42	1
1	1	4	91	67	1
2	1	4	91	137	2
1	1	4	92	94	1
1	1	4	93	47	3
1	1	4	93	61	1
1	1	4	93	149	1
1	1	4	94	2	1
2	1	4	94	53	1
1	1	4	94	68	1
2	1	4	95	52	1
1	1	4	95	70	1
1	1	4	95	83	1
10	1	4	95	91	1
1	1	4	95	110	1
3	1	4	95	138	4
1	1	4	96	84	1
1	1	4	96	123	1
1	1	4	96	139	1
3	1	4	97	132	1
1	1	4	98	2	1
1	1	4	98	104	2
5	1	4	99	10	1
1	1	4	99	36	1
1	1	4	99	123	1
1	1	4	100	86	1
1	1	4	100	139	1
2	1	4	101	150	1
1	1	4	102	113	1
1	1	4	103	51	1
1	1	4	104	30	1
1	1	4	104	109	1
1	1	4	106	45	1
1	1	4	106	82	1
1	1	4	106	89	1
6	1	4	106	97	1
1	1	4	107	82	4
1	1	4	109	61	1
2	1	4	109	70	1
1	1	4	110	74	1
1	1	4	110	94	1
2	1	4	110	100	1
1	1	4	110	143	1
3	1	4	111	72	1
1	1	4	111	108	1
1	1	4	111	110	1
1	1	4	111	121	1
1	1	4	111	138	1
2	1	4	112	73	1
1	1	4	112	137	1
2	1	4	112	147	2
1	1	4	113	80	1
1	1	4	113	98	1
1	1	4	113	144	1
1	1	4	113	146	1
6	1	4	114	58	1
1	1	4	114	135	5
5	1	4	115	6	1
1	1	4	115	30	4
1	1	4	115	69	1
1	1	4	116	115	3
1	1	4	118	16	1
1	1	4	118	59	1
2	1	4	119	76	1
1	1	4	120	6	1
1	1	4	120	39	1
1	1	4	120	84	1
1	1	4	120	90	1
3	1	4	120	103	1
1	1	4	120	123	1
6	1	4	120	134	1
1	1	4	121	53	1
5	1	4	121	78	1
1	1	4	121	104	1
1	1	4	121	105	1
1	1	4	121	115	1
1	1	4	122	93	3
1	1	4	123	6	1
1	1	4	123	7	5
1	1	4	123	52	1
1	1	4	123	110	1
1	1	4	123	114	1
5	1	4	124	2	1
1	1	4	124	13	1
1	1	4	124	28	1
1	1	4	124	39	1
1	1	4	124	44	1
1	1	4	124	103	1
1	1	4	124	105	1
1	1	4	125	8	1
1	1	4	125	14	1
1	1	4	125	27	1
1	1	4	125	42	1
1	1	4	125	52	1
1	1	4	125	110	1
1	1	4	125	113	1
1	1	4	125	146	3
1	1	4	126	59	4
1	1	4	126	139	1
1	1	4	127	14	1
3	1	4	127	15	1
1	1	4	127	45	1
1	1	4	127	122	1
1	1	4	128	11	1
1	1	4	129	120	1
1	1	4	130	84	1
2	1	4	131	6	2
1	1	4	131	68	3
2	1	4	134	29	1
1	1	4	134	43	1
1	1	4	134	58	1
1	1	4	137	112	1
3	1	4	137	152	1
1	1	4	138	103	1
1	1	4	139	98	1
1	1	4	140	70	1
2	1	4	141	19	1
2	1	4	142	44	3
2	1	4	143	65	1
1	1	4	145	105	3
1	1	4	145	119	2
1	1	4	146	58	1
3	1	4	146	73	1
3	1	4	146	96	1
1	1	4	147	44	1
[truncated: 379,249 more rows]
