# Supplementary material for: Flexibility-tuning of dual-display DNA-encoded chemical libraries facilitates cyclic peptide ligand discovery
Source: Nat Commun. 2025 Apr 5;16:3273. doi: 10.1038/s41467-025-58507-w (PMC11972359; doi:10.1038/s41467-025-58507-w)
Supplement: Supplementary file 4 — Source Data [file 41467_2025_58507_MOESM4_ESM.zip › Source_Data_Files_Selections/Streptavidin_Sel2_2.txt]

Count	Code1	Code2	Code3	Code4	Code5
2	1	1	1	48	4
1	1	1	2	12	3
1	1	1	2	47	3
1	1	1	2	49	1
2	1	1	2	49	3
1	1	1	2	52	1
1	1	1	2	59	1
1	1	1	2	101	1
1	1	1	2	104	4
1	1	1	2	115	1
1	1	1	2	151	1
1	1	1	3	39	4
1	1	1	3	105	1
1	1	1	3	122	1
1	1	1	3	152	2
1	1	1	4	33	1
1	1	1	4	35	1
1	1	1	4	98	1
1	1	1	4	116	2
11	1	1	5	18	1
1	1	1	5	35	2
3	1	1	5	46	1
1	1	1	5	62	1
1	1	1	5	131	1
1	1	1	5	134	4
1	1	1	6	8	1
1	1	1	6	8	5
2	1	1	6	25	1
1	1	1	6	42	3
1	1	1	6	68	2
1	1	1	6	73	1
1	1	1	6	93	1
1	1	1	6	101	1
1	1	1	6	122	5
3	1	1	6	147	5
1	1	1	7	8	1
1	1	1	7	41	4
1	1	1	8	13	1
2	1	1	8	19	1
1	1	1	8	57	5
1	1	1	8	112	1
1	1	1	8	151	4
1	1	1	9	26	1
1	1	1	9	39	2
1	1	1	9	44	1
1	1	1	9	89	1
1	1	1	9	121	1
2	1	1	10	28	2
1	1	1	10	57	1
3	1	1	10	75	1
1	1	1	10	80	1
1	1	1	10	84	1
1	1	1	10	114	1
2	1	1	10	130	1
1	1	1	10	137	1
8	1	1	10	139	3
1	1	1	10	139	6
1	1	1	11	13	1
3	1	1	11	13	4
4	1	1	11	17	2
1	1	1	11	46	1
1	1	1	11	86	1
1	1	1	11	91	1
1	1	1	11	103	1
1	1	1	11	115	5
1	1	1	11	118	3
1	1	1	11	126	1
1	1	1	11	139	1
2	1	1	11	152	1
1	1	1	12	18	1
1	1	1	12	52	1
1	1	1	12	86	1
1	1	1	12	86	4
2	1	1	12	90	1
1	1	1	12	103	1
1	1	1	12	107	1
1	1	1	12	146	1
1	1	1	13	11	1
2	1	1	13	12	1
1	1	1	13	12	3
3	1	1	13	12	6
1	1	1	13	14	6
1	1	1	13	33	1
2	1	1	13	48	3
2	1	1	13	66	1
1	1	1	13	68	1
3	1	1	13	70	1
1	1	1	13	84	1
1	1	1	13	91	1
1	1	1	13	108	1
1	1	1	13	110	1
2	1	1	13	115	1
1	1	1	13	122	2
2	1	1	13	144	1
5	1	1	14	42	6
1	1	1	14	60	1
2	1	1	14	68	1
1	1	1	14	82	1
1	1	1	14	88	1
1	1	1	14	112	4
1	1	1	14	113	1
1	1	1	15	13	1
1	1	1	15	26	1
1	1	1	15	30	1
1	1	1	15	34	1
1	1	1	15	39	1
1	1	1	15	65	2
2	1	1	15	116	3
1	1	1	15	128	4
1	1	1	15	135	2
1	1	1	15	137	1
2	1	1	16	23	4
1	1	1	16	47	1
6	1	1	16	57	1
2	1	1	16	61	2
1	1	1	16	68	1
4	1	1	16	87	2
1	1	1	16	113	1
1	1	1	17	2	4
1	1	1	17	43	1
1	1	1	17	57	1
1	1	1	17	69	3
4	1	1	17	102	1
1	1	1	18	43	1
1	1	1	18	111	1
1	1	1	19	38	3
1	1	1	19	43	1
2	1	1	19	104	1
3	1	1	19	118	1
2	1	1	19	138	1
2	1	1	19	146	3
8	1	1	20	31	1
1	1	1	20	48	1
1	1	1	20	52	1
2	1	1	20	116	1
1	1	1	20	120	6
2	1	1	20	140	3
1	1	1	21	2	2
1	1	1	21	10	1
1	1	1	21	133	3
1	1	1	21	141	3
1	1	1	22	24	1
1	1	1	22	47	4
1	1	1	22	49	1
1	1	1	22	56	1
1	1	1	22	65	2
1	1	1	22	66	1
9	1	1	22	68	1
3	1	1	22	83	1
1	1	1	22	127	1
1	1	1	22	138	1
1	1	1	22	144	3
1	1	1	23	7	1
1	1	1	23	27	1
1	1	1	23	29	1
1	1	1	23	43	2
1	1	1	23	45	1
1	1	1	23	51	3
1	1	1	23	51	6
1	1	1	23	57	1
1	1	1	23	69	3
1	1	1	23	105	4
1	1	1	23	112	2
2	1	1	23	119	4
1	1	1	23	122	1
5	1	1	23	125	1
2	1	1	23	129	1
1	1	1	23	137	6
1	1	1	23	149	3
1	1	1	23	152	1
1	1	1	24	11	1
10	1	1	24	15	2
2	1	1	24	27	1
2	1	1	24	31	1
1	1	1	24	46	1
1	1	1	24	51	2
1	1	1	24	70	2
1	1	1	24	91	1
1	1	1	24	117	1
1	1	1	24	133	2
1	1	1	24	135	1
1	1	1	25	2	1
1	1	1	25	4	1
2	1	1	25	25	1
1	1	1	25	42	4
1	1	1	25	43	1
1	1	1	25	87	1
2	1	1	25	98	1
1	1	1	25	123	1
1	1	1	25	128	1
1	1	1	25	130	1
1	1	1	26	7	1
1	1	1	26	20	1
1	1	1	26	21	1
1	1	1	26	25	3
1	1	1	26	27	1
1	1	1	26	31	1
1	1	1	26	44	1
2	1	1	26	56	1
1	1	1	26	60	5
3	1	1	26	81	3
2	1	1	26	81	6
1	1	1	27	32	3
1	1	1	27	47	1
1	1	1	27	52	1
1	1	1	28	3	1
5	1	1	28	28	1
1	1	1	28	37	3
1	1	1	28	45	1
1	1	1	28	74	1
1	1	1	28	105	1
1	1	1	28	127	1
1	1	1	29	42	3
1	1	1	29	72	2
1	1	1	29	90	1
1	1	1	29	103	1
1	1	1	29	112	1
1	1	1	29	114	1
1	1	1	29	123	2
2	1	1	29	141	1
1	1	1	29	144	4
9	1	1	30	33	1
1	1	1	30	37	1
4	1	1	30	37	3
1	1	1	30	37	6
1	1	1	30	46	4
1	1	1	30	71	1
1	1	1	30	74	1
1	1	1	30	141	4
1	1	1	31	23	2
1	1	1	31	71	1
1	1	1	31	91	5
1	1	1	31	104	3
1	1	1	31	145	1
1	1	1	31	145	2
1	1	1	32	7	1
1	1	1	32	46	1
1	1	1	32	67	2
1	1	1	32	94	2
1	1	1	32	129	1
1	1	1	33	9	2
1	1	1	33	26	4
2	1	1	33	44	1
1	1	1	33	88	1
1	1	1	33	89	1
1	1	1	34	11	1
2	1	1	34	14	1
1	1	1	34	26	1
1	1	1	34	30	1
1	1	1	34	57	1
1	1	1	34	60	4
8	1	1	34	69	3
1	1	1	34	108	1
1	1	1	34	129	3
1	1	1	34	151	1
1	1	1	35	45	3
1	1	1	35	46	1
1	1	1	35	49	1
1	1	1	35	50	1
1	1	1	35	65	1
1	1	1	35	81	1
2	1	1	35	105	2
1	1	1	35	120	1
5	1	1	35	150	2
1	1	1	36	6	1
1	1	1	36	8	1
1	1	1	36	12	1
1	1	1	36	16	1
1	1	1	36	20	3
1	1	1	36	26	1
1	1	1	36	85	1
1	1	1	37	31	2
1	1	1	37	45	4
1	1	1	37	86	3
1	1	1	37	97	1
2	1	1	37	121	4
2	1	1	37	141	1
1	1	1	38	4	1
1	1	1	38	19	4
1	1	1	38	27	1
1	1	1	38	44	1
1	1	1	38	45	5
1	1	1	38	89	3
1	1	1	38	129	1
1	1	1	38	152	1
1	1	1	38	152	2
2	1	1	39	53	1
1	1	1	39	72	4
1	1	1	39	75	1
1	1	1	39	143	1
1	1	1	40	67	2
1	1	1	40	86	1
1	1	1	40	111	2
2	1	1	40	147	2
5	1	1	41	7	1
1	1	1	41	42	1
2	1	1	41	65	4
1	1	1	41	105	1
1	1	1	41	123	3
1	1	1	41	146	4
1	1	1	42	1	1
3	1	1	42	3	1
1	1	1	42	3	3
2	1	1	42	13	1
1	1	1	42	14	2
1	1	1	42	37	2
2	1	1	42	61	1
1	1	1	42	65	3
1	1	1	42	76	1
6	1	1	43	19	2
2	1	1	43	20	1
6	1	1	43	23	1
1	1	1	43	29	4
1	1	1	43	33	6
2	1	1	43	49	2
1	1	1	43	60	1
1	1	1	43	97	1
1	1	1	43	124	1
1	1	1	43	152	1
1	1	1	44	23	4
1	1	1	44	39	1
1	1	1	44	43	1
1	1	1	44	43	2
1	1	1	44	56	1
1	1	1	44	84	2
1	1	1	44	89	1
1	1	1	44	96	5
1	1	1	44	111	1
3	1	1	44	111	4
5	1	1	44	114	1
1	1	1	44	120	4
2	1	1	44	123	1
1	1	1	44	129	1
5	1	1	45	26	1
1	1	1	45	27	1
1	1	1	45	39	1
1	1	1	45	58	1
1	1	1	45	59	1
1	1	1	45	66	1
1	1	1	45	68	1
2	1	1	45	79	1
1	1	1	45	90	1
1	1	1	45	96	1
1	1	1	45	97	4
1	1	1	45	102	4
1	1	1	45	103	3
2	1	1	45	139	4
1	1	1	45	145	5
1	1	1	45	146	4
1	1	1	46	2	1
1	1	1	46	12	1
1	1	1	46	22	1
1	1	1	46	26	4
1	1	1	46	38	1
1	1	1	46	39	1
8	1	1	46	42	1
1	1	1	46	43	1
1	1	1	46	62	1
2	1	1	46	65	5
1	1	1	46	66	1
1	1	1	46	73	1
6	1	1	46	73	3
1	1	1	46	73	5
7	1	1	46	106	3
1	1	1	46	114	2
1	1	1	46	119	6
1	1	1	46	141	1
1	1	1	47	9	1
3	1	1	47	55	1
1	1	1	47	129	1
1	1	1	48	7	1
1	1	1	48	12	1
1	1	1	48	23	1
1	1	1	48	24	1
1	1	1	48	57	1
1	1	1	48	66	1
1	1	1	48	97	1
1	1	1	48	103	1
1	1	1	48	106	3
2	1	1	48	107	1
1	1	1	48	150	1
1	1	1	48	152	1
1	1	1	49	2	1
1	1	1	49	6	1
2	1	1	49	23	1
2	1	1	49	33	1
1	1	1	49	35	1
1	1	1	49	57	1
2	1	1	49	83	1
2	1	1	49	85	1
1	1	1	49	104	1
1	1	1	49	123	1
1	1	1	49	133	1
1	1	1	49	145	1
1	1	1	50	21	1
1	1	1	50	53	1
1	1	1	50	83	1
1	1	1	51	137	1
1	1	1	51	151	1
1	1	1	52	21	4
1	1	1	52	35	4
1	1	1	52	40	3
1	1	1	52	98	1
1	1	1	52	101	2
1	1	1	53	69	5
2	1	1	53	80	1
2	1	1	53	91	4
1	1	1	54	2	1
3	1	1	54	8	1
2	1	1	54	15	2
1	1	1	54	23	1
1	1	1	54	30	4
1	1	1	54	43	3
1	1	1	54	76	3
1	1	1	54	83	3
1	1	1	54	120	3
1	1	1	55	18	1
1	1	1	55	56	1
1	1	1	55	85	3
1	1	1	55	90	1
1	1	1	55	115	1
1	1	1	55	119	3
1	1	1	56	88	1
1	1	1	56	89	2
1	1	1	56	94	1
1	1	1	56	114	4
1	1	1	56	115	2
1	1	1	56	138	1
1	1	1	56	140	6
1	1	1	57	12	5
1	1	1	57	57	4
1	1	1	57	84	5
1	1	1	57	120	1
1	1	1	57	143	1
1	1	1	58	7	1
12	1	1	58	35	1
1	1	1	58	35	3
1	1	1	58	39	1
1	1	1	58	58	1
1	1	1	58	127	4
1	1	1	58	150	1
1	1	1	59	50	2
1	1	1	59	80	5
1	1	1	59	82	4
2	1	1	59	108	1
2	1	1	59	148	3
2	1	1	60	21	1
1	1	1	60	38	3
2	1	1	60	43	1
2	1	1	60	47	1
4	1	1	60	48	1
1	1	1	60	56	1
1	1	1	60	86	1
1	1	1	60	98	2
1	1	1	60	110	1
12	1	1	60	121	1
1	1	1	60	134	4
1	1	1	60	138	1
5	1	1	60	149	1
1	1	1	60	149	2
1	1	1	61	46	3
1	1	1	61	143	1
1	1	1	62	10	1
1	1	1	62	17	1
1	1	1	62	39	1
2	1	1	62	69	1
4	1	1	62	152	1
1	1	1	63	3	2
1	1	1	63	29	1
1	1	1	63	48	1
1	1	1	63	83	1
1	1	1	63	106	5
4	1	1	63	108	1
1	1	1	63	118	1
1	1	1	63	119	1
1	1	1	63	135	1
1	1	1	63	145	1
4	1	1	63	147	1
1	1	1	63	147	4
2	1	1	64	53	1
1	1	1	64	84	1
1	1	1	65	3	1
1	1	1	65	25	1
1	1	1	65	27	1
1	1	1	65	47	1
1	1	1	65	127	4
1	1	1	66	68	1
1	1	1	66	145	1
1	1	1	66	151	3
1	1	1	67	34	1
1	1	1	67	53	1
7	1	1	67	59	3
2	1	1	67	87	1
1	1	1	67	114	1
2	1	1	68	9	1
1	1	1	68	75	3
1	1	1	69	7	1
1	1	1	69	18	4
2	1	1	69	24	3
2	1	1	69	43	1
1	1	1	69	50	1
1	1	1	69	56	1
1	1	1	69	66	1
2	1	1	69	68	1
3	1	1	69	68	5
2	1	1	69	73	1
2	1	1	69	74	3
1	1	1	69	104	1
1	1	1	69	104	3
1	1	1	69	113	2
1	1	1	69	147	1
1	1	1	69	148	2
1	1	1	70	49	1
1	1	1	70	81	1
1	1	1	70	124	1
1	1	1	70	152	6
1	1	1	71	8	1
2	1	1	71	12	1
1	1	1	71	12	2
1	1	1	71	62	4
1	1	1	71	87	1
1	1	1	71	120	5
1	1	1	71	151	3
5	1	1	72	17	1
2	1	1	72	17	5
1	1	1	72	23	1
1	1	1	72	39	1
1	1	1	72	42	4
1	1	1	72	78	1
1	1	1	72	91	2
1	1	1	72	109	1
1	1	1	72	110	3
1	1	1	72	112	4
1	1	1	72	126	1
1	1	1	72	130	2
10	1	1	72	130	5
1	1	1	72	147	2
1	1	1	73	20	3
1	1	1	73	27	1
1	1	1	73	51	1
1	1	1	73	52	3
1	1	1	73	67	1
1	1	1	73	71	1
2	1	1	73	111	1
1	1	1	73	122	1
1	1	1	74	14	1
1	1	1	74	31	1
2	1	1	74	36	1
6	1	1	75	68	4
1	1	1	75	105	1
1	1	1	75	139	3
1	1	1	75	144	1
10	1	1	76	15	1
2	1	1	76	44	1
1	1	1	76	77	1
1	1	1	76	117	1
1	1	1	76	132	1
1	1	1	77	12	1
2	1	1	77	32	3
1	1	1	77	37	1
2	1	1	77	43	4
1	1	1	77	82	1
1	1	1	77	97	1
2	1	1	77	103	1
1	1	1	77	123	2
1	1	1	77	129	4
5	1	1	77	145	1
1	1	1	78	12	1
1	1	1	78	19	1
1	1	1	78	28	1
2	1	1	78	49	1
1	1	1	78	50	1
4	1	1	78	55	1
2	1	1	78	63	1
1	1	1	78	71	1
1	1	1	78	90	1
1	1	1	78	91	1
1	1	1	78	93	2
1	1	1	78	109	1
1	1	1	78	127	5
3	1	1	78	133	1
2	1	1	78	142	1
1	1	1	79	6	4
1	1	1	79	28	1
1	1	1	79	31	1
1	1	1	79	44	1
1	1	1	79	58	4
1	1	1	79	65	1
2	1	1	79	66	1
2	1	1	79	87	1
1	1	1	79	87	4
4	1	1	79	87	5
1	1	1	79	125	1
1	1	1	79	127	1
1	1	1	79	142	1
1	1	1	80	20	3
2	1	1	80	63	1
1	1	1	80	68	1
1	1	1	80	149	1
2	1	1	81	18	1
2	1	1	81	39	2
1	1	1	81	46	1
1	1	1	81	53	5
1	1	1	81	67	1
1	1	1	81	88	1
1	1	1	81	126	1
1	1	1	81	139	1
1	1	1	81	149	3
1	1	1	81	151	1
1	1	1	82	8	1
1	1	1	82	26	1
1	1	1	82	27	1
5	1	1	82	38	1
1	1	1	82	38	6
1	1	1	82	42	1
1	1	1	82	104	5
1	1	1	82	110	1
1	1	1	82	112	1
1	1	1	82	144	1
9	1	1	83	1	1
1	1	1	83	1	5
2	1	1	83	16	1
1	1	1	83	39	1
6	1	1	83	65	1
1	1	1	83	112	1
1	1	1	83	114	4
1	1	1	83	131	1
1	1	1	83	148	1
2	1	1	84	7	1
1	1	1	84	32	3
6	1	1	84	124	1
2	1	1	84	127	1
2	1	1	85	47	4
1	1	1	86	20	1
1	1	1	86	38	1
1	1	1	86	45	3
1	1	1	86	71	5
1	1	1	86	103	1
1	1	1	86	125	2
1	1	1	87	21	4
1	1	1	87	26	1
1	1	1	87	90	1
2	1	1	87	151	1
1	1	1	88	14	1
1	1	1	88	18	1
2	1	1	88	19	1
1	1	1	88	49	1
1	1	1	88	51	1
3	1	1	88	55	4
1	1	1	88	86	1
1	1	1	88	118	2
2	1	1	89	32	1
1	1	1	89	53	3
1	1	1	90	78	1
1	1	1	90	95	4
1	1	1	90	100	1
2	1	1	91	14	1
1	1	1	91	15	4
2	1	1	91	33	1
1	1	1	91	33	4
2	1	1	91	98	1
1	1	1	91	125	1
1	1	1	92	152	1
1	1	1	93	14	1
1	1	1	93	16	1
1	1	1	93	26	1
1	1	1	93	66	4
1	1	1	93	107	6
2	1	1	93	118	1
2	1	1	93	129	3
1	1	1	93	135	3
4	1	1	93	149	1
1	1	1	94	10	1
1	1	1	94	22	1
1	1	1	94	47	1
1	1	1	94	51	1
1	1	1	95	7	4
1	1	1	95	17	1
1	1	1	95	22	1
1	1	1	95	30	3
1	1	1	95	36	1
1	1	1	95	53	1
2	1	1	95	59	1
1	1	1	95	61	1
1	1	1	95	66	1
1	1	1	95	100	1
1	1	1	95	105	1
1	1	1	95	150	1
1	1	1	96	24	1
1	1	1	96	48	1
1	1	1	96	116	1
1	1	1	96	119	1
2	1	1	98	36	4
2	1	1	98	48	1
1	1	1	98	69	1
1	1	1	98	106	5
1	1	1	98	120	1
1	1	1	98	127	1
2	1	1	99	3	2
1	1	1	99	12	1
2	1	1	99	34	1
2	1	1	99	58	3
1	1	1	99	86	1
2	1	1	99	110	1
1	1	1	99	130	1
1	1	1	100	20	1
2	1	1	100	59	4
1	1	1	100	61	3
2	1	1	101	37	3
1	1	1	101	129	1
1	1	1	101	139	1
1	1	1	102	112	1
1	1	1	104	19	1
4	1	1	104	29	1
5	1	1	104	30	1
1	1	1	104	42	4
1	1	1	104	57	1
1	1	1	104	91	1
1	1	1	104	114	1
2	1	1	104	121	1
1	1	1	105	62	1
1	1	1	105	82	1
1	1	1	106	11	3
1	1	1	106	26	1
2	1	1	106	61	1
1	1	1	106	133	1
1	1	1	107	33	1
1	1	1	107	47	1
8	1	1	107	66	1
1	1	1	107	66	5
1	1	1	107	79	1
1	1	1	107	81	1
1	1	1	107	85	1
2	1	1	107	144	1
1	1	1	108	56	1
1	1	1	108	134	2
1	1	1	109	26	1
1	1	1	109	38	5
1	1	1	109	41	1
1	1	1	109	63	1
1	1	1	109	68	1
1	1	1	109	68	2
1	1	1	109	81	1
1	1	1	109	116	1
1	1	1	109	122	1
1	1	1	109	132	1
2	1	1	109	133	1
5	1	1	109	138	1
2	1	1	109	139	1
1	1	1	110	68	1
1	1	1	110	89	4
1	1	1	110	110	3
1	1	1	111	33	1
1	1	1	111	43	1
1	1	1	111	61	1
2	1	1	111	76	1
2	1	1	111	112	1
1	1	1	111	115	1
1	1	1	112	53	6
1	1	1	112	58	1
1	1	1	112	61	1
1	1	1	112	75	1
1	1	1	112	106	5
1	1	1	112	124	1
2	1	1	112	138	2
1	1	1	113	19	1
6	1	1	113	54	1
1	1	1	113	74	1
1	1	1	114	3	1
1	1	1	114	30	1
1	1	1	114	57	1
1	1	1	114	59	6
1	1	1	114	80	2
5	1	1	114	81	1
1	1	1	114	81	2
1	1	1	114	104	1
1	1	1	114	105	1
1	1	1	114	113	1
1	1	1	114	114	1
1	1	1	114	120	1
1	1	1	115	82	1
1	1	1	115	86	1
1	1	1	116	81	1
2	1	1	116	128	6
2	1	1	117	27	1
1	1	1	117	118	1
2	1	1	117	120	1
12	1	1	117	146	1
1	1	1	118	36	4
1	1	1	118	127	1
2	1	1	118	143	4
1	1	1	118	147	1
1	1	1	119	9	2
1	1	1	119	29	2
1	1	1	119	35	1
2	1	1	119	66	1
4	1	1	119	82	1
1	1	1	119	86	1
1	1	1	120	34	1
1	1	1	120	68	3
1	1	1	120	85	3
1	1	1	120	118	1
1	1	1	121	3	2
1	1	1	121	53	1
1	1	1	121	70	1
2	1	1	121	81	1
9	1	1	121	87	1
1	1	1	121	88	2
2	1	1	121	90	1
2	1	1	121	107	1
1	1	1	122	15	1
2	1	1	122	39	2
4	1	1	122	52	1
1	1	1	122	144	1
1	1	1	123	15	1
1	1	1	123	24	1
1	1	1	123	38	3
1	1	1	123	39	1
3	1	1	123	55	1
1	1	1	123	62	1
1	1	1	123	66	1
2	1	1	123	75	2
1	1	1	123	85	1
1	1	1	123	94	1
1	1	1	123	95	2
1	1	1	123	96	1
5	1	1	123	96	4
1	1	1	123	103	1
1	1	1	123	132	5
1	1	1	123	142	1
2	1	1	124	28	3
1	1	1	124	58	6
2	1	1	124	67	5
1	1	1	124	103	1
1	1	1	124	107	6
1	1	1	124	108	1
2	1	1	124	120	1
1	1	1	124	134	6
1	1	1	125	36	1
1	1	1	125	38	2
1	1	1	125	43	2
1	1	1	125	72	1
1	1	1	125	76	1
1	1	1	125	89	1
1	1	1	125	106	4
1	1	1	125	110	1
1	1	1	125	124	1
1	1	1	125	127	2
1	1	1	125	137	4
1	1	1	126	7	1
1	1	1	126	9	1
1	1	1	126	33	1
1	1	1	126	33	6
1	1	1	126	44	1
5	1	1	126	45	1
1	1	1	126	47	1
1	1	1	126	56	1
1	1	1	126	68	1
2	1	1	126	73	1
1	1	1	126	91	1
3	1	1	126	114	2
1	1	1	126	146	1
1	1	1	127	10	1
2	1	1	127	20	1
1	1	1	127	29	3
1	1	1	127	50	5
2	1	1	127	65	1
2	1	1	127	66	1
1	1	1	127	94	1
1	1	1	127	129	1
1	1	1	127	149	1
1	1	1	128	67	1
1	1	1	128	105	6
1	1	1	128	137	1
2	1	1	129	92	1
1	1	1	130	59	5
2	1	1	130	98	1
1	1	1	130	113	1
1	1	1	131	49	4
1	1	1	131	58	1
1	1	1	131	61	3
1	1	1	131	65	1
1	1	1	131	91	1
1	1	1	131	98	1
1	1	1	131	106	1
1	1	1	131	125	4
1	1	1	131	147	1
1	1	1	132	66	1
1	1	1	132	152	4
1	1	1	133	38	3
1	1	1	134	68	4
1	1	1	134	84	1
1	1	1	134	123	1
8	1	1	135	3	1
1	1	1	135	12	3
1	1	1	135	91	1
1	1	1	135	147	1
1	1	1	136	3	1
1	1	1	136	93	1
2	1	1	136	116	1
1	1	1	137	61	4
1	1	1	137	112	1
1	1	1	137	116	1
1	1	1	138	44	1
4	1	1	138	46	1
1	1	1	138	52	1
1	1	1	138	86	1
2	1	1	138	98	1
1	1	1	138	147	1
1	1	1	139	17	1
1	1	1	139	28	1
1	1	1	139	36	1
6	1	1	139	86	1
1	1	1	140	23	1
2	1	1	140	24	1
1	1	1	140	95	1
1	1	1	140	119	4
1	1	1	140	133	2
1	1	1	141	14	1
1	1	1	141	30	3
1	1	1	141	105	1
1	1	1	142	1	1
1	1	1	142	45	2
1	1	1	142	66	6
1	1	1	142	119	3
1	1	1	142	121	1
1	1	1	142	132	1
3	1	1	143	24	1
1	1	1	143	38	1
1	1	1	143	41	1
1	1	1	143	150	1
1	1	1	144	6	1
6	1	1	144	6	4
2	1	1	144	22	1
2	1	1	144	36	2
1	1	1	144	65	1
1	1	1	144	72	2
1	1	1	145	19	3
1	1	1	145	31	5
1	1	1	145	44	1
1	1	1	145	74	1
1	1	1	145	86	1
1	1	1	145	109	3
1	1	1	145	114	1
3	1	1	145	125	3
1	1	1	146	18	1
1	1	1	146	52	4
1	1	1	146	83	1
1	1	1	146	113	1
1	1	1	147	9	1
8	1	1	147	10	1
1	1	1	147	31	1
3	1	1	147	49	1
1	1	1	147	50	1
1	1	1	147	57	1
1	1	1	147	70	4
3	1	1	147	81	1
1	1	1	148	16	1
1	1	1	148	25	1
4	1	1	148	25	3
2	1	1	148	27	1
1	1	1	148	31	1
1	1	1	148	65	1
1	1	1	148	67	1
1	1	1	148	127	1
1	1	1	148	132	1
1	1	1	148	146	1
1	1	1	149	2	1
2	1	1	149	7	4
1	1	1	149	10	1
1	1	1	149	17	5
1	1	1	149	27	1
1	1	1	149	56	2
1	1	1	149	75	1
1	1	1	149	105	1
1	1	1	149	137	1
9	1	1	149	138	1
1	1	1	150	32	1
1	1	1	150	33	1
2	1	1	150	47	1
3	1	1	150	99	2
3	1	1	150	105	1
1	1	1	150	118	1
1	1	1	151	2	1
1	1	1	151	8	1
1	1	1	151	21	1
1	1	1	151	43	5
7	1	1	151	47	1
1	1	1	151	57	1
1	1	1	151	108	1
2	1	1	151	112	1
1	1	1	151	125	4
1	1	1	151	139	1
1	1	1	152	28	1
1	1	1	152	37	2
1	1	1	152	50	4
1	1	1	152	129	1
1	1	1	153	19	3
1	1	1	153	107	1
1	1	1	153	109	1
2	1	1	153	113	3
1	1	1	153	119	1
1	1	1	153	123	1
1	1	1	154	12	1
1	1	1	154	22	1
3	1	1	154	49	1
1	1	1	154	59	1
1	1	1	154	67	1
2	1	1	154	72	1
1	1	1	154	91	1
2	1	1	154	127	3
5	1	1	154	139	1
2	1	1	155	9	1
1	1	1	155	12	1
1	1	1	155	57	1
1	1	1	155	75	3
2	1	1	155	89	1
1	1	1	155	105	3
1	1	1	155	139	5
1	1	1	156	68	5
2	1	1	156	115	1
1	1	1	157	7	1
1	1	1	157	10	1
4	1	1	157	17	2
1	1	1	157	33	4
1	1	1	157	82	3
1	1	1	157	90	1
1	1	1	157	117	1
1	1	1	157	127	1
1	1	1	157	132	1
1	1	1	157	134	4
1	1	1	158	59	5
1	1	1	158	104	1
1	1	1	159	8	1
1	1	1	159	55	4
2	1	1	159	73	1
1	1	1	159	100	1
1	1	1	159	103	1
1	1	1	159	135	1
1	1	1	159	144	1
1	1	1	160	33	1
4	1	1	160	121	1
1	1	1	160	129	3
1	1	1	161	19	1
1	1	1	161	56	1
2	1	1	161	74	5
1	1	1	161	85	1
1	1	1	161	125	1
1	1	1	161	141	1
1	1	1	161	145	2
2	1	1	162	26	1
1	1	1	162	34	1
2	1	1	162	104	1
1	1	1	162	116	1
1	1	1	162	121	2
1	1	1	162	125	1
2	1	1	163	50	1
5	1	1	163	50	2
1	1	1	163	69	2
1	1	1	163	86	1
2	1	1	164	24	1
1	1	1	164	30	5
1	1	1	164	46	4
1	1	1	164	52	1
1	1	1	164	63	1
1	1	1	164	65	1
1	1	1	164	91	1
1	1	1	164	112	1
2	1	1	164	116	5
1	1	1	164	132	3
1	1	1	164	143	1
1	1	1	165	30	4
1	1	1	165	49	1
1	1	1	165	55	1
1	1	1	165	140	1
1	1	1	166	4	3
1	1	1	166	7	3
2	1	1	166	39	3
1	1	1	167	52	1
1	1	1	167	138	4
2	1	1	169	107	1
1	1	1	169	131	1
1	1	1	171	22	1
1	1	1	171	44	5
1	1	1	171	52	1
2	1	1	171	59	2
1	1	1	171	67	1
2	1	1	172	25	1
1	1	1	172	32	1
1	1	1	172	35	2
1	1	1	172	90	1
1	1	1	172	143	3
1	1	1	173	8	1
1	1	1	173	13	1
1	1	1	173	73	3
2	1	1	173	94	1
1	1	1	173	104	1
1	1	1	173	134	1
1	1	1	174	2	1
7	1	1	174	28	1
1	1	1	174	128	1
1	1	1	174	134	2
1	1	1	174	148	1
1	1	1	175	14	1
1	1	1	175	82	2
1	1	1	175	101	1
1	1	2	1	58	2
1	1	2	2	18	1
8	1	2	2	47	3
1	1	2	2	57	1
1	1	2	2	98	5
1	1	2	2	120	1
1	1	2	2	139	3
5	1	2	3	41	1
1	1	2	3	52	1
1	1	2	4	149	1
1	1	2	5	30	1
1	1	2	5	93	1
1	1	2	6	43	1
1	1	2	7	2	4
1	1	2	7	51	1
5	1	2	7	61	1
1	1	2	7	109	4
2	1	2	7	117	1
1	1	2	7	126	1
2	1	2	7	126	6
2	1	2	8	36	1
1	1	2	8	126	1
1	1	2	8	149	1
1	1	2	9	12	3
1	1	2	9	30	3
2	1	2	9	105	4
7	1	2	9	116	1
1	1	2	9	116	4
1	1	2	10	54	1
1	1	2	10	109	2
1	1	2	10	125	1
1	1	2	11	84	1
1	1	2	12	18	1
7	1	2	12	52	1
2	1	2	12	65	1
3	1	2	12	82	4
1	1	2	12	95	1
1	1	2	12	107	1
1	1	2	12	144	4
1	1	2	13	39	1
1	1	2	13	63	1
5	1	2	13	63	3
1	1	2	13	81	1
1	1	2	13	143	4
1	1	2	14	17	1
1	1	2	14	32	1
1	1	2	14	32	2
1	1	2	14	52	1
6	1	2	14	52	5
1	1	2	14	81	1
1	1	2	14	104	1
1	1	2	14	104	4
1	1	2	14	107	1
1	1	2	14	144	1
1	1	2	14	145	1
3	1	2	14	150	1
2	1	2	15	24	1
1	1	2	15	25	5
1	1	2	15	34	1
1	1	2	15	57	1
1	1	2	15	97	1
1	1	2	15	101	1
1	1	2	15	108	1
3	1	2	15	112	3
1	1	2	15	119	1
1	1	2	15	120	1
1	1	2	16	52	4
1	1	2	16	55	1
1	1	2	16	59	2
2	1	2	16	81	1
1	1	2	16	90	4
1	1	2	16	109	1
1	1	2	16	113	1
1	1	2	17	26	1
1	1	2	17	38	1
1	1	2	17	46	1
1	1	2	17	131	5
1	1	2	17	151	1
1	1	2	18	12	1
1	1	2	18	83	3
1	1	2	18	86	1
7	1	2	18	111	3
1	1	2	19	27	4
2	1	2	19	103	1
1	1	2	19	116	1
1	1	2	20	12	1
1	1	2	20	42	1
1	1	2	20	43	1
1	1	2	20	52	1
1	1	2	20	66	1
5	1	2	20	123	1
1	1	2	21	9	1
1	1	2	21	27	1
6	1	2	21	42	1
1	1	2	21	66	1
1	1	2	21	123	4
1	1	2	21	143	1
1	1	2	22	2	1
1	1	2	22	4	1
2	1	2	22	27	1
1	1	2	22	45	1
3	1	2	22	123	1
1	1	2	23	10	1
1	1	2	23	56	1
1	1	2	23	57	1
1	1	2	23	67	1
1	1	2	23	67	4
1	1	2	23	74	1
2	1	2	23	82	3
1	1	2	23	89	3
1	1	2	23	91	1
1	1	2	23	141	3
1	1	2	23	152	1
1	1	2	24	23	1
1	1	2	24	42	5
1	1	2	24	145	1
2	1	2	25	49	1
1	1	2	25	62	3
2	1	2	25	68	1
1	1	2	25	86	1
2	1	2	25	92	1
1	1	2	25	98	1
2	1	2	25	101	1
4	1	2	25	106	4
1	1	2	26	33	1
1	1	2	26	39	1
1	1	2	26	55	1
1	1	2	26	63	1
1	1	2	26	106	1
2	1	2	28	88	1
1	1	2	29	11	1
2	1	2	29	12	1
1	1	2	29	14	1
1	1	2	29	49	4
1	1	2	29	56	1
1	1	2	29	57	1
2	1	2	29	62	1
1	1	2	29	69	3
1	1	2	29	82	1
2	1	2	29	103	1
1	1	2	29	129	1
1	1	2	29	151	1
1	1	2	30	38	1
2	1	2	30	46	1
1	1	2	30	60	1
2	1	2	30	62	1
1	1	2	30	67	1
1	1	2	30	70	1
1	1	2	30	88	3
1	1	2	30	152	1
1	1	2	31	11	2
1	1	2	31	14	1
1	1	2	31	42	1
1	1	2	32	13	1
1	1	2	32	27	1
1	1	2	32	31	1
1	1	2	32	113	1
1	1	2	33	4	1
1	1	2	33	112	1
1	1	2	33	123	2
1	1	2	34	7	1
1	1	2	34	25	1
1	1	2	34	25	4
1	1	2	34	38	1
1	1	2	34	44	1
1	1	2	34	49	1
3	1	2	34	49	2
7	1	2	34	68	1
1	1	2	34	73	1
1	1	2	34	81	3
4	1	2	34	84	1
7	1	2	34	102	2
1	1	2	34	110	2
6	1	2	34	112	3
1	1	2	34	113	1
2	1	2	34	127	1
1	1	2	34	137	1
1	1	2	34	142	1
1	1	2	34	152	1
1	1	2	35	12	5
1	1	2	35	27	1
1	1	2	35	44	1
1	1	2	36	40	1
1	1	2	36	74	1
1	1	2	36	92	1
1	1	2	37	12	1
2	1	2	37	27	1
1	1	2	37	35	1
1	1	2	37	78	1
1	1	2	37	133	1
1	1	2	38	26	1
1	1	2	38	27	1
1	1	2	38	88	1
1	1	2	38	98	1
2	1	2	38	135	1
4	1	2	38	144	1
1	1	2	39	7	1
1	1	2	39	7	5
1	1	2	39	17	1
1	1	2	39	37	1
1	1	2	39	55	1
1	1	2	39	62	1
1	1	2	39	65	1
2	1	2	39	69	1
3	1	2	39	74	2
1	1	2	39	103	1
1	1	2	39	108	1
1	1	2	39	126	4
1	1	2	40	15	1
2	1	2	40	103	3
4	1	2	40	103	6
1	1	2	41	21	4
1	1	2	41	25	1
1	1	2	41	34	1
1	1	2	41	43	1
4	1	2	41	122	1
1	1	2	41	122	2
4	1	2	41	137	1
2	1	2	42	7	5
2	1	2	42	12	1
1	1	2	42	21	4
1	1	2	42	32	2
1	1	2	42	33	1
1	1	2	42	39	5
1	1	2	42	57	4
2	1	2	42	61	4
1	1	2	42	101	2
1	1	2	42	115	1
1	1	2	42	124	1
1	1	2	43	24	2
1	1	2	43	43	1
1	1	2	43	55	1
2	1	2	43	56	5
1	1	2	43	57	6
1	1	2	43	62	1
1	1	2	43	66	1
1	1	2	43	72	1
1	1	2	43	100	1
1	1	2	43	116	1
1	1	2	43	150	1
1	1	2	44	12	1
1	1	2	44	18	1
1	1	2	44	20	1
1	1	2	44	27	1
1	1	2	44	39	1
2	1	2	44	89	1
1	1	2	44	89	2
1	1	2	44	90	2
3	1	2	44	93	1
1	1	2	44	110	2
2	1	2	44	120	2
1	1	2	44	121	1
1	1	2	44	124	6
1	1	2	44	135	1
1	1	2	44	138	1
2	1	2	45	2	1
2	1	2	45	12	1
1	1	2	45	30	1
1	1	2	45	30	5
1	1	2	45	45	1
2	1	2	45	50	1
1	1	2	45	70	1
1	1	2	45	79	6
1	1	2	45	101	1
1	1	2	45	102	4
2	1	2	45	103	1
1	1	2	45	104	1
1	1	2	45	108	1
1	1	2	45	125	1
2	1	2	45	134	1
1	1	2	45	138	1
1	1	2	45	139	1
2	1	2	46	47	1
1	1	2	46	49	1
2	1	2	46	61	1
8	1	2	46	92	1
1	1	2	46	95	1
1	1	2	46	118	1
7	1	2	46	119	1
1	1	2	46	124	4
1	1	2	46	127	1
1	1	2	47	3	1
2	1	2	47	14	1
1	1	2	47	32	1
1	1	2	47	36	1
1	1	2	48	8	1
1	1	2	48	13	1
2	1	2	48	42	1
1	1	2	48	48	3
1	1	2	48	51	1
1	1	2	48	56	5
1	1	2	48	72	4
2	1	2	48	107	1
1	1	2	48	114	2
1	1	2	48	133	2
1	1	2	49	9	1
1	1	2	49	10	1
1	1	2	49	10	5
3	1	2	49	12	1
2	1	2	49	14	1
1	1	2	49	31	1
1	1	2	49	32	3
1	1	2	49	38	4
1	1	2	49	47	6
1	1	2	49	63	1
1	1	2	49	70	1
1	1	2	49	81	1
1	1	2	49	123	5
1	1	2	49	127	3
1	1	2	49	132	1
1	1	2	49	145	1
7	1	2	50	17	1
2	1	2	50	29	1
1	1	2	50	30	4
2	1	2	50	77	1
1	1	2	50	107	1
1	1	2	51	98	1
1	1	2	51	140	1
1	1	2	51	151	1
1	1	2	52	30	3
1	1	2	52	32	1
1	1	2	52	101	1
1	1	2	52	114	1
2	1	2	52	129	1
1	1	2	52	152	1
1	1	2	53	12	1
1	1	2	53	26	5
8	1	2	53	129	3
1	1	2	54	34	1
5	1	2	54	34	2
1	1	2	54	45	5
1	1	2	54	118	1
2	1	2	54	140	1
1	1	2	54	143	1
1	1	2	54	150	4
2	1	2	55	105	1
1	1	2	55	127	1
1	1	2	55	151	1
1	1	2	56	16	5
1	1	2	56	20	1
2	1	2	56	26	1
1	1	2	56	31	1
1	1	2	56	56	2
1	1	2	56	67	1
2	1	2	56	74	1
5	1	2	56	93	5
1	1	2	56	103	1
8	1	2	56	111	1
1	1	2	56	118	1
1	1	2	56	145	1
1	1	2	57	42	1
2	1	2	57	47	1
1	1	2	57	56	1
1	1	2	57	65	2
3	1	2	57	66	1
1	1	2	57	91	1
1	1	2	57	95	1
1	1	2	57	104	1
1	1	2	57	122	1
1	1	2	57	145	1
2	1	2	58	14	1
4	1	2	58	29	1
1	1	2	58	35	1
2	1	2	58	70	1
1	1	2	58	83	1
1	1	2	58	102	1
1	1	2	58	131	1
1	1	2	58	145	1
1	1	2	59	113	1
1	1	2	59	140	1
1	1	2	60	17	1
1	1	2	60	41	1
1	1	2	60	43	1
1	1	2	60	49	1
1	1	2	60	66	3
1	1	2	60	68	3
10	1	2	60	70	1
2	1	2	60	98	1
1	1	2	60	118	2
1	1	2	61	2	1
1	1	2	61	7	1
1	1	2	61	10	2
7	1	2	61	21	2
1	1	2	61	39	1
1	1	2	61	58	2
1	1	2	61	63	1
1	1	2	61	63	4
4	1	2	61	63	5
1	1	2	61	67	1
1	1	2	61	103	1
1	1	2	61	116	2
1	1	2	61	120	1
7	1	2	61	152	1
1	1	2	62	53	1
1	1	2	62	62	1
2	1	2	63	13	1
2	1	2	63	15	1
11	1	2	63	55	1
1	1	2	63	56	5
1	1	2	63	57	2
1	1	2	63	113	1
2	1	2	64	7	1
1	1	2	64	39	1
1	1	2	64	101	3
1	1	2	65	24	3
1	1	2	65	109	2
1	1	2	65	114	5
1	1	2	66	10	3
1	1	2	66	26	1
11	1	2	66	62	1
1	1	2	66	102	2
1	1	2	66	127	3
1	1	2	66	131	1
1	1	2	66	151	4
1	1	2	67	39	1
1	1	2	67	39	2
1	1	2	67	63	1
1	1	2	67	79	1
2	1	2	68	11	1
1	1	2	68	83	1
1	1	2	68	110	5
3	1	2	68	121	3
1	1	2	68	145	1
13	1	2	68	146	1
1	1	2	69	28	1
1	1	2	69	53	1
1	1	2	69	60	1
2	1	2	69	113	1
1	1	2	69	151	1
1	1	2	70	17	4
5	1	2	70	42	1
1	1	2	70	65	1
1	1	2	70	72	1
1	1	2	70	77	3
1	1	2	70	131	1
7	1	2	70	131	4
1	1	2	71	17	1
1	1	2	71	28	1
1	1	2	71	48	1
2	1	2	71	54	1
1	1	2	71	62	1
1	1	2	71	64	3
1	1	2	71	121	5
1	1	2	72	4	3
1	1	2	72	4	5
1	1	2	72	20	1
1	1	2	72	56	1
1	1	2	72	94	1
2	1	2	72	123	1
2	1	2	72	126	1
1	1	2	72	134	5
1	1	2	72	137	5
1	1	2	72	149	1
1	1	2	73	13	1
1	1	2	73	19	2
1	1	2	73	24	1
1	1	2	73	92	1
1	1	2	73	93	5
1	1	2	73	131	4
1	1	2	74	42	4
3	1	2	74	48	1
1	1	2	74	103	1
2	1	2	76	25	6
1	1	2	76	49	1
1	1	2	76	55	1
1	1	2	76	68	1
1	1	2	76	81	1
1	1	2	76	106	4
3	1	2	76	113	1
1	1	2	76	114	1
1	1	2	76	120	1
1	1	2	77	10	1
1	1	2	77	18	1
1	1	2	77	39	1
1	1	2	77	39	2
2	1	2	77	43	4
7	1	2	77	45	1
1	1	2	77	47	1
1	1	2	77	49	1
2	1	2	77	57	1
1	1	2	77	67	1
1	1	2	77	88	1
1	1	2	77	127	1
1	1	2	77	134	3
1	1	2	78	8	4
1	1	2	78	12	4
2	1	2	78	21	1
2	1	2	78	25	1
1	1	2	78	33	1
1	1	2	78	55	1
1	1	2	78	58	1
1	1	2	78	74	1
2	1	2	78	81	1
1	1	2	78	143	1
1	1	2	78	152	3
1	1	2	79	8	1
1	1	2	79	57	2
2	1	2	79	68	1
1	1	2	79	88	1
1	1	2	79	92	1
1	1	2	79	109	2
1	1	2	79	139	2
1	1	2	80	21	5
1	1	2	80	38	1
1	1	2	80	63	1
1	1	2	80	82	1
1	1	2	80	85	1
1	1	2	80	133	4
1	1	2	81	3	1
1	1	2	81	21	4
1	1	2	81	68	1
1	1	2	81	81	4
1	1	2	81	100	1
1	1	2	81	134	1
1	1	2	82	8	1
1	1	2	82	10	1
1	1	2	82	13	1
1	1	2	82	22	1
1	1	2	82	26	4
1	1	2	82	75	3
2	1	2	82	100	4
1	1	2	82	151	1
2	1	2	83	29	1
1	1	2	83	36	1
1	1	2	83	60	1
1	1	2	83	81	1
1	1	2	83	102	1
1	1	2	83	113	2
1	1	2	84	2	3
1	1	2	84	9	1
3	1	2	84	9	3
1	1	2	84	74	1
2	1	2	85	9	1
1	1	2	85	19	4
1	1	2	85	71	1
1	1	2	85	89	1
2	1	2	85	113	3
3	1	2	86	12	1
1	1	2	86	18	1
1	1	2	86	21	6
1	1	2	86	26	4
1	1	2	86	42	1
1	1	2	86	44	5
2	1	2	86	120	1
2	1	2	86	120	6
2	1	2	87	12	1
1	1	2	87	55	1
1	1	2	87	56	1
1	1	2	87	112	4
2	1	2	88	6	1
1	1	2	88	51	4
1	1	2	88	53	4
2	1	2	88	88	1
1	1	2	88	101	5
1	1	2	88	120	1
1	1	2	89	83	1
2	1	2	89	88	5
6	1	2	90	27	1
3	1	2	90	125	1
1	1	2	90	134	1
1	1	2	90	152	1
1	1	2	91	2	4
1	1	2	91	28	1
1	1	2	91	40	1
1	1	2	91	152	4
1	1	2	92	42	1
1	1	2	92	47	3
2	1	2	92	50	1
1	1	2	92	90	1
1	1	2	93	41	1
1	1	2	93	69	1
1	1	2	93	116	4
2	1	2	94	51	3
1	1	2	94	85	4
1	1	2	95	97	1
1	1	2	95	110	1
1	1	2	95	127	1
1	1	2	95	147	1
2	1	2	96	13	6
1	1	2	96	21	1
1	1	2	96	26	1
1	1	2	96	27	1
1	1	2	96	51	1
1	1	2	96	64	2
1	1	2	96	75	1
1	1	2	98	30	1
1	1	2	98	45	6
1	1	2	98	57	5
1	1	2	98	64	1
1	1	2	98	76	1
1	1	2	98	147	1
4	1	2	99	11	5
1	1	2	99	24	5
1	1	2	99	45	1
1	1	2	99	54	1
2	1	2	99	137	3
1	1	2	100	18	1
1	1	2	100	44	5
1	1	2	101	2	1
1	1	2	101	50	1
2	1	2	101	59	5
1	1	2	101	82	1
1	1	2	101	98	5
1	1	2	101	122	5
4	1	2	101	129	1
1	1	2	103	10	4
1	1	2	103	43	1
1	1	2	103	88	3
1	1	2	104	30	4
1	1	2	104	35	3
1	1	2	104	126	1
1	1	2	105	70	1
1	1	2	105	99	1
1	1	2	106	3	3
1	1	2	106	9	1
8	1	2	106	19	1
1	1	2	106	53	3
1	1	2	106	63	1
1	1	2	106	133	2
2	1	2	107	2	1
1	1	2	107	26	1
2	1	2	107	43	1
1	1	2	107	46	1
1	1	2	107	62	4
8	1	2	107	143	1
1	1	2	108	62	1
1	1	2	108	89	1
1	1	2	108	89	5
1	1	2	109	58	1
2	1	2	109	69	3
2	1	2	109	76	5
1	1	2	109	108	1
1	1	2	109	137	1
1	1	2	110	3	2
5	1	2	110	18	1
1	1	2	110	29	1
1	1	2	110	42	3
1	1	2	110	59	3
1	1	2	110	65	4
1	1	2	110	67	2
2	1	2	110	101	1
1	1	2	110	151	1
1	1	2	111	6	4
2	1	2	111	46	1
1	1	2	111	56	1
1	1	2	111	59	5
2	1	2	111	75	1
1	1	2	111	82	1
1	1	2	111	99	1
2	1	2	111	108	1
3	1	2	111	122	1
1	1	2	111	132	1
1	1	2	111	135	3
2	1	2	111	143	1
1	1	2	112	20	1
1	1	2	112	46	1
1	1	2	112	58	4
3	1	2	112	81	3
1	1	2	112	90	6
1	1	2	112	135	1
1	1	2	112	149	1
1	1	2	113	15	2
1	1	2	113	36	1
1	1	2	113	44	1
1	1	2	114	23	1
1	1	2	114	27	1
1	1	2	114	63	1
2	1	2	114	66	1
1	1	2	114	113	4
1	1	2	114	125	1
2	1	2	115	88	1
1	1	2	115	91	3
2	1	2	115	93	1
1	1	2	115	105	1
1	1	2	116	23	1
1	1	2	116	29	2
1	1	2	116	33	1
1	1	2	116	139	1
2	1	2	116	147	1
1	1	2	117	8	2
1	1	2	117	10	1
1	1	2	117	36	1
1	1	2	117	41	1
1	1	2	117	57	4
1	1	2	117	107	1
1	1	2	117	137	3
1	1	2	118	21	1
2	1	2	118	27	5
1	1	2	118	144	1
1	1	2	119	14	2
1	1	2	119	66	2
1	1	2	119	115	4
1	1	2	119	124	1
1	1	2	119	134	1
1	1	2	120	89	1
1	1	2	120	104	1
1	1	2	121	13	6
1	1	2	121	16	1
1	1	2	121	83	1
1	1	2	121	106	4
1	1	2	122	56	1
2	1	2	122	89	1
1	1	2	122	126	1
1	1	2	122	139	1
1	1	2	122	139	3
1	1	2	123	23	3
3	1	2	123	38	1
1	1	2	123	50	1
1	1	2	123	53	1
1	1	2	123	59	5
1	1	2	123	72	1
1	1	2	123	102	1
4	1	2	123	131	1
1	1	2	123	138	1
1	1	2	123	147	1
1	1	2	124	18	3
2	1	2	124	45	1
2	1	2	124	61	1
1	1	2	124	71	1
3	1	2	124	74	1
1	1	2	124	84	1
1	1	2	124	94	1
1	1	2	124	102	1
1	1	2	124	120	1
1	1	2	124	121	1
1	1	2	124	133	5
1	1	2	125	11	1
1	1	2	125	30	3
1	1	2	125	41	1
1	1	2	125	45	4
1	1	2	125	85	1
1	1	2	125	98	1
1	1	2	125	102	1
2	1	2	125	108	3
2	1	2	125	124	1
1	1	2	125	128	1
2	1	2	125	138	1
3	1	2	125	144	1
2	1	2	126	9	1
1	1	2	126	19	3
1	1	2	126	29	1
1	1	2	126	69	1
1	1	2	126	71	6
1	1	2	126	91	1
1	1	2	126	115	1
1	1	2	126	127	1
1	1	2	126	135	1
1	1	2	127	19	1
1	1	2	127	23	3
3	1	2	127	58	3
5	1	2	127	75	1
1	1	2	127	96	1
1	1	2	127	147	1
1	1	2	128	6	6
4	1	2	128	15	2
1	1	2	128	22	1
8	1	2	128	27	1
1	1	2	128	36	1
1	1	2	128	84	5
1	1	2	128	86	1
1	1	2	128	115	1
1	1	2	129	16	1
1	1	2	129	41	1
1	1	2	129	70	4
1	1	2	129	84	2
1	1	2	129	97	1
1	1	2	130	8	1
1	1	2	130	15	2
1	1	2	130	58	1
1	1	2	130	83	1
2	1	2	130	88	1
2	1	2	130	106	1
1	1	2	130	119	5
1	1	2	131	5	2
1	1	2	131	19	1
1	1	2	131	49	1
7	1	2	131	73	4
1	1	2	131	88	1
1	1	2	131	88	2
1	1	2	131	105	1
1	1	2	131	113	1
1	1	2	131	132	1
1	1	2	131	139	1
1	1	2	131	152	1
1	1	2	132	18	1
1	1	2	132	27	1
1	1	2	133	29	4
2	1	2	133	53	1
1	1	2	133	53	2
8	1	2	133	53	3
2	1	2	133	83	2
1	1	2	134	53	1
1	1	2	134	82	1
2	1	2	134	130	1
2	1	2	136	2	5
1	1	2	136	24	1
6	1	2	136	93	1
1	1	2	136	97	1
1	1	2	136	118	1
1	1	2	137	138	1
1	1	2	138	26	1
2	1	2	138	28	1
1	1	2	138	47	6
1	1	2	138	52	1
1	1	2	138	66	1
1	1	2	138	85	4
1	1	2	138	95	1
11	1	2	138	108	1
1	1	2	139	11	1
1	1	2	139	20	5
1	1	2	139	24	1
1	1	2	139	37	1
1	1	2	139	68	4
1	1	2	139	92	2
1	1	2	140	14	1
1	1	2	140	17	1
2	1	2	140	19	3
1	1	2	140	20	1
1	1	2	140	26	1
1	1	2	140	37	4
7	1	2	140	40	1
1	1	2	140	45	2
2	1	2	140	60	6
1	1	2	140	73	2
7	1	2	140	103	1
1	1	2	140	103	4
1	1	2	140	118	4
1	1	2	140	124	1
3	1	2	140	139	1
5	1	2	141	3	1
5	1	2	141	12	1
1	1	2	141	61	1
8	1	2	141	116	1
1	1	2	141	141	1
1	1	2	142	4	4
1	1	2	142	93	4
1	1	2	142	106	6
2	1	2	142	140	4
1	1	2	143	37	1
1	1	2	143	39	1
2	1	2	143	114	1
1	1	2	143	123	6
2	1	2	143	127	1
1	1	2	144	6	1
8	1	2	144	13	1
3	1	2	144	141	1
3	1	2	144	142	6
2	1	2	145	4	1
1	1	2	145	26	1
1	1	2	145	35	1
1	1	2	145	109	1
1	1	2	145	109	5
2	1	2	145	142	1
1	1	2	146	14	3
1	1	2	146	25	1
1	1	2	146	41	1
1	1	2	146	74	3
1	1	2	146	118	2
1	1	2	146	124	4
1	1	2	146	139	1
7	1	2	146	139	3
1	1	2	146	146	1
1	1	2	147	28	1
1	1	2	147	33	1
1	1	2	147	56	1
1	1	2	147	86	2
1	1	2	148	3	1
11	1	2	148	19	1
1	1	2	148	23	5
1	1	2	148	24	1
1	1	2	148	30	1
1	1	2	148	31	3
1	1	2	148	38	1
1	1	2	148	56	1
1	1	2	148	57	1
1	1	2	148	93	1
6	1	2	149	3	1
1	1	2	149	7	4
1	1	2	149	10	1
1	1	2	149	20	2
3	1	2	149	24	4
1	1	2	149	39	1
1	1	2	149	61	2
3	1	2	149	114	2
1	1	2	149	122	1
1	1	2	150	20	5
2	1	2	150	31	1
1	1	2	150	59	1
1	1	2	150	74	1
1	1	2	150	94	1
1	1	2	150	103	1
1	1	2	150	146	1
1	1	2	151	2	1
[truncated: 495,174 more rows]
