# Supplementary material for: Flexibility-tuning of dual-display DNA-encoded chemical libraries facilitates cyclic peptide ligand discovery
Source: Nat Commun. 2025 Apr 5;16:3273. doi: 10.1038/s41467-025-58507-w (PMC11972359; doi:10.1038/s41467-025-58507-w)
Supplement: Supplementary file 4 — Source Data [file 41467_2025_58507_MOESM4_ESM.zip › Source_Data_Files_Selections/Streptavidin_Sel2_3.txt]

Count	Code1	Code2	Code3	Code4	Code5
1	1	1	1	63	1
1	1	1	1	91	1
1	1	1	1	108	1
2	1	1	2	58	4
5	1	1	2	86	2
1	1	1	2	91	2
1	1	1	3	24	2
2	1	1	3	109	4
5	1	1	3	122	1
3	1	1	3	150	1
2	1	1	4	18	1
1	1	1	4	152	1
1	1	1	5	6	1
1	1	1	5	39	1
1	1	1	5	106	6
3	1	1	5	127	3
1	1	1	5	129	1
1	1	1	5	140	1
2	1	1	6	9	1
2	1	1	6	55	1
2	1	1	6	62	1
1	1	1	6	75	1
1	1	1	6	138	1
1	1	1	7	46	3
3	1	1	7	52	1
2	1	1	7	57	3
1	1	1	7	61	4
2	1	1	7	101	1
1	1	1	7	108	1
4	1	1	8	9	1
1	1	1	8	37	5
1	1	1	8	90	5
1	1	1	8	148	1
1	1	1	8	151	1
1	1	1	9	4	1
1	1	1	9	116	5
1	1	1	10	33	4
1	1	1	10	47	2
1	1	1	10	77	1
2	1	1	10	134	1
2	1	1	11	53	1
1	1	1	11	63	1
3	1	1	12	18	1
1	1	1	12	23	1
1	1	1	12	42	1
1	1	1	12	53	2
1	1	1	12	99	1
1	1	1	13	50	1
1	1	1	13	68	1
2	1	1	13	75	3
1	1	1	13	106	1
1	1	1	14	26	3
1	1	1	14	27	1
1	1	1	14	57	1
1	1	1	14	59	4
1	1	1	14	68	1
1	1	1	14	101	1
3	1	1	14	107	1
1	1	1	15	33	3
1	1	1	15	37	1
1	1	1	15	43	1
1	1	1	15	67	1
1	1	1	15	90	1
1	1	1	16	24	1
1	1	1	16	109	1
1	1	1	16	140	1
1	1	1	17	3	1
1	1	1	17	74	1
1	1	1	17	92	1
1	1	1	17	94	1
5	1	1	17	95	1
2	1	1	17	116	1
1	1	1	18	10	3
1	1	1	18	11	5
1	1	1	18	16	4
1	1	1	18	22	1
1	1	1	19	24	1
2	1	1	19	75	1
1	1	1	20	95	1
1	1	1	20	111	1
1	1	1	20	149	1
1	1	1	21	15	1
2	1	1	21	83	1
1	1	1	21	128	1
1	1	1	21	131	1
2	1	1	21	152	1
4	1	1	22	4	1
1	1	1	22	8	1
2	1	1	22	21	1
1	1	1	22	49	1
1	1	1	22	56	1
1	1	1	22	57	4
1	1	1	22	66	1
6	1	1	22	78	1
1	1	1	23	3	4
2	1	1	23	20	1
1	1	1	23	58	1
1	1	1	23	61	1
1	1	1	23	74	4
1	1	1	23	110	3
1	1	1	23	118	1
1	1	1	23	132	1
1	1	1	24	13	3
1	1	1	24	28	6
1	1	1	24	38	1
1	1	1	24	61	1
2	1	1	24	74	1
2	1	1	24	86	1
1	1	1	24	98	2
1	1	1	24	99	1
2	1	1	24	101	1
4	1	1	24	101	2
1	1	1	24	114	4
1	1	1	24	126	1
1	1	1	24	127	1
1	1	1	24	150	1
1	1	1	25	3	1
1	1	1	25	9	3
2	1	1	25	12	1
1	1	1	25	27	1
1	1	1	25	28	2
5	1	1	25	70	1
5	1	1	25	71	1
1	1	1	25	105	1
1	1	1	25	105	4
1	1	1	25	137	2
1	1	1	26	6	1
1	1	1	26	97	1
1	1	1	26	146	1
1	1	1	27	115	2
1	1	1	27	130	1
1	1	1	28	29	3
2	1	1	29	3	1
1	1	1	29	31	1
2	1	1	29	32	1
1	1	1	29	95	4
1	1	1	29	103	1
1	1	1	29	123	1
10	1	1	30	2	1
5	1	1	30	66	1
1	1	1	30	93	1
1	1	1	30	108	1
1	1	1	30	114	1
1	1	1	31	7	1
2	1	1	31	21	1
1	1	1	31	23	1
1	1	1	31	67	2
2	1	1	31	77	1
1	1	1	31	81	2
1	1	1	32	11	2
1	1	1	32	45	5
9	1	1	32	55	1
1	1	1	32	72	1
1	1	1	32	132	1
3	1	1	34	104	1
4	1	1	34	143	1
1	1	1	35	107	1
1	1	1	36	9	1
1	1	1	36	10	2
1	1	1	36	74	2
1	1	1	36	76	1
2	1	1	36	82	1
1	1	1	36	119	1
1	1	1	37	47	1
1	1	1	37	47	6
1	1	1	37	69	1
1	1	1	37	94	3
1	1	1	37	103	1
2	1	1	37	106	1
1	1	1	37	107	1
1	1	1	38	43	1
4	1	1	38	58	1
1	1	1	38	58	2
1	1	1	38	58	3
1	1	1	38	64	1
1	1	1	38	74	1
1	1	1	39	27	1
1	1	1	39	33	1
4	1	1	39	52	3
1	1	1	39	88	1
1	1	1	39	92	4
1	1	1	39	145	1
3	1	1	40	6	1
1	1	1	40	9	5
9	1	1	40	18	1
2	1	1	40	26	2
1	1	1	40	39	1
1	1	1	40	100	2
1	1	1	40	103	1
5	1	1	41	21	1
3	1	1	41	35	3
1	1	1	41	74	1
1	1	1	41	79	1
1	1	1	41	98	1
1	1	1	41	132	5
1	1	1	41	139	1
1	1	1	41	141	1
1	1	1	42	19	1
1	1	1	42	28	1
1	1	1	42	56	5
2	1	1	42	59	1
1	1	1	42	62	1
1	1	1	42	67	1
1	1	1	42	84	2
1	1	1	42	90	1
1	1	1	43	13	4
3	1	1	43	18	1
1	1	1	43	27	1
1	1	1	43	28	1
2	1	1	43	30	1
1	1	1	43	44	1
2	1	1	43	58	1
1	1	1	43	81	1
1	1	1	43	92	2
1	1	1	43	139	1
1	1	1	43	144	1
1	1	1	43	152	1
1	1	1	44	14	2
1	1	1	44	30	3
1	1	1	44	83	1
1	1	1	44	83	3
1	1	1	44	83	4
1	1	1	44	84	5
2	1	1	44	119	1
5	1	1	44	128	4
1	1	1	44	147	1
1	1	1	44	147	2
1	1	1	45	38	1
1	1	1	45	70	1
6	1	1	45	81	3
1	1	1	45	86	1
1	1	1	45	106	1
1	1	1	45	137	1
1	1	1	45	140	1
4	1	1	46	11	1
2	1	1	46	14	5
1	1	1	46	44	1
1	1	1	46	51	1
2	1	1	46	61	1
1	1	1	46	67	1
1	1	1	46	80	1
1	1	1	46	96	2
1	1	1	46	107	1
1	1	1	46	147	4
1	1	1	47	3	1
1	1	1	47	10	2
1	1	1	47	112	1
1	1	1	47	118	1
1	1	1	47	136	1
1	1	1	48	20	1
2	1	1	48	42	1
1	1	1	48	71	2
1	1	1	48	118	1
1	1	1	48	120	1
2	1	1	48	124	4
2	1	1	48	127	1
2	1	1	48	132	4
1	1	1	49	2	1
1	1	1	49	8	1
1	1	1	49	42	1
1	1	1	49	43	1
1	1	1	49	58	1
1	1	1	49	81	1
1	1	1	49	86	1
2	1	1	49	91	1
1	1	1	49	111	1
1	1	1	49	127	5
1	1	1	49	130	1
11	1	1	50	7	1
1	1	1	50	13	1
1	1	1	50	13	5
1	1	1	50	15	1
1	1	1	50	24	5
10	1	1	50	28	2
1	1	1	50	28	3
1	1	1	50	36	1
1	1	1	50	81	1
2	1	1	50	96	3
1	1	1	50	115	1
1	1	1	50	124	1
1	1	1	50	150	4
1	1	1	51	25	1
1	1	1	51	35	1
1	1	1	51	68	1
1	1	1	52	9	4
1	1	1	52	47	1
1	1	1	52	63	1
1	1	1	52	65	1
4	1	1	52	66	1
1	1	1	52	91	1
2	1	1	53	11	1
1	1	1	53	11	4
1	1	1	53	66	1
1	1	1	54	33	1
1	1	1	54	134	1
1	1	1	54	143	4
3	1	1	56	17	6
2	1	1	56	25	1
1	1	1	56	34	1
6	1	1	56	34	3
1	1	1	56	39	1
1	1	1	56	44	4
1	1	1	56	48	3
2	1	1	56	73	1
1	1	1	56	91	3
2	1	1	56	132	1
2	1	1	56	141	1
1	1	1	57	7	1
1	1	1	57	14	1
1	1	1	57	37	2
1	1	1	57	37	6
1	1	1	57	97	1
1	1	1	57	104	1
1	1	1	57	109	1
5	1	1	57	111	5
1	1	1	57	123	1
1	1	1	57	125	1
1	1	1	57	143	1
3	1	1	58	25	2
1	1	1	58	30	2
1	1	1	58	31	4
2	1	1	58	39	1
1	1	1	58	133	1
1	1	1	58	152	1
1	1	1	59	8	1
1	1	1	59	27	1
2	1	1	59	69	1
1	1	1	59	73	2
1	1	1	60	13	1
1	1	1	60	30	3
1	1	1	60	44	1
1	1	1	60	63	1
1	1	1	60	71	4
2	1	1	60	84	1
9	1	1	61	6	1
1	1	1	61	74	4
1	1	1	61	97	1
1	1	1	61	107	1
7	1	1	61	147	1
1	1	1	62	6	1
3	1	1	62	32	1
6	1	1	62	44	4
1	1	1	62	68	1
1	1	1	62	128	1
1	1	1	63	13	2
1	1	1	63	112	1
2	1	1	63	120	1
1	1	1	64	14	1
1	1	1	64	39	1
15	1	1	64	56	1
1	1	1	64	81	1
1	1	1	64	145	2
1	1	1	65	6	2
1	1	1	65	7	1
3	1	1	65	25	3
1	1	1	65	65	4
1	1	1	65	133	6
1	1	1	66	101	3
1	1	1	66	106	1
1	1	1	66	141	1
1	1	1	66	151	5
2	1	1	67	28	1
1	1	1	67	58	1
1	1	1	67	101	1
1	1	1	68	2	1
1	1	1	68	3	3
1	1	1	68	46	1
1	1	1	68	118	1
2	1	1	68	139	1
1	1	1	68	142	1
1	1	1	69	15	1
1	1	1	69	21	6
1	1	1	69	28	1
1	1	1	69	29	1
2	1	1	69	32	4
1	1	1	69	35	3
1	1	1	69	37	3
1	1	1	69	49	1
3	1	1	69	86	1
2	1	1	69	89	1
1	1	1	69	115	1
1	1	1	70	2	5
1	1	1	70	86	2
1	1	1	70	87	3
1	1	1	70	115	1
1	1	1	71	4	1
2	1	1	71	6	1
1	1	1	71	37	1
1	1	1	71	38	2
1	1	1	71	73	1
3	1	1	71	130	4
1	1	1	71	133	1
1	1	1	71	139	2
1	1	1	71	147	1
1	1	1	71	152	5
1	1	1	72	10	3
1	1	1	72	26	1
1	1	1	72	126	1
1	1	1	73	4	4
1	1	1	73	59	1
1	1	1	73	63	1
1	1	1	73	131	4
1	1	1	73	137	1
10	1	1	74	17	1
2	1	1	74	20	4
6	1	1	74	23	1
1	1	1	74	47	2
1	1	1	74	61	1
3	1	1	74	84	1
1	1	1	74	98	4
2	1	1	74	122	4
2	1	1	74	125	1
1	1	1	74	133	1
1	1	1	74	143	1
1	1	1	74	147	1
1	1	1	74	149	1
1	1	1	75	13	2
1	1	1	75	129	1
1	1	1	75	150	2
10	1	1	76	61	1
1	1	1	76	78	2
1	1	1	76	111	6
1	1	1	76	135	4
1	1	1	77	10	1
1	1	1	77	36	1
1	1	1	77	42	1
1	1	1	77	42	2
1	1	1	77	45	1
1	1	1	77	50	1
8	1	1	77	62	2
1	1	1	77	70	1
3	1	1	77	70	2
1	1	1	77	81	1
1	1	1	77	82	1
1	1	1	77	85	1
2	1	1	77	109	1
1	1	1	77	122	1
1	1	1	77	137	4
1	1	1	77	146	1
1	1	1	78	38	1
1	1	1	78	47	1
1	1	1	78	57	1
1	1	1	78	58	1
1	1	1	78	72	2
1	1	1	78	74	3
1	1	1	78	116	1
1	1	1	78	118	1
3	1	1	79	28	1
1	1	1	79	60	2
7	1	1	79	83	4
3	1	1	79	85	1
1	1	1	79	103	1
3	1	1	79	103	4
1	1	1	79	133	1
1	1	1	80	20	2
1	1	1	80	27	1
3	1	1	80	92	1
1	1	1	80	102	1
1	1	1	80	125	4
1	1	1	80	141	2
1	1	1	80	150	1
1	1	1	81	58	6
1	1	1	81	71	1
2	1	1	81	90	1
1	1	1	81	91	1
2	1	1	81	121	4
1	1	1	81	127	5
2	1	1	81	142	1
1	1	1	81	146	4
3	1	1	82	9	1
2	1	1	82	11	1
2	1	1	82	21	1
2	1	1	82	38	1
1	1	1	82	44	1
1	1	1	82	68	1
2	1	1	82	104	1
1	1	1	82	113	1
1	1	1	82	115	1
1	1	1	82	130	3
1	1	1	82	140	1
1	1	1	83	12	5
5	1	1	83	29	1
1	1	1	83	32	1
1	1	1	83	62	4
1	1	1	83	122	1
1	1	1	83	135	1
1	1	1	83	145	6
2	1	1	83	148	2
2	1	1	84	27	1
1	1	1	84	51	3
1	1	1	84	84	5
1	1	1	84	128	5
1	1	1	85	20	4
1	1	1	85	72	1
1	1	1	85	121	4
2	1	1	86	10	1
6	1	1	86	15	1
1	1	1	86	36	1
1	1	1	86	101	3
1	1	1	87	49	1
1	1	1	87	63	1
1	1	1	87	68	1
1	1	1	87	129	1
1	1	1	88	12	4
1	1	1	88	52	4
1	1	1	88	81	6
1	1	1	88	113	1
1	1	1	89	52	1
1	1	1	89	75	1
1	1	1	89	89	3
1	1	1	90	24	1
1	1	1	91	2	1
1	1	1	91	40	1
1	1	1	91	43	1
1	1	1	91	51	1
1	1	1	91	70	1
1	1	1	91	91	2
2	1	1	91	104	2
1	1	1	91	140	1
1	1	1	92	6	1
1	1	1	92	53	1
1	1	1	92	57	1
5	1	1	93	6	1
1	1	1	93	6	2
1	1	1	93	85	1
1	1	1	94	12	1
1	1	1	94	29	5
1	1	1	94	57	1
1	1	1	94	138	4
1	1	1	95	15	1
1	1	1	95	20	1
1	1	1	95	29	2
1	1	1	95	33	1
1	1	1	95	39	1
5	1	1	95	81	5
1	1	1	95	81	6
1	1	1	95	86	1
1	1	1	95	98	1
1	1	1	95	114	1
3	1	1	95	127	1
1	1	1	95	143	4
1	1	1	95	145	5
1	1	1	96	29	1
1	1	1	96	39	1
2	1	1	96	49	1
1	1	1	96	81	1
3	1	1	96	113	1
1	1	1	96	127	2
2	1	1	96	145	3
2	1	1	96	149	1
1	1	1	98	10	1
1	1	1	98	10	6
1	1	1	98	12	1
1	1	1	98	39	4
1	1	1	98	61	1
1	1	1	98	78	1
1	1	1	98	103	1
1	1	1	99	8	1
1	1	1	99	9	2
1	1	1	99	39	1
1	1	1	99	126	3
1	1	1	100	20	2
1	1	1	100	43	1
1	1	1	100	60	2
1	1	1	100	100	5
2	1	1	100	118	1
1	1	1	100	138	4
1	1	1	100	145	1
1	1	1	100	152	2
1	1	1	101	26	4
16	1	1	101	42	1
1	1	1	101	51	1
2	1	1	101	93	1
2	1	1	101	95	3
1	1	1	103	104	1
1	1	1	103	111	2
1	1	1	104	3	1
1	1	1	104	28	1
1	1	1	104	29	2
1	1	1	104	29	6
1	1	1	104	32	1
1	1	1	104	33	1
1	1	1	104	35	4
7	1	1	104	37	1
1	1	1	104	58	1
1	1	1	104	152	1
2	1	1	105	35	1
1	1	1	105	38	1
1	1	1	105	62	1
1	1	1	105	101	1
1	1	1	105	107	1
2	1	1	105	125	1
1	1	1	106	3	4
1	1	1	106	15	2
3	1	1	106	39	1
1	1	1	106	60	1
1	1	1	106	74	1
1	1	1	106	151	4
1	1	1	107	11	1
1	1	1	108	148	1
1	1	1	109	68	1
1	1	1	109	112	1
2	1	1	110	2	1
1	1	1	110	58	6
1	1	1	110	65	5
1	1	1	110	98	2
1	1	1	110	104	1
3	1	1	110	131	1
4	1	1	110	133	6
1	1	1	110	145	1
1	1	1	111	11	1
1	1	1	111	53	3
1	1	1	111	66	1
1	1	1	111	101	2
1	1	1	111	106	1
1	1	1	111	139	5
1	1	1	111	143	1
1	1	1	111	144	4
1	1	1	112	11	1
1	1	1	112	12	1
1	1	1	112	28	1
4	1	1	112	39	1
1	1	1	112	97	1
1	1	1	112	117	1
5	1	1	112	120	6
1	1	1	112	146	1
2	1	1	113	23	1
1	1	1	113	122	1
1	1	1	114	27	2
1	1	1	114	28	1
3	1	1	114	36	1
1	1	1	114	37	4
1	1	1	114	49	1
1	1	1	114	56	6
1	1	1	114	62	1
1	1	1	115	14	1
1	1	1	115	14	2
1	1	1	115	28	1
1	1	1	115	36	2
6	1	1	115	46	2
1	1	1	115	47	1
1	1	1	115	48	1
1	1	1	115	74	1
1	1	1	115	120	1
1	1	1	116	12	1
1	1	1	116	18	1
1	1	1	116	45	1
1	1	1	116	125	1
3	1	1	117	88	2
1	1	1	117	105	2
1	1	1	117	119	1
1	1	1	118	78	1
1	1	1	118	128	1
1	1	1	119	17	1
2	1	1	119	54	1
1	1	1	119	126	1
1	1	1	120	5	2
1	1	1	120	10	2
1	1	1	120	14	3
1	1	1	120	31	1
1	1	1	120	53	1
1	1	1	120	65	1
1	1	1	120	109	2
1	1	1	120	144	1
1	1	1	120	146	1
1	1	1	121	9	6
1	1	1	121	18	1
1	1	1	121	44	6
1	1	1	121	82	1
1	1	1	121	110	1
1	1	1	121	126	1
1	1	1	122	26	1
1	1	1	122	118	1
1	1	1	122	131	1
1	1	1	122	134	4
1	1	1	122	141	1
1	1	1	123	4	1
2	1	1	123	15	1
7	1	1	123	25	1
1	1	1	123	52	1
1	1	1	123	57	1
1	1	1	123	62	1
1	1	1	123	75	1
3	1	1	123	122	1
1	1	1	123	125	1
1	1	1	123	134	3
1	1	1	123	151	1
1	1	1	124	9	1
1	1	1	124	13	1
9	1	1	124	14	1
1	1	1	124	14	2
3	1	1	124	31	1
1	1	1	124	31	4
2	1	1	124	35	1
1	1	1	124	67	1
1	1	1	124	81	1
13	1	1	124	83	1
1	1	1	124	96	3
1	1	1	124	119	4
1	1	1	124	123	1
1	1	1	124	127	4
1	1	1	124	146	1
1	1	1	125	3	1
3	1	1	125	12	3
1	1	1	125	25	1
1	1	1	125	32	1
1	1	1	125	125	1
1	1	1	125	141	1
1	1	1	125	151	1
1	1	1	126	7	1
1	1	1	126	12	1
8	1	1	126	32	4
2	1	1	126	107	1
2	1	1	126	110	1
1	1	1	126	112	5
1	1	1	126	148	1
1	1	1	127	73	1
1	1	1	127	88	2
1	1	1	127	92	1
1	1	1	127	115	1
2	1	1	127	139	1
1	1	1	128	7	1
1	1	1	128	21	4
1	1	1	128	92	2
1	1	1	128	100	1
1	1	1	129	39	1
1	1	1	129	134	1
1	1	1	129	145	1
1	1	1	130	4	1
2	1	1	130	10	1
4	1	1	130	26	6
6	1	1	130	37	1
2	1	1	130	73	1
1	1	1	130	137	1
2	1	1	130	142	4
2	1	1	131	17	4
1	1	1	131	51	5
2	1	1	131	87	1
1	1	1	132	42	1
1	1	1	133	4	1
2	1	1	133	12	1
1	1	1	133	25	1
1	1	1	133	26	3
1	1	1	133	51	5
1	1	1	133	59	2
1	1	1	133	67	1
1	1	1	133	118	1
1	1	1	133	133	1
2	1	1	134	13	1
1	1	1	134	33	1
1	1	1	134	143	3
1	1	1	136	18	1
1	1	1	136	23	1
1	1	1	136	27	3
1	1	1	136	82	1
2	1	1	136	109	1
1	1	1	136	152	1
1	1	1	136	152	2
1	1	1	137	37	1
1	1	1	138	20	4
4	1	1	138	26	1
1	1	1	138	59	1
1	1	1	138	122	5
1	1	1	138	131	4
1	1	1	138	132	2
1	1	1	138	137	1
1	1	1	138	144	1
1	1	1	139	13	1
1	1	1	139	21	1
1	1	1	139	34	1
1	1	1	139	74	1
2	1	1	139	108	1
7	1	1	139	139	1
1	1	1	140	17	1
1	1	1	140	30	1
1	1	1	140	33	4
1	1	1	140	58	1
1	1	1	140	86	1
6	1	1	140	86	2
1	1	1	140	86	5
1	1	1	141	53	1
2	1	1	141	63	1
5	1	1	141	110	5
1	1	1	141	125	1
1	1	1	141	125	5
1	1	1	141	134	1
2	1	1	142	7	5
1	1	1	142	82	5
1	1	1	143	28	3
1	1	1	143	51	2
1	1	1	144	14	4
1	1	1	144	32	1
1	1	1	144	60	1
2	1	1	144	143	1
2	1	1	144	152	1
1	1	1	145	24	1
1	1	1	145	47	1
1	1	1	145	84	4
2	1	1	145	114	1
1	1	1	146	21	1
1	1	1	146	48	1
1	1	1	146	62	1
1	1	1	146	119	1
1	1	1	146	137	1
3	1	1	147	51	1
3	1	1	147	52	1
4	1	1	147	82	1
1	1	1	148	7	2
1	1	1	148	45	1
1	1	1	148	50	1
6	1	1	148	57	1
1	1	1	148	64	2
1	1	1	148	115	1
1	1	1	148	140	6
1	1	1	149	6	1
1	1	1	149	20	6
1	1	1	149	30	4
1	1	1	149	80	1
1	1	1	149	84	1
1	1	1	149	132	1
2	1	1	150	27	1
1	1	1	150	38	1
1	1	1	150	77	4
8	1	1	150	86	1
1	1	1	150	86	3
1	1	1	150	119	1
2	1	1	150	125	1
1	1	1	150	130	1
6	1	1	151	16	6
1	1	1	151	98	1
1	1	1	151	100	1
2	1	1	151	114	4
1	1	1	151	145	1
2	1	1	152	15	1
1	1	1	152	37	1
1	1	1	152	107	2
1	1	1	152	122	4
1	1	1	152	140	1
1	1	1	153	8	1
1	1	1	153	53	1
7	1	1	153	103	1
1	1	1	153	141	1
1	1	1	154	26	1
1	1	1	154	35	1
1	1	1	154	49	1
2	1	1	154	67	1
1	1	1	154	85	1
1	1	1	154	106	1
3	1	1	154	122	4
1	1	1	154	122	6
1	1	1	154	129	1
1	1	1	154	131	1
1	1	1	155	8	1
1	1	1	155	27	1
1	1	1	155	57	1
1	1	1	155	110	1
1	1	1	155	138	1
1	1	1	156	49	1
1	1	1	156	76	4
2	1	1	156	104	1
1	1	1	156	112	4
1	1	1	156	133	1
1	1	1	157	19	1
1	1	1	157	29	1
2	1	1	157	37	1
1	1	1	157	55	1
1	1	1	157	60	1
1	1	1	157	66	1
1	1	1	157	74	1
1	1	1	159	12	5
1	1	1	159	96	1
1	1	1	159	112	1
1	1	1	159	118	1
2	1	1	160	11	4
1	1	1	160	44	1
1	1	1	160	66	2
1	1	1	160	70	5
1	1	1	160	90	1
1	1	1	160	131	1
1	1	1	160	141	1
5	1	1	160	143	1
1	1	1	161	17	1
2	1	1	162	32	1
1	1	1	162	38	3
1	1	1	162	72	1
1	1	1	162	99	1
1	1	1	162	114	1
1	1	1	163	43	1
2	1	1	163	57	1
3	1	1	163	58	5
1	1	1	164	143	4
1	1	1	165	1	1
1	1	1	165	8	1
1	1	1	165	53	1
1	1	1	165	56	1
1	1	1	165	125	2
1	1	1	165	149	1
1	1	1	166	75	2
1	1	1	167	23	2
1	1	1	167	86	1
1	1	1	167	93	1
1	1	1	168	91	1
1	1	1	168	114	1
1	1	1	168	123	1
3	1	1	168	137	1
1	1	1	169	43	1
2	1	1	170	10	1
1	1	1	170	59	1
1	1	1	171	10	1
1	1	1	171	20	1
1	1	1	172	107	1
3	1	1	173	21	2
1	1	1	173	21	3
1	1	1	173	66	3
1	1	1	173	128	1
1	1	1	173	145	4
4	1	1	174	16	1
1	1	1	174	47	1
1	1	1	175	9	3
1	1	1	175	11	1
1	1	1	175	57	1
1	1	2	1	7	1
1	1	2	1	12	1
1	1	2	1	29	1
1	1	2	1	33	1
6	1	2	1	72	1
1	1	2	1	77	1
1	1	2	1	138	1
4	1	2	2	8	1
1	1	2	2	66	1
1	1	2	2	74	3
1	1	2	3	7	1
1	1	2	3	9	1
1	1	2	3	76	1
2	1	2	3	121	1
1	1	2	4	48	1
1	1	2	5	14	1
1	1	2	5	46	1
1	1	2	5	106	1
2	1	2	6	9	1
1	1	2	6	18	1
1	1	2	6	26	1
1	1	2	6	51	2
1	1	2	6	61	4
4	1	2	6	68	4
1	1	2	6	69	1
1	1	2	6	96	1
1	1	2	6	127	1
2	1	2	6	137	4
1	1	2	6	143	2
1	1	2	6	152	1
1	1	2	7	111	6
1	1	2	7	115	3
1	1	2	8	20	6
1	1	2	8	66	1
2	1	2	8	136	4
1	1	2	8	139	3
1	1	2	8	144	1
1	1	2	9	13	1
1	1	2	9	20	1
1	1	2	9	67	1
3	1	2	9	75	3
3	1	2	9	110	1
1	1	2	9	112	2
1	1	2	9	114	1
1	1	2	9	120	2
1	1	2	9	126	1
1	1	2	9	135	1
5	1	2	9	142	1
1	1	2	9	146	1
6	1	2	9	152	1
1	1	2	10	4	1
2	1	2	10	55	1
1	1	2	10	57	1
1	1	2	10	100	1
1	1	2	10	109	1
1	1	2	11	8	1
1	1	2	11	37	1
1	1	2	11	75	1
1	1	2	11	121	3
1	1	2	12	10	5
1	1	2	12	28	1
1	1	2	12	37	5
1	1	2	12	81	1
1	1	2	12	91	1
13	1	2	12	99	1
1	1	2	12	99	3
1	1	2	12	103	1
1	1	2	13	4	1
1	1	2	13	13	4
1	1	2	13	20	3
1	1	2	13	33	1
1	1	2	13	36	1
1	1	2	13	44	1
2	1	2	13	51	1
1	1	2	13	56	1
2	1	2	13	66	1
1	1	2	13	71	2
7	1	2	13	88	1
1	1	2	13	91	1
1	1	2	13	127	1
1	1	2	13	134	1
2	1	2	14	8	1
1	1	2	14	17	1
1	1	2	14	29	5
1	1	2	14	45	1
1	1	2	14	48	1
1	1	2	14	60	1
1	1	2	14	67	3
1	1	2	14	70	1
1	1	2	14	100	1
1	1	2	14	124	3
3	1	2	15	12	1
1	1	2	15	53	1
1	1	2	15	68	1
1	1	2	15	96	1
1	1	2	15	98	4
1	1	2	15	109	1
1	1	2	15	139	1
1	1	2	16	101	1
1	1	2	16	114	4
2	1	2	16	115	1
1	1	2	17	2	1
1	1	2	17	34	1
1	1	2	17	76	1
2	1	2	18	13	2
1	1	2	18	81	1
1	1	2	18	110	1
1	1	2	18	115	5
1	1	2	19	18	3
1	1	2	20	10	4
3	1	2	20	11	1
1	1	2	20	66	1
2	1	2	20	82	1
2	1	2	20	86	6
4	1	2	20	148	1
2	1	2	20	148	4
1	1	2	21	63	4
1	1	2	21	84	1
1	1	2	21	91	2
1	1	2	21	146	1
1	1	2	22	2	1
1	1	2	22	40	4
1	1	2	22	62	1
3	1	2	22	63	1
1	1	2	22	64	1
1	1	2	22	79	5
1	1	2	22	103	1
1	1	2	22	123	6
2	1	2	22	127	1
1	1	2	22	127	2
1	1	2	22	143	2
1	1	2	23	23	1
1	1	2	23	26	2
1	1	2	23	41	1
1	1	2	23	53	5
1	1	2	23	63	1
2	1	2	23	73	4
1	1	2	23	81	4
3	1	2	23	84	1
1	1	2	23	104	1
1	1	2	23	105	1
3	1	2	23	107	6
1	1	2	23	115	2
1	1	2	23	118	3
1	1	2	23	146	4
1	1	2	23	148	2
1	1	2	24	1	1
5	1	2	24	4	1
1	1	2	24	7	1
1	1	2	24	47	1
1	1	2	24	126	1
1	1	2	24	127	4
1	1	2	24	141	2
2	1	2	25	66	1
1	1	2	25	89	1
1	1	2	25	115	1
1	1	2	25	144	1
1	1	2	25	147	1
1	1	2	26	6	1
1	1	2	26	9	1
3	1	2	26	45	3
1	1	2	26	50	1
1	1	2	26	60	1
1	1	2	26	60	3
1	1	2	26	114	4
1	1	2	27	33	1
1	1	2	27	86	1
1	1	2	28	2	1
2	1	2	28	9	1
1	1	2	28	22	1
1	1	2	28	23	3
1	1	2	28	117	3
4	1	2	28	119	3
1	1	2	28	122	1
1	1	2	28	123	1
1	1	2	29	2	5
3	1	2	29	7	2
1	1	2	29	14	5
6	1	2	29	33	1
4	1	2	29	51	1
2	1	2	29	57	1
1	1	2	29	57	5
1	1	2	29	63	1
1	1	2	29	86	1
1	1	2	29	92	1
1	1	2	29	98	1
1	1	2	29	102	1
1	1	2	29	106	1
1	1	2	29	129	4
1	1	2	30	53	5
1	1	2	30	141	6
1	1	2	30	144	1
1	1	2	31	8	1
1	1	2	31	11	3
1	1	2	31	65	4
1	1	2	31	82	1
1	1	2	31	105	1
1	1	2	32	7	1
1	1	2	32	26	1
1	1	2	32	74	1
1	1	2	32	75	1
1	1	2	32	87	1
1	1	2	33	13	1
1	1	2	33	55	1
1	1	2	33	59	1
1	1	2	33	81	4
1	1	2	33	95	1
1	1	2	33	143	1
7	1	2	34	3	4
2	1	2	34	4	5
1	1	2	34	9	5
1	1	2	34	15	1
1	1	2	34	18	1
1	1	2	34	24	1
1	1	2	34	58	2
1	1	2	34	86	1
1	1	2	34	87	1
1	1	2	34	100	1
1	1	2	34	127	1
5	1	2	34	138	1
6	1	2	34	140	1
2	1	2	35	91	1
1	1	2	35	127	1
3	1	2	35	135	1
1	1	2	36	4	1
1	1	2	36	8	1
6	1	2	36	69	1
1	1	2	36	76	1
1	1	2	36	81	1
4	1	2	36	84	1
2	1	2	36	84	3
2	1	2	36	84	5
1	1	2	36	103	5
2	1	2	36	130	1
1	1	2	37	26	1
1	1	2	37	35	1
1	1	2	37	39	1
1	1	2	37	52	1
3	1	2	37	52	2
1	1	2	37	81	1
1	1	2	38	10	4
5	1	2	38	11	1
1	1	2	38	20	1
1	1	2	38	32	2
2	1	2	38	116	5
1	1	2	39	3	1
1	1	2	39	59	1
1	1	2	39	66	2
4	1	2	39	101	3
1	1	2	39	142	4
2	1	2	39	144	1
1	1	2	40	67	1
2	1	2	40	81	2
1	1	2	40	86	1
5	1	2	41	6	1
2	1	2	41	8	1
1	1	2	41	14	1
1	1	2	41	66	1
1	1	2	41	70	1
2	1	2	41	77	2
1	1	2	41	78	4
1	1	2	41	90	1
1	1	2	41	105	1
1	1	2	41	145	3
1	1	2	42	4	1
1	1	2	42	4	4
1	1	2	42	28	1
1	1	2	42	36	2
1	1	2	42	39	3
1	1	2	42	42	1
1	1	2	43	3	1
1	1	2	43	13	4
9	1	2	43	23	1
1	1	2	43	23	2
1	1	2	43	44	2
2	1	2	44	7	1
1	1	2	44	31	4
2	1	2	44	68	1
1	1	2	44	83	2
1	1	2	44	91	4
1	1	2	44	104	3
1	1	2	44	119	1
1	1	2	45	6	1
1	1	2	45	18	1
2	1	2	45	36	1
3	1	2	45	38	1
1	1	2	45	38	4
1	1	2	45	58	4
1	1	2	45	71	6
1	1	2	45	89	1
1	1	2	45	115	1
5	1	2	45	116	2
6	1	2	45	137	1
1	1	2	45	152	4
1	1	2	46	10	1
1	1	2	46	23	1
2	1	2	46	37	1
1	1	2	46	42	2
1	1	2	46	52	1
1	1	2	46	70	1
4	1	2	46	73	4
1	1	2	46	116	2
1	1	2	46	124	1
2	1	2	46	146	1
1	1	2	47	59	1
1	1	2	47	63	1
1	1	2	47	70	1
1	1	2	47	103	1
1	1	2	47	108	1
1	1	2	47	123	1
1	1	2	47	134	1
1	1	2	48	8	3
1	1	2	48	16	3
1	1	2	48	41	2
1	1	2	48	43	1
1	1	2	48	52	1
1	1	2	48	53	1
1	1	2	48	60	1
1	1	2	48	77	3
1	1	2	48	81	5
1	1	2	48	83	1
1	1	2	48	123	1
1	1	2	48	127	2
1	1	2	48	131	1
2	1	2	49	10	1
1	1	2	49	21	1
1	1	2	49	38	2
1	1	2	49	67	1
1	1	2	49	81	1
2	1	2	49	86	1
1	1	2	49	91	5
1	1	2	49	103	1
2	1	2	49	113	1
2	1	2	49	121	1
1	1	2	49	129	5
6	1	2	49	135	1
1	1	2	50	2	1
1	1	2	50	29	5
1	1	2	50	30	1
2	1	2	50	103	3
1	1	2	50	135	1
2	1	2	51	2	1
1	1	2	51	36	1
1	1	2	51	45	1
1	1	2	51	49	1
1	1	2	51	58	2
1	1	2	51	68	1
1	1	2	51	68	5
1	1	2	52	29	1
8	1	2	52	32	1
1	1	2	52	88	1
1	1	2	52	116	1
8	1	2	52	127	1
3	1	2	53	44	1
1	1	2	53	127	6
2	1	2	54	14	1
1	1	2	54	38	1
1	1	2	54	57	1
1	1	2	54	57	4
1	1	2	54	66	1
1	1	2	54	66	2
1	1	2	54	137	4
2	1	2	54	145	2
1	1	2	55	83	1
3	1	2	55	83	3
1	1	2	55	86	1
2	1	2	55	105	3
1	1	2	55	111	5
2	1	2	55	118	1
2	1	2	55	135	1
1	1	2	56	32	5
7	1	2	56	41	1
2	1	2	56	54	1
1	1	2	56	57	1
1	1	2	56	82	5
1	1	2	56	85	1
1	1	2	56	141	5
6	1	2	56	146	1
1	1	2	57	8	1
2	1	2	57	9	1
1	1	2	57	35	1
1	1	2	57	41	1
1	1	2	57	111	3
1	1	2	58	7	1
1	1	2	58	13	1
7	1	2	58	18	1
1	1	2	58	30	2
1	1	2	58	40	1
1	1	2	58	80	2
1	1	2	58	108	1
5	1	2	59	4	5
1	1	2	59	14	1
1	1	2	59	60	2
1	1	2	59	61	3
1	1	2	59	81	1
2	1	2	59	146	1
1	1	2	60	106	1
1	1	2	60	111	2
1	1	2	60	130	1
2	1	2	60	138	1
1	1	2	60	139	1
1	1	2	61	13	1
1	1	2	61	63	1
4	1	2	61	74	1
1	1	2	62	20	3
1	1	2	62	27	1
1	1	2	62	27	5
1	1	2	62	34	1
1	1	2	62	37	1
1	1	2	62	43	1
3	1	2	62	49	1
1	1	2	62	96	1
1	1	2	62	102	1
1	1	2	62	112	1
1	1	2	62	144	1
1	1	2	62	145	1
1	1	2	63	44	1
5	1	2	63	59	1
1	1	2	63	61	1
2	1	2	63	97	1
2	1	2	63	101	1
1	1	2	63	110	1
1	1	2	63	135	1
1	1	2	63	135	3
1	1	2	63	143	1
1	1	2	63	145	4
1	1	2	64	47	3
2	1	2	64	49	1
1	1	2	64	124	1
1	1	2	64	145	1
1	1	2	65	134	1
1	1	2	66	37	1
3	1	2	66	50	1
7	1	2	66	50	4
2	1	2	67	2	1
1	1	2	67	38	1
1	1	2	67	88	1
1	1	2	67	91	4
1	1	2	67	92	1
1	1	2	67	106	1
1	1	2	67	109	1
1	1	2	68	6	4
1	1	2	68	9	1
1	1	2	68	27	1
1	1	2	68	49	1
1	1	2	68	65	1
1	1	2	68	110	1
1	1	2	68	135	3
4	1	2	68	145	1
1	1	2	68	145	2
1	1	2	69	13	1
1	1	2	69	17	1
1	1	2	69	20	4
1	1	2	69	26	1
1	1	2	69	30	1
2	1	2	69	45	1
1	1	2	69	61	1
1	1	2	69	84	2
10	1	2	69	106	1
1	1	2	69	130	1
1	1	2	69	142	1
1	1	2	70	14	1
1	1	2	70	97	1
1	1	2	70	105	3
1	1	2	70	109	3
1	1	2	70	149	4
1	1	2	70	151	1
2	1	2	71	1	1
1	1	2	71	27	1
1	1	2	71	39	1
1	1	2	71	58	1
1	1	2	71	83	1
2	1	2	71	125	1
1	1	2	72	11	1
2	1	2	72	24	1
1	1	2	72	49	2
1	1	2	72	66	1
1	1	2	72	74	1
1	1	2	72	82	1
1	1	2	72	120	1
7	1	2	72	148	1
1	1	2	73	11	1
1	1	2	73	43	1
5	1	2	73	49	1
1	1	2	73	67	3
1	1	2	73	114	1
1	1	2	73	129	1
1	1	2	73	145	2
3	1	2	73	149	2
1	1	2	74	1	1
1	1	2	74	46	2
11	1	2	74	66	1
1	1	2	74	67	1
1	1	2	74	87	1
1	1	2	74	100	3
1	1	2	74	113	3
1	1	2	74	127	1
1	1	2	75	4	1
1	1	2	75	22	1
1	1	2	75	24	1
7	1	2	75	33	5
1	1	2	75	38	3
2	1	2	75	61	1
1	1	2	75	76	2
1	1	2	75	98	1
1	1	2	75	122	3
1	1	2	75	132	3
1	1	2	76	10	1
1	1	2	76	52	3
1	1	2	76	60	2
1	1	2	76	119	1
2	1	2	76	152	1
1	1	2	77	1	1
1	1	2	77	2	2
2	1	2	77	12	1
1	1	2	77	29	1
3	1	2	77	30	1
1	1	2	77	38	1
1	1	2	77	45	1
1	1	2	77	84	1
1	1	2	77	115	1
1	1	2	77	138	1
1	1	2	78	14	1
1	1	2	78	72	4
1	1	2	78	114	1
1	1	2	78	125	1
2	1	2	78	140	1
5	1	2	78	143	1
1	1	2	78	152	1
1	1	2	79	5	1
2	1	2	79	13	1
1	1	2	79	43	1
1	1	2	79	73	1
1	1	2	79	81	1
3	1	2	79	136	3
6	1	2	80	12	1
1	1	2	80	50	1
2	1	2	80	101	1
2	1	2	80	115	1
4	1	2	80	122	1
1	1	2	80	128	4
1	1	2	80	137	5
2	1	2	81	7	1
1	1	2	81	49	1
1	1	2	81	61	1
1	1	2	81	91	1
1	1	2	82	20	1
1	1	2	82	27	1
1	1	2	82	39	4
1	1	2	82	48	1
1	1	2	82	56	1
1	1	2	82	69	1
1	1	2	82	74	4
1	1	2	82	95	4
1	1	2	82	115	1
1	1	2	83	16	4
4	1	2	83	49	1
1	1	2	83	119	1
1	1	2	83	132	1
1	1	2	83	144	4
1	1	2	83	146	1
1	1	2	83	151	1
1	1	2	84	13	1
1	1	2	84	25	6
1	1	2	84	42	1
6	1	2	84	42	5
1	1	2	84	52	1
1	1	2	84	75	1
4	1	2	84	76	1
1	1	2	84	112	1
3	1	2	84	120	5
1	1	2	84	144	1
2	1	2	85	14	1
1	1	2	86	121	4
1	1	2	87	52	1
1	1	2	87	93	1
2	1	2	87	125	1
1	1	2	88	37	1
1	1	2	88	57	4
1	1	2	88	82	1
1	1	2	88	139	5
1	1	2	89	7	2
1	1	2	89	119	1
2	1	2	90	10	4
1	1	2	90	28	1
1	1	2	90	83	1
2	1	2	90	120	1
1	1	2	90	147	1
1	1	2	91	29	3
1	1	2	91	43	4
1	1	2	91	47	1
1	1	2	91	55	1
1	1	2	91	63	1
2	1	2	91	67	1
2	1	2	91	83	1
1	1	2	91	144	1
1	1	2	92	82	1
1	1	2	92	86	2
2	1	2	92	104	1
1	1	2	92	105	1
1	1	2	92	110	1
1	1	2	93	6	1
1	1	2	93	11	1
1	1	2	93	74	1
1	1	2	93	86	1
1	1	2	93	112	1
1	1	2	93	139	2
1	1	2	93	145	1
1	1	2	94	20	1
1	1	2	94	23	1
1	1	2	94	27	1
1	1	2	94	60	1
4	1	2	94	87	1
3	1	2	94	98	1
8	1	2	94	120	1
1	1	2	94	135	1
1	1	2	94	151	1
7	1	2	95	9	5
1	1	2	95	10	1
5	1	2	95	11	3
1	1	2	95	13	1
1	1	2	95	19	1
3	1	2	95	20	1
1	1	2	95	66	1
1	1	2	95	94	1
1	1	2	95	118	4
4	1	2	95	145	1
1	1	2	96	23	1
1	1	2	96	27	1
1	1	2	96	41	2
1	1	2	96	63	1
5	1	2	96	63	3
1	1	2	96	71	1
1	1	2	96	98	1
5	1	2	96	107	1
1	1	2	98	6	1
1	1	2	98	54	1
1	1	2	98	86	5
1	1	2	98	104	1
6	1	2	98	144	1
1	1	2	98	144	4
1	1	2	99	70	1
1	1	2	99	82	1
1	1	2	100	8	1
1	1	2	100	21	1
1	1	2	100	23	1
1	1	2	100	81	1
1	1	2	100	82	6
1	1	2	100	139	1
1	1	2	101	43	1
1	1	2	101	95	1
1	1	2	101	108	1
1	1	2	102	26	2
1	1	2	102	141	1
1	1	2	103	58	1
1	1	2	103	141	3
1	1	2	104	23	1
1	1	2	104	26	5
1	1	2	104	39	1
1	1	2	104	101	4
1	1	2	104	124	1
1	1	2	105	139	5
2	1	2	106	8	1
1	1	2	106	10	1
1	1	2	106	26	1
1	1	2	106	33	1
1	1	2	106	39	1
5	1	2	106	66	1
1	1	2	106	89	1
2	1	2	106	92	5
1	1	2	106	99	1
1	1	2	106	104	1
1	1	2	106	114	2
1	1	2	106	118	1
1	1	2	106	121	3
1	1	2	107	9	1
1	1	2	107	49	1
1	1	2	107	103	1
1	1	2	107	147	1
1	1	2	109	11	1
1	1	2	109	27	1
6	1	2	109	82	1
1	1	2	109	95	1
1	1	2	109	106	1
1	1	2	109	106	3
1	1	2	109	139	1
1	1	2	110	20	2
1	1	2	110	72	1
1	1	2	110	81	4
1	1	2	110	133	1
1	1	2	110	145	1
1	1	2	111	2	1
1	1	2	111	45	1
1	1	2	111	70	1
1	1	2	111	71	1
3	1	2	111	75	1
1	1	2	112	3	1
1	1	2	112	23	1
2	1	2	112	31	1
1	1	2	112	35	2
1	1	2	112	84	1
2	1	2	112	91	1
2	1	2	112	100	1
1	1	2	112	105	1
1	1	2	112	133	1
1	1	2	112	139	4
1	1	2	113	1	1
2	1	2	113	41	1
2	1	2	113	41	6
1	1	2	113	73	1
1	1	2	113	111	1
4	1	2	113	144	1
1	1	2	113	146	1
3	1	2	114	18	3
1	1	2	114	24	4
1	1	2	114	61	2
1	1	2	114	114	1
1	1	2	114	114	3
1	1	2	114	114	6
1	1	2	114	117	1
2	1	2	114	118	1
1	1	2	114	152	1
1	1	2	115	33	1
1	1	2	115	38	3
1	1	2	115	46	1
1	1	2	115	52	1
5	1	2	115	62	3
1	1	2	115	86	1
1	1	2	115	90	1
2	1	2	116	39	1
1	1	2	116	86	1
2	1	2	117	60	1
1	1	2	117	62	1
16	1	2	117	106	1
1	1	2	117	115	1
1	1	2	117	131	1
2	1	2	118	19	1
1	1	2	118	23	3
2	1	2	118	66	1
3	1	2	118	84	1
1	1	2	119	75	3
1	1	2	119	146	3
2	1	2	121	19	1
1	1	2	121	36	1
1	1	2	121	49	1
1	1	2	121	57	1
2	1	2	121	112	1
1	1	2	122	7	1
3	1	2	122	52	1
1	1	2	122	62	4
2	1	2	122	74	1
1	1	2	122	113	2
1	1	2	122	124	2
2	1	2	123	3	1
1	1	2	123	4	1
1	1	2	123	29	1
1	1	2	123	75	1
1	1	2	123	82	2
1	1	2	123	84	1
3	1	2	123	129	1
1	1	2	123	138	1
3	1	2	123	152	2
1	1	2	124	12	1
2	1	2	124	21	1
1	1	2	124	38	1
2	1	2	124	43	1
2	1	2	124	47	2
1	1	2	124	58	1
1	1	2	124	77	2
1	1	2	124	83	1
1	1	2	124	90	1
1	1	2	124	106	1
1	1	2	124	114	3
1	1	2	124	144	1
1	1	2	125	22	1
1	1	2	125	23	1
1	1	2	125	52	1
1	1	2	125	52	3
1	1	2	125	74	1
1	1	2	125	81	1
1	1	2	125	102	1
1	1	2	125	112	1
1	1	2	125	115	1
1	1	2	125	128	4
1	1	2	125	138	1
1	1	2	126	51	1
1	1	2	126	55	1
1	1	2	126	79	4
1	1	2	126	101	1
5	1	2	126	106	5
1	1	2	126	143	1
1	1	2	127	14	1
1	1	2	127	20	1
1	1	2	127	20	4
5	1	2	127	20	5
1	1	2	127	24	1
1	1	2	127	26	4
1	1	2	127	58	1
1	1	2	127	104	1
1	1	2	127	107	1
1	1	2	127	111	1
1	1	2	127	132	1
5	1	2	127	137	4
1	1	2	127	145	1
1	1	2	128	67	1
1	1	2	128	86	4
1	1	2	128	93	2
1	1	2	128	118	1
2	1	2	128	119	4
1	1	2	128	124	3
1	1	2	128	130	1
1	1	2	128	135	3
1	1	2	128	147	3
1	1	2	129	8	1
3	1	2	129	43	1
1	1	2	129	76	5
1	1	2	130	29	1
1	1	2	130	57	6
1	1	2	130	68	2
1	1	2	130	83	1
1	1	2	130	103	1
1	1	2	130	147	1
3	1	2	130	150	1
1	1	2	131	6	3
1	1	2	131	14	2
1	1	2	131	49	1
1	1	2	131	102	4
3	1	2	131	102	6
1	1	2	131	144	5
1	1	2	132	42	6
1	1	2	133	7	1
1	1	2	133	12	4
1	1	2	133	22	1
1	1	2	133	86	4
1	1	2	133	116	1
3	1	2	133	131	2
1	1	2	133	132	1
1	1	2	134	6	3
1	1	2	134	37	1
1	1	2	134	42	1
9	1	2	134	86	1
2	1	2	134	90	1
1	1	2	134	140	1
1	1	2	134	147	1
4	1	2	134	148	1
1	1	2	135	1	3
1	1	2	136	4	1
2	1	2	136	13	1
1	1	2	136	28	1
1	1	2	136	28	6
1	1	2	136	39	5
1	1	2	136	40	1
6	1	2	136	66	1
1	1	2	136	106	1
1	1	2	137	21	1
1	1	2	138	23	1
4	1	2	138	33	1
2	1	2	138	47	1
1	1	2	138	150	1
2	1	2	139	26	1
2	1	2	139	33	2
2	1	2	139	60	1
5	1	2	139	78	1
1	1	2	139	78	2
1	1	2	139	87	1
1	1	2	140	113	1
2	1	2	140	128	3
1	1	2	141	9	2
1	1	2	141	11	1
1	1	2	141	100	1
6	1	2	141	100	4
2	1	2	142	86	2
1	1	2	142	120	1
1	1	2	142	149	1
1	1	2	143	7	1
1	1	2	143	19	1
1	1	2	143	38	3
1	1	2	143	61	1
9	1	2	143	91	1
1	1	2	143	91	2
1	1	2	143	111	1
1	1	2	144	11	1
4	1	2	144	58	1
1	1	2	144	63	1
1	1	2	144	112	1
1	1	2	144	145	4
1	1	2	145	11	1
1	1	2	145	16	1
1	1	2	145	21	1
1	1	2	145	21	2
2	1	2	145	21	3
1	1	2	145	68	1
1	1	2	145	74	3
1	1	2	145	83	1
1	1	2	145	112	1
1	1	2	145	133	1
1	1	2	146	19	1
1	1	2	146	67	1
1	1	2	146	73	3
1	1	2	146	148	2
1	1	2	146	151	2
1	1	2	147	26	1
3	1	2	147	27	1
1	1	2	147	42	1
2	1	2	147	57	4
1	1	2	147	84	1
20	1	2	147	127	1
2	1	2	148	12	1
2	1	2	148	37	1
1	1	2	148	56	1
1	1	2	148	58	4
1	1	2	148	69	1
1	1	2	148	69	5
1	1	2	148	104	6
1	1	2	149	10	1
1	1	2	149	36	1
1	1	2	149	60	3
2	1	2	149	76	1
1	1	2	149	81	1
1	1	2	149	85	3
1	1	2	149	144	1
1	1	2	150	6	3
1	1	2	150	12	1
1	1	2	150	16	5
1	1	2	150	37	1
1	1	2	150	43	1
1	1	2	150	81	1
1	1	2	150	115	1
1	1	2	150	132	1
1	1	2	151	52	1
1	1	2	151	61	1
1	1	2	151	66	1
5	1	2	151	70	1
1	1	2	151	73	1
2	1	2	151	98	1
1	1	2	151	109	1
1	1	2	151	122	3
1	1	2	151	123	1
1	1	2	152	18	1
1	1	2	152	37	1
1	1	2	152	62	1
2	1	2	152	74	1
1	1	2	152	104	4
1	1	2	152	111	1
5	1	2	152	137	1
1	1	2	152	152	1
1	1	2	153	30	2
6	1	2	153	131	4
1	1	2	153	137	1
1	1	2	154	45	1
2	1	2	154	52	5
1	1	2	154	78	1
1	1	2	154	93	4
1	1	2	154	106	1
1	1	2	154	116	3
1	1	2	154	120	1
1	1	2	154	130	1
2	1	2	155	21	1
4	1	2	155	90	1
1	1	2	155	90	5
1	1	2	155	150	1
1	1	2	156	65	1
1	1	2	156	71	1
1	1	2	157	12	1
1	1	2	157	17	6
1	1	2	157	18	1
2	1	2	157	33	1
1	1	2	157	90	1
1	1	2	157	117	1
1	1	2	157	122	1
1	1	2	158	27	1
1	1	2	158	91	1
1	1	2	158	112	1
1	1	2	159	23	1
2	1	2	159	38	1
1	1	2	159	49	1
1	1	2	160	45	1
1	1	2	160	72	2
1	1	2	160	75	1
1	1	2	160	107	1
2	1	2	160	140	1
1	1	2	161	63	4
2	1	2	161	93	1
1	1	2	161	98	1
1	1	2	161	117	1
2	1	2	162	7	1
1	1	2	162	83	1
1	1	2	162	85	1
6	1	2	162	85	2
1	1	2	162	122	3
1	1	2	163	12	1
1	1	2	163	33	1
1	1	2	164	35	1
2	1	2	164	88	1
2	1	2	164	118	1
2	1	2	164	121	1
1	1	2	164	127	1
1	1	2	164	144	4
2	1	2	164	147	1
1	1	2	165	8	2
1	1	2	165	8	3
2	1	2	165	75	1
1	1	2	165	99	5
1	1	2	165	124	1
2	1	2	166	9	4
2	1	2	166	35	1
1	1	2	166	47	1
2	1	2	166	47	3
1	1	2	166	55	1
1	1	2	166	66	6
1	1	2	166	71	1
1	1	2	166	128	1
1	1	2	166	133	3
1	1	2	166	139	1
5	1	2	166	145	1
1	1	2	167	4	3
1	1	2	167	14	4
1	1	2	167	38	5
2	1	2	167	61	1
3	1	2	167	65	2
1	1	2	167	111	1
1	1	2	167	114	1
1	1	2	168	6	4
5	1	2	168	18	1
1	1	2	168	30	5
4	1	2	168	57	3
5	1	2	168	152	1
2	1	2	169	148	1
3	1	2	171	12	1
1	1	2	171	13	1
1	1	2	171	103	2
1	1	2	171	147	1
2	1	2	172	9	2
5	1	2	172	10	1
1	1	2	172	49	1
1	1	2	172	109	5
2	1	2	172	134	2
1	1	2	173	30	1
1	1	2	173	54	1
1	1	2	173	60	1
1	1	2	173	67	1
2	1	2	173	100	1
1	1	2	174	2	1
1	1	2	174	38	1
2	1	2	174	56	3
1	1	2	174	63	4
2	1	2	174	89	3
1	1	2	175	4	1
1	1	2	175	32	1
1	1	3	2	55	1
7	1	3	2	57	4
1	1	3	2	58	4
1	1	3	2	86	1
2	1	3	3	9	2
1	1	3	3	75	6
1	1	3	3	113	1
1	1	3	3	119	1
1	1	3	4	38	1
1	1	3	4	73	5
2	1	3	4	119	3
1	1	3	5	15	1
1	1	3	5	34	1
1	1	3	5	37	1
7	1	3	5	53	1
1	1	3	5	106	1
1	1	3	5	127	1
1	1	3	6	9	3
1	1	3	6	17	2
6	1	3	6	53	1
4	1	3	6	64	5
1	1	3	6	65	1
4	1	3	6	121	1
1	1	3	6	137	2
1	1	3	7	15	1
1	1	3	7	21	4
1	1	3	7	124	1
1	1	3	8	8	1
1	1	3	8	35	1
[truncated: 410,349 more rows]
