# Supplementary material for: Flexibility-tuning of dual-display DNA-encoded chemical libraries facilitates cyclic peptide ligand discovery
Source: Nat Commun. 2025 Apr 5;16:3273. doi: 10.1038/s41467-025-58507-w (PMC11972359; doi:10.1038/s41467-025-58507-w)
Supplement: Supplementary file 4 — Source Data [file 41467_2025_58507_MOESM4_ESM.zip › Source_Data_Files_Selections/Thrombin_Sel2_2.txt]

Count	Code1	Code2	Code3	Code4	Code5
1	1	1	1	2	1
4	1	1	2	10	1
1	1	1	2	76	1
2	1	1	2	142	1
1	1	1	2	148	3
1	1	1	4	55	1
1	1	1	4	87	1
1	1	1	4	98	1
1	1	1	4	109	1
3	1	1	5	43	4
1	1	1	5	43	5
1	1	1	5	75	1
1	1	1	6	14	1
1	1	1	7	20	1
1	1	1	7	100	1
1	1	1	7	119	1
1	1	1	8	26	1
1	1	1	8	81	1
2	1	1	8	107	1
1	1	1	9	31	1
1	1	1	9	60	1
1	1	1	9	125	1
2	1	1	9	144	1
1	1	1	11	28	1
1	1	1	11	39	1
1	1	1	11	39	6
1	1	1	11	125	1
2	1	1	12	60	1
1	1	1	12	72	1
1	1	1	12	73	1
1	1	1	12	129	1
1	1	1	13	6	1
1	1	1	13	18	1
1	1	1	13	30	2
1	1	1	13	48	1
1	1	1	13	52	1
1	1	1	13	65	1
1	1	1	13	101	4
1	1	1	13	135	1
1	1	1	13	146	4
1	1	1	13	148	1
1	1	1	14	7	1
2	1	1	14	10	1
1	1	1	14	35	1
4	1	1	14	42	1
1	1	1	14	57	1
4	1	1	14	74	1
1	1	1	14	78	1
1	1	1	14	81	1
1	1	1	14	84	1
1	1	1	14	86	1
1	1	1	14	143	1
1	1	1	15	15	1
1	1	1	15	39	1
1	1	1	15	65	1
1	1	1	15	78	1
1	1	1	16	20	1
1	1	1	16	59	1
1	1	1	16	82	1
1	1	1	17	46	1
2	1	1	17	88	1
1	1	1	17	112	2
1	1	1	18	76	1
1	1	1	19	16	1
1	1	1	19	127	1
1	1	1	20	2	1
1	1	1	20	37	1
1	1	1	21	8	1
1	1	1	21	55	1
1	1	1	22	42	1
1	1	1	22	50	1
1	1	1	22	66	1
1	1	1	22	68	1
2	1	1	22	98	1
1	1	1	23	2	1
1	1	1	23	12	1
1	1	1	23	68	1
2	1	1	23	86	1
1	1	1	23	97	1
1	1	1	23	112	3
1	1	1	23	119	1
3	1	1	23	144	1
1	1	1	24	49	1
1	1	1	24	98	1
1	1	1	24	127	1
1	1	1	25	16	1
1	1	1	25	22	1
1	1	1	25	57	2
2	1	1	25	74	1
1	1	1	25	100	1
1	1	1	25	121	1
2	1	1	26	20	1
1	1	1	26	39	4
1	1	1	26	42	1
1	1	1	26	67	1
2	1	1	26	76	5
1	1	1	26	104	1
1	1	1	26	106	5
8	1	1	26	118	1
1	1	1	26	133	1
3	1	1	26	140	1
1	1	1	27	16	1
1	1	1	27	58	1
1	1	1	28	2	1
1	1	1	28	39	2
1	1	1	28	56	6
1	1	1	29	15	1
1	1	1	29	33	1
2	1	1	29	66	1
1	1	1	29	103	1
2	1	1	29	105	1
1	1	1	29	138	1
2	1	1	30	43	1
1	1	1	30	68	1
1	1	1	30	103	1
2	1	1	30	127	1
2	1	1	31	28	1
1	1	1	32	8	1
1	1	1	32	12	1
1	1	1	32	92	1
4	1	1	32	113	1
1	1	1	32	113	3
1	1	1	33	50	1
1	1	1	33	75	1
1	1	1	34	15	1
1	1	1	34	16	1
1	1	1	34	26	3
1	1	1	34	44	1
1	1	1	34	145	1
1	1	1	34	146	1
1	1	1	35	23	1
1	1	1	35	27	1
2	1	1	36	42	1
2	1	1	36	61	4
2	1	1	36	66	1
2	1	1	36	79	1
1	1	1	36	94	1
1	1	1	36	101	1
1	1	1	36	111	3
2	1	1	37	39	1
4	1	1	37	57	1
1	1	1	37	65	1
1	1	1	37	113	1
1	1	1	37	145	1
1	1	1	38	28	3
2	1	1	38	79	1
1	1	1	38	106	1
1	1	1	38	125	1
1	1	1	39	52	5
2	1	1	39	71	1
4	1	1	39	83	1
1	1	1	39	130	1
1	1	1	39	141	1
1	1	1	39	152	1
2	1	1	41	7	1
1	1	1	41	28	4
1	1	1	41	112	1
1	1	1	41	120	4
1	1	1	41	126	4
1	1	1	42	54	1
1	1	1	43	37	1
1	1	1	43	40	1
1	1	1	43	61	1
1	1	1	43	66	1
1	1	1	43	84	1
1	1	1	43	147	1
1	1	1	44	2	3
1	1	1	44	3	1
1	1	1	44	9	1
1	1	1	44	23	1
2	1	1	44	43	1
1	1	1	44	59	1
1	1	1	44	125	1
1	1	1	44	129	1
1	1	1	44	147	1
2	1	1	45	7	1
1	1	1	45	12	1
2	1	1	45	28	1
1	1	1	45	31	4
1	1	1	45	47	1
2	1	1	45	67	1
1	1	1	45	74	1
1	1	1	45	101	4
1	1	1	45	106	1
1	1	1	45	115	1
1	1	1	45	149	1
2	1	1	46	2	1
3	1	1	46	9	1
1	1	1	46	18	1
1	1	1	46	29	1
2	1	1	46	31	1
1	1	1	46	38	1
1	1	1	46	43	1
1	1	1	46	100	1
1	1	1	46	112	1
1	1	1	46	141	1
1	1	1	47	18	1
1	1	1	47	23	1
1	1	1	47	28	1
1	1	1	47	33	1
1	1	1	47	86	1
1	1	1	47	88	1
1	1	1	47	102	1
4	1	1	47	112	1
1	1	1	47	131	1
2	1	1	47	146	1
1	1	1	47	148	1
2	1	1	48	3	2
1	1	1	48	4	4
1	1	1	48	8	1
1	1	1	48	12	5
1	1	1	48	13	2
1	1	1	48	14	3
2	1	1	48	45	1
1	1	1	48	52	3
1	1	1	48	67	1
1	1	1	48	117	1
1	1	1	48	120	1
1	1	1	48	144	1
2	1	1	48	145	1
1	1	1	48	146	1
1	1	1	49	20	1
2	1	1	49	24	1
1	1	1	49	29	1
1	1	1	49	43	5
1	1	1	49	59	1
1	1	1	49	84	1
1	1	1	49	85	1
1	1	1	49	86	1
1	1	1	49	110	4
1	1	1	49	114	1
5	1	1	49	149	1
1	1	1	50	43	1
1	1	1	50	75	1
2	1	1	50	107	1
2	1	1	50	114	4
1	1	1	50	133	1
1	1	1	52	28	1
1	1	1	52	84	1
1	1	1	53	27	1
2	1	1	54	21	1
1	1	1	54	45	1
1	1	1	54	106	1
1	1	1	54	152	1
1	1	1	55	6	1
1	1	1	55	9	1
1	1	1	55	18	1
1	1	1	55	74	1
1	1	1	55	150	1
1	1	1	56	28	1
2	1	1	56	30	4
1	1	1	56	31	1
1	1	1	56	42	1
1	1	1	56	57	1
1	1	1	56	75	1
1	1	1	56	115	1
1	1	1	56	128	1
1	1	1	56	138	1
1	1	1	56	140	1
1	1	1	56	142	1
1	1	1	57	12	1
1	1	1	57	22	1
1	1	1	57	31	1
1	1	1	57	42	1
1	1	1	57	44	1
1	1	1	57	53	1
3	1	1	57	67	1
1	1	1	57	82	1
1	1	1	57	84	1
1	1	1	57	88	3
1	1	1	58	12	1
1	1	1	58	42	1
1	1	1	58	54	1
1	1	1	58	61	1
1	1	1	58	62	1
1	1	1	58	76	1
2	1	1	58	95	1
1	1	1	58	113	4
1	1	1	58	119	4
1	1	1	59	27	1
1	1	1	59	43	1
1	1	1	59	118	1
1	1	1	60	37	1
3	1	1	60	47	1
1	1	1	60	68	1
1	1	1	60	112	3
1	1	1	61	35	1
1	1	1	61	78	1
1	1	1	61	122	4
1	1	1	62	19	1
1	1	1	62	61	1
1	1	1	63	26	1
1	1	1	63	52	1
1	1	1	63	56	1
1	1	1	63	68	1
1	1	1	63	83	1
1	1	1	63	125	1
1	1	1	64	24	1
1	1	1	64	25	1
1	1	1	64	29	1
1	1	1	64	152	1
1	1	1	65	27	1
2	1	1	65	30	1
1	1	1	65	42	1
1	1	1	65	67	2
1	1	1	66	57	1
1	1	1	66	74	1
1	1	1	66	96	4
2	1	1	66	131	2
3	1	1	66	137	1
1	1	1	66	145	1
1	1	1	67	73	1
1	1	1	67	88	1
1	1	1	68	86	1
1	1	1	68	98	1
1	1	1	69	2	1
1	1	1	69	27	1
1	1	1	69	29	4
1	1	1	69	51	1
1	1	1	69	86	1
1	1	1	69	94	1
1	1	1	69	121	1
1	1	1	69	125	1
1	1	1	69	126	5
1	1	1	69	137	4
1	1	1	69	144	2
1	1	1	70	10	1
1	1	1	71	27	1
3	1	1	71	27	2
1	1	1	71	57	1
1	1	1	72	43	1
1	1	1	72	73	1
2	1	1	72	112	1
2	1	1	72	141	1
1	1	1	73	7	1
2	1	1	73	15	1
1	1	1	73	22	1
1	1	1	73	39	1
2	1	1	73	56	1
1	1	1	73	81	1
1	1	1	73	100	1
1	1	1	73	125	1
1	1	1	74	34	1
1	1	1	74	37	4
1	1	1	74	115	1
1	1	1	75	10	1
1	1	1	75	32	3
1	1	1	75	38	1
1	1	1	75	57	1
1	1	1	75	124	1
2	1	1	75	125	1
2	1	1	77	16	1
1	1	1	77	68	1
1	1	1	77	83	1
1	1	1	77	84	1
1	1	1	78	9	1
1	1	1	78	33	1
1	1	1	78	88	1
1	1	1	78	95	1
1	1	1	78	105	1
1	1	1	78	118	1
1	1	1	78	127	1
1	1	1	78	138	1
1	1	1	79	42	1
1	1	1	79	44	1
1	1	1	79	63	1
1	1	1	79	68	1
1	1	1	79	70	1
1	1	1	79	90	1
1	1	1	79	114	1
1	1	1	80	115	1
1	1	1	81	3	1
1	1	1	81	53	1
3	1	1	81	57	1
1	1	1	82	3	1
1	1	1	82	26	1
3	1	1	82	31	1
1	1	1	82	55	1
1	1	1	82	60	1
1	1	1	82	73	2
1	1	1	82	92	1
1	1	1	82	114	1
2	1	1	83	28	1
1	1	1	83	32	1
1	1	1	83	61	1
1	1	1	83	104	1
2	1	1	83	134	1
1	1	1	87	44	1
1	1	1	87	143	1
1	1	1	88	70	1
1	1	1	88	97	1
2	1	1	88	151	1
1	1	1	89	54	1
1	1	1	89	61	1
1	1	1	89	88	1
1	1	1	90	57	4
1	1	1	90	137	1
1	1	1	91	58	1
1	1	1	91	144	1
2	1	1	92	43	1
1	1	1	92	57	1
1	1	1	92	60	1
2	1	1	92	72	1
1	1	1	93	4	1
1	1	1	93	18	5
1	1	1	93	92	1
3	1	1	93	110	1
1	1	1	93	112	1
1	1	1	93	126	1
2	1	1	94	34	3
1	1	1	94	39	1
2	1	1	95	36	1
1	1	1	95	39	1
1	1	1	95	55	1
2	1	1	95	62	3
1	1	1	95	66	1
1	1	1	95	67	2
1	1	1	95	113	1
1	1	1	95	140	1
1	1	1	95	145	1
1	1	1	96	27	1
1	1	1	96	33	5
1	1	1	96	115	1
1	1	1	96	116	1
1	1	1	97	17	1
1	1	1	97	23	1
1	1	1	98	75	1
2	1	1	99	53	1
1	1	1	99	119	1
1	1	1	99	139	1
1	1	1	100	49	1
1	1	1	100	65	1
1	1	1	100	70	1
2	1	1	100	83	1
1	1	1	100	102	1
3	1	1	100	114	1
1	1	1	101	33	1
2	1	1	102	108	1
1	1	1	103	63	1
1	1	1	103	86	1
1	1	1	103	152	1
1	1	1	104	31	1
1	1	1	104	68	1
1	1	1	104	121	1
1	1	1	104	124	1
1	1	1	105	21	4
1	1	1	105	72	6
2	1	1	105	129	1
2	1	1	106	12	1
1	1	1	106	38	1
1	1	1	106	58	1
1	1	1	106	116	1
1	1	1	108	103	1
1	1	1	108	105	1
1	1	1	109	137	1
2	1	1	110	39	1
1	1	1	110	138	1
1	1	1	111	29	1
1	1	1	111	49	1
1	1	1	111	101	1
1	1	1	111	115	1
1	1	1	112	24	1
1	1	1	112	30	1
1	1	1	112	79	1
1	1	1	112	86	1
1	1	1	112	110	1
1	1	1	114	29	1
2	1	1	114	62	1
1	1	1	115	9	1
1	1	1	115	41	1
1	1	1	115	104	1
1	1	1	115	112	2
1	1	1	115	127	1
1	1	1	115	133	1
1	1	1	116	148	1
1	1	1	117	125	1
1	1	1	118	45	1
1	1	1	119	72	1
2	1	1	119	131	1
1	1	1	120	6	1
1	1	1	120	58	1
2	1	1	120	74	3
1	1	1	120	74	4
1	1	1	120	75	1
1	1	1	120	107	1
1	1	1	120	111	1
1	1	1	121	6	1
1	1	1	121	110	1
1	1	1	122	91	1
1	1	1	122	97	1
1	1	1	122	123	1
1	1	1	122	152	1
1	1	1	123	28	1
1	1	1	123	46	1
1	1	1	123	53	4
1	1	1	123	57	1
1	1	1	123	70	1
1	1	1	123	97	1
1	1	1	123	106	1
1	1	1	123	110	1
1	1	1	123	141	2
1	1	1	124	33	1
2	1	1	124	103	3
1	1	1	124	130	1
1	1	1	125	11	1
1	1	1	125	17	1
1	1	1	125	42	1
2	1	1	125	43	1
2	1	1	125	57	1
1	1	1	125	62	1
1	1	1	125	68	1
1	1	1	125	73	1
1	1	1	125	94	1
2	1	1	125	105	1
1	1	1	125	125	3
1	1	1	126	8	3
1	1	1	126	12	1
1	1	1	126	26	4
2	1	1	126	118	1
1	1	1	126	126	1
1	1	1	126	137	1
1	1	1	127	9	1
1	1	1	127	29	1
1	1	1	127	35	1
1	1	1	127	41	1
1	1	1	127	43	5
1	1	1	127	48	4
1	1	1	127	124	1
1	1	1	127	141	1
1	1	1	127	147	1
1	1	1	128	53	1
1	1	1	128	68	1
1	1	1	128	86	1
1	1	1	128	116	1
1	1	1	128	140	3
1	1	1	129	36	1
2	1	1	129	106	1
1	1	1	130	29	1
5	1	1	130	32	1
1	1	1	130	50	1
1	1	1	131	12	1
1	1	1	131	23	1
1	1	1	131	82	1
1	1	1	131	84	1
2	1	1	132	68	1
2	1	1	133	13	1
1	1	1	133	27	1
1	1	1	133	35	1
2	1	1	133	113	1
5	1	1	133	116	2
1	1	1	133	138	1
1	1	1	134	112	2
1	1	1	135	142	1
1	1	1	136	38	1
2	1	1	136	44	5
1	1	1	136	48	1
1	1	1	136	127	1
1	1	1	136	128	4
2	1	1	138	43	1
2	1	1	138	59	1
1	1	1	138	91	1
4	1	1	139	23	1
1	1	1	139	39	2
1	1	1	141	64	1
1	1	1	142	61	4
1	1	1	142	105	3
1	1	1	143	10	1
1	1	1	143	20	3
2	1	1	143	124	1
1	1	1	144	13	2
1	1	1	144	46	1
1	1	1	144	81	1
1	1	1	145	23	1
1	1	1	145	64	1
1	1	1	145	68	1
1	1	1	145	97	5
1	1	1	145	109	1
1	1	1	145	114	1
1	1	1	145	126	1
5	1	1	145	145	1
1	1	1	146	39	3
1	1	1	146	70	1
1	1	1	146	76	1
1	1	1	146	126	1
1	1	1	146	137	1
1	1	1	147	37	1
1	1	1	148	43	1
1	1	1	148	137	1
1	1	1	148	152	1
1	1	1	149	45	4
1	1	1	150	2	1
2	1	1	150	39	1
1	1	1	150	57	1
1	1	1	150	61	1
2	1	1	150	69	1
2	1	1	150	113	1
1	1	1	150	137	3
1	1	1	151	13	1
1	1	1	151	39	1
2	1	1	151	42	1
1	1	1	151	44	1
1	1	1	151	102	1
1	1	1	152	36	1
1	1	1	152	60	1
1	1	1	152	112	2
1	1	1	152	147	3
1	1	1	153	7	1
2	1	1	153	62	1
3	1	1	153	152	1
1	1	1	154	12	1
1	1	1	154	53	1
1	1	1	154	69	5
2	1	1	154	127	1
1	1	1	155	36	1
1	1	1	155	48	1
1	1	1	155	87	1
1	1	1	155	145	1
2	1	1	156	19	1
1	1	1	156	24	5
1	1	1	157	8	1
1	1	1	157	21	1
4	1	1	157	140	1
1	1	1	158	14	1
2	1	1	158	16	1
1	1	1	158	35	1
1	1	1	158	86	1
1	1	1	158	109	4
1	1	1	160	13	1
1	1	1	160	21	1
1	1	1	160	83	1
1	1	1	160	124	1
2	1	1	161	11	1
3	1	1	161	90	1
1	1	1	161	107	1
1	1	1	161	121	4
5	1	1	161	126	1
4	1	1	162	59	1
1	1	1	162	79	1
1	1	1	162	121	1
1	1	1	162	123	4
1	1	1	162	125	1
1	1	1	162	149	1
1	1	1	164	4	1
1	1	1	164	89	1
1	1	1	165	93	1
1	1	1	165	110	1
1	1	1	166	12	1
1	1	1	166	48	1
1	1	1	166	57	1
2	1	1	166	61	1
1	1	1	166	122	1
2	1	1	166	123	1
2	1	1	166	152	1
1	1	1	167	110	1
1	1	1	168	9	1
2	1	1	168	28	1
1	1	1	168	103	1
1	1	1	168	105	1
1	1	1	171	38	1
1	1	1	171	103	3
1	1	1	172	23	1
1	1	1	173	103	1
1	1	1	174	143	1
2	1	1	175	30	1
1	1	1	175	138	1
1	1	2	1	12	1
2	1	2	1	119	1
1	1	2	2	5	1
1	1	2	2	6	1
1	1	2	2	16	1
1	1	2	2	112	4
1	1	2	3	14	3
1	1	2	3	48	1
1	1	2	3	69	1
1	1	2	3	77	1
1	1	2	3	84	3
1	1	2	3	107	1
2	1	2	3	127	6
1	1	2	4	66	1
1	1	2	4	89	1
1	1	2	4	141	1
1	1	2	5	43	1
2	1	2	5	95	1
1	1	2	5	105	1
1	1	2	6	39	1
1	1	2	6	96	1
1	1	2	6	116	2
1	1	2	6	126	1
1	1	2	7	21	1
2	1	2	7	87	1
1	1	2	7	133	1
1	1	2	8	27	1
1	1	2	8	56	1
1	1	2	9	45	1
1	1	2	9	78	1
1	1	2	9	84	1
1	1	2	9	129	1
1	1	2	9	148	1
1	1	2	10	11	2
1	1	2	10	50	3
1	1	2	10	59	1
2	1	2	11	37	1
1	1	2	11	42	1
1	1	2	12	39	1
2	1	2	12	66	1
1	1	2	12	82	4
1	1	2	12	91	5
1	1	2	12	109	1
1	1	2	13	8	1
2	1	2	13	9	1
2	1	2	13	30	1
1	1	2	13	45	1
1	1	2	13	81	1
1	1	2	14	34	1
1	1	2	14	41	1
1	1	2	14	82	1
3	1	2	14	103	1
1	1	2	15	16	2
1	1	2	15	28	1
1	1	2	15	78	1
1	1	2	15	99	4
1	1	2	15	120	1
1	1	2	15	127	1
1	1	2	16	57	1
1	1	2	16	97	1
1	1	2	17	74	1
1	1	2	17	105	1
2	1	2	18	44	1
1	1	2	18	45	1
1	1	2	18	76	1
1	1	2	19	115	1
1	1	2	19	132	1
1	1	2	19	145	1
1	1	2	20	44	1
1	1	2	20	60	1
1	1	2	20	68	1
1	1	2	20	92	1
1	1	2	20	137	1
3	1	2	21	47	5
1	1	2	21	68	1
1	1	2	21	128	3
1	1	2	22	36	1
2	1	2	22	75	1
1	1	2	22	90	1
1	1	2	22	122	1
1	1	2	22	126	1
1	1	2	22	129	5
1	1	2	22	132	1
1	1	2	23	3	1
1	1	2	23	18	1
1	1	2	23	48	1
1	1	2	23	75	1
1	1	2	23	145	1
1	1	2	24	4	1
2	1	2	24	52	1
2	1	2	24	82	1
3	1	2	24	113	1
1	1	2	25	20	1
1	1	2	25	27	1
1	1	2	25	35	1
1	1	2	25	37	1
1	1	2	25	52	1
1	1	2	25	143	1
1	1	2	25	146	1
2	1	2	26	8	1
1	1	2	26	40	1
1	1	2	26	43	1
1	1	2	26	47	4
1	1	2	26	62	1
1	1	2	26	86	1
1	1	2	26	127	1
1	1	2	28	63	1
1	1	2	29	94	1
1	1	2	30	17	1
1	1	2	30	74	1
1	1	2	30	107	1
1	1	2	30	145	1
1	1	2	30	147	1
1	1	2	31	39	2
2	1	2	31	47	1
2	1	2	31	111	1
1	1	2	32	27	1
1	1	2	32	43	1
1	1	2	33	59	1
1	1	2	34	39	1
4	1	2	34	59	1
1	1	2	34	105	1
1	1	2	34	112	1
1	1	2	34	142	1
1	1	2	34	150	1
1	1	2	35	85	1
1	1	2	35	91	1
1	1	2	36	21	1
3	1	2	36	53	1
1	1	2	36	58	1
1	1	2	37	42	1
1	1	2	37	53	1
1	1	2	38	47	1
1	1	2	39	38	1
1	1	2	39	46	1
1	1	2	39	60	1
1	1	2	39	101	1
1	1	2	39	103	1
1	1	2	39	120	1
1	1	2	39	120	3
1	1	2	39	146	1
1	1	2	40	27	1
1	1	2	40	34	1
1	1	2	41	51	1
1	1	2	41	65	1
1	1	2	41	74	1
1	1	2	41	81	1
5	1	2	41	86	2
1	1	2	41	89	1
3	1	2	41	105	1
1	1	2	41	112	2
1	1	2	42	22	5
1	1	2	42	57	1
2	1	2	42	111	1
1	1	2	42	145	4
2	1	2	43	7	3
1	1	2	43	38	1
1	1	2	43	57	1
1	1	2	43	70	4
1	1	2	43	74	1
1	1	2	43	114	1
5	1	2	43	120	1
1	1	2	43	143	4
1	1	2	43	144	1
1	1	2	44	30	1
1	1	2	44	42	1
1	1	2	44	47	1
3	1	2	44	58	1
1	1	2	44	71	1
1	1	2	44	74	1
1	1	2	44	75	1
1	1	2	44	113	1
1	1	2	44	128	4
2	1	2	44	138	1
2	1	2	45	60	1
2	1	2	45	84	1
1	1	2	45	112	1
1	1	2	45	124	1
1	1	2	45	147	1
1	1	2	46	6	1
1	1	2	46	17	3
1	1	2	46	19	1
1	1	2	46	23	1
2	1	2	46	27	1
1	1	2	46	43	1
1	1	2	46	45	1
1	1	2	46	56	1
2	1	2	46	81	1
1	1	2	46	100	1
1	1	2	46	101	4
1	1	2	46	139	1
1	1	2	47	38	1
1	1	2	47	107	1
1	1	2	48	12	1
1	1	2	48	17	1
1	1	2	48	28	1
1	1	2	48	30	1
1	1	2	48	44	1
1	1	2	48	59	1
1	1	2	48	65	1
1	1	2	48	68	1
2	1	2	48	89	1
1	1	2	48	98	1
1	1	2	48	112	1
1	1	2	48	121	1
1	1	2	48	137	1
1	1	2	49	7	1
1	1	2	49	16	1
1	1	2	49	18	1
2	1	2	49	27	1
1	1	2	49	89	1
1	1	2	49	114	1
2	1	2	49	118	1
1	1	2	49	120	1
1	1	2	49	126	1
1	1	2	49	129	4
3	1	2	49	147	1
1	1	2	50	70	1
1	1	2	50	108	1
1	1	2	50	111	1
1	1	2	51	31	5
1	1	2	51	39	1
1	1	2	51	42	1
3	1	2	51	68	1
1	1	2	51	129	1
3	1	2	51	145	1
3	1	2	52	25	1
1	1	2	52	76	1
1	1	2	52	78	2
1	1	2	52	105	1
3	1	2	53	8	1
1	1	2	53	59	1
1	1	2	53	71	1
1	1	2	54	26	1
3	1	2	54	29	1
1	1	2	54	97	1
1	1	2	55	125	1
1	1	2	56	11	1
1	1	2	56	27	1
2	1	2	56	37	1
1	1	2	56	39	1
1	1	2	56	42	1
2	1	2	56	66	2
1	1	2	56	78	4
1	1	2	56	116	1
2	1	2	57	3	4
1	1	2	57	71	1
1	1	2	57	82	1
1	1	2	57	123	1
1	1	2	57	130	1
1	1	2	57	147	1
1	1	2	58	10	1
1	1	2	58	45	4
2	1	2	58	62	1
1	1	2	58	67	1
2	1	2	58	73	1
1	1	2	58	116	1
1	1	2	58	127	1
1	1	2	58	140	1
1	1	2	59	135	1
1	1	2	60	82	1
1	1	2	60	125	1
1	1	2	61	8	1
1	1	2	61	44	4
1	1	2	61	110	1
1	1	2	61	143	1
1	1	2	62	26	1
1	1	2	62	66	1
1	1	2	62	71	1
1	1	2	62	90	1
1	1	2	63	7	1
2	1	2	63	72	1
1	1	2	63	72	3
1	1	2	64	11	1
2	1	2	65	20	1
1	1	2	66	97	1
1	1	2	66	121	4
1	1	2	66	142	1
1	1	2	67	67	1
1	1	2	67	122	1
1	1	2	67	132	1
1	1	2	67	146	1
1	1	2	67	150	1
1	1	2	68	22	1
2	1	2	68	76	1
1	1	2	68	84	1
2	1	2	68	119	1
1	1	2	69	10	1
2	1	2	69	12	2
1	1	2	69	57	1
1	1	2	69	112	1
1	1	2	69	137	1
1	1	2	70	43	1
1	1	2	70	81	1
3	1	2	70	109	1
1	1	2	70	111	1
1	1	2	71	26	1
1	1	2	71	38	1
1	1	2	71	129	1
2	1	2	72	72	1
1	1	2	72	125	2
1	1	2	72	142	1
2	1	2	73	26	1
1	1	2	73	131	4
1	1	2	74	18	1
3	1	2	74	30	4
5	1	2	74	135	1
1	1	2	74	140	1
1	1	2	74	140	2
1	1	2	75	20	4
1	1	2	75	58	1
1	1	2	75	123	1
2	1	2	76	42	1
1	1	2	77	21	1
1	1	2	77	25	1
1	1	2	77	29	1
1	1	2	77	35	1
1	1	2	77	63	1
3	1	2	77	67	1
2	1	2	77	88	1
1	1	2	77	107	1
1	1	2	77	135	1
2	1	2	78	12	1
2	1	2	78	28	1
1	1	2	78	29	1
1	1	2	78	35	4
1	1	2	78	42	1
1	1	2	78	56	1
3	1	2	78	109	1
3	1	2	78	113	1
1	1	2	78	138	1
1	1	2	78	146	1
1	1	2	79	7	1
1	1	2	79	68	3
1	1	2	79	111	3
1	1	2	80	53	1
1	1	2	81	6	1
1	1	2	81	20	1
1	1	2	81	71	2
1	1	2	81	101	1
1	1	2	81	109	1
2	1	2	81	134	2
1	1	2	81	137	1
1	1	2	81	144	1
1	1	2	82	13	1
1	1	2	82	26	1
1	1	2	82	29	1
2	1	2	82	74	1
1	1	2	82	81	1
1	1	2	82	89	1
1	1	2	82	135	1
2	1	2	82	146	1
1	1	2	83	3	1
1	1	2	83	26	1
1	1	2	83	65	1
1	1	2	83	127	5
1	1	2	85	39	1
1	1	2	87	7	1
2	1	2	88	29	1
2	1	2	88	58	1
1	1	2	88	68	1
1	1	2	88	97	1
1	1	2	89	150	1
1	1	2	90	62	1
1	1	2	90	68	1
1	1	2	90	84	1
1	1	2	90	148	1
1	1	2	91	10	3
2	1	2	91	33	1
1	1	2	92	129	1
1	1	2	93	37	1
2	1	2	93	43	1
4	1	2	93	73	1
1	1	2	93	101	1
2	1	2	95	9	1
2	1	2	95	92	1
2	1	2	95	152	1
1	1	2	96	12	1
2	1	2	96	44	1
1	1	2	96	53	1
1	1	2	96	59	1
1	1	2	96	132	5
3	1	2	98	43	1
1	1	2	98	152	1
1	1	2	99	38	1
2	1	2	100	84	1
1	1	2	100	143	1
1	1	2	100	146	1
1	1	2	103	14	1
2	1	2	103	27	1
1	1	2	103	62	1
1	1	2	103	84	1
1	1	2	104	14	1
1	1	2	104	31	1
1	1	2	104	39	1
1	1	2	104	50	1
1	1	2	104	115	1
1	1	2	104	147	1
1	1	2	105	49	1
2	1	2	105	151	4
2	1	2	106	11	1
1	1	2	106	11	3
1	1	2	106	17	1
3	1	2	106	18	1
2	1	2	106	41	1
1	1	2	106	44	3
1	1	2	106	52	1
3	1	2	106	57	1
1	1	2	106	98	1
1	1	2	106	100	2
1	1	2	106	101	1
1	1	2	106	116	1
1	1	2	106	132	1
1	1	2	107	7	1
1	1	2	107	37	1
1	1	2	107	108	1
1	1	2	108	81	1
1	1	2	110	43	1
5	1	2	110	105	1
4	1	2	110	141	1
1	1	2	110	146	1
1	1	2	111	30	1
1	1	2	111	48	1
3	1	2	111	53	1
2	1	2	111	58	2
2	1	2	111	130	1
1	1	2	112	16	2
4	1	2	112	66	1
1	1	2	112	67	1
1	1	2	112	100	1
1	1	2	112	146	1
2	1	2	113	35	1
3	1	2	113	57	1
1	1	2	113	113	1
2	1	2	114	21	1
1	1	2	114	57	1
1	1	2	114	66	1
1	1	2	114	83	4
1	1	2	114	89	3
3	1	2	114	120	1
1	1	2	115	67	1
1	1	2	116	122	1
1	1	2	117	10	1
2	1	2	118	32	4
1	1	2	119	68	1
1	1	2	119	101	5
2	1	2	119	102	1
1	1	2	120	38	1
1	1	2	120	85	1
1	1	2	120	124	3
1	1	2	120	125	1
1	1	2	121	27	1
1	1	2	121	60	1
1	1	2	122	14	2
2	1	2	122	15	1
1	1	2	122	57	3
1	1	2	122	130	1
1	1	2	123	2	1
1	1	2	123	3	1
1	1	2	123	6	1
2	1	2	123	12	1
1	1	2	123	16	1
3	1	2	123	62	1
1	1	2	123	65	1
2	1	2	123	140	1
1	1	2	123	148	1
1	1	2	124	30	1
1	1	2	124	37	1
2	1	2	124	38	1
1	1	2	124	39	1
2	1	2	124	119	1
1	1	2	125	20	1
1	1	2	125	37	1
1	1	2	125	51	1
1	1	2	125	53	1
1	1	2	125	57	1
1	1	2	125	112	1
1	1	2	125	146	1
1	1	2	126	71	1
1	1	2	126	134	1
2	1	2	126	139	1
1	1	2	126	146	1
1	1	2	127	29	1
1	1	2	127	89	1
1	1	2	127	123	1
2	1	2	127	125	1
1	1	2	128	11	3
1	1	2	128	33	1
1	1	2	128	42	1
2	1	2	128	71	4
1	1	2	128	106	1
1	1	2	129	37	1
1	1	2	130	18	1
1	1	2	130	104	1
1	1	2	130	126	4
1	1	2	131	10	1
1	1	2	131	11	1
1	1	2	131	13	1
1	1	2	131	51	1
1	1	2	131	60	1
1	1	2	131	80	1
5	1	2	131	98	1
1	1	2	131	103	1
1	1	2	132	70	1
1	1	2	133	38	1
3	1	2	133	148	1
1	1	2	134	17	1
3	1	2	134	60	4
1	1	2	136	49	1
1	1	2	136	120	1
3	1	2	136	145	1
1	1	2	137	131	1
3	1	2	138	124	1
2	1	2	139	59	1
2	1	2	139	122	1
1	1	2	140	125	1
1	1	2	141	53	1
1	1	2	142	49	1
2	1	2	142	52	1
1	1	2	142	66	1
1	1	2	142	111	1
1	1	2	142	121	1
1	1	2	143	52	1
1	1	2	144	1	1
1	1	2	144	2	1
1	1	2	144	81	1
1	1	2	144	98	1
2	1	2	144	105	1
1	1	2	144	109	1
1	1	2	144	143	1
1	1	2	145	21	4
1	1	2	145	84	1
3	1	2	145	86	1
1	1	2	145	129	1
1	1	2	146	12	1
1	1	2	146	29	1
2	1	2	146	62	1
1	1	2	147	51	1
3	1	2	147	52	1
1	1	2	147	57	1
1	1	2	147	68	1
1	1	2	147	122	1
1	1	2	147	137	1
1	1	2	148	44	1
1	1	2	148	54	1
1	1	2	148	66	1
3	1	2	148	75	1
1	1	2	148	96	1
3	1	2	148	98	1
1	1	2	149	3	1
1	1	2	149	16	1
1	1	2	149	28	1
1	1	2	149	39	1
1	1	2	149	119	1
1	1	2	149	131	1
1	1	2	149	139	1
3	1	2	150	27	1
1	1	2	150	39	1
1	1	2	150	57	4
2	1	2	150	78	1
1	1	2	150	89	1
2	1	2	150	98	1
1	1	2	151	28	1
1	1	2	151	42	1
1	1	2	151	104	3
1	1	2	151	122	1
1	1	2	152	33	1
1	1	2	152	74	1
1	1	2	152	78	3
2	1	2	152	91	1
2	1	2	153	63	2
1	1	2	153	125	3
1	1	2	155	120	1
2	1	2	156	146	1
1	1	2	157	116	3
1	1	2	157	140	1
1	1	2	159	66	1
1	1	2	159	81	1
1	1	2	159	98	2
1	1	2	159	100	4
1	1	2	159	105	1
1	1	2	160	4	1
1	1	2	160	26	4
1	1	2	161	42	1
1	1	2	161	50	4
1	1	2	161	53	1
2	1	2	162	43	4
1	1	2	163	110	1
2	1	2	164	1	1
1	1	2	164	70	1
1	1	2	164	72	4
2	1	2	164	112	1
1	1	2	164	112	4
1	1	2	164	133	1
1	1	2	164	147	1
1	1	2	165	141	1
1	1	2	166	43	2
1	1	2	166	84	1
1	1	2	167	113	1
1	1	2	168	96	2
1	1	2	168	145	1
1	1	2	168	147	1
4	1	2	170	46	1
2	1	2	170	60	1
1	1	2	171	4	2
1	1	2	171	21	1
1	1	2	171	91	1
1	1	2	171	134	1
1	1	2	171	150	1
1	1	2	172	6	3
1	1	2	172	7	1
1	1	2	172	24	1
1	1	2	172	129	1
1	1	2	172	137	1
1	1	2	173	42	1
2	1	2	173	86	3
1	1	2	174	39	1
1	1	2	175	11	1
1	1	3	1	56	1
5	1	3	2	26	1
1	1	3	2	37	3
1	1	3	2	87	1
1	1	3	2	129	1
1	1	3	2	140	1
1	1	3	3	1	1
1	1	3	3	20	1
1	1	3	3	37	1
1	1	3	3	74	1
1	1	3	3	139	1
2	1	3	3	141	1
1	1	3	4	30	1
1	1	3	4	48	1
1	1	3	5	57	1
1	1	3	5	94	1
1	1	3	6	66	1
1	1	3	6	78	1
1	1	3	6	104	1
1	1	3	7	115	1
1	1	3	8	16	1
2	1	3	9	9	1
2	1	3	9	32	1
1	1	3	9	61	1
1	1	3	9	63	1
1	1	3	9	83	1
1	1	3	9	126	1
1	1	3	10	11	1
1	1	3	10	27	1
1	1	3	10	34	3
1	1	3	10	45	4
1	1	3	11	11	2
1	1	3	11	30	3
1	1	3	12	42	1
2	1	3	12	56	1
1	1	3	12	59	1
4	1	3	12	72	1
1	1	3	12	121	1
2	1	3	13	11	2
1	1	3	13	67	1
2	1	3	13	71	1
1	1	3	14	11	1
2	1	3	14	13	1
3	1	3	14	18	1
1	1	3	14	19	1
2	1	3	14	38	1
2	1	3	14	61	2
1	1	3	14	83	4
1	1	3	14	107	4
2	1	3	14	127	1
1	1	3	14	146	1
1	1	3	15	68	1
1	1	3	16	15	1
1	1	3	16	46	1
1	1	3	16	61	1
1	1	3	17	22	1
1	1	3	18	105	1
1	1	3	19	46	1
1	1	3	20	9	1
1	1	3	20	89	1
2	1	3	20	149	1
7	1	3	21	53	1
2	1	3	21	74	1
1	1	3	21	103	1
1	1	3	22	21	1
1	1	3	22	40	1
1	1	3	22	68	1
1	1	3	22	83	1
1	1	3	23	6	1
2	1	3	23	11	1
1	1	3	23	12	1
1	1	3	23	56	1
1	1	3	23	67	1
1	1	3	23	70	1
2	1	3	23	85	1
1	1	3	23	86	1
3	1	3	23	121	1
1	1	3	23	132	1
1	1	3	23	143	1
1	1	3	23	145	1
1	1	3	24	50	1
1	1	3	24	53	1
1	1	3	24	70	1
2	1	3	24	116	1
1	1	3	25	9	1
1	1	3	25	11	4
1	1	3	25	12	3
2	1	3	25	14	1
1	1	3	25	25	1
1	1	3	25	41	6
1	1	3	25	53	1
2	1	3	25	82	1
1	1	3	25	84	1
1	1	3	25	89	1
2	1	3	25	116	1
1	1	3	26	9	1
3	1	3	26	24	1
1	1	3	26	42	4
1	1	3	26	48	1
1	1	3	26	52	4
1	1	3	26	62	1
5	1	3	26	84	1
2	1	3	27	18	1
1	1	3	27	108	1
1	1	3	28	13	1
2	1	3	28	103	1
2	1	3	29	58	1
2	1	3	29	74	1
3	1	3	30	12	1
1	1	3	30	36	1
1	1	3	30	69	1
1	1	3	30	125	2
1	1	3	31	39	1
1	1	3	31	104	1
1	1	3	31	110	1
1	1	3	31	116	1
1	1	3	32	39	1
1	1	3	32	43	4
5	1	3	32	58	1
1	1	3	32	67	1
1	1	3	33	33	1
1	1	3	33	57	1
2	1	3	33	79	1
1	1	3	33	151	1
1	1	3	34	28	1
1	1	3	34	48	1
1	1	3	34	57	1
1	1	3	34	63	1
1	1	3	34	66	1
1	1	3	34	114	1
1	1	3	35	12	1
1	1	3	35	53	4
1	1	3	35	90	1
1	1	3	36	2	1
1	1	3	36	69	1
1	1	3	36	81	1
1	1	3	36	82	1
1	1	3	36	88	1
1	1	3	36	110	3
1	1	3	36	119	1
1	1	3	37	12	1
1	1	3	37	17	1
1	1	3	37	31	1
1	1	3	37	53	1
2	1	3	37	55	1
1	1	3	37	75	1
1	1	3	37	97	1
1	1	3	37	106	1
1	1	3	37	119	1
1	1	3	37	126	1
1	1	3	38	30	1
1	1	3	38	42	1
1	1	3	38	55	1
1	1	3	38	58	1
1	1	3	39	24	1
1	1	3	39	39	1
3	1	3	39	55	1
1	1	3	39	59	1
2	1	3	39	81	1
1	1	3	39	89	1
2	1	3	39	102	3
2	1	3	39	116	1
1	1	3	41	43	1
1	1	3	41	47	4
1	1	3	41	57	1
2	1	3	41	100	1
1	1	3	41	114	1
1	1	3	41	138	1
1	1	3	41	145	3
1	1	3	42	20	1
1	1	3	42	24	1
1	1	3	42	49	1
1	1	3	42	57	1
1	1	3	42	62	1
1	1	3	42	130	1
1	1	3	43	28	1
1	1	3	43	34	1
2	1	3	43	38	1
1	1	3	43	57	1
2	1	3	43	68	1
2	1	3	43	84	1
1	1	3	43	90	3
1	1	3	43	119	1
2	1	3	43	152	1
1	1	3	44	11	1
3	1	3	44	30	5
1	1	3	44	45	1
1	1	3	44	67	1
2	1	3	44	73	1
1	1	3	44	100	1
1	1	3	44	118	1
2	1	3	44	121	1
1	1	3	44	145	5
2	1	3	44	148	1
1	1	3	45	14	1
1	1	3	45	14	3
1	1	3	45	57	1
1	1	3	45	61	3
1	1	3	45	84	1
1	1	3	45	91	1
1	1	3	45	98	1
1	1	3	45	118	1
1	1	3	45	121	4
1	1	3	45	147	1
1	1	3	46	19	1
1	1	3	46	27	1
1	1	3	46	53	1
1	1	3	46	57	1
2	1	3	46	61	1
1	1	3	46	74	1
1	1	3	46	101	1
3	1	3	46	104	1
1	1	3	46	105	1
1	1	3	46	119	1
1	1	3	46	132	1
4	1	3	46	137	1
2	1	3	47	49	1
1	1	3	47	120	1
1	1	3	48	27	1
1	1	3	48	28	1
1	1	3	48	37	1
1	1	3	48	63	1
1	1	3	48	66	1
1	1	3	48	70	1
1	1	3	48	74	1
1	1	3	48	86	1
1	1	3	48	101	1
1	1	3	48	118	1
1	1	3	48	138	1
2	1	3	48	140	1
1	1	3	48	144	1
3	1	3	48	152	1
1	1	3	49	6	1
1	1	3	49	13	1
1	1	3	49	16	1
1	1	3	49	26	1
2	1	3	49	38	2
1	1	3	49	42	1
1	1	3	49	42	4
1	1	3	49	88	1
1	1	3	49	102	1
1	1	3	49	115	1
2	1	3	49	118	1
2	1	3	49	118	2
1	1	3	49	118	3
1	1	3	49	127	1
1	1	3	49	137	1
1	1	3	49	148	1
1	1	3	50	45	1
1	1	3	50	106	1
1	1	3	50	113	1
1	1	3	51	67	1
2	1	3	51	101	1
1	1	3	51	133	1
1	1	3	52	43	1
1	1	3	52	45	1
1	1	3	52	61	1
2	1	3	52	82	1
1	1	3	52	83	1
1	1	3	52	125	2
1	1	3	53	9	1
1	1	3	53	46	1
1	1	3	53	104	1
1	1	3	53	129	1
1	1	3	54	28	1
1	1	3	54	44	1
1	1	3	54	55	1
3	1	3	54	71	1
1	1	3	54	106	5
1	1	3	54	114	1
1	1	3	55	19	1
1	1	3	56	26	3
1	1	3	56	29	1
1	1	3	56	30	1
1	1	3	56	43	1
2	1	3	56	65	1
1	1	3	56	71	2
2	1	3	56	83	1
2	1	3	56	130	1
1	1	3	56	150	1
1	1	3	57	6	1
2	1	3	57	7	1
1	1	3	57	11	3
1	1	3	57	23	4
1	1	3	57	27	1
1	1	3	57	42	4
1	1	3	57	56	1
1	1	3	57	59	4
1	1	3	57	81	2
1	1	3	57	122	1
1	1	3	57	129	1
1	1	3	58	30	1
1	1	3	58	33	1
1	1	3	58	53	1
1	1	3	58	56	1
1	1	3	58	70	1
2	1	3	58	112	1
1	1	3	58	126	3
2	1	3	58	127	4
1	1	3	58	141	1
1	1	3	59	39	1
2	1	3	59	91	1
1	1	3	59	92	1
2	1	3	59	95	1
1	1	3	60	37	1
1	1	3	60	65	1
1	1	3	60	137	1
1	1	3	61	10	1
1	1	3	61	11	1
2	1	3	61	24	1
2	1	3	61	95	1
2	1	3	61	152	1
1	1	3	62	13	1
1	1	3	62	58	1
1	1	3	62	143	1
1	1	3	63	26	1
1	1	3	63	50	1
1	1	3	63	65	1
1	1	3	63	123	1
1	1	3	63	143	1
1	1	3	64	60	1
1	1	3	64	70	1
2	1	3	64	116	1
1	1	3	64	127	4
1	1	3	64	143	1
2	1	3	64	152	1
2	1	3	65	57	1
1	1	3	65	70	1
1	1	3	65	75	1
3	1	3	65	121	1
1	1	3	66	21	1
1	1	3	66	61	1
1	1	3	66	112	1
1	1	3	66	146	1
3	1	3	67	95	1
1	1	3	67	101	1
1	1	3	67	113	1
1	1	3	68	6	3
1	1	3	68	41	1
1	1	3	68	57	1
1	1	3	69	2	1
1	1	3	69	8	1
2	1	3	69	42	1
2	1	3	69	60	1
1	1	3	69	62	1
1	1	3	69	82	1
1	1	3	69	119	1
2	1	3	70	2	1
1	1	3	70	13	3
1	1	3	70	17	1
1	1	3	70	31	1
1	1	3	70	43	1
1	1	3	71	68	1
1	1	3	71	147	1
1	1	3	72	37	1
2	1	3	72	67	1
1	1	3	72	134	1
2	1	3	73	42	1
1	1	3	73	74	1
1	1	3	73	77	1
1	1	3	74	8	1
1	1	3	74	34	1
1	1	3	74	75	1
1	1	3	75	8	1
2	1	3	75	42	1
1	1	3	75	56	1
1	1	3	75	57	1
1	1	3	75	126	1
1	1	3	75	132	1
1	1	3	75	144	1
2	1	3	76	10	1
1	1	3	76	63	1
1	1	3	76	81	1
1	1	3	76	134	1
2	1	3	76	144	1
1	1	3	77	2	2
1	1	3	77	19	1
1	1	3	77	31	1
3	1	3	77	40	1
3	1	3	77	113	1
1	1	3	78	2	1
1	1	3	78	3	1
2	1	3	78	11	1
2	1	3	78	14	1
1	1	3	78	64	1
1	1	3	78	82	4
1	1	3	78	86	1
1	1	3	78	103	1
4	1	3	78	115	1
2	1	3	78	134	1
1	1	3	79	13	1
2	1	3	79	48	1
1	1	3	79	75	1
3	1	3	79	105	1
1	1	3	79	139	1
1	1	3	80	41	1
1	1	3	81	11	3
2	1	3	81	39	1
1	1	3	81	58	1
1	1	3	81	109	1
1	1	3	81	114	1
1	1	3	81	121	1
1	1	3	81	122	1
2	1	3	81	134	1
1	1	3	81	150	1
1	1	3	82	1	1
2	1	3	82	7	1
1	1	3	82	23	1
1	1	3	82	26	1
1	1	3	82	26	4
1	1	3	82	27	1
1	1	3	82	43	1
1	1	3	82	49	1
1	1	3	82	64	1
1	1	3	82	73	1
1	1	3	82	74	1
1	1	3	82	86	1
1	1	3	82	108	1
4	1	3	82	121	1
1	1	3	82	142	1
1	1	3	82	145	1
1	1	3	83	26	1
1	1	3	83	44	1
1	1	3	83	76	1
3	1	3	83	91	1
1	1	3	83	107	1
1	1	3	84	106	1
1	1	3	85	1	1
1	1	3	85	53	1
1	1	3	87	34	1
1	1	3	87	38	1
1	1	3	87	49	1
1	1	3	87	118	1
1	1	3	88	27	1
1	1	3	89	146	1
2	1	3	90	57	1
1	1	3	90	73	1
1	1	3	91	27	1
1	1	3	91	39	1
1	1	3	91	42	1
1	1	3	91	48	1
1	1	3	91	125	1
1	1	3	91	142	1
1	1	3	93	32	1
1	1	3	93	39	1
1	1	3	93	67	1
1	1	3	93	133	1
1	1	3	95	2	1
1	1	3	95	3	1
2	1	3	95	8	1
1	1	3	95	32	1
1	1	3	95	37	1
1	1	3	95	53	1
1	1	3	95	125	1
1	1	3	95	140	1
1	1	3	96	26	1
1	1	3	97	23	1
1	1	3	97	125	1
1	1	3	98	36	1
1	1	3	98	46	1
1	1	3	98	57	1
2	1	3	99	25	1
1	1	3	99	71	2
1	1	3	99	73	1
1	1	3	99	82	1
1	1	3	99	122	1
1	1	3	100	41	1
1	1	3	100	126	1
2	1	3	101	4	1
1	1	3	102	8	1
1	1	3	103	95	1
1	1	3	104	13	1
2	1	3	104	18	3
1	1	3	104	85	1
1	1	3	105	42	4
2	1	3	106	2	1
1	1	3	106	4	1
1	1	3	106	20	1
2	1	3	106	43	1
1	1	3	106	67	1
1	1	3	106	81	1
4	1	3	106	85	1
1	1	3	106	97	1
1	1	3	106	114	1
1	1	3	107	7	1
2	1	3	107	9	1
1	1	3	107	129	1
1	1	3	109	20	1
2	1	3	109	78	1
1	1	3	110	57	1
1	1	3	110	98	1
2	1	3	110	112	1
2	1	3	110	131	1
1	1	3	111	22	1
1	1	3	111	31	1
1	1	3	111	34	1
1	1	3	111	61	1
1	1	3	111	99	1
2	1	3	111	134	1
1	1	3	112	45	1
1	1	3	112	61	1
1	1	3	112	67	4
1	1	3	112	124	1
1	1	3	112	125	1
2	1	3	113	3	2
1	1	3	113	10	1
1	1	3	113	54	1
1	1	3	113	110	1
1	1	3	113	112	1
1	1	3	113	127	1
1	1	3	113	133	1
1	1	3	113	138	1
1	1	3	113	148	1
1	1	3	114	18	1
1	1	3	114	129	1
1	1	3	114	152	1
3	1	3	115	6	1
1	1	3	115	14	2
1	1	3	115	146	1
1	1	3	116	10	1
1	1	3	116	108	1
1	1	3	117	122	1
1	1	3	119	68	1
1	1	3	120	7	1
1	1	3	120	86	1
1	1	3	120	146	1
1	1	3	121	26	2
2	1	3	121	80	1
1	1	3	121	96	1
1	1	3	121	125	1
1	1	3	121	130	1
1	1	3	122	7	2
1	1	3	122	18	1
1	1	3	122	20	3
1	1	3	122	77	1
4	1	3	123	14	1
1	1	3	123	23	4
2	1	3	123	24	1
1	1	3	123	57	1
1	1	3	123	86	1
1	1	3	123	110	1
1	1	3	123	126	1
1	1	3	123	148	1
1	1	3	124	8	1
1	1	3	124	26	1
1	1	3	124	53	4
1	1	3	124	56	1
1	1	3	124	67	1
1	1	3	124	68	1
1	1	3	124	70	1
1	1	3	124	74	1
1	1	3	124	86	1
3	1	3	124	119	1
1	1	3	124	134	1
4	1	3	125	11	1
1	1	3	125	37	1
1	1	3	125	43	1
2	1	3	125	53	1
2	1	3	125	58	4
1	1	3	125	115	1
1	1	3	125	128	1
1	1	3	126	112	2
1	1	3	127	38	1
1	1	3	127	42	1
1	1	3	127	132	2
1	1	3	128	43	4
1	1	3	128	56	1
1	1	3	128	86	2
1	1	3	128	120	1
2	1	3	128	129	1
2	1	3	129	7	1
1	1	3	129	26	5
4	1	3	130	138	1
2	1	3	131	2	1
1	1	3	131	17	4
1	1	3	131	24	1
1	1	3	131	30	1
1	1	3	131	39	1
1	1	3	131	59	5
1	1	3	131	108	1
1	1	3	132	67	1
1	1	3	132	101	3
1	1	3	133	82	1
1	1	3	133	86	1
1	1	3	133	121	1
1	1	3	134	4	1
1	1	3	135	55	1
1	1	3	135	55	4
1	1	3	136	39	1
1	1	3	136	106	2
1	1	3	136	150	1
1	1	3	137	79	1
1	1	3	138	65	1
1	1	3	139	144	1
1	1	3	141	19	1
1	1	3	141	108	4
2	1	3	141	152	1
2	1	3	143	74	1
1	1	3	143	101	1
4	1	3	143	150	1
1	1	3	144	47	1
1	1	3	144	116	1
1	1	3	145	29	1
1	1	3	145	47	1
1	1	3	145	57	1
1	1	3	145	67	1
1	1	3	145	86	1
1	1	3	145	90	3
1	1	3	145	148	1
1	1	3	146	2	1
1	1	3	146	120	1
1	1	3	147	14	1
1	1	3	147	24	1
1	1	3	147	43	1
1	1	3	147	63	1
1	1	3	147	67	1
1	1	3	147	68	1
2	1	3	147	81	1
1	1	3	147	85	1
1	1	3	147	89	1
4	1	3	147	118	1
1	1	3	147	137	1
1	1	3	148	7	1
1	1	3	148	17	1
1	1	3	148	48	1
1	1	3	148	50	3
1	1	3	148	67	1
1	1	3	148	73	1
1	1	3	148	121	3
2	1	3	148	147	4
1	1	3	149	13	1
1	1	3	150	11	1
1	1	3	150	23	1
1	1	3	150	38	1
1	1	3	150	44	1
1	1	3	150	56	1
1	1	3	150	106	1
1	1	3	150	112	1
1	1	3	150	125	1
2	1	3	150	132	1
1	1	3	150	137	1
1	1	3	150	152	1
1	1	3	151	17	1
1	1	3	151	26	1
1	1	3	151	66	1
1	1	3	152	11	1
2	1	3	152	35	1
1	1	3	152	44	1
2	1	3	153	14	5
1	1	3	153	17	1
1	1	3	153	22	1
3	1	3	153	43	1
4	1	3	153	75	1
2	1	3	153	86	1
1	1	3	153	87	1
1	1	3	153	131	1
2	1	3	154	31	1
1	1	3	155	21	1
1	1	3	155	49	1
1	1	3	155	71	1
1	1	3	155	143	1
1	1	3	155	144	1
1	1	3	156	38	1
1	1	3	156	68	1
1	1	3	156	111	1
1	1	3	156	114	1
1	1	3	158	79	1
1	1	3	158	100	1
1	1	3	159	27	1
2	1	3	159	41	1
1	1	3	159	48	1
1	1	3	159	106	1
2	1	3	159	107	1
1	1	3	160	16	1
2	1	3	160	63	1
1	1	3	160	76	1
2	1	3	160	93	1
1	1	3	161	94	4
1	1	3	161	138	3
3	1	3	162	18	1
1	1	3	162	44	1
1	1	3	162	58	1
1	1	3	162	65	1
1	1	3	163	51	1
1	1	3	163	109	1
1	1	3	163	128	2
2	1	3	164	16	1
1	1	3	164	18	1
1	1	3	164	37	1
1	1	3	164	42	1
1	1	3	164	57	1
1	1	3	164	97	1
2	1	3	164	151	1
1	1	3	165	62	4
1	1	3	165	115	1
1	1	3	166	132	1
1	1	3	167	56	1
1	1	3	167	81	1
2	1	3	169	123	1
1	1	3	170	46	1
2	1	3	170	53	1
1	1	3	171	24	1
1	1	3	171	53	1
1	1	3	171	59	1
1	1	3	171	137	1
1	1	3	172	3	4
1	1	3	172	43	2
1	1	3	172	125	5
1	1	3	172	152	1
1	1	3	173	20	1
1	1	3	173	27	1
1	1	3	173	62	1
1	1	3	173	101	1
1	1	3	173	105	1
1	1	3	174	61	1
1	1	3	174	82	1
[truncated: 429,912 more rows]
