# Supplementary material for: Flexibility-tuning of dual-display DNA-encoded chemical libraries facilitates cyclic peptide ligand discovery
Source: Nat Commun. 2025 Apr 5;16:3273. doi: 10.1038/s41467-025-58507-w (PMC11972359; doi:10.1038/s41467-025-58507-w)
Supplement: Supplementary file 4 — Source Data [file 41467_2025_58507_MOESM4_ESM.zip › Source_Data_Files_Selections/Streptavidin_Sel2_1.txt]

Count	Code1	Code2	Code3	Code4	Code5
1	1	1	1	145	3
1	1	1	2	6	2
1	1	1	2	53	2
1	1	1	3	4	3
1	1	1	3	10	1
1	1	1	3	13	1
1	1	1	3	15	1
6	1	1	3	66	1
1	1	1	3	81	1
1	1	1	3	102	2
1	1	1	3	105	4
1	1	1	3	119	1
5	1	1	3	126	1
2	1	1	4	33	1
1	1	1	4	37	1
1	1	1	4	85	3
1	1	1	5	37	1
1	1	1	5	47	1
1	1	1	5	58	1
1	1	1	5	126	5
1	1	1	5	148	1
1	1	1	6	35	1
1	1	1	6	102	1
1	1	1	6	133	4
1	1	1	7	4	1
1	1	1	7	43	1
1	1	1	7	132	1
1	1	1	8	41	4
1	1	1	8	109	1
1	1	1	9	18	1
1	1	1	9	61	1
1	1	1	9	66	1
1	1	1	9	110	5
1	1	1	9	120	1
2	1	1	10	8	1
1	1	1	10	11	1
1	1	1	10	29	3
1	1	1	10	44	1
1	1	1	10	83	1
1	1	1	10	121	1
1	1	1	10	140	1
1	1	1	11	13	1
2	1	1	11	19	1
2	1	1	11	26	1
1	1	1	11	36	4
1	1	1	11	37	1
1	1	1	11	52	3
1	1	1	11	91	1
1	1	1	11	106	1
1	1	1	11	147	1
2	1	1	12	4	1
2	1	1	12	26	1
1	1	1	12	29	4
3	1	1	12	88	1
1	1	1	12	88	6
1	1	1	12	103	1
1	1	1	12	103	4
2	1	1	12	135	1
1	1	1	13	2	2
1	1	1	13	28	1
1	1	1	13	59	1
1	1	1	13	79	6
1	1	1	14	3	1
1	1	1	14	17	1
1	1	1	14	42	1
1	1	1	14	104	1
1	1	1	14	115	4
1	1	1	14	116	5
2	1	1	14	121	1
1	1	1	14	132	1
11	1	1	14	144	1
2	1	1	15	18	1
1	1	1	15	43	1
2	1	1	15	105	1
1	1	1	16	14	1
1	1	1	16	14	2
1	1	1	16	20	1
1	1	1	16	88	1
1	1	1	16	109	2
1	1	1	16	147	1
2	1	1	17	8	4
1	1	1	17	31	1
1	1	1	17	42	4
1	1	1	17	45	1
3	1	1	17	61	1
1	1	1	17	106	5
1	1	1	17	120	1
1	1	1	17	131	2
1	1	1	17	135	1
1	1	1	17	144	2
1	1	1	18	78	1
2	1	1	19	6	1
1	1	1	19	12	2
1	1	1	19	14	1
1	1	1	19	14	3
1	1	1	19	29	2
1	1	1	19	45	1
1	1	1	19	146	4
7	1	1	20	14	1
1	1	1	20	55	1
2	1	1	20	109	1
1	1	1	21	9	3
2	1	1	21	31	2
1	1	1	21	59	6
1	1	1	21	61	4
3	1	1	22	14	1
1	1	1	22	24	6
8	1	1	22	89	1
1	1	1	22	116	1
1	1	1	23	8	1
1	1	1	23	11	2
1	1	1	23	12	4
1	1	1	23	27	1
1	1	1	23	44	1
1	1	1	23	68	1
1	1	1	23	71	1
1	1	1	23	97	1
1	1	1	23	125	2
1	1	1	24	29	1
1	1	1	24	53	1
1	1	1	25	9	1
1	1	1	25	17	1
1	1	1	25	45	1
3	1	1	25	49	1
1	1	1	25	118	6
1	1	1	25	127	2
5	1	1	26	2	2
1	1	1	26	15	1
1	1	1	26	28	1
1	1	1	26	36	1
1	1	1	26	43	1
1	1	1	26	53	4
1	1	1	26	54	1
11	1	1	26	101	1
1	1	1	26	101	2
1	1	1	26	111	1
9	1	1	26	128	1
1	1	1	26	131	1
1	1	1	26	152	4
1	1	1	27	2	3
1	1	1	27	42	2
1	1	1	28	6	3
1	1	1	28	66	1
1	1	1	28	108	1
1	1	1	29	21	3
2	1	1	29	43	1
1	1	1	29	63	1
6	1	1	29	86	1
1	1	1	29	97	1
1	1	1	29	107	1
2	1	1	29	111	1
2	1	1	30	7	1
1	1	1	30	24	1
1	1	1	30	28	1
1	1	1	30	42	1
1	1	1	30	75	1
7	1	1	30	76	2
1	1	1	30	98	5
1	1	1	30	101	1
1	1	1	30	127	2
1	1	1	31	105	1
2	1	1	32	37	1
2	1	1	32	43	1
1	1	1	32	72	1
1	1	1	32	101	1
1	1	1	33	9	1
2	1	1	33	18	3
1	1	1	33	49	4
1	1	1	33	51	1
1	1	1	33	106	4
2	1	1	33	119	4
2	1	1	34	9	4
1	1	1	34	10	4
1	1	1	34	15	1
1	1	1	34	15	2
1	1	1	34	42	1
1	1	1	34	44	1
2	1	1	34	66	1
2	1	1	34	67	1
3	1	1	34	71	1
1	1	1	34	74	5
1	1	1	34	100	1
1	1	1	34	141	1
1	1	1	35	76	1
1	1	1	35	89	1
2	1	1	35	125	1
2	1	1	35	133	1
2	1	1	36	60	1
2	1	1	36	112	1
2	1	1	36	115	2
2	1	1	36	139	1
1	1	1	36	140	1
1	1	1	36	144	1
1	1	1	37	13	1
1	1	1	37	23	1
1	1	1	37	43	1
5	1	1	37	53	1
4	1	1	37	61	4
8	1	1	37	71	3
2	1	1	37	81	1
1	1	1	37	110	1
1	1	1	37	126	1
2	1	1	38	13	4
1	1	1	38	29	1
1	1	1	38	63	1
1	1	1	38	79	1
1	1	1	38	123	1
1	1	1	39	9	3
1	1	1	39	78	1
1	1	1	39	108	1
1	1	1	39	139	3
1	1	1	40	13	1
1	1	1	40	16	1
7	1	1	40	101	1
1	1	1	40	127	1
1	1	1	41	12	1
1	1	1	41	13	1
11	1	1	41	31	1
1	1	1	41	109	1
1	1	1	41	110	2
1	1	1	42	37	3
1	1	1	42	42	1
1	1	1	42	67	1
2	1	1	42	74	1
2	1	1	42	77	1
1	1	1	42	86	3
1	1	1	42	104	1
2	1	1	42	127	2
1	1	1	43	42	1
1	1	1	43	56	2
1	1	1	43	83	1
1	1	1	44	9	1
1	1	1	44	10	1
1	1	1	44	12	1
3	1	1	44	28	3
1	1	1	44	30	1
1	1	1	44	44	1
1	1	1	44	61	1
1	1	1	44	76	1
1	1	1	44	104	1
2	1	1	44	106	1
1	1	1	44	115	1
1	1	1	45	5	3
2	1	1	45	16	1
1	1	1	45	23	1
1	1	1	45	25	2
1	1	1	45	27	1
1	1	1	45	57	1
1	1	1	45	59	1
1	1	1	45	82	1
1	1	1	45	83	1
2	1	1	45	101	2
1	1	1	45	108	4
1	1	1	45	125	1
2	1	1	45	135	1
6	1	1	45	144	1
1	1	1	46	7	1
1	1	1	46	8	1
1	1	1	46	38	1
1	1	1	46	47	2
1	1	1	46	65	1
1	1	1	46	85	1
1	1	1	46	86	1
1	1	1	46	86	4
3	1	1	46	88	1
18	1	1	46	115	1
1	1	1	47	5	1
1	1	1	47	9	4
2	1	1	47	18	1
1	1	1	47	21	1
1	1	1	47	33	1
1	1	1	47	38	1
1	1	1	47	127	1
1	1	1	47	138	3
1	1	1	48	12	1
1	1	1	48	28	5
2	1	1	48	31	1
1	1	1	48	33	4
1	1	1	48	52	1
5	1	1	48	75	1
1	1	1	48	82	1
1	1	1	48	84	1
1	1	1	48	127	1
1	1	1	48	127	4
1	1	1	48	137	1
2	1	1	48	144	1
1	1	1	49	10	1
7	1	1	49	10	2
1	1	1	49	39	1
1	1	1	49	44	1
1	1	1	49	55	1
1	1	1	49	65	2
1	1	1	49	76	1
1	1	1	49	83	1
2	1	1	49	84	5
1	1	1	49	88	1
1	1	1	49	104	1
1	1	1	49	114	1
1	1	1	49	130	1
1	1	1	49	131	1
1	1	1	49	137	1
1	1	1	50	134	1
1	1	1	50	146	1
1	1	1	50	147	1
1	1	1	51	32	2
1	1	1	51	55	4
1	1	1	51	61	2
1	1	1	51	65	1
1	1	1	51	114	3
1	1	1	51	144	1
1	1	1	51	147	1
8	1	1	52	84	1
1	1	1	52	101	3
1	1	1	52	142	1
1	1	1	53	16	4
2	1	1	53	108	1
1	1	1	53	147	1
1	1	1	54	9	2
1	1	1	54	80	1
1	1	1	55	49	1
1	1	1	55	53	1
1	1	1	55	105	1
1	1	1	55	125	4
1	1	1	55	131	1
1	1	1	56	12	3
1	1	1	56	24	4
1	1	1	56	88	1
1	1	1	56	92	1
1	1	1	56	93	1
1	1	1	56	113	1
2	1	1	56	116	1
1	1	1	57	28	1
2	1	1	57	42	1
1	1	1	57	44	1
9	1	1	57	51	1
1	1	1	57	55	1
1	1	1	57	88	1
1	1	1	58	12	1
1	1	1	58	30	1
1	1	1	58	68	1
1	1	1	58	101	1
1	1	1	58	104	1
1	1	1	58	127	2
1	1	1	58	134	5
2	1	1	58	138	1
3	1	1	59	49	1
1	1	1	59	71	1
1	1	1	60	21	1
1	1	1	60	84	4
1	1	1	60	110	1
1	1	1	60	132	1
1	1	1	61	12	1
1	1	1	61	66	1
1	1	1	61	105	1
1	1	1	61	107	1
1	1	1	61	138	1
1	1	1	62	11	2
1	1	1	62	21	1
1	1	1	62	30	1
1	1	1	62	39	3
1	1	1	62	82	1
2	1	1	62	120	1
1	1	1	62	152	1
2	1	1	63	11	1
1	1	1	63	12	3
2	1	1	63	42	1
1	1	1	63	58	2
1	1	1	63	71	3
4	1	1	63	100	1
1	1	1	63	115	2
1	1	1	63	125	1
1	1	1	63	144	1
8	1	1	64	7	1
1	1	1	64	43	1
1	1	1	64	55	1
1	1	1	64	56	4
1	1	1	64	83	3
1	1	1	64	85	1
1	1	1	64	147	1
1	1	1	65	43	1
1	1	1	65	101	1
1	1	1	65	121	2
1	1	1	66	40	1
1	1	1	66	41	1
1	1	1	66	45	1
1	1	1	66	56	1
1	1	1	66	91	1
2	1	1	66	103	1
3	1	1	66	103	3
3	1	1	66	108	2
1	1	1	66	115	2
2	1	1	66	145	1
1	1	1	67	18	1
1	1	1	67	42	2
1	1	1	67	66	1
1	1	1	67	68	1
1	1	1	67	74	1
1	1	1	67	106	1
1	1	1	67	117	1
1	1	1	67	133	4
1	1	1	67	133	6
1	1	1	67	137	1
1	1	1	68	131	1
1	1	1	69	3	1
2	1	1	69	24	1
1	1	1	69	56	1
1	1	1	69	59	1
1	1	1	69	80	1
1	1	1	69	127	6
1	1	1	70	11	1
1	1	1	70	33	5
1	1	1	70	89	4
1	1	1	70	150	1
1	1	1	71	14	1
1	1	1	71	43	6
1	1	1	71	57	4
1	1	1	71	73	4
1	1	1	72	6	1
1	1	1	72	8	1
1	1	1	72	21	1
1	1	1	72	53	2
1	1	1	72	78	4
1	1	1	72	92	1
8	1	1	72	101	4
1	1	1	72	107	1
1	1	1	72	113	1
1	1	1	72	127	3
20	1	1	72	128	1
1	1	1	72	129	1
1	1	1	72	132	1
1	1	1	72	143	1
1	1	1	73	1	1
5	1	1	73	68	2
1	1	1	73	73	5
1	1	1	73	74	1
2	1	1	73	83	6
1	1	1	73	91	1
1	1	1	73	93	2
1	1	1	73	100	1
1	1	1	73	106	3
2	1	1	73	112	1
2	1	1	73	117	1
1	1	1	74	9	1
1	1	1	74	10	1
1	1	1	74	11	1
1	1	1	74	12	1
1	1	1	74	27	2
6	1	1	74	28	1
1	1	1	74	53	1
2	1	1	74	58	1
1	1	1	74	65	1
2	1	1	74	77	1
1	1	1	74	79	3
1	1	1	74	116	1
1	1	1	74	120	1
6	1	1	74	125	1
1	1	1	75	18	4
1	1	1	75	25	3
1	1	1	75	29	1
1	1	1	75	47	2
8	1	1	75	74	1
1	1	1	75	100	2
1	1	1	75	104	4
1	1	1	75	133	1
1	1	1	76	2	1
1	1	1	76	14	1
1	1	1	76	36	1
1	1	1	76	59	2
3	1	1	76	62	1
1	1	1	76	100	1
1	1	1	76	101	3
1	1	1	76	119	4
1	1	1	77	12	1
1	1	1	77	23	1
2	1	1	77	35	1
1	1	1	77	74	1
13	1	1	77	81	1
1	1	1	77	103	1
2	1	1	77	131	1
1	1	1	77	142	1
1	1	1	77	144	1
2	1	1	78	13	4
1	1	1	78	18	1
1	1	1	78	34	5
1	1	1	78	55	1
1	1	1	78	96	1
1	1	1	78	98	1
1	1	1	78	107	1
1	1	1	78	143	4
1	1	1	78	143	5
2	1	1	78	144	1
1	1	1	78	147	1
2	1	1	78	150	1
2	1	1	78	152	3
1	1	1	79	18	2
1	1	1	79	45	4
1	1	1	79	56	1
1	1	1	79	57	1
1	1	1	79	92	1
1	1	1	79	104	3
1	1	1	80	14	1
2	1	1	80	29	5
1	1	1	80	33	4
1	1	1	80	52	3
1	1	1	80	61	1
1	1	1	80	93	2
3	1	1	81	12	1
1	1	1	81	38	1
1	1	1	81	61	1
1	1	1	81	69	1
5	1	1	81	69	4
1	1	1	81	69	5
1	1	1	81	91	1
1	1	1	81	127	1
2	1	1	81	136	1
1	1	1	81	139	1
1	1	1	81	150	1
1	1	1	82	9	2
1	1	1	82	10	1
1	1	1	82	14	1
1	1	1	82	17	4
1	1	1	82	24	2
1	1	1	82	28	1
2	1	1	82	67	1
6	1	1	82	72	1
2	1	1	82	74	1
1	1	1	82	81	1
1	1	1	82	92	1
1	1	1	82	140	1
1	1	1	82	144	1
1	1	1	82	149	4
1	1	1	83	19	1
1	1	1	83	20	1
5	1	1	83	20	3
1	1	1	83	63	1
1	1	1	83	83	1
1	1	1	83	85	2
2	1	1	83	88	4
1	1	1	83	95	1
1	1	1	83	107	6
1	1	1	84	34	1
2	1	1	84	43	1
1	1	1	84	71	4
1	1	1	86	8	3
1	1	1	86	23	4
1	1	1	86	33	1
1	1	1	86	86	4
1	1	1	86	98	2
1	1	1	86	105	1
1	1	1	86	109	1
2	1	1	86	148	3
1	1	1	87	22	6
1	1	1	87	46	2
1	1	1	87	47	1
1	1	1	88	35	1
1	1	1	88	61	1
1	1	1	88	64	1
1	1	1	88	107	1
13	1	1	89	37	1
2	1	1	89	37	2
1	1	1	89	38	1
1	1	1	89	75	1
1	1	1	89	127	2
1	1	1	89	145	2
1	1	1	90	26	1
2	1	1	90	26	4
1	1	1	90	26	5
1	1	1	90	30	1
1	1	1	90	32	6
2	1	1	90	48	4
1	1	1	90	52	1
1	1	1	90	56	1
1	1	1	90	141	5
2	1	1	91	26	1
2	1	1	91	45	1
12	1	1	91	122	1
1	1	1	91	132	2
1	1	1	92	20	2
1	1	1	92	67	1
1	1	1	92	69	1
4	1	1	92	87	1
1	1	1	92	100	2
1	1	1	93	48	1
1	1	1	93	102	6
1	1	1	93	107	1
1	1	1	94	42	1
2	1	1	94	66	1
1	1	1	94	111	2
1	1	1	94	127	1
1	1	1	94	134	1
9	1	1	95	15	1
2	1	1	95	66	1
10	1	1	95	88	1
1	1	1	95	112	2
1	1	1	95	116	1
1	1	1	95	118	1
1	1	1	95	122	1
4	1	1	95	144	1
1	1	1	96	29	1
2	1	1	96	59	1
1	1	1	96	83	2
11	1	1	96	103	1
1	1	1	98	9	1
1	1	1	98	61	1
1	1	1	98	63	5
1	1	1	98	112	1
1	1	1	98	125	1
2	1	1	98	141	4
1	1	1	98	145	5
1	1	1	99	16	4
2	1	1	99	34	1
1	1	1	99	49	1
1	1	1	99	105	3
3	1	1	99	120	2
7	1	1	100	29	1
2	1	1	100	39	3
1	1	1	100	42	1
1	1	1	100	62	1
1	1	1	100	82	1
3	1	1	100	83	1
2	1	1	100	106	1
1	1	1	100	151	1
1	1	1	101	146	1
1	1	1	102	46	1
1	1	1	102	52	1
3	1	1	102	65	1
5	1	1	102	117	1
1	1	1	103	26	1
1	1	1	103	107	1
1	1	1	104	8	1
1	1	1	104	39	2
1	1	1	104	43	2
1	1	1	104	49	1
1	1	1	104	54	4
1	1	1	104	59	1
1	1	1	104	123	3
2	1	1	105	66	1
2	1	1	105	126	1
1	1	1	106	2	3
1	1	1	106	7	1
1	1	1	106	17	1
1	1	1	106	24	1
1	1	1	106	35	6
7	1	1	106	58	1
1	1	1	106	85	1
2	1	1	106	102	1
1	1	1	106	110	1
1	1	1	106	125	4
1	1	1	106	150	1
1	1	1	107	21	1
2	1	1	107	112	1
1	1	1	108	20	1
1	1	1	108	21	1
4	1	1	108	152	2
1	1	1	109	36	4
1	1	1	109	104	3
2	1	1	109	112	1
2	1	1	109	121	1
1	1	1	109	138	3
1	1	1	110	27	1
1	1	1	110	37	1
2	1	1	110	47	1
1	1	1	110	72	1
1	1	1	110	110	1
1	1	1	110	118	2
1	1	1	111	51	1
1	1	1	111	141	1
4	1	1	111	141	3
1	1	1	112	3	4
4	1	1	112	8	1
1	1	1	112	11	1
1	1	1	112	17	2
1	1	1	112	20	2
2	1	1	112	29	4
1	1	1	112	37	1
1	1	1	112	48	2
1	1	1	112	52	1
2	1	1	112	57	1
1	1	1	112	71	1
5	1	1	112	79	1
1	1	1	112	81	1
1	1	1	112	82	1
2	1	1	112	109	1
1	1	1	113	26	5
1	1	1	113	87	1
1	1	1	114	10	1
1	1	1	114	13	3
1	1	1	114	14	1
1	1	1	114	20	1
1	1	1	114	21	1
1	1	1	114	71	1
2	1	1	114	74	1
1	1	1	114	113	1
2	1	1	114	133	1
1	1	1	115	27	2
2	1	1	115	45	4
1	1	1	115	47	1
1	1	1	115	51	1
1	1	1	115	53	2
1	1	1	116	37	1
12	1	1	116	60	1
1	1	1	116	131	1
1	1	1	117	46	1
1	1	1	117	56	1
1	1	1	117	71	1
1	1	1	117	97	1
1	1	1	118	22	1
2	1	1	118	48	1
2	1	1	118	68	1
1	1	1	118	68	5
1	1	1	118	118	3
1	1	1	118	120	3
6	1	1	118	123	1
1	1	1	118	123	4
1	1	1	119	9	1
2	1	1	119	9	5
1	1	1	119	32	1
1	1	1	119	57	4
1	1	1	119	75	5
2	1	1	119	120	1
1	1	1	120	63	1
1	1	1	120	94	1
1	1	1	120	101	4
1	1	1	121	9	1
1	1	1	121	21	5
6	1	1	121	28	1
1	1	1	121	96	1
1	1	1	121	112	1
1	1	1	121	119	1
2	1	1	121	125	1
2	1	1	121	149	1
2	1	1	122	5	1
1	1	1	122	14	4
1	1	1	122	27	5
2	1	1	122	89	3
1	1	1	122	96	1
1	1	1	122	103	1
1	1	1	122	114	1
7	1	1	122	149	1
1	1	1	123	8	1
2	1	1	123	48	1
1	1	1	123	75	1
1	1	1	123	88	4
1	1	1	123	137	2
2	1	1	123	149	1
1	1	1	124	6	5
1	1	1	124	23	1
1	1	1	124	60	3
9	1	1	124	82	1
1	1	1	124	89	1
1	1	1	124	101	5
1	1	1	124	107	1
2	1	1	124	111	1
1	1	1	124	120	1
1	1	1	124	133	5
1	1	1	125	4	3
1	1	1	125	32	1
1	1	1	125	37	3
2	1	1	125	43	1
1	1	1	125	77	1
8	1	1	125	82	1
1	1	1	125	89	1
7	1	1	125	101	1
1	1	1	125	103	1
1	1	1	125	115	1
2	1	1	125	133	5
1	1	1	125	149	1
1	1	1	126	64	1
1	1	1	126	88	1
1	1	1	126	110	3
2	1	1	126	128	1
1	1	1	127	36	3
1	1	1	127	42	1
1	1	1	127	100	1
1	1	1	127	102	2
1	1	1	127	118	1
1	1	1	127	147	1
1	1	1	128	32	3
1	1	1	128	70	1
1	1	1	128	143	1
1	1	1	129	27	4
1	1	1	129	39	5
1	1	1	129	122	1
1	1	1	129	152	1
1	1	1	130	6	1
1	1	1	130	7	1
1	1	1	130	72	1
1	1	1	130	83	1
1	1	1	130	85	1
2	1	1	130	122	1
1	1	1	131	13	1
1	1	1	131	26	1
2	1	1	131	39	1
1	1	1	131	54	1
2	1	1	131	76	5
1	1	1	131	110	1
1	1	1	131	139	2
4	1	1	131	140	1
4	1	1	132	30	1
1	1	1	132	46	4
1	1	1	132	47	1
1	1	1	132	152	1
1	1	1	133	6	1
1	1	1	133	97	4
1	1	1	134	33	1
1	1	1	134	49	1
1	1	1	134	91	1
1	1	1	136	38	1
2	1	1	136	55	1
1	1	1	136	62	1
6	1	1	136	62	4
2	1	1	136	68	1
1	1	1	136	87	1
1	1	1	136	137	1
1	1	1	136	144	5
1	1	1	136	145	3
1	1	1	136	152	2
1	1	1	138	4	3
1	1	1	138	37	5
1	1	1	138	41	1
1	1	1	138	75	1
1	1	1	138	82	1
1	1	1	138	86	1
1	1	1	138	126	1
1	1	1	139	4	1
1	1	1	139	8	1
1	1	1	139	37	1
1	1	1	139	42	1
1	1	1	139	61	1
1	1	1	139	70	1
1	1	1	139	71	1
17	1	1	139	82	1
1	1	1	139	90	1
1	1	1	139	91	6
1	1	1	139	101	1
1	1	1	140	1	3
1	1	1	140	13	4
1	1	1	140	25	2
1	1	1	140	32	1
1	1	1	140	45	1
6	1	1	140	67	1
1	1	1	140	91	1
1	1	1	140	123	1
1	1	1	140	152	2
1	1	1	141	11	2
2	1	1	141	32	2
3	1	1	141	35	6
1	1	1	141	59	1
2	1	1	142	4	1
1	1	1	142	42	1
2	1	1	142	76	1
2	1	1	143	10	1
1	1	1	143	92	1
1	1	1	143	101	1
1	1	1	143	141	4
1	1	1	144	3	1
1	1	1	144	85	1
1	1	1	144	91	1
1	1	1	144	95	1
2	1	1	145	3	4
1	1	1	145	18	3
1	1	1	145	19	1
2	1	1	145	26	1
1	1	1	145	33	3
1	1	1	145	42	3
1	1	1	145	51	1
1	1	1	145	71	4
1	1	1	145	74	1
1	1	1	145	114	1
1	1	1	145	122	1
1	1	1	145	132	1
1	1	1	145	152	1
1	1	1	146	43	1
1	1	1	146	69	4
1	1	1	146	92	1
5	1	1	146	151	1
1	1	1	147	43	3
1	1	1	147	120	1
2	1	1	147	152	1
1	1	1	148	33	1
1	1	1	148	40	2
1	1	1	148	57	1
2	1	1	148	76	1
2	1	1	149	20	1
7	1	1	149	46	3
2	1	1	149	112	1
1	1	1	149	127	1
1	1	1	150	36	1
1	1	1	150	36	3
1	1	1	150	38	1
1	1	1	150	38	3
1	1	1	150	55	1
1	1	1	150	60	1
1	1	1	150	72	1
1	1	1	150	103	2
1	1	1	150	127	1
12	1	1	150	132	1
1	1	1	150	146	1
1	1	1	150	149	3
1	1	1	151	4	1
1	1	1	151	13	1
1	1	1	151	47	1
1	1	1	151	74	1
1	1	1	151	137	1
1	1	1	152	4	1
1	1	1	153	18	1
1	1	1	153	39	3
1	1	1	153	57	1
7	1	1	153	75	1
1	1	1	154	10	4
1	1	1	154	20	1
1	1	1	154	21	2
2	1	1	154	22	5
1	1	1	154	26	1
3	1	1	154	84	1
1	1	1	154	144	1
1	1	1	155	31	3
2	1	1	155	63	3
1	1	1	156	18	3
1	1	1	156	28	3
1	1	1	156	51	1
2	1	1	156	145	1
1	1	1	157	79	2
1	1	1	157	134	1
1	1	1	158	10	1
1	1	1	158	13	3
1	1	1	158	39	1
1	1	1	158	44	1
1	1	1	158	57	1
1	1	1	158	112	1
1	1	1	158	113	1
5	1	1	158	119	2
1	1	1	158	134	1
1	1	1	158	139	1
1	1	1	159	20	1
1	1	1	159	23	1
2	1	1	159	44	1
1	1	1	159	68	1
1	1	1	160	32	3
1	1	1	160	39	1
1	1	1	160	42	1
1	1	1	160	114	4
3	1	1	160	120	1
1	1	1	160	126	2
2	1	1	161	7	1
1	1	1	161	32	1
1	1	1	161	62	1
1	1	1	161	121	2
8	1	1	162	35	1
1	1	1	162	56	1
1	1	1	162	70	4
1	1	1	162	81	5
1	1	1	162	86	2
1	1	1	162	106	1
1	1	1	162	115	1
1	1	1	163	146	3
2	1	1	164	16	1
1	1	1	164	18	4
2	1	1	164	62	1
1	1	1	164	125	1
4	1	1	164	150	4
1	1	1	165	19	1
1	1	1	165	28	2
1	1	1	165	66	2
1	1	1	165	93	2
2	1	1	165	125	1
4	1	1	166	124	4
1	1	1	167	18	4
1	1	1	167	65	1
4	1	1	167	73	1
3	1	1	167	93	6
1	1	1	168	16	4
6	1	1	168	122	1
1	1	1	168	123	1
7	1	1	169	23	1
1	1	1	169	23	3
2	1	1	169	96	5
2	1	1	169	137	1
1	1	1	170	5	1
1	1	1	170	151	3
1	1	1	171	9	4
1	1	1	171	30	4
2	1	1	171	84	1
1	1	1	171	88	1
1	1	1	171	100	4
1	1	1	171	137	3
1	1	1	172	6	3
1	1	1	172	12	5
1	1	1	172	17	1
1	1	1	172	24	1
1	1	1	172	26	5
1	1	1	172	37	1
1	1	1	172	37	4
1	1	1	172	39	2
1	1	1	172	65	1
3	1	1	172	114	1
1	1	1	172	123	1
1	1	1	172	137	4
1	1	1	173	13	1
1	1	1	173	71	4
2	1	1	174	21	1
1	1	1	174	28	1
1	1	1	174	67	1
2	1	1	174	121	1
1	1	1	175	29	1
1	1	2	1	67	1
10	1	2	1	84	1
1	1	2	1	110	1
1	1	2	1	112	1
8	1	2	1	117	2
1	1	2	1	117	4
1	1	2	2	14	1
1	1	2	2	21	1
1	1	2	2	28	1
3	1	2	2	33	2
1	1	2	2	46	1
2	1	2	2	76	1
12	1	2	2	96	1
1	1	2	2	118	6
2	1	2	2	145	1
1	1	2	2	152	5
1	1	2	3	11	1
1	1	2	3	23	1
1	1	2	3	33	5
1	1	2	3	36	4
1	1	2	3	39	1
2	1	2	3	96	1
1	1	2	3	100	1
3	1	2	3	100	3
1	1	2	3	118	1
1	1	2	3	119	1
8	1	2	3	120	1
2	1	2	3	125	1
1	1	2	4	24	1
2	1	2	4	39	1
6	1	2	4	92	2
2	1	2	4	112	1
3	1	2	5	45	1
5	1	2	5	46	4
2	1	2	5	100	1
1	1	2	5	123	2
1	1	2	6	8	1
1	1	2	6	111	3
1	1	2	6	112	1
3	1	2	7	3	3
1	1	2	7	27	3
1	1	2	7	116	1
1	1	2	7	121	1
6	1	2	7	142	1
1	1	2	8	29	1
4	1	2	8	61	2
1	1	2	8	82	1
1	1	2	9	12	1
1	1	2	9	12	4
1	1	2	9	16	1
1	1	2	9	21	5
1	1	2	9	39	4
1	1	2	9	67	5
1	1	2	9	97	5
1	1	2	9	107	3
1	1	2	9	136	5
2	1	2	10	12	1
2	1	2	10	13	1
1	1	2	10	19	1
1	1	2	10	28	3
1	1	2	10	35	1
7	1	2	10	35	3
1	1	2	10	55	1
5	1	2	10	58	3
1	1	2	10	59	2
1	1	2	10	88	1
1	1	2	10	120	1
1	1	2	10	131	1
1	1	2	10	137	1
1	1	2	11	34	1
1	1	2	11	43	5
1	1	2	11	51	1
1	1	2	11	71	1
1	1	2	11	91	1
2	1	2	11	151	1
1	1	2	12	7	3
1	1	2	12	21	1
1	1	2	12	103	1
1	1	2	12	151	1
1	1	2	13	49	1
1	1	2	13	54	3
1	1	2	13	74	1
1	1	2	13	88	4
2	1	2	13	96	1
1	1	2	13	121	1
1	1	2	13	123	1
1	1	2	13	131	2
1	1	2	13	142	5
1	1	2	14	13	4
2	1	2	14	64	1
1	1	2	14	106	5
3	1	2	14	108	4
1	1	2	14	137	1
1	1	2	14	146	1
1	1	2	15	11	5
1	1	2	15	56	1
2	1	2	15	62	4
1	1	2	15	108	4
1	1	2	15	115	1
1	1	2	15	146	1
1	1	2	16	5	1
1	1	2	16	102	3
2	1	2	16	103	1
1	1	2	17	20	2
1	1	2	17	27	5
1	1	2	17	32	1
1	1	2	17	45	1
1	1	2	17	81	1
1	1	2	18	81	1
1	1	2	18	91	3
1	1	2	19	14	3
1	1	2	19	104	1
1	1	2	20	2	1
1	1	2	20	4	1
1	1	2	20	32	1
2	1	2	20	40	1
4	1	2	20	40	2
1	1	2	20	51	1
2	1	2	20	60	1
2	1	2	20	66	1
1	1	2	20	73	1
1	1	2	20	82	1
1	1	2	21	44	2
1	1	2	21	110	1
1	1	2	22	2	2
1	1	2	22	2	6
1	1	2	22	6	1
1	1	2	22	30	6
2	1	2	22	39	1
1	1	2	22	61	1
1	1	2	22	72	1
1	1	2	22	76	2
1	1	2	22	97	1
6	1	2	22	111	1
1	1	2	22	128	3
1	1	2	23	1	1
3	1	2	23	1	3
1	1	2	23	11	2
1	1	2	23	19	1
2	1	2	23	32	1
1	1	2	23	75	1
1	1	2	23	76	1
2	1	2	23	81	5
1	1	2	23	90	3
2	1	2	23	92	1
2	1	2	23	108	3
1	1	2	23	133	1
2	1	2	24	42	1
1	1	2	24	48	1
2	1	2	24	86	1
1	1	2	24	101	1
1	1	2	24	146	2
1	1	2	24	152	3
1	1	2	25	2	5
2	1	2	25	32	1
1	1	2	25	53	2
1	1	2	25	58	1
1	1	2	25	107	3
1	1	2	25	122	1
1	1	2	25	130	1
1	1	2	25	139	1
19	1	2	26	5	1
1	1	2	26	12	4
1	1	2	26	29	1
1	1	2	26	38	1
1	1	2	26	119	1
1	1	2	26	125	1
1	1	2	26	126	2
1	1	2	28	37	1
2	1	2	28	75	1
1	1	2	29	7	1
1	1	2	29	15	3
1	1	2	29	46	1
2	1	2	29	81	1
2	1	2	29	81	5
1	1	2	29	100	1
1	1	2	29	107	1
1	1	2	29	139	1
1	1	2	30	8	4
1	1	2	30	14	1
1	1	2	30	49	1
1	1	2	30	55	1
1	1	2	30	69	1
1	1	2	30	140	1
1	1	2	30	145	1
1	1	2	31	10	1
1	1	2	31	34	1
1	1	2	31	70	1
1	1	2	31	83	1
2	1	2	31	124	3
2	1	2	31	144	1
2	1	2	31	144	3
1	1	2	31	152	1
1	1	2	32	55	1
1	1	2	32	81	1
1	1	2	32	92	1
1	1	2	32	138	5
1	1	2	32	149	1
2	1	2	32	151	2
1	1	2	33	8	1
4	1	2	33	24	1
1	1	2	33	49	1
1	1	2	33	49	6
1	1	2	33	84	1
2	1	2	33	101	1
1	1	2	33	137	4
1	1	2	34	15	3
6	1	2	34	49	1
1	1	2	34	71	4
1	1	2	34	81	1
1	1	2	34	82	1
1	1	2	34	96	1
1	1	2	34	112	2
2	1	2	34	135	3
1	1	2	35	9	4
1	1	2	35	24	1
1	1	2	35	45	5
1	1	2	35	49	1
1	1	2	35	56	1
3	1	2	35	100	5
1	1	2	36	10	6
1	1	2	36	29	1
1	1	2	36	36	1
1	1	2	36	38	1
1	1	2	36	46	1
1	1	2	36	62	1
1	1	2	36	91	2
1	1	2	36	103	1
2	1	2	36	104	1
1	1	2	36	150	5
1	1	2	37	15	5
1	1	2	37	105	4
1	1	2	38	74	4
1	1	2	38	90	3
1	1	2	38	101	1
1	1	2	38	104	1
1	1	2	38	115	1
1	1	2	38	124	4
1	1	2	38	132	1
1	1	2	38	142	2
1	1	2	38	152	1
1	1	2	39	12	2
1	1	2	39	19	3
2	1	2	39	25	1
1	1	2	39	50	1
2	1	2	39	73	1
2	1	2	39	113	5
1	1	2	39	124	1
2	1	2	39	131	1
1	1	2	39	146	4
2	1	2	40	10	4
2	1	2	40	74	1
1	1	2	40	146	1
1	1	2	41	25	4
1	1	2	41	26	5
1	1	2	41	49	4
1	1	2	41	52	1
2	1	2	41	60	1
1	1	2	41	94	1
4	1	2	41	114	1
1	1	2	41	148	1
1	1	2	42	1	1
1	1	2	42	12	1
1	1	2	42	65	5
2	1	2	42	109	1
1	1	2	43	24	1
1	1	2	43	37	5
1	1	2	43	39	1
1	1	2	43	42	2
5	1	2	43	43	1
1	1	2	43	46	4
5	1	2	43	52	2
1	1	2	43	58	6
1	1	2	43	74	1
1	1	2	43	76	1
3	1	2	43	97	1
1	1	2	43	110	1
1	1	2	43	124	1
1	1	2	43	127	1
1	1	2	43	129	2
1	1	2	43	130	4
1	1	2	43	132	1
3	1	2	43	133	1
1	1	2	43	145	3
1	1	2	44	25	1
1	1	2	44	27	4
1	1	2	44	42	3
1	1	2	44	71	1
1	1	2	44	82	1
2	1	2	44	119	1
1	1	2	44	119	3
1	1	2	44	140	1
1	1	2	45	11	1
1	1	2	45	16	1
2	1	2	45	43	1
1	1	2	45	59	5
1	1	2	45	60	1
1	1	2	45	84	5
1	1	2	45	97	2
1	1	2	45	115	1
3	1	2	46	26	1
1	1	2	46	26	5
1	1	2	46	61	1
1	1	2	46	74	1
1	1	2	46	82	4
1	1	2	46	84	1
1	1	2	46	115	4
1	1	2	46	119	1
1	1	2	46	128	4
1	1	2	46	137	1
1	1	2	47	11	1
1	1	2	47	76	1
1	1	2	47	77	6
5	1	2	47	133	3
1	1	2	48	13	2
1	1	2	48	13	6
1	1	2	48	39	1
1	1	2	48	68	1
8	1	2	48	72	1
1	1	2	48	78	2
1	1	2	48	98	1
1	1	2	48	105	5
1	1	2	49	2	1
1	1	2	49	23	1
1	1	2	49	24	1
1	1	2	49	34	1
5	1	2	49	43	1
1	1	2	49	114	2
1	1	2	49	118	1
1	1	2	49	120	1
1	1	2	49	128	1
1	1	2	49	144	1
2	1	2	49	146	1
1	1	2	49	146	3
2	1	2	50	9	1
1	1	2	50	31	1
1	1	2	50	43	1
1	1	2	50	58	1
1	1	2	50	59	2
1	1	2	50	60	2
1	1	2	50	95	1
1	1	2	50	103	1
1	1	2	50	127	1
13	1	2	50	127	4
1	1	2	51	42	1
7	1	2	51	105	3
2	1	2	51	106	1
1	1	2	51	130	3
1	1	2	52	9	1
1	1	2	52	11	1
1	1	2	52	147	1
1	1	2	53	4	1
1	1	2	53	121	4
1	1	2	54	14	6
2	1	2	54	24	3
2	1	2	54	30	1
1	1	2	54	63	1
3	1	2	54	66	1
1	1	2	54	68	1
1	1	2	54	83	3
1	1	2	54	107	1
1	1	2	54	131	1
1	1	2	55	2	1
1	1	2	55	20	1
1	1	2	55	44	1
2	1	2	55	141	1
1	1	2	56	10	3
1	1	2	56	13	1
1	1	2	56	18	2
1	1	2	56	83	1
2	1	2	56	100	1
1	1	2	56	147	4
1	1	2	57	19	1
1	1	2	57	48	1
1	1	2	57	49	1
1	1	2	57	65	1
1	1	2	57	66	4
7	1	2	57	79	1
1	1	2	57	126	2
1	1	2	58	7	1
1	1	2	58	29	1
1	1	2	58	33	1
7	1	2	58	43	1
1	1	2	58	43	4
2	1	2	58	51	1
2	1	2	58	53	1
1	1	2	58	62	1
1	1	2	58	68	1
1	1	2	58	115	2
1	1	2	58	119	1
1	1	2	58	125	1
1	1	2	58	134	1
1	1	2	59	18	1
1	1	2	59	19	1
1	1	2	59	48	5
3	1	2	59	103	1
1	1	2	60	76	1
2	1	2	60	88	1
1	1	2	60	119	2
1	1	2	60	122	6
2	1	2	61	9	1
1	1	2	61	18	5
2	1	2	61	23	1
1	1	2	61	29	1
1	1	2	61	37	4
1	1	2	61	70	4
1	1	2	61	110	1
1	1	2	62	13	1
5	1	2	62	13	2
1	1	2	62	17	3
1	1	2	62	31	6
1	1	2	62	53	1
1	1	2	62	106	1
1	1	2	62	107	1
2	1	2	62	119	5
1	1	2	63	25	1
1	1	2	63	41	1
7	1	2	63	41	2
1	1	2	63	46	4
1	1	2	63	56	1
1	1	2	63	58	5
2	1	2	63	67	1
1	1	2	63	90	1
1	1	2	63	98	1
1	1	2	63	120	4
1	1	2	63	137	1
1	1	2	63	141	3
1	1	2	63	147	1
1	1	2	64	7	1
1	1	2	64	25	3
1	1	2	64	37	1
1	1	2	64	38	1
2	1	2	64	42	1
1	1	2	64	49	1
1	1	2	64	118	3
1	1	2	64	146	3
1	1	2	65	28	1
1	1	2	65	46	1
4	1	2	65	46	4
1	1	2	65	47	1
3	1	2	65	53	3
2	1	2	65	69	1
2	1	2	65	115	1
1	1	2	65	132	1
2	1	2	66	42	1
1	1	2	66	53	1
2	1	2	66	67	1
1	1	2	66	74	1
1	1	2	66	98	1
1	1	2	66	145	1
1	1	2	67	30	1
1	1	2	67	35	1
1	1	2	67	37	1
1	1	2	67	43	1
2	1	2	67	59	1
1	1	2	67	63	1
2	1	2	67	86	1
1	1	2	67	87	1
1	1	2	67	101	5
1	1	2	68	10	3
1	1	2	68	32	1
1	1	2	68	63	1
1	1	2	68	94	1
1	1	2	68	116	1
1	1	2	68	123	1
12	1	2	68	131	1
1	1	2	68	133	1
1	1	2	68	145	1
2	1	2	68	152	5
1	1	2	69	15	2
1	1	2	69	16	1
1	1	2	69	43	5
1	1	2	69	59	2
1	1	2	69	68	1
2	1	2	69	90	1
1	1	2	69	108	1
1	1	2	69	115	1
2	1	2	70	11	3
1	1	2	70	82	1
1	1	2	70	90	1
1	1	2	70	118	1
1	1	2	70	121	1
1	1	2	71	18	2
1	1	2	71	33	1
3	1	2	71	57	1
1	1	2	71	103	1
1	1	2	71	118	1
1	1	2	71	122	1
1	1	2	72	3	4
1	1	2	72	17	1
1	1	2	72	43	1
1	1	2	72	56	1
1	1	2	72	62	1
1	1	2	72	67	3
1	1	2	72	113	4
1	1	2	73	44	3
2	1	2	73	47	1
1	1	2	73	84	1
1	1	2	73	99	1
3	1	2	73	132	1
1	1	2	73	134	1
1	1	2	74	38	4
5	1	2	74	61	1
1	1	2	74	61	2
1	1	2	74	81	3
1	1	2	74	96	5
2	1	2	74	111	3
1	1	2	74	116	1
3	1	2	74	126	1
1	1	2	74	146	1
1	1	2	75	8	1
1	1	2	75	27	1
1	1	2	75	42	1
1	1	2	75	75	4
1	1	2	75	145	1
1	1	2	76	17	2
1	1	2	76	79	1
2	1	2	76	90	1
1	1	2	77	6	1
1	1	2	77	14	2
2	1	2	77	15	1
1	1	2	77	21	1
1	1	2	77	24	1
1	1	2	77	68	3
1	1	2	77	120	1
1	1	2	77	129	1
1	1	2	77	133	1
1	1	2	77	133	2
1	1	2	77	144	1
1	1	2	78	3	1
5	1	2	78	11	1
1	1	2	78	13	1
1	1	2	78	34	1
1	1	2	78	54	1
1	1	2	78	58	1
1	1	2	78	82	3
1	1	2	78	105	1
1	1	2	78	111	4
1	1	2	79	35	1
2	1	2	79	59	1
1	1	2	79	61	1
1	1	2	79	115	1
1	1	2	79	139	3
1	1	2	79	144	1
1	1	2	80	9	1
1	1	2	80	47	5
1	1	2	80	79	3
1	1	2	80	92	1
1	1	2	80	123	2
7	1	2	81	8	2
1	1	2	81	12	1
1	1	2	81	15	1
1	1	2	81	19	1
1	1	2	81	57	1
1	1	2	81	60	4
1	1	2	81	79	1
1	1	2	81	106	1
1	1	2	81	121	1
1	1	2	81	123	1
1	1	2	81	137	1
1	1	2	82	20	1
1	1	2	82	26	6
1	1	2	82	36	1
1	1	2	82	55	3
1	1	2	82	118	1
1	1	2	82	118	2
8	1	2	82	118	4
1	1	2	82	126	1
1	1	2	82	127	1
1	1	2	83	3	1
1	1	2	83	19	1
1	1	2	83	22	1
1	1	2	83	23	5
2	1	2	83	28	1
1	1	2	83	65	3
1	1	2	83	105	1
5	1	2	83	134	5
1	1	2	84	7	1
1	1	2	84	29	1
1	1	2	84	44	1
1	1	2	84	76	1
1	1	2	84	107	1
1	1	2	84	143	1
1	1	2	85	4	1
1	1	2	85	73	1
1	1	2	85	111	1
1	1	2	85	117	4
1	1	2	85	126	3
1	1	2	85	150	1
6	1	2	87	11	1
1	1	2	87	76	1
1	1	2	88	128	2
1	1	2	88	139	1
2	1	2	88	143	1
1	1	2	89	7	1
1	1	2	90	28	1
1	1	2	91	15	1
2	1	2	91	33	1
5	1	2	91	65	1
1	1	2	91	73	1
2	1	2	91	120	1
2	1	2	91	123	1
1	1	2	91	139	1
7	1	2	91	146	1
1	1	2	92	12	1
1	1	2	92	14	1
1	1	2	92	61	2
1	1	2	92	81	1
1	1	2	92	105	4
1	1	2	92	119	1
1	1	2	92	127	6
1	1	2	93	10	1
1	1	2	93	13	1
3	1	2	93	15	4
9	1	2	93	58	1
1	1	2	93	58	5
1	1	2	93	134	4
1	1	2	94	37	1
1	1	2	95	10	1
1	1	2	95	24	1
1	1	2	95	56	1
1	1	2	95	66	1
2	1	2	96	7	1
1	1	2	96	10	5
1	1	2	96	11	1
1	1	2	96	21	1
1	1	2	96	25	1
2	1	2	96	42	1
1	1	2	96	43	4
1	1	2	96	55	1
3	1	2	96	64	4
1	1	2	96	92	1
1	1	2	96	98	1
1	1	2	98	21	1
1	1	2	98	99	1
1	1	2	98	128	1
1	1	2	98	132	1
1	1	2	99	14	3
1	1	2	99	20	2
1	1	2	99	25	1
1	1	2	99	30	4
1	1	2	99	65	1
6	1	2	99	71	5
1	1	2	99	120	1
3	1	2	99	133	1
1	1	2	99	133	3
1	1	2	99	134	4
2	1	2	99	146	1
1	1	2	100	37	1
1	1	2	100	41	1
1	1	2	100	51	1
1	1	2	100	110	1
1	1	2	100	121	1
1	1	2	100	144	1
1	1	2	100	146	1
2	1	2	101	76	1
2	1	2	102	6	1
1	1	2	102	85	3
2	1	2	102	112	1
1	1	2	103	3	1
1	1	2	103	56	1
1	1	2	103	59	5
1	1	2	104	1	1
1	1	2	104	17	1
1	1	2	104	22	1
1	1	2	104	51	1
1	1	2	104	54	1
2	1	2	104	54	4
1	1	2	104	83	1
1	1	2	104	110	1
1	1	2	104	147	1
1	1	2	104	151	1
6	1	2	105	7	6
1	1	2	105	10	1
1	1	2	105	11	1
1	1	2	105	84	1
1	1	2	105	148	5
1	1	2	106	11	1
1	1	2	106	12	3
1	1	2	106	20	1
11	1	2	106	33	1
1	1	2	106	33	2
2	1	2	106	33	3
8	1	2	106	41	1
1	1	2	106	60	1
1	1	2	106	105	1
1	1	2	106	116	2
1	1	2	106	118	1
1	1	2	106	120	1
1	1	2	106	121	5
1	1	2	107	29	1
1	1	2	107	39	1
1	1	2	107	43	1
4	1	2	107	48	6
1	1	2	107	53	1
1	1	2	107	57	6
1	1	2	107	62	3
1	1	2	107	107	3
1	1	2	107	122	1
1	1	2	107	125	1
1	1	2	108	27	1
1	1	2	108	118	5
1	1	2	109	65	1
1	1	2	109	76	1
1	1	2	109	84	1
1	1	2	109	88	4
1	1	2	109	106	1
1	1	2	109	129	3
1	1	2	109	144	1
1	1	2	109	149	3
3	1	2	110	26	2
2	1	2	110	53	1
1	1	2	110	96	1
4	1	2	110	100	2
8	1	2	110	112	1
5	1	2	111	22	1
1	1	2	111	82	1
1	1	2	111	89	1
1	1	2	111	110	1
1	1	2	111	110	2
1	1	2	112	3	1
1	1	2	112	7	3
1	1	2	112	9	1
2	1	2	112	47	3
3	1	2	112	49	1
1	1	2	112	70	1
1	1	2	112	131	1
1	1	2	112	140	1
1	1	2	112	143	4
3	1	2	113	43	1
1	1	2	113	95	1
1	1	2	113	110	1
1	1	2	114	3	1
1	1	2	114	8	1
4	1	2	114	11	1
2	1	2	114	37	1
1	1	2	114	63	5
2	1	2	114	70	2
2	1	2	114	84	1
1	1	2	114	97	1
1	1	2	114	145	3
1	1	2	116	21	1
1	1	2	116	42	1
1	1	2	116	74	1
1	1	2	116	81	1
1	1	2	116	147	1
2	1	2	117	61	1
1	1	2	117	70	1
2	1	2	117	81	1
3	1	2	117	82	1
1	1	2	117	113	3
2	1	2	117	116	1
1	1	2	118	42	3
1	1	2	118	75	1
1	1	2	118	133	3
2	1	2	119	25	4
2	1	2	119	41	3
1	1	2	119	84	2
1	1	2	120	51	1
1	1	2	120	83	1
1	1	2	121	7	1
3	1	2	121	9	1
1	1	2	121	15	5
5	1	2	121	32	1
2	1	2	121	35	1
1	1	2	121	55	4
1	1	2	121	63	1
1	1	2	121	74	1
1	1	2	121	82	1
1	1	2	121	103	1
2	1	2	122	1	1
2	1	2	122	42	1
1	1	2	122	49	4
2	1	2	122	57	3
1	1	2	122	72	1
1	1	2	122	133	4
2	1	2	123	24	1
1	1	2	123	29	6
2	1	2	123	39	1
1	1	2	123	53	1
1	1	2	123	57	1
1	1	2	123	67	1
1	1	2	123	90	1
1	1	2	123	96	1
7	1	2	124	3	1
1	1	2	124	3	2
1	1	2	124	19	1
1	1	2	124	36	1
1	1	2	124	43	1
1	1	2	124	54	1
1	1	2	124	69	1
3	1	2	124	69	3
1	1	2	124	74	1
1	1	2	124	106	1
1	1	2	124	112	4
1	1	2	124	142	1
1	1	2	124	143	1
6	1	2	125	6	1
1	1	2	125	22	1
1	1	2	125	28	1
1	1	2	125	30	1
1	1	2	125	39	4
1	1	2	125	45	1
1	1	2	125	76	1
1	1	2	125	78	1
1	1	2	125	97	1
1	1	2	126	9	1
3	1	2	126	88	1
2	1	2	126	88	5
3	1	2	126	104	5
1	1	2	126	118	1
1	1	2	127	3	4
1	1	2	127	6	1
1	1	2	127	14	1
1	1	2	127	36	4
1	1	2	127	40	5
1	1	2	127	43	1
1	1	2	127	46	1
1	1	2	127	52	1
1	1	2	127	53	1
1	1	2	127	91	1
1	1	2	127	100	1
5	1	2	127	130	1
1	1	2	127	140	1
1	1	2	128	29	1
2	1	2	128	61	1
1	1	2	128	61	2
1	1	2	128	92	1
1	1	2	128	97	1
1	1	2	128	117	1
1	1	2	128	141	4
1	1	2	128	146	1
1	1	2	129	52	1
1	1	2	129	135	3
1	1	2	130	26	1
1	1	2	130	33	1
1	1	2	130	52	1
1	1	2	130	57	4
1	1	2	130	58	1
2	1	2	130	79	4
1	1	2	130	88	1
1	1	2	130	124	1
1	1	2	130	132	1
2	1	2	130	150	1
1	1	2	131	130	1
1	1	2	132	24	1
1	1	2	132	42	1
1	1	2	132	81	1
1	1	2	132	123	1
1	1	2	133	45	1
2	1	2	133	70	1
1	1	2	134	7	3
1	1	2	134	7	5
1	1	2	134	18	1
1	1	2	134	29	2
1	1	2	134	49	3
1	1	2	134	55	1
2	1	2	134	62	5
1	1	2	134	73	1
1	1	2	134	86	1
1	1	2	134	98	1
2	1	2	134	116	2
2	1	2	134	123	1
1	1	2	135	148	1
1	1	2	136	2	4
2	1	2	136	8	6
1	1	2	136	12	4
1	1	2	136	15	1
3	1	2	136	17	5
1	1	2	136	20	1
1	1	2	136	20	4
1	1	2	136	28	6
1	1	2	136	33	1
1	1	2	136	37	1
1	1	2	136	37	3
1	1	2	136	44	2
1	1	2	136	51	1
6	1	2	136	83	2
1	1	2	136	98	1
2	1	2	136	105	1
1	1	2	136	109	1
8	1	2	136	114	1
4	1	2	136	116	1
1	1	2	136	121	1
1	1	2	136	132	4
1	1	2	136	135	1
14	1	2	136	137	1
1	1	2	136	143	3
2	1	2	137	108	2
2	1	2	138	56	1
1	1	2	138	137	1
1	1	2	139	15	3
1	1	2	139	34	4
1	1	2	139	79	1
6	1	2	139	83	6
1	1	2	139	119	1
2	1	2	139	134	1
1	1	2	140	8	1
1	1	2	140	18	1
1	1	2	140	52	1
1	1	2	140	82	1
3	1	2	140	89	4
1	1	2	140	100	1
1	1	2	140	118	3
1	1	2	140	122	1
1	1	2	140	138	1
1	1	2	140	138	2
2	1	2	140	138	3
1	1	2	140	138	5
2	1	2	141	12	1
1	1	2	141	67	1
5	1	2	141	111	1
1	1	2	142	30	1
1	1	2	142	37	5
1	1	2	142	123	1
1	1	2	143	13	3
5	1	2	143	35	6
1	1	2	143	43	1
1	1	2	143	56	4
2	1	2	143	58	1
1	1	2	143	65	1
1	1	2	143	66	1
1	1	2	143	88	1
9	1	2	143	88	3
1	1	2	143	95	2
1	1	2	143	108	2
1	1	2	143	147	1
6	1	2	143	147	5
2	1	2	144	7	2
1	1	2	144	12	2
1	1	2	144	30	1
1	1	2	144	72	1
1	1	2	144	91	2
1	1	2	144	146	5
1	1	2	145	16	1
4	1	2	145	18	3
1	1	2	145	24	1
1	1	2	145	64	1
1	1	2	145	95	1
7	1	2	145	104	1
1	1	2	145	116	1
1	1	2	146	74	1
2	1	2	146	100	1
1	1	2	146	151	1
2	1	2	147	29	1
4	1	2	147	29	3
1	1	2	147	29	4
1	1	2	147	35	1
1	1	2	147	41	1
1	1	2	147	49	1
2	1	2	147	75	1
1	1	2	147	84	1
1	1	2	147	144	5
3	1	2	147	151	1
3	1	2	148	2	1
2	1	2	148	45	1
1	1	2	148	49	5
1	1	2	148	125	2
1	1	2	148	127	1
1	1	2	148	135	1
2	1	2	149	4	2
1	1	2	149	9	3
1	1	2	149	10	1
1	1	2	149	150	2
5	1	2	150	21	1
1	1	2	150	23	1
1	1	2	150	29	1
1	1	2	150	37	4
1	1	2	150	43	3
1	1	2	150	74	1
1	1	2	150	84	5
5	1	2	150	86	1
1	1	2	150	110	1
1	1	2	150	111	1
1	1	2	150	112	1
1	1	2	150	146	1
7	1	2	150	146	2
1	1	2	151	57	1
1	1	2	151	118	3
1	1	2	151	147	1
1	1	2	151	151	1
2	1	2	152	23	1
7	1	2	152	122	2
3	1	2	152	135	1
1	1	2	153	26	1
1	1	2	153	27	4
2	1	2	153	80	1
1	1	2	153	91	3
1	1	2	153	129	1
1	1	2	153	129	4
2	1	2	154	26	1
1	1	2	154	29	1
1	1	2	154	67	4
1	1	2	154	86	1
[truncated: 450,144 more rows]
