# Supplementary material for: Flexibility-tuning of dual-display DNA-encoded chemical libraries facilitates cyclic peptide ligand discovery
Source: Nat Commun. 2025 Apr 5;16:3273. doi: 10.1038/s41467-025-58507-w (PMC11972359; doi:10.1038/s41467-025-58507-w)
Supplement: Supplementary file 4 — Source Data [file 41467_2025_58507_MOESM4_ESM.zip › Source_Data_Files_Selections/NSP14_Sel2_Concat.txt]

Count	Code1	Code2	Code3	Code4	Code5
4.343180771870087	1	1	1	2	1
6.176105471411837	1	1	1	10	1
16.945514522305945	1	1	1	42	1
5.6485048407686484	1	1	1	68	1
4.343180771870087	1	1	1	129	1
4.343180771870087	1	1	1	151	1
4.343180771870087	1	1	2	37	1
6.176105471411837	1	1	2	67	1
6.176105471411837	1	1	2	81	2
6.176105471411837	1	1	2	89	1
4.343180771870087	1	1	2	91	1
4.343180771870087	1	1	2	112	1
6.176105471411837	1	1	2	115	4
11.297009681537297	1	1	2	121	1
5.6485048407686484	1	1	2	125	1
8.686361543740174	1	1	2	131	2
4.343180771870087	1	1	3	3	1
4.343180771870087	1	1	3	26	2
12.352210942823675	1	1	3	32	1
6.176105471411837	1	1	3	39	1
6.176105471411837	1	1	3	42	1
5.6485048407686484	1	1	3	70	1
6.176105471411837	1	1	3	78	2
4.343180771870087	1	1	3	99	2
6.176105471411837	1	1	3	133	4
4.343180771870087	1	1	3	148	1
6.176105471411837	1	1	4	26	1
5.6485048407686484	1	1	4	58	1
8.686361543740174	1	1	4	81	4
4.343180771870087	1	1	4	102	1
6.176105471411837	1	1	4	129	1
4.343180771870087	1	1	5	36	3
5.6485048407686484	1	1	5	112	1
6.176105471411837	1	1	5	150	4
6.176105471411837	1	1	6	14	1
5.6485048407686484	1	1	6	48	3
4.343180771870087	1	1	6	69	1
6.176105471411837	1	1	6	74	1
6.176105471411837	1	1	6	84	1
6.176105471411837	1	1	6	120	1
11.297009681537297	1	1	6	139	1
5.6485048407686484	1	1	6	144	1
11.297009681537297	1	1	6	146	1
4.343180771870087	1	1	6	150	1
4.343180771870087	1	1	7	7	1
4.343180771870087	1	1	7	26	1
4.343180771870087	1	1	7	30	2
4.343180771870087	1	1	7	104	3
8.686361543740174	1	1	7	121	1
4.343180771870087	1	1	7	151	1
6.176105471411837	1	1	8	12	1
8.686361543740174	1	1	8	55	1
16.945514522305945	1	1	8	76	1
4.343180771870087	1	1	8	103	1
4.343180771870087	1	1	8	113	1
4.343180771870087	1	1	9	27	1
11.297009681537297	1	1	9	39	1
4.343180771870087	1	1	9	66	1
5.6485048407686484	1	1	9	68	1
6.176105471411837	1	1	9	82	1
6.176105471411837	1	1	9	98	1
4.343180771870087	1	1	9	106	1
5.6485048407686484	1	1	10	3	1
4.343180771870087	1	1	10	12	1
12.352210942823675	1	1	10	14	4
4.343180771870087	1	1	10	30	1
16.945514522305945	1	1	10	44	1
5.6485048407686484	1	1	10	48	1
5.6485048407686484	1	1	10	77	1
4.343180771870087	1	1	10	96	1
9.991685612638737	1	1	10	148	1
4.343180771870087	1	1	11	10	1
6.176105471411837	1	1	11	14	1
4.343180771870087	1	1	11	33	1
4.343180771870087	1	1	11	43	1
5.6485048407686484	1	1	11	61	1
6.176105471411837	1	1	11	73	2
6.176105471411837	1	1	11	82	1
6.176105471411837	1	1	11	103	1
4.343180771870087	1	1	11	105	1
4.343180771870087	1	1	11	109	1
4.343180771870087	1	1	11	120	1
6.176105471411837	1	1	11	152	1
6.176105471411837	1	1	12	3	1
5.6485048407686484	1	1	12	22	1
6.176105471411837	1	1	12	26	4
6.176105471411837	1	1	12	57	1
5.6485048407686484	1	1	12	60	1
6.176105471411837	1	1	12	72	1
4.343180771870087	1	1	12	100	1
6.176105471411837	1	1	12	113	1
4.343180771870087	1	1	12	129	1
4.343180771870087	1	1	12	132	1
4.343180771870087	1	1	12	142	1
5.6485048407686484	1	1	13	2	1
5.6485048407686484	1	1	13	4	1
4.343180771870087	1	1	13	6	1
5.6485048407686484	1	1	13	8	1
6.176105471411837	1	1	13	11	1
25.631876066046118	1	1	13	13	1
5.6485048407686484	1	1	13	27	4
5.6485048407686484	1	1	13	28	1
4.343180771870087	1	1	13	37	1
5.6485048407686484	1	1	13	40	1
6.176105471411837	1	1	13	47	1
4.343180771870087	1	1	13	48	1
5.6485048407686484	1	1	13	51	1
5.6485048407686484	1	1	13	52	1
5.6485048407686484	1	1	13	57	4
6.176105471411837	1	1	13	67	1
18.000715783592323	1	1	13	81	1
18.528316414235512	1	1	13	85	1
4.343180771870087	1	1	13	112	1
5.6485048407686484	1	1	13	114	1
6.176105471411837	1	1	13	138	1
6.176105471411837	1	1	14	7	1
4.343180771870087	1	1	14	10	1
6.176105471411837	1	1	14	13	1
4.343180771870087	1	1	14	26	1
6.176105471411837	1	1	14	37	1
6.176105471411837	1	1	14	52	1
5.6485048407686484	1	1	14	53	1
4.343180771870087	1	1	14	55	1
5.6485048407686484	1	1	14	56	1
5.6485048407686484	1	1	14	60	1
5.6485048407686484	1	1	14	67	1
4.343180771870087	1	1	14	83	3
13.02954231561026	1	1	14	87	1
6.176105471411837	1	1	14	89	1
6.176105471411837	1	1	14	113	1
4.343180771870087	1	1	14	114	1
4.343180771870087	1	1	14	132	1
4.343180771870087	1	1	14	149	1
8.686361543740174	1	1	14	151	1
4.343180771870087	1	1	15	16	1
6.176105471411837	1	1	15	17	1
13.02954231561026	1	1	15	19	1
12.352210942823675	1	1	15	31	1
4.343180771870087	1	1	15	46	1
4.343180771870087	1	1	15	84	1
5.6485048407686484	1	1	15	100	1
4.343180771870087	1	1	15	149	1
6.176105471411837	1	1	16	17	1
4.343180771870087	1	1	16	20	1
5.6485048407686484	1	1	16	23	1
4.343180771870087	1	1	16	37	1
4.343180771870087	1	1	16	42	4
4.343180771870087	1	1	16	46	1
4.343180771870087	1	1	16	55	1
4.343180771870087	1	1	16	59	1
5.6485048407686484	1	1	16	63	1
4.343180771870087	1	1	16	70	1
4.343180771870087	1	1	16	120	1
5.6485048407686484	1	1	16	140	1
6.176105471411837	1	1	16	141	1
4.343180771870087	1	1	16	147	1
6.176105471411837	1	1	17	15	4
5.6485048407686484	1	1	17	17	1
8.686361543740174	1	1	17	20	1
11.297009681537297	1	1	17	39	1
5.6485048407686484	1	1	17	42	4
5.6485048407686484	1	1	17	56	1
6.176105471411837	1	1	17	82	1
4.343180771870087	1	1	17	91	1
6.176105471411837	1	1	17	105	1
5.6485048407686484	1	1	17	112	1
6.176105471411837	1	1	17	115	1
5.6485048407686484	1	1	17	119	1
6.176105471411837	1	1	17	125	1
8.686361543740174	1	1	17	129	1
4.343180771870087	1	1	18	61	1
6.176105471411837	1	1	18	105	1
5.6485048407686484	1	1	18	125	1
6.176105471411837	1	1	19	37	1
4.343180771870087	1	1	19	95	3
4.343180771870087	1	1	20	10	1
4.343180771870087	1	1	20	13	2
5.6485048407686484	1	1	20	19	1
6.176105471411837	1	1	20	27	1
5.6485048407686484	1	1	20	57	1
5.6485048407686484	1	1	20	86	4
4.343180771870087	1	1	20	89	1
11.297009681537297	1	1	20	93	4
6.176105471411837	1	1	20	106	2
6.176105471411837	1	1	20	131	3
4.343180771870087	1	1	20	137	1
4.343180771870087	1	1	21	9	1
5.6485048407686484	1	1	21	11	1
6.176105471411837	1	1	21	39	1
5.6485048407686484	1	1	21	57	4
6.176105471411837	1	1	21	68	1
4.343180771870087	1	1	21	71	1
5.6485048407686484	1	1	21	85	1
4.343180771870087	1	1	21	92	1
6.176105471411837	1	1	21	103	1
6.176105471411837	1	1	21	119	1
5.6485048407686484	1	1	21	128	1
5.6485048407686484	1	1	21	141	1
4.343180771870087	1	1	22	12	4
4.343180771870087	1	1	22	28	5
4.343180771870087	1	1	22	43	1
4.343180771870087	1	1	22	59	1
12.352210942823675	1	1	22	80	1
6.176105471411837	1	1	22	81	1
4.343180771870087	1	1	22	113	5
6.176105471411837	1	1	22	122	1
16.945514522305945	1	1	22	127	1
5.6485048407686484	1	1	23	18	1
5.6485048407686484	1	1	23	28	1
4.343180771870087	1	1	23	33	1
5.6485048407686484	1	1	23	38	1
5.6485048407686484	1	1	23	56	1
6.176105471411837	1	1	23	63	1
6.176105471411837	1	1	23	68	1
6.176105471411837	1	1	23	68	2
5.6485048407686484	1	1	23	87	1
4.343180771870087	1	1	23	92	1
5.6485048407686484	1	1	23	107	1
6.176105471411837	1	1	23	110	1
5.6485048407686484	1	1	23	111	1
5.6485048407686484	1	1	23	118	1
8.686361543740174	1	1	23	119	1
6.176105471411837	1	1	23	121	1
5.6485048407686484	1	1	23	131	1
11.297009681537297	1	1	23	146	2
6.176105471411837	1	1	23	147	1
13.02954231561026	1	1	24	9	1
4.343180771870087	1	1	24	21	4
11.297009681537297	1	1	24	37	1
5.6485048407686484	1	1	24	39	1
4.343180771870087	1	1	24	39	4
4.343180771870087	1	1	24	42	1
11.297009681537297	1	1	24	48	1
8.686361543740174	1	1	24	49	1
5.6485048407686484	1	1	24	95	1
4.343180771870087	1	1	24	103	1
5.6485048407686484	1	1	24	106	1
4.343180771870087	1	1	24	134	1
5.6485048407686484	1	1	25	8	4
6.176105471411837	1	1	25	20	1
5.6485048407686484	1	1	25	37	1
4.343180771870087	1	1	25	39	2
10.519286243281925	1	1	25	43	1
5.6485048407686484	1	1	25	84	1
6.176105471411837	1	1	25	96	1
5.6485048407686484	1	1	25	112	1
4.343180771870087	1	1	25	144	4
4.343180771870087	1	1	26	7	1
9.991685612638737	1	1	26	8	1
5.6485048407686484	1	1	26	27	1
4.343180771870087	1	1	26	38	1
6.176105471411837	1	1	26	42	1
4.343180771870087	1	1	26	43	3
5.6485048407686484	1	1	26	49	1
6.176105471411837	1	1	26	52	1
12.352210942823675	1	1	26	52	2
6.176105471411837	1	1	26	56	1
5.6485048407686484	1	1	26	63	1
4.343180771870087	1	1	26	65	3
4.343180771870087	1	1	26	66	1
4.343180771870087	1	1	26	75	1
4.343180771870087	1	1	26	81	1
5.6485048407686484	1	1	26	82	1
4.343180771870087	1	1	26	88	1
6.176105471411837	1	1	26	90	1
6.176105471411837	1	1	26	94	1
6.176105471411837	1	1	26	97	1
14.862467015152012	1	1	26	113	1
4.343180771870087	1	1	26	113	3
4.343180771870087	1	1	26	126	1
5.6485048407686484	1	1	26	129	1
6.176105471411837	1	1	26	137	1
6.176105471411837	1	1	26	143	1
5.6485048407686484	1	1	27	7	1
4.343180771870087	1	1	27	62	1
5.6485048407686484	1	1	27	65	1
4.343180771870087	1	1	27	70	1
5.6485048407686484	1	1	27	92	1
4.343180771870087	1	1	27	118	1
6.176105471411837	1	1	28	19	1
6.176105471411837	1	1	28	25	1
5.6485048407686484	1	1	28	29	1
4.343180771870087	1	1	28	50	1
5.6485048407686484	1	1	28	58	1
4.343180771870087	1	1	28	66	1
12.352210942823675	1	1	28	72	1
4.343180771870087	1	1	28	138	1
4.343180771870087	1	1	28	146	1
4.343180771870087	1	1	29	4	1
5.6485048407686484	1	1	29	5	1
6.176105471411837	1	1	29	6	1
4.343180771870087	1	1	29	15	1
5.6485048407686484	1	1	29	17	1
6.176105471411837	1	1	29	19	1
4.343180771870087	1	1	29	57	1
5.6485048407686484	1	1	29	67	1
6.176105471411837	1	1	29	75	1
6.176105471411837	1	1	29	81	1
13.02954231561026	1	1	29	83	1
4.343180771870087	1	1	29	84	4
5.6485048407686484	1	1	29	100	1
8.686361543740174	1	1	29	105	1
4.343180771870087	1	1	29	111	1
6.176105471411837	1	1	29	125	4
6.176105471411837	1	1	29	133	1
6.176105471411837	1	1	29	137	1
5.6485048407686484	1	1	29	141	1
5.6485048407686484	1	1	29	145	1
5.6485048407686484	1	1	29	152	4
4.343180771870087	1	1	30	10	1
4.343180771870087	1	1	30	14	1
6.176105471411837	1	1	30	18	1
5.6485048407686484	1	1	30	27	1
6.176105471411837	1	1	30	37	1
6.176105471411837	1	1	30	71	1
6.176105471411837	1	1	30	91	2
6.176105471411837	1	1	30	106	1
11.297009681537297	1	1	30	146	1
4.343180771870087	1	1	31	8	1
4.343180771870087	1	1	31	25	1
5.6485048407686484	1	1	31	53	1
6.176105471411837	1	1	31	130	1
11.297009681537297	1	1	31	147	1
4.343180771870087	1	1	32	21	3
6.176105471411837	1	1	32	48	1
5.6485048407686484	1	1	32	55	1
6.176105471411837	1	1	32	60	2
8.686361543740174	1	1	32	74	1
11.297009681537297	1	1	32	76	3
4.343180771870087	1	1	32	92	1
11.297009681537297	1	1	32	100	1
4.343180771870087	1	1	32	108	1
4.343180771870087	1	1	32	117	1
5.6485048407686484	1	1	32	148	1
8.686361543740174	1	1	33	26	1
6.176105471411837	1	1	33	61	1
18.528316414235512	1	1	33	71	1
11.297009681537297	1	1	33	125	3
5.6485048407686484	1	1	33	134	1
5.6485048407686484	1	1	33	137	2
4.343180771870087	1	1	33	142	1
4.343180771870087	1	1	34	11	1
6.176105471411837	1	1	34	12	1
4.343180771870087	1	1	34	27	1
6.176105471411837	1	1	34	28	2
6.176105471411837	1	1	34	29	1
5.6485048407686484	1	1	34	32	1
6.176105471411837	1	1	34	39	1
5.6485048407686484	1	1	34	63	1
4.343180771870087	1	1	34	67	1
5.6485048407686484	1	1	34	69	3
5.6485048407686484	1	1	34	74	1
11.297009681537297	1	1	34	80	1
6.176105471411837	1	1	34	81	4
5.6485048407686484	1	1	34	114	1
4.343180771870087	1	1	34	115	3
5.6485048407686484	1	1	34	122	1
6.176105471411837	1	1	35	53	1
8.686361543740174	1	1	35	68	1
4.343180771870087	1	1	35	113	1
6.176105471411837	1	1	36	10	1
5.6485048407686484	1	1	36	18	1
5.6485048407686484	1	1	36	28	1
5.6485048407686484	1	1	36	36	1
4.343180771870087	1	1	36	51	1
4.343180771870087	1	1	36	55	1
18.528316414235512	1	1	36	58	1
6.176105471411837	1	1	36	85	1
6.176105471411837	1	1	36	98	1
5.6485048407686484	1	1	36	104	1
6.176105471411837	1	1	36	138	1
6.176105471411837	1	1	37	3	1
8.686361543740174	1	1	37	8	1
8.686361543740174	1	1	37	9	1
6.176105471411837	1	1	37	12	1
6.176105471411837	1	1	37	23	1
5.6485048407686484	1	1	37	52	1
11.297009681537297	1	1	37	61	1
6.176105471411837	1	1	37	74	1
6.176105471411837	1	1	37	75	1
6.176105471411837	1	1	37	106	1
12.352210942823675	1	1	37	111	1
6.176105471411837	1	1	37	112	1
5.6485048407686484	1	1	37	127	4
5.6485048407686484	1	1	37	133	1
4.343180771870087	1	1	37	144	1
11.297009681537297	1	1	37	147	1
6.176105471411837	1	1	37	150	1
11.297009681537297	1	1	37	152	1
5.6485048407686484	1	1	38	11	4
8.686361543740174	1	1	38	15	1
12.352210942823675	1	1	38	27	1
4.343180771870087	1	1	38	35	5
4.343180771870087	1	1	38	36	1
4.343180771870087	1	1	38	42	1
6.176105471411837	1	1	38	44	1
4.343180771870087	1	1	38	60	1
8.686361543740174	1	1	38	63	1
4.343180771870087	1	1	38	66	1
4.343180771870087	1	1	38	74	1
4.343180771870087	1	1	38	75	1
4.343180771870087	1	1	38	82	1
4.343180771870087	1	1	38	103	1
8.686361543740174	1	1	38	112	1
5.6485048407686484	1	1	38	151	1
4.343180771870087	1	1	39	3	1
5.6485048407686484	1	1	39	6	1
5.6485048407686484	1	1	39	12	1
6.176105471411837	1	1	39	15	1
11.297009681537297	1	1	39	26	4
8.686361543740174	1	1	39	28	1
6.176105471411837	1	1	39	28	4
11.297009681537297	1	1	39	33	1
4.343180771870087	1	1	39	34	1
6.176105471411837	1	1	39	48	1
5.6485048407686484	1	1	39	50	1
4.343180771870087	1	1	39	51	1
5.6485048407686484	1	1	39	57	1
5.6485048407686484	1	1	39	66	1
4.343180771870087	1	1	39	68	1
4.343180771870087	1	1	39	69	1
6.176105471411837	1	1	39	78	1
4.343180771870087	1	1	39	86	1
6.176105471411837	1	1	39	89	1
5.6485048407686484	1	1	39	91	1
6.176105471411837	1	1	39	104	1
4.343180771870087	1	1	39	111	1
12.352210942823675	1	1	39	113	1
15.640190453407385	1	1	39	116	1
4.343180771870087	1	1	39	116	2
12.352210942823675	1	1	39	122	2
6.176105471411837	1	1	39	145	1
5.6485048407686484	1	1	39	145	4
4.343180771870087	1	1	39	147	1
4.343180771870087	1	1	40	1	1
6.176105471411837	1	1	40	11	1
6.176105471411837	1	1	40	24	1
5.6485048407686484	1	1	40	38	1
4.343180771870087	1	1	40	98	1
4.343180771870087	1	1	40	112	1
12.352210942823675	1	1	40	113	1
4.343180771870087	1	1	40	131	1
6.176105471411837	1	1	40	150	1
13.02954231561026	1	1	41	6	2
5.6485048407686484	1	1	41	7	1
11.297009681537297	1	1	41	20	5
4.343180771870087	1	1	41	34	1
4.343180771870087	1	1	41	41	1
5.6485048407686484	1	1	41	43	1
8.686361543740174	1	1	41	45	1
6.176105471411837	1	1	41	53	4
6.176105471411837	1	1	41	56	1
8.686361543740174	1	1	41	66	1
4.343180771870087	1	1	41	113	1
6.176105471411837	1	1	41	115	1
4.343180771870087	1	1	41	127	1
5.6485048407686484	1	1	41	137	1
12.352210942823675	1	1	41	140	1
5.6485048407686484	1	1	41	144	1
4.343180771870087	1	1	42	14	1
4.343180771870087	1	1	42	39	1
5.6485048407686484	1	1	42	53	1
6.176105471411837	1	1	42	57	1
5.6485048407686484	1	1	42	65	1
4.343180771870087	1	1	42	69	1
4.343180771870087	1	1	42	83	1
6.176105471411837	1	1	42	109	1
5.6485048407686484	1	1	42	112	1
6.176105471411837	1	1	42	116	1
5.6485048407686484	1	1	42	126	1
5.6485048407686484	1	1	42	138	1
6.176105471411837	1	1	42	140	1
4.343180771870087	1	1	42	147	1
12.352210942823675	1	1	42	152	1
5.6485048407686484	1	1	43	3	1
6.176105471411837	1	1	43	10	2
4.343180771870087	1	1	43	13	1
4.343180771870087	1	1	43	16	1
8.686361543740174	1	1	43	26	1
10.519286243281925	1	1	43	28	1
5.6485048407686484	1	1	43	59	1
5.6485048407686484	1	1	43	74	1
6.176105471411837	1	1	43	80	1
4.343180771870087	1	1	43	98	1
5.6485048407686484	1	1	43	99	1
4.343180771870087	1	1	43	101	1
13.02954231561026	1	1	43	115	1
6.176105471411837	1	1	43	121	3
5.6485048407686484	1	1	43	126	1
6.176105471411837	1	1	43	137	1
6.176105471411837	1	1	43	144	1
12.352210942823675	1	1	44	7	1
4.343180771870087	1	1	44	18	1
22.8714971861056	1	1	44	22	1
11.297009681537297	1	1	44	25	1
6.176105471411837	1	1	44	30	4
4.343180771870087	1	1	44	35	3
4.343180771870087	1	1	44	35	4
4.343180771870087	1	1	44	37	1
8.686361543740174	1	1	44	44	1
11.297009681537297	1	1	44	46	1
4.343180771870087	1	1	44	53	1
5.6485048407686484	1	1	44	56	1
6.176105471411837	1	1	44	64	1
6.176105471411837	1	1	44	67	1
4.343180771870087	1	1	44	68	1
6.176105471411837	1	1	44	71	1
6.176105471411837	1	1	44	82	1
6.176105471411837	1	1	44	84	1
6.176105471411837	1	1	44	86	1
5.6485048407686484	1	1	44	112	1
5.6485048407686484	1	1	44	115	1
5.6485048407686484	1	1	44	121	1
4.343180771870087	1	1	44	122	1
12.352210942823675	1	1	44	132	1
6.176105471411837	1	1	44	134	1
4.343180771870087	1	1	44	145	1
6.176105471411837	1	1	44	146	1
4.343180771870087	1	1	44	147	1
5.6485048407686484	1	1	44	148	1
5.6485048407686484	1	1	44	149	1
8.686361543740174	1	1	45	11	1
4.343180771870087	1	1	45	12	1
4.343180771870087	1	1	45	13	1
4.343180771870087	1	1	45	14	1
18.000715783592323	1	1	45	25	1
6.176105471411837	1	1	45	39	1
4.343180771870087	1	1	45	42	5
18.000715783592323	1	1	45	43	1
4.343180771870087	1	1	45	49	1
6.176105471411837	1	1	45	50	1
5.6485048407686484	1	1	45	61	1
6.176105471411837	1	1	45	62	4
5.6485048407686484	1	1	45	68	1
6.176105471411837	1	1	45	71	1
6.176105471411837	1	1	45	74	2
4.343180771870087	1	1	45	76	1
6.176105471411837	1	1	45	81	1
5.6485048407686484	1	1	45	86	1
6.176105471411837	1	1	45	88	1
4.343180771870087	1	1	45	97	1
8.686361543740174	1	1	45	105	3
5.6485048407686484	1	1	45	107	1
12.352210942823675	1	1	45	111	1
4.343180771870087	1	1	45	112	4
6.176105471411837	1	1	45	113	1
4.343180771870087	1	1	45	124	1
6.176105471411837	1	1	45	125	1
5.6485048407686484	1	1	45	129	1
8.686361543740174	1	1	45	134	1
6.176105471411837	1	1	45	135	1
4.343180771870087	1	1	46	9	1
11.297009681537297	1	1	46	11	3
11.297009681537297	1	1	46	27	1
6.176105471411837	1	1	46	28	1
6.176105471411837	1	1	46	30	1
11.297009681537297	1	1	46	36	1
17.473115152949134	1	1	46	42	1
12.352210942823675	1	1	46	43	1
4.343180771870087	1	1	46	43	4
13.02954231561026	1	1	46	49	1
11.297009681537297	1	1	46	56	1
5.6485048407686484	1	1	46	82	1
4.343180771870087	1	1	46	83	1
18.000715783592323	1	1	46	97	1
4.343180771870087	1	1	46	105	1
6.176105471411837	1	1	46	111	1
6.176105471411837	1	1	46	113	1
5.6485048407686484	1	1	46	121	1
4.343180771870087	1	1	46	124	1
5.6485048407686484	1	1	46	137	1
12.352210942823675	1	1	46	143	1
5.6485048407686484	1	1	46	144	1
8.686361543740174	1	1	47	3	1
6.176105471411837	1	1	47	14	1
11.297009681537297	1	1	47	24	1
8.686361543740174	1	1	47	36	1
5.6485048407686484	1	1	47	81	1
5.6485048407686484	1	1	47	98	2
4.343180771870087	1	1	47	123	1
4.343180771870087	1	1	47	125	1
4.343180771870087	1	1	47	129	1
5.6485048407686484	1	1	47	134	1
4.343180771870087	1	1	47	138	1
11.297009681537297	1	1	48	4	2
6.176105471411837	1	1	48	11	1
6.176105471411837	1	1	48	13	1
5.6485048407686484	1	1	48	15	3
4.343180771870087	1	1	48	26	1
5.6485048407686484	1	1	48	37	1
4.343180771870087	1	1	48	55	1
5.6485048407686484	1	1	48	56	1
4.343180771870087	1	1	48	57	1
6.176105471411837	1	1	48	73	2
5.6485048407686484	1	1	48	82	1
18.000715783592323	1	1	48	83	1
5.6485048407686484	1	1	48	91	1
17.473115152949134	1	1	48	95	1
5.6485048407686484	1	1	48	101	1
4.343180771870087	1	1	48	115	1
5.6485048407686484	1	1	48	131	1
6.176105471411837	1	1	48	132	1
5.6485048407686484	1	1	48	134	1
4.343180771870087	1	1	48	137	1
5.6485048407686484	1	1	48	146	1
18.528316414235512	1	1	49	9	5
4.343180771870087	1	1	49	13	1
6.176105471411837	1	1	49	14	1
5.6485048407686484	1	1	49	14	5
4.343180771870087	1	1	49	31	1
6.176105471411837	1	1	49	33	1
4.343180771870087	1	1	49	35	1
4.343180771870087	1	1	49	39	1
5.6485048407686484	1	1	49	42	1
11.297009681537297	1	1	49	60	1
6.176105471411837	1	1	49	65	4
5.6485048407686484	1	1	49	68	4
6.176105471411837	1	1	49	81	4
4.343180771870087	1	1	49	82	1
6.176105471411837	1	1	49	87	1
6.176105471411837	1	1	49	96	1
6.176105471411837	1	1	49	99	1
4.343180771870087	1	1	49	102	1
12.352210942823675	1	1	49	103	1
4.343180771870087	1	1	49	127	1
21.715903859350437	1	1	49	129	1
4.343180771870087	1	1	50	6	1
6.176105471411837	1	1	50	7	1
4.343180771870087	1	1	50	11	1
6.176105471411837	1	1	50	40	1
5.6485048407686484	1	1	50	54	2
4.343180771870087	1	1	50	59	1
8.686361543740174	1	1	50	63	4
6.176105471411837	1	1	50	94	1
12.352210942823675	1	1	50	116	1
6.176105471411837	1	1	50	147	1
6.176105471411837	1	1	51	25	1
5.6485048407686484	1	1	51	38	1
5.6485048407686484	1	1	51	42	1
4.343180771870087	1	1	51	46	1
6.176105471411837	1	1	51	46	2
6.176105471411837	1	1	51	63	5
6.176105471411837	1	1	51	85	1
6.176105471411837	1	1	51	115	1
5.6485048407686484	1	1	51	124	1
4.343180771870087	1	1	51	125	1
6.176105471411837	1	1	52	21	1
6.176105471411837	1	1	52	25	1
4.343180771870087	1	1	52	38	1
4.343180771870087	1	1	52	39	1
6.176105471411837	1	1	52	63	1
4.343180771870087	1	1	52	67	1
5.6485048407686484	1	1	52	70	1
5.6485048407686484	1	1	52	74	1
5.6485048407686484	1	1	52	78	3
4.343180771870087	1	1	52	101	1
5.6485048407686484	1	1	52	109	1
5.6485048407686484	1	1	52	116	1
5.6485048407686484	1	1	52	129	1
4.343180771870087	1	1	52	140	1
5.6485048407686484	1	1	52	142	1
6.176105471411837	1	1	52	151	1
4.343180771870087	1	1	53	30	1
6.176105471411837	1	1	53	56	1
5.6485048407686484	1	1	53	78	1
4.343180771870087	1	1	53	91	3
4.343180771870087	1	1	54	6	1
5.6485048407686484	1	1	54	9	1
4.343180771870087	1	1	54	12	1
4.343180771870087	1	1	54	14	4
12.352210942823675	1	1	54	17	1
5.6485048407686484	1	1	54	18	1
11.297009681537297	1	1	54	22	1
5.6485048407686484	1	1	54	42	1
6.176105471411837	1	1	54	57	1
5.6485048407686484	1	1	54	61	1
5.6485048407686484	1	1	54	65	1
5.6485048407686484	1	1	54	69	1
6.176105471411837	1	1	54	110	1
6.176105471411837	1	1	54	111	1
4.343180771870087	1	1	54	113	1
5.6485048407686484	1	1	54	151	1
4.343180771870087	1	1	55	10	2
11.297009681537297	1	1	55	11	2
12.352210942823675	1	1	55	19	1
5.6485048407686484	1	1	55	29	1
5.6485048407686484	1	1	55	56	4
6.176105471411837	1	1	55	57	1
5.6485048407686484	1	1	55	58	1
5.6485048407686484	1	1	55	76	1
5.6485048407686484	1	1	55	84	1
6.176105471411837	1	1	55	87	1
5.6485048407686484	1	1	55	109	1
6.176105471411837	1	1	55	114	3
6.176105471411837	1	1	55	125	1
5.6485048407686484	1	1	55	146	1
4.343180771870087	1	1	56	3	1
12.352210942823675	1	1	56	9	4
8.686361543740174	1	1	56	15	1
4.343180771870087	1	1	56	16	1
5.6485048407686484	1	1	56	23	2
11.297009681537297	1	1	56	36	2
6.176105471411837	1	1	56	39	1
9.991685612638737	1	1	56	39	4
6.176105471411837	1	1	56	42	1
5.6485048407686484	1	1	56	43	1
4.343180771870087	1	1	56	54	1
4.343180771870087	1	1	56	60	1
5.6485048407686484	1	1	56	66	1
8.686361543740174	1	1	56	68	1
6.176105471411837	1	1	56	69	1
4.343180771870087	1	1	56	75	1
4.343180771870087	1	1	56	95	1
4.343180771870087	1	1	56	99	1
6.176105471411837	1	1	56	133	1
4.343180771870087	1	1	56	148	1
5.6485048407686484	1	1	57	8	1
22.594019363074594	1	1	57	29	1
5.6485048407686484	1	1	57	32	1
5.6485048407686484	1	1	57	53	1
6.176105471411837	1	1	57	53	2
4.343180771870087	1	1	57	63	1
6.176105471411837	1	1	57	66	1
5.6485048407686484	1	1	57	67	1
6.176105471411837	1	1	57	96	1
4.343180771870087	1	1	57	101	1
5.6485048407686484	1	1	57	138	1
11.297009681537297	1	1	57	145	3
11.297009681537297	1	1	58	18	1
4.343180771870087	1	1	58	32	1
11.297009681537297	1	1	58	39	1
4.343180771870087	1	1	58	42	1
4.343180771870087	1	1	58	43	1
6.176105471411837	1	1	58	50	4
5.6485048407686484	1	1	58	58	1
4.343180771870087	1	1	58	61	1
6.176105471411837	1	1	58	68	1
5.6485048407686484	1	1	58	74	1
5.6485048407686484	1	1	58	115	1
4.343180771870087	1	1	58	120	1
4.343180771870087	1	1	58	129	1
4.343180771870087	1	1	58	140	1
4.343180771870087	1	1	58	152	3
6.176105471411837	1	1	59	3	1
4.343180771870087	1	1	59	12	4
4.343180771870087	1	1	59	23	1
5.6485048407686484	1	1	59	53	1
6.176105471411837	1	1	59	75	1
5.6485048407686484	1	1	59	91	1
11.297009681537297	1	1	59	125	1
6.176105471411837	1	1	59	141	5
5.6485048407686484	1	1	60	10	1
4.343180771870087	1	1	60	27	2
5.6485048407686484	1	1	60	39	1
6.176105471411837	1	1	60	57	1
4.343180771870087	1	1	60	76	1
5.6485048407686484	1	1	60	108	1
6.176105471411837	1	1	60	146	1
4.343180771870087	1	1	61	7	1
4.343180771870087	1	1	61	10	5
6.176105471411837	1	1	61	24	1
4.343180771870087	1	1	61	58	1
4.343180771870087	1	1	61	67	1
5.6485048407686484	1	1	61	69	1
11.297009681537297	1	1	61	110	1
6.176105471411837	1	1	61	111	1
4.343180771870087	1	1	61	118	1
5.6485048407686484	1	1	61	121	1
6.176105471411837	1	1	61	122	1
6.176105471411837	1	1	61	129	1
6.176105471411837	1	1	62	1	1
4.343180771870087	1	1	62	10	1
6.176105471411837	1	1	62	14	1
5.6485048407686484	1	1	62	19	1
12.352210942823675	1	1	62	43	4
5.6485048407686484	1	1	62	52	1
11.824610312180486	1	1	62	63	1
11.297009681537297	1	1	62	87	1
4.343180771870087	1	1	62	121	1
4.343180771870087	1	1	62	126	1
6.176105471411837	1	1	62	129	3
11.297009681537297	1	1	62	148	1
4.343180771870087	1	1	62	151	4
11.297009681537297	1	1	63	11	1
12.352210942823675	1	1	63	19	1
4.343180771870087	1	1	63	22	1
6.176105471411837	1	1	63	37	3
11.297009681537297	1	1	63	52	4
11.297009681537297	1	1	63	53	1
5.6485048407686484	1	1	63	54	1
10.519286243281925	1	1	63	112	1
16.945514522305945	1	1	63	139	1
4.343180771870087	1	1	64	1	1
4.343180771870087	1	1	64	6	2
4.343180771870087	1	1	64	13	1
5.6485048407686484	1	1	64	13	4
6.176105471411837	1	1	64	18	1
13.02954231561026	1	1	64	21	1
5.6485048407686484	1	1	64	24	1
6.176105471411837	1	1	64	29	1
6.176105471411837	1	1	64	31	1
5.6485048407686484	1	1	64	38	1
4.343180771870087	1	1	64	58	1
11.297009681537297	1	1	64	68	1
6.176105471411837	1	1	64	75	1
6.176105471411837	1	1	64	87	1
6.176105471411837	1	1	64	90	1
12.352210942823675	1	1	64	97	1
6.176105471411837	1	1	64	101	1
6.176105471411837	1	1	64	147	1
6.176105471411837	1	1	65	9	1
4.343180771870087	1	1	65	10	1
6.176105471411837	1	1	65	16	1
4.343180771870087	1	1	65	21	1
5.6485048407686484	1	1	65	28	1
12.352210942823675	1	1	65	37	1
5.6485048407686484	1	1	65	38	1
11.297009681537297	1	1	65	39	1
6.176105471411837	1	1	65	43	1
4.343180771870087	1	1	65	52	1
5.6485048407686484	1	1	65	56	1
4.343180771870087	1	1	65	62	1
4.343180771870087	1	1	65	86	1
4.343180771870087	1	1	65	99	1
4.343180771870087	1	1	65	101	1
6.176105471411837	1	1	65	113	1
13.02954231561026	1	1	65	118	1
11.297009681537297	1	1	65	139	1
17.37272308748035	1	1	65	144	1
5.6485048407686484	1	1	66	8	3
4.343180771870087	1	1	66	44	1
6.176105471411837	1	1	66	58	1
6.176105471411837	1	1	66	69	3
6.176105471411837	1	1	66	83	1
4.343180771870087	1	1	66	85	1
6.176105471411837	1	1	66	87	1
4.343180771870087	1	1	66	146	1
6.176105471411837	1	1	67	6	1
6.176105471411837	1	1	67	10	1
5.6485048407686484	1	1	67	13	1
5.6485048407686484	1	1	67	25	1
5.6485048407686484	1	1	67	26	4
4.343180771870087	1	1	67	44	1
6.176105471411837	1	1	67	69	1
4.343180771870087	1	1	67	72	1
4.343180771870087	1	1	67	90	1
4.343180771870087	1	1	67	99	1
6.176105471411837	1	1	67	115	1
6.176105471411837	1	1	67	118	1
4.343180771870087	1	1	68	14	1
6.176105471411837	1	1	68	20	1
6.176105471411837	1	1	68	28	1
5.6485048407686484	1	1	68	43	1
4.343180771870087	1	1	68	50	3
4.343180771870087	1	1	68	51	1
4.343180771870087	1	1	68	57	1
6.176105471411837	1	1	68	84	1
12.352210942823675	1	1	68	135	4
4.343180771870087	1	1	68	144	1
6.176105471411837	1	1	69	4	1
11.297009681537297	1	1	69	13	1
4.343180771870087	1	1	69	14	2
6.176105471411837	1	1	69	22	1
6.176105471411837	1	1	69	28	1
6.176105471411837	1	1	69	42	1
6.176105471411837	1	1	69	52	1
6.176105471411837	1	1	69	57	1
5.6485048407686484	1	1	69	61	1
6.176105471411837	1	1	69	68	1
6.176105471411837	1	1	69	73	1
5.6485048407686484	1	1	69	92	1
4.343180771870087	1	1	69	99	1
5.6485048407686484	1	1	69	104	1
5.6485048407686484	1	1	69	146	1
6.176105471411837	1	1	70	22	1
6.176105471411837	1	1	70	26	1
6.176105471411837	1	1	70	36	1
4.343180771870087	1	1	70	49	1
5.6485048407686484	1	1	70	56	1
4.343180771870087	1	1	70	61	1
8.686361543740174	1	1	70	83	4
6.176105471411837	1	1	70	85	1
4.343180771870087	1	1	70	86	1
6.176105471411837	1	1	70	88	1
11.297009681537297	1	1	70	111	1
4.343180771870087	1	1	70	112	1
6.176105471411837	1	1	70	116	4
5.6485048407686484	1	1	70	124	1
5.6485048407686484	1	1	70	128	1
5.6485048407686484	1	1	70	131	2
4.343180771870087	1	1	70	138	1
5.6485048407686484	1	1	70	139	4
4.343180771870087	1	1	71	11	1
6.176105471411837	1	1	71	13	1
11.297009681537297	1	1	71	24	1
4.343180771870087	1	1	71	42	1
4.343180771870087	1	1	71	65	1
4.343180771870087	1	1	71	66	1
11.297009681537297	1	1	71	100	1
5.6485048407686484	1	1	71	104	1
11.824610312180486	1	1	72	8	1
4.343180771870087	1	1	72	11	1
5.6485048407686484	1	1	72	15	1
5.6485048407686484	1	1	72	16	1
4.343180771870087	1	1	72	20	1
4.343180771870087	1	1	72	24	1
5.6485048407686484	1	1	72	29	1
6.176105471411837	1	1	72	33	1
11.824610312180486	1	1	72	39	1
4.343180771870087	1	1	72	52	1
6.176105471411837	1	1	72	55	1
4.343180771870087	1	1	72	57	1
5.6485048407686484	1	1	72	58	4
4.343180771870087	1	1	72	59	2
5.6485048407686484	1	1	72	60	1
8.686361543740174	1	1	72	66	1
5.6485048407686484	1	1	72	67	1
4.343180771870087	1	1	72	75	1
4.343180771870087	1	1	72	86	4
5.6485048407686484	1	1	72	103	1
5.6485048407686484	1	1	72	106	1
6.176105471411837	1	1	72	138	1
12.352210942823675	1	1	72	151	1
4.343180771870087	1	1	73	25	1
6.176105471411837	1	1	73	28	1
5.6485048407686484	1	1	73	30	1
5.6485048407686484	1	1	73	31	1
6.176105471411837	1	1	73	63	1
6.176105471411837	1	1	73	103	1
5.6485048407686484	1	1	73	117	1
5.6485048407686484	1	1	73	119	1
4.343180771870087	1	1	74	1	1
4.343180771870087	1	1	74	6	1
5.6485048407686484	1	1	74	16	1
6.176105471411837	1	1	74	47	1
5.6485048407686484	1	1	74	55	1
6.176105471411837	1	1	74	58	1
5.6485048407686484	1	1	74	59	1
6.176105471411837	1	1	74	82	1
6.176105471411837	1	1	74	90	1
4.343180771870087	1	1	74	137	2
5.6485048407686484	1	1	75	16	1
5.6485048407686484	1	1	75	24	1
9.991685612638737	1	1	75	27	1
4.343180771870087	1	1	75	28	1
4.343180771870087	1	1	75	29	1
11.297009681537297	1	1	75	30	1
5.6485048407686484	1	1	75	39	1
4.343180771870087	1	1	75	52	1
5.6485048407686484	1	1	75	53	1
11.297009681537297	1	1	75	57	1
4.343180771870087	1	1	75	74	1
4.343180771870087	1	1	75	85	1
6.176105471411837	1	1	75	86	1
6.176105471411837	1	1	75	101	1
5.6485048407686484	1	1	75	127	1
4.343180771870087	1	1	75	135	1
9.991685612638737	1	1	75	145	1
4.343180771870087	1	1	76	15	1
4.343180771870087	1	1	76	21	1
5.6485048407686484	1	1	76	43	1
6.176105471411837	1	1	76	46	1
12.352210942823675	1	1	76	56	1
6.176105471411837	1	1	76	110	1
11.297009681537297	1	1	76	130	1
5.6485048407686484	1	1	77	9	1
4.343180771870087	1	1	77	11	1
8.686361543740174	1	1	77	14	1
6.176105471411837	1	1	77	14	3
4.343180771870087	1	1	77	15	1
16.945514522305945	1	1	77	35	1
4.343180771870087	1	1	77	47	1
11.297009681537297	1	1	77	57	1
11.824610312180486	1	1	77	62	1
4.343180771870087	1	1	77	67	1
5.6485048407686484	1	1	77	74	1
5.6485048407686484	1	1	77	90	1
4.343180771870087	1	1	77	93	1
4.343180771870087	1	1	77	105	5
4.343180771870087	1	1	77	119	1
5.6485048407686484	1	1	77	142	1
6.176105471411837	1	1	77	144	1
6.176105471411837	1	1	78	14	3
5.6485048407686484	1	1	78	21	1
5.6485048407686484	1	1	78	29	1
4.343180771870087	1	1	78	40	4
8.686361543740174	1	1	78	42	1
6.176105471411837	1	1	78	43	1
4.343180771870087	1	1	78	58	1
6.176105471411837	1	1	78	63	1
4.343180771870087	1	1	78	65	1
4.343180771870087	1	1	78	70	4
6.176105471411837	1	1	78	74	1
4.343180771870087	1	1	78	82	1
4.343180771870087	1	1	78	83	1
4.343180771870087	1	1	78	89	1
4.343180771870087	1	1	78	90	1
6.176105471411837	1	1	78	100	1
6.176105471411837	1	1	78	103	1
6.176105471411837	1	1	78	105	1
12.352210942823675	1	1	78	106	1
8.686361543740174	1	1	78	118	1
5.6485048407686484	1	1	78	140	1
8.686361543740174	1	1	79	8	1
5.6485048407686484	1	1	79	11	1
4.343180771870087	1	1	79	15	1
6.176105471411837	1	1	79	19	1
4.343180771870087	1	1	79	26	5
4.343180771870087	1	1	79	33	1
5.6485048407686484	1	1	79	34	1
11.297009681537297	1	1	79	38	1
11.824610312180486	1	1	79	39	1
5.6485048407686484	1	1	79	55	1
5.6485048407686484	1	1	79	65	1
5.6485048407686484	1	1	79	73	1
11.297009681537297	1	1	79	76	1
4.343180771870087	1	1	79	77	1
11.297009681537297	1	1	79	82	1
5.6485048407686484	1	1	79	84	1
5.6485048407686484	1	1	79	101	1
6.176105471411837	1	1	79	133	1
12.352210942823675	1	1	80	3	1
4.343180771870087	1	1	80	7	1
4.343180771870087	1	1	80	8	2
4.343180771870087	1	1	80	15	1
4.343180771870087	1	1	80	36	3
5.6485048407686484	1	1	80	66	1
4.343180771870087	1	1	80	69	1
4.343180771870087	1	1	80	70	1
5.6485048407686484	1	1	80	81	3
6.176105471411837	1	1	80	113	5
4.343180771870087	1	1	80	118	1
5.6485048407686484	1	1	80	126	1
11.297009681537297	1	1	80	151	1
5.6485048407686484	1	1	81	4	2
6.176105471411837	1	1	81	8	1
4.343180771870087	1	1	81	10	1
6.176105471411837	1	1	81	12	1
5.6485048407686484	1	1	81	12	5
8.686361543740174	1	1	81	23	1
8.686361543740174	1	1	81	27	1
5.6485048407686484	1	1	81	32	1
4.343180771870087	1	1	81	37	1
12.352210942823675	1	1	81	40	1
11.297009681537297	1	1	81	43	1
11.824610312180486	1	1	81	44	1
6.176105471411837	1	1	81	47	1
6.176105471411837	1	1	81	55	1
8.686361543740174	1	1	81	55	2
11.824610312180486	1	1	81	66	1
12.352210942823675	1	1	81	67	1
5.6485048407686484	1	1	81	70	1
5.6485048407686484	1	1	81	73	1
5.6485048407686484	1	1	81	75	1
5.6485048407686484	1	1	81	75	4
5.6485048407686484	1	1	81	102	1
6.176105471411837	1	1	81	109	1
4.343180771870087	1	1	81	117	1
4.343180771870087	1	1	81	120	1
4.343180771870087	1	1	81	123	2
4.343180771870087	1	1	81	132	1
5.6485048407686484	1	1	81	145	3
6.176105471411837	1	1	82	8	1
11.824610312180486	1	1	82	10	1
5.6485048407686484	1	1	82	20	3
5.6485048407686484	1	1	82	23	1
5.6485048407686484	1	1	82	31	1
4.343180771870087	1	1	82	36	3
4.343180771870087	1	1	82	39	2
34.418629675255076	1	1	82	42	1
4.343180771870087	1	1	82	45	1
6.176105471411837	1	1	82	51	2
5.6485048407686484	1	1	82	52	1
8.686361543740174	1	1	82	58	1
4.343180771870087	1	1	82	62	1
8.686361543740174	1	1	82	67	1
4.343180771870087	1	1	82	68	3
8.686361543740174	1	1	82	75	1
8.686361543740174	1	1	82	76	1
4.343180771870087	1	1	82	103	1
12.352210942823675	1	1	82	112	1
8.686361543740174	1	1	82	115	1
5.6485048407686484	1	1	82	122	4
6.176105471411837	1	1	82	123	1
5.6485048407686484	1	1	82	130	1
4.343180771870087	1	1	82	132	1
6.176105471411837	1	1	82	139	1
4.343180771870087	1	1	82	143	4
6.176105471411837	1	1	82	145	1
5.6485048407686484	1	1	82	150	3
5.6485048407686484	1	1	83	42	1
8.686361543740174	1	1	83	56	1
5.6485048407686484	1	1	83	57	1
4.343180771870087	1	1	83	67	1
13.02954231561026	1	1	83	74	3
4.343180771870087	1	1	83	79	1
5.6485048407686484	1	1	83	90	1
4.343180771870087	1	1	83	111	1
5.6485048407686484	1	1	83	138	1
6.176105471411837	1	1	83	146	1
6.176105471411837	1	1	84	57	4
4.343180771870087	1	1	84	68	1
4.343180771870087	1	1	84	78	1
4.343180771870087	1	1	84	119	5
6.176105471411837	1	1	84	133	2
5.6485048407686484	1	1	85	32	1
8.686361543740174	1	1	85	33	1
6.176105471411837	1	1	85	112	1
4.343180771870087	1	1	85	144	1
4.343180771870087	1	1	86	35	1
4.343180771870087	1	1	86	42	1
5.6485048407686484	1	1	86	135	4
4.343180771870087	1	1	87	11	1
8.686361543740174	1	1	88	29	1
4.343180771870087	1	1	88	66	1
5.6485048407686484	1	1	88	70	1
4.343180771870087	1	1	88	88	1
5.6485048407686484	1	1	88	103	1
5.6485048407686484	1	1	88	114	1
8.686361543740174	1	1	88	150	1
4.343180771870087	1	1	89	11	1
6.176105471411837	1	1	89	48	4
6.176105471411837	1	1	89	147	1
5.6485048407686484	1	1	90	29	1
4.343180771870087	1	1	90	53	1
5.6485048407686484	1	1	90	68	1
5.6485048407686484	1	1	90	86	1
4.343180771870087	1	1	90	139	1
4.343180771870087	1	1	91	8	1
5.6485048407686484	1	1	91	10	1
12.352210942823675	1	1	91	21	1
4.343180771870087	1	1	91	25	1
5.6485048407686484	1	1	91	42	1
4.343180771870087	1	1	91	42	5
4.343180771870087	1	1	91	48	1
5.6485048407686484	1	1	91	54	1
4.343180771870087	1	1	91	63	1
6.176105471411837	1	1	91	120	1
4.343180771870087	1	1	92	20	1
6.176105471411837	1	1	92	34	4
6.176105471411837	1	1	93	2	1
11.824610312180486	1	1	93	12	1
6.176105471411837	1	1	93	36	3
4.343180771870087	1	1	93	57	1
6.176105471411837	1	1	93	86	1
6.176105471411837	1	1	93	110	1
4.343180771870087	1	1	93	122	1
4.343180771870087	1	1	94	8	1
4.343180771870087	1	1	94	35	1
4.343180771870087	1	1	94	36	1
11.297009681537297	1	1	94	38	1
6.176105471411837	1	1	94	41	1
5.6485048407686484	1	1	94	45	1
8.686361543740174	1	1	94	103	1
8.686361543740174	1	1	94	104	1
4.343180771870087	1	1	94	139	1
5.6485048407686484	1	1	95	6	1
9.991685612638737	1	1	95	7	1
5.6485048407686484	1	1	95	9	4
5.6485048407686484	1	1	95	14	1
4.343180771870087	1	1	95	22	1
8.686361543740174	1	1	95	28	1
11.297009681537297	1	1	95	29	1
6.176105471411837	1	1	95	33	1
6.176105471411837	1	1	95	36	1
6.176105471411837	1	1	95	43	1
4.343180771870087	1	1	95	45	5
6.176105471411837	1	1	95	56	1
4.343180771870087	1	1	95	56	3
4.343180771870087	1	1	95	57	1
4.343180771870087	1	1	95	57	4
6.176105471411837	1	1	95	63	1
5.6485048407686484	1	1	95	67	1
9.991685612638737	1	1	95	74	1
13.02954231561026	1	1	95	75	1
5.6485048407686484	1	1	95	81	1
4.343180771870087	1	1	95	96	1
6.176105471411837	1	1	95	99	1
5.6485048407686484	1	1	95	123	1
6.176105471411837	1	1	95	124	1
5.6485048407686484	1	1	95	126	1
11.297009681537297	1	1	95	130	1
6.176105471411837	1	1	95	131	1
9.991685612638737	1	1	95	135	1
5.6485048407686484	1	1	95	143	1
5.6485048407686484	1	1	95	148	1
6.176105471411837	1	1	95	151	1
12.352210942823675	1	1	95	152	4
4.343180771870087	1	1	96	2	1
4.343180771870087	1	1	96	9	1
6.176105471411837	1	1	96	10	1
6.176105471411837	1	1	96	14	1
5.6485048407686484	1	1	96	20	1
5.6485048407686484	1	1	96	53	4
4.343180771870087	1	1	96	59	1
4.343180771870087	1	1	96	63	1
5.6485048407686484	1	1	96	66	1
6.176105471411837	1	1	96	74	1
4.343180771870087	1	1	96	79	1
5.6485048407686484	1	1	96	89	1
5.6485048407686484	1	1	96	106	1
5.6485048407686484	1	1	96	107	1
4.343180771870087	1	1	96	113	1
4.343180771870087	1	1	96	119	1
6.176105471411837	1	1	97	68	1
5.6485048407686484	1	1	98	9	1
5.6485048407686484	1	1	98	36	1
5.6485048407686484	1	1	98	62	1
5.6485048407686484	1	1	98	66	1
6.176105471411837	1	1	98	88	1
5.6485048407686484	1	1	98	114	1
4.343180771870087	1	1	98	116	1
6.176105471411837	1	1	99	10	1
5.6485048407686484	1	1	100	7	1
5.6485048407686484	1	1	100	17	1
6.176105471411837	1	1	100	21	1
5.6485048407686484	1	1	100	76	1
5.6485048407686484	1	1	100	89	1
8.686361543740174	1	1	100	121	1
6.176105471411837	1	1	100	129	4
4.343180771870087	1	1	101	21	1
6.176105471411837	1	1	101	127	1
6.176105471411837	1	1	101	143	1
6.176105471411837	1	1	102	39	1
4.343180771870087	1	1	102	48	3
6.176105471411837	1	1	102	84	1
4.343180771870087	1	1	102	112	1
5.6485048407686484	1	1	102	123	1
6.176105471411837	1	1	102	147	2
6.176105471411837	1	1	103	10	1
6.176105471411837	1	1	103	42	1
6.176105471411837	1	1	103	108	1
6.176105471411837	1	1	103	119	1
4.343180771870087	1	1	104	3	1
5.6485048407686484	1	1	104	8	2
5.6485048407686484	1	1	104	9	1
6.176105471411837	1	1	104	9	4
4.343180771870087	1	1	104	20	2
6.176105471411837	1	1	104	43	1
4.343180771870087	1	1	104	59	1
5.6485048407686484	1	1	104	62	1
5.6485048407686484	1	1	104	67	1
4.343180771870087	1	1	104	68	1
4.343180771870087	1	1	104	69	1
11.297009681537297	1	1	104	83	1
5.6485048407686484	1	1	104	118	1
5.6485048407686484	1	1	105	20	1
5.6485048407686484	1	1	105	26	1
6.176105471411837	1	1	105	39	2
4.343180771870087	1	1	105	58	1
4.343180771870087	1	1	105	81	1
11.297009681537297	1	1	105	82	1
6.176105471411837	1	1	105	86	1
6.176105471411837	1	1	105	110	1
8.686361543740174	1	1	105	115	1
6.176105471411837	1	1	105	117	1
5.6485048407686484	1	1	105	144	5
4.343180771870087	1	1	105	145	1
6.176105471411837	1	1	106	15	1
6.176105471411837	1	1	106	28	1
4.343180771870087	1	1	106	33	1
4.343180771870087	1	1	106	36	1
6.176105471411837	1	1	106	37	1
5.6485048407686484	1	1	106	47	1
4.343180771870087	1	1	106	57	1
11.297009681537297	1	1	106	57	3
6.176105471411837	1	1	106	58	1
6.176105471411837	1	1	106	62	1
4.343180771870087	1	1	106	66	1
4.343180771870087	1	1	106	74	1
8.686361543740174	1	1	106	85	1
4.343180771870087	1	1	106	105	1
4.343180771870087	1	1	107	1	1
4.343180771870087	1	1	107	10	1
4.343180771870087	1	1	107	13	1
6.176105471411837	1	1	107	103	1
12.352210942823675	1	1	107	133	1
4.343180771870087	1	1	107	151	1
6.176105471411837	1	1	108	94	1
4.343180771870087	1	1	108	143	1
6.176105471411837	1	1	109	9	1
6.176105471411837	1	1	109	11	1
4.343180771870087	1	1	109	21	1
6.176105471411837	1	1	109	43	1
4.343180771870087	1	1	109	53	1
6.176105471411837	1	1	109	68	1
8.686361543740174	1	1	109	88	2
11.297009681537297	1	1	109	101	1
14.334866384508823	1	1	109	140	1
6.176105471411837	1	1	109	142	1
5.6485048407686484	1	1	109	143	1
4.343180771870087	1	1	109	150	1
4.343180771870087	1	1	110	7	1
4.343180771870087	1	1	110	46	1
4.343180771870087	1	1	110	59	1
4.343180771870087	1	1	110	73	1
10.519286243281925	1	1	110	74	1
6.176105471411837	1	1	110	146	1
12.352210942823675	1	1	111	15	4
4.343180771870087	1	1	111	31	1
6.176105471411837	1	1	111	35	1
11.824610312180486	1	1	111	37	1
5.6485048407686484	1	1	111	43	1
6.176105471411837	1	1	111	56	1
6.176105471411837	1	1	111	66	1
5.6485048407686484	1	1	111	68	1
5.6485048407686484	1	1	111	106	1
4.343180771870087	1	1	111	120	1
5.6485048407686484	1	1	111	135	1
12.352210942823675	1	1	111	138	1
5.6485048407686484	1	1	111	139	1
6.176105471411837	1	1	111	146	1
5.6485048407686484	1	1	112	8	1
6.176105471411837	1	1	112	27	1
6.176105471411837	1	1	112	56	4
6.176105471411837	1	1	112	65	1
6.176105471411837	1	1	112	81	1
6.176105471411837	1	1	112	83	1
6.176105471411837	1	1	112	87	1
4.343180771870087	1	1	112	91	2
4.343180771870087	1	1	112	109	1
6.176105471411837	1	1	112	123	1
12.352210942823675	1	1	112	140	1
12.352210942823675	1	1	112	147	1
5.6485048407686484	1	1	113	25	1
16.695391714693763	1	1	113	29	1
4.343180771870087	1	1	113	56	1
5.6485048407686484	1	1	113	67	1
4.343180771870087	1	1	113	74	1
6.176105471411837	1	1	113	113	1
8.686361543740174	1	1	113	125	1
6.176105471411837	1	1	113	137	1
4.343180771870087	1	1	113	140	4
6.176105471411837	1	1	113	149	4
5.6485048407686484	1	1	114	2	1
6.176105471411837	1	1	114	7	1
6.176105471411837	1	1	114	11	1
8.686361543740174	1	1	114	29	1
5.6485048407686484	1	1	114	35	1
4.343180771870087	1	1	114	45	1
6.176105471411837	1	1	114	52	1
5.6485048407686484	1	1	114	58	1
4.343180771870087	1	1	114	81	4
6.176105471411837	1	1	114	97	1
5.6485048407686484	1	1	114	105	1
4.343180771870087	1	1	114	120	4
5.6485048407686484	1	1	115	6	1
12.352210942823675	1	1	115	10	1
5.6485048407686484	1	1	115	13	3
4.343180771870087	1	1	115	35	1
5.6485048407686484	1	1	115	37	1
4.343180771870087	1	1	115	50	1
4.343180771870087	1	1	115	50	4
4.343180771870087	1	1	115	136	1
4.343180771870087	1	1	116	34	3
5.6485048407686484	1	1	116	42	1
4.343180771870087	1	1	116	66	1
4.343180771870087	1	1	116	67	1
5.6485048407686484	1	1	116	91	1
6.176105471411837	1	1	116	100	1
5.6485048407686484	1	1	116	129	1
6.176105471411837	1	1	116	134	1
6.176105471411837	1	1	116	144	1
6.176105471411837	1	1	117	1	1
4.343180771870087	1	1	117	4	1
4.343180771870087	1	1	117	26	1
11.297009681537297	1	1	117	42	1
5.6485048407686484	1	1	117	63	1
4.343180771870087	1	1	117	101	1
6.176105471411837	1	1	117	129	1
5.6485048407686484	1	1	117	134	1
4.343180771870087	1	1	118	12	1
24.70442188564735	1	1	118	13	1
6.176105471411837	1	1	118	26	1
6.176105471411837	1	1	118	38	1
6.176105471411837	1	1	118	43	1
4.343180771870087	1	1	118	99	1
5.6485048407686484	1	1	119	3	1
5.6485048407686484	1	1	119	4	1
5.6485048407686484	1	1	119	10	1
5.6485048407686484	1	1	119	12	1
6.176105471411837	1	1	119	15	1
4.343180771870087	1	1	119	24	1
6.176105471411837	1	1	119	24	4
5.6485048407686484	1	1	119	26	4
6.176105471411837	1	1	119	28	1
4.343180771870087	1	1	119	29	1
5.6485048407686484	1	1	119	35	1
5.6485048407686484	1	1	119	38	1
5.6485048407686484	1	1	119	39	1
6.176105471411837	1	1	119	39	4
6.176105471411837	1	1	119	39	5
6.176105471411837	1	1	119	42	1
11.297009681537297	1	1	119	43	1
5.6485048407686484	1	1	119	49	1
11.824610312180486	1	1	119	55	1
5.6485048407686484	1	1	119	76	1
12.352210942823675	1	1	119	88	1
11.297009681537297	1	1	119	90	1
4.343180771870087	1	1	119	100	1
12.352210942823675	1	1	119	107	1
5.6485048407686484	1	1	119	111	1
6.176105471411837	1	1	119	112	1
6.176105471411837	1	1	119	116	1
18.000715783592323	1	1	119	120	1
11.824610312180486	1	1	119	126	1
5.6485048407686484	1	1	119	129	1
6.176105471411837	1	1	119	130	1
4.343180771870087	1	1	119	131	1
4.343180771870087	1	1	119	133	1
8.686361543740174	1	1	119	141	4
6.176105471411837	1	1	119	143	1
4.343180771870087	1	1	119	148	1
6.176105471411837	1	1	119	152	1
4.343180771870087	1	1	120	7	1
5.6485048407686484	1	1	120	19	1
6.176105471411837	1	1	120	22	2
4.343180771870087	1	1	120	38	4
5.6485048407686484	1	1	120	43	1
5.6485048407686484	1	1	120	53	1
4.343180771870087	1	1	120	60	1
5.6485048407686484	1	1	120	67	4
4.343180771870087	1	1	120	106	4
4.343180771870087	1	1	120	148	1
4.343180771870087	1	1	121	6	1
12.352210942823675	1	1	121	29	1
6.176105471411837	1	1	121	31	1
5.6485048407686484	1	1	121	53	1
5.6485048407686484	1	1	121	59	3
6.176105471411837	1	1	121	66	1
4.343180771870087	1	1	121	68	1
4.343180771870087	1	1	121	100	1
11.824610312180486	1	1	121	114	1
4.343180771870087	1	1	121	123	1
5.6485048407686484	1	1	122	20	2
4.343180771870087	1	1	122	28	1
8.686361543740174	1	1	122	33	1
13.02954231561026	1	1	122	43	1
5.6485048407686484	1	1	122	47	1
4.343180771870087	1	1	122	58	1
5.6485048407686484	1	1	122	67	1
5.6485048407686484	1	1	122	67	4
4.343180771870087	1	1	122	73	1
4.343180771870087	1	1	122	76	1
5.6485048407686484	1	1	122	109	1
4.343180771870087	1	1	122	114	1
6.176105471411837	1	1	122	115	1
4.343180771870087	1	1	122	127	3
6.176105471411837	1	1	122	133	1
9.991685612638737	1	1	122	152	1
8.686361543740174	1	1	123	8	1
4.343180771870087	1	1	123	12	1
6.176105471411837	1	1	123	12	4
5.6485048407686484	1	1	123	20	1
5.6485048407686484	1	1	123	22	4
5.6485048407686484	1	1	123	39	1
4.343180771870087	1	1	123	43	1
5.6485048407686484	1	1	123	49	1
6.176105471411837	1	1	123	66	4
12.352210942823675	1	1	123	68	1
4.343180771870087	1	1	123	86	1
4.343180771870087	1	1	123	100	1
5.6485048407686484	1	1	123	104	1
8.686361543740174	1	1	123	113	3
6.176105471411837	1	1	123	119	1
5.6485048407686484	1	1	123	123	1
8.686361543740174	1	1	123	124	1
5.6485048407686484	1	1	124	4	1
5.6485048407686484	1	1	124	6	1
5.6485048407686484	1	1	124	10	1
4.343180771870087	1	1	124	14	2
4.343180771870087	1	1	124	18	1
6.176105471411837	1	1	124	19	1
6.176105471411837	1	1	124	22	1
8.686361543740174	1	1	124	23	1
12.352210942823675	1	1	124	41	1
6.176105471411837	1	1	124	60	1
4.343180771870087	1	1	124	70	2
5.6485048407686484	1	1	124	70	4
4.343180771870087	1	1	124	74	1
6.176105471411837	1	1	124	75	3
6.176105471411837	1	1	124	89	1
4.343180771870087	1	1	124	99	1
4.343180771870087	1	1	124	101	1
5.6485048407686484	1	1	124	106	1
5.6485048407686484	1	1	124	112	1
11.297009681537297	1	1	124	126	1
4.343180771870087	1	1	125	3	1
5.6485048407686484	1	1	125	6	1
4.343180771870087	1	1	125	9	1
4.343180771870087	1	1	125	12	1
5.6485048407686484	1	1	125	31	1
6.176105471411837	1	1	125	32	1
5.6485048407686484	1	1	125	33	1
5.6485048407686484	1	1	125	34	1
5.6485048407686484	1	1	125	34	4
8.686361543740174	1	1	125	38	1
6.176105471411837	1	1	125	39	1
6.176105471411837	1	1	125	45	1
6.176105471411837	1	1	125	47	1
6.176105471411837	1	1	125	57	1
6.176105471411837	1	1	125	66	1
5.6485048407686484	1	1	125	68	1
5.6485048407686484	1	1	125	74	1
11.297009681537297	1	1	125	121	1
9.991685612638737	1	1	125	134	1
8.686361543740174	1	1	125	137	1
5.6485048407686484	1	1	125	146	1
6.176105471411837	1	1	125	152	1
4.343180771870087	1	1	126	15	4
4.343180771870087	1	1	126	16	1
6.176105471411837	1	1	126	41	1
6.176105471411837	1	1	126	48	1
4.343180771870087	1	1	126	50	4
5.6485048407686484	1	1	126	53	1
4.343180771870087	1	1	126	66	1
12.352210942823675	1	1	126	68	1
11.297009681537297	1	1	126	75	1
6.176105471411837	1	1	126	81	1
4.343180771870087	1	1	126	144	1
12.352210942823675	1	1	127	16	1
6.176105471411837	1	1	127	21	1
4.343180771870087	1	1	127	25	1
5.6485048407686484	1	1	127	26	1
4.343180771870087	1	1	127	32	1
6.176105471411837	1	1	127	37	1
8.686361543740174	1	1	127	44	1
5.6485048407686484	1	1	127	56	4
12.352210942823675	1	1	127	64	1
6.176105471411837	1	1	127	70	1
12.352210942823675	1	1	127	82	1
5.6485048407686484	1	1	127	87	1
4.343180771870087	1	1	127	90	5
8.686361543740174	1	1	127	105	1
5.6485048407686484	1	1	127	107	1
13.02954231561026	1	1	127	112	1
5.6485048407686484	1	1	127	125	1
4.343180771870087	1	1	127	128	1
5.6485048407686484	1	1	127	132	1
4.343180771870087	1	1	128	8	1
8.686361543740174	1	1	128	10	1
5.6485048407686484	1	1	128	22	1
4.343180771870087	1	1	128	62	1
6.176105471411837	1	1	128	78	1
4.343180771870087	1	1	128	112	4
5.6485048407686484	1	1	128	127	3
8.686361543740174	1	1	128	132	1
6.176105471411837	1	1	129	134	1
4.343180771870087	1	1	130	37	1
5.6485048407686484	1	1	130	52	1
4.343180771870087	1	1	130	80	1
4.343180771870087	1	1	130	82	1
6.176105471411837	1	1	130	88	4
5.6485048407686484	1	1	130	92	1
5.6485048407686484	1	1	131	1	1
4.343180771870087	1	1	131	4	4
5.6485048407686484	1	1	131	16	1
4.343180771870087	1	1	131	27	1
12.352210942823675	1	1	131	38	1
6.176105471411837	1	1	131	59	1
11.297009681537297	1	1	131	67	1
6.176105471411837	1	1	131	73	1
6.176105471411837	1	1	131	78	1
5.6485048407686484	1	1	131	82	1
4.343180771870087	1	1	131	86	4
4.343180771870087	1	1	131	96	1
6.176105471411837	1	1	131	105	1
4.343180771870087	1	1	131	124	1
6.176105471411837	1	1	132	15	1
6.176105471411837	1	1	132	26	1
4.343180771870087	1	1	132	65	4
4.343180771870087	1	1	132	110	1
16.945514522305945	1	1	132	121	1
11.297009681537297	1	1	133	4	1
5.6485048407686484	1	1	133	7	1
6.176105471411837	1	1	133	7	3
11.297009681537297	1	1	133	57	1
6.176105471411837	1	1	133	82	3
6.176105471411837	1	1	133	95	1
5.6485048407686484	1	1	133	97	1
4.343180771870087	1	1	133	106	4
6.176105471411837	1	1	133	145	1
8.686361543740174	1	1	133	146	1
6.176105471411837	1	1	134	10	1
12.352210942823675	1	1	134	15	1
6.176105471411837	1	1	134	65	1
4.343180771870087	1	1	134	111	4
6.176105471411837	1	1	135	2	1
6.176105471411837	1	1	135	145	1
6.176105471411837	1	1	136	8	1
4.343180771870087	1	1	136	12	1
6.176105471411837	1	1	136	32	1
4.343180771870087	1	1	136	34	1
9.991685612638737	1	1	136	43	1
5.6485048407686484	1	1	136	82	3
13.02954231561026	1	1	136	84	1
6.176105471411837	1	1	136	125	1
6.176105471411837	1	1	136	127	4
5.6485048407686484	1	1	136	139	1
4.343180771870087	1	1	137	52	1
6.176105471411837	1	1	137	57	1
4.343180771870087	1	1	137	66	1
5.6485048407686484	1	1	137	67	2
4.343180771870087	1	1	137	88	4
11.297009681537297	1	1	137	101	1
4.343180771870087	1	1	138	11	1
4.343180771870087	1	1	138	18	2
5.6485048407686484	1	1	138	105	1
5.6485048407686484	1	1	139	10	1
8.686361543740174	1	1	139	30	1
4.343180771870087	1	1	139	38	1
6.176105471411837	1	1	139	43	4
8.686361543740174	1	1	139	63	1
6.176105471411837	1	1	139	67	1
4.343180771870087	1	1	139	76	3
5.6485048407686484	1	1	139	81	4
4.343180771870087	1	1	139	86	1
5.6485048407686484	1	1	139	104	1
4.343180771870087	1	1	139	124	2
12.352210942823675	1	1	139	127	1
6.176105471411837	1	1	140	44	1
6.176105471411837	1	1	140	55	1
4.343180771870087	1	1	140	63	1
4.343180771870087	1	1	140	105	1
11.297009681537297	1	1	140	109	1
4.343180771870087	1	1	140	121	1
5.6485048407686484	1	1	140	146	1
6.176105471411837	1	1	140	148	1
4.343180771870087	1	1	141	11	1
6.176105471411837	1	1	141	29	1
4.343180771870087	1	1	141	36	1
5.6485048407686484	1	1	141	98	1
4.343180771870087	1	1	141	107	1
4.343180771870087	1	1	141	112	1
5.6485048407686484	1	1	141	151	1
4.343180771870087	1	1	142	4	1
18.528316414235512	1	1	142	6	1
5.6485048407686484	1	1	142	49	1
5.6485048407686484	1	1	142	55	1
4.343180771870087	1	1	142	83	1
4.343180771870087	1	1	142	112	1
4.343180771870087	1	1	142	115	1
6.176105471411837	1	1	143	23	1
6.176105471411837	1	1	143	32	1
4.343180771870087	1	1	143	51	1
5.6485048407686484	1	1	143	57	5
6.176105471411837	1	1	143	65	1
4.343180771870087	1	1	143	70	1
5.6485048407686484	1	1	143	91	1
4.343180771870087	1	1	143	98	1
5.6485048407686484	1	1	143	132	1
4.343180771870087	1	1	143	150	1
4.343180771870087	1	1	144	71	1
4.343180771870087	1	1	144	94	1
4.343180771870087	1	1	144	105	1
11.824610312180486	1	1	145	4	1
4.343180771870087	1	1	145	9	1
4.343180771870087	1	1	145	12	5
6.176105471411837	1	1	145	15	1
6.176105471411837	1	1	145	21	1
5.6485048407686484	1	1	145	22	3
4.343180771870087	1	1	145	35	1
6.176105471411837	1	1	145	37	1
6.176105471411837	1	1	145	59	1
4.343180771870087	1	1	145	67	1
4.343180771870087	1	1	145	115	1
6.176105471411837	1	1	145	121	5
5.6485048407686484	1	1	146	36	1
6.176105471411837	1	1	146	53	1
5.6485048407686484	1	1	146	90	1
8.686361543740174	1	1	146	93	1
12.352210942823675	1	1	146	109	1
6.176105471411837	1	1	146	119	4
8.686361543740174	1	1	147	6	4
4.343180771870087	1	1	147	10	2
4.343180771870087	1	1	147	15	1
6.176105471411837	1	1	147	18	1
8.686361543740174	1	1	147	23	1
5.6485048407686484	1	1	147	24	1
4.343180771870087	1	1	147	25	1
6.176105471411837	1	1	147	43	1
6.176105471411837	1	1	147	49	1
11.297009681537297	1	1	147	67	1
6.176105471411837	1	1	147	112	1
5.6485048407686484	1	1	147	119	2
5.6485048407686484	1	1	147	152	1
5.6485048407686484	1	1	148	6	1
8.686361543740174	1	1	148	12	1
12.352210942823675	1	1	148	19	1
4.343180771870087	1	1	148	31	1
4.343180771870087	1	1	148	36	1
5.6485048407686484	1	1	148	43	1
5.6485048407686484	1	1	148	44	1
6.176105471411837	1	1	148	53	1
5.6485048407686484	1	1	148	63	4
12.352210942823675	1	1	148	75	1
12.352210942823675	1	1	148	89	1
5.6485048407686484	1	1	148	102	1
12.352210942823675	1	1	148	120	4
6.176105471411837	1	1	148	131	1
6.176105471411837	1	1	148	149	4
5.6485048407686484	1	1	149	19	1
5.6485048407686484	1	1	149	31	1
6.176105471411837	1	1	149	42	1
6.176105471411837	1	1	149	51	1
6.176105471411837	1	1	149	59	1
5.6485048407686484	1	1	149	69	1
12.352210942823675	1	1	149	99	1
4.343180771870087	1	1	149	103	1
8.686361543740174	1	1	149	110	1
5.6485048407686484	1	1	149	112	1
6.176105471411837	1	1	150	11	1
5.6485048407686484	1	1	150	13	1
10.519286243281925	1	1	150	15	1
5.6485048407686484	1	1	150	26	1
6.176105471411837	1	1	150	30	1
4.343180771870087	1	1	150	32	1
4.343180771870087	1	1	150	34	1
5.6485048407686484	1	1	150	36	1
5.6485048407686484	1	1	150	38	1
10.519286243281925	1	1	150	68	1
12.352210942823675	1	1	150	76	1
5.6485048407686484	1	1	150	85	1
4.343180771870087	1	1	150	89	4
5.6485048407686484	1	1	150	101	2
4.343180771870087	1	1	150	110	1
5.6485048407686484	1	1	150	114	1
4.343180771870087	1	1	150	115	1
5.6485048407686484	1	1	150	120	1
4.343180771870087	1	1	150	123	1
4.343180771870087	1	1	150	124	1
11.297009681537297	1	1	150	139	1
6.176105471411837	1	1	150	142	1
12.352210942823675	1	1	151	4	1
11.297009681537297	1	1	151	18	1
6.176105471411837	1	1	151	61	1
5.6485048407686484	1	1	151	64	1
5.6485048407686484	1	1	151	89	1
6.176105471411837	1	1	151	92	1
4.343180771870087	1	1	151	116	1
5.6485048407686484	1	1	151	122	1
4.343180771870087	1	1	151	123	1
4.343180771870087	1	1	151	128	4
4.343180771870087	1	1	151	132	1
5.6485048407686484	1	1	151	137	4
5.6485048407686484	1	1	152	15	1
4.343180771870087	1	1	152	28	1
4.343180771870087	1	1	152	62	2
6.176105471411837	1	1	152	80	4
6.176105471411837	1	1	152	84	1
4.343180771870087	1	1	152	94	1
5.6485048407686484	1	1	152	138	1
6.176105471411837	1	1	152	141	1
4.343180771870087	1	1	152	143	1
8.686361543740174	1	1	153	1	1
5.6485048407686484	1	1	153	2	4
6.176105471411837	1	1	153	14	1
4.343180771870087	1	1	153	60	2
4.343180771870087	1	1	153	74	1
13.02954231561026	1	1	153	76	1
6.176105471411837	1	1	153	86	1
6.176105471411837	1	1	153	95	1
5.6485048407686484	1	1	153	110	1
4.343180771870087	1	1	154	15	1
5.6485048407686484	1	1	154	29	1
11.297009681537297	1	1	154	32	1
6.176105471411837	1	1	154	38	1
6.176105471411837	1	1	154	39	1
5.6485048407686484	1	1	154	42	1
4.343180771870087	1	1	154	43	1
16.945514522305945	1	1	154	62	1
5.6485048407686484	1	1	154	76	1
4.343180771870087	1	1	154	87	1
8.686361543740174	1	1	154	100	1
6.176105471411837	1	1	154	101	4
9.991685612638737	1	1	154	102	1
4.343180771870087	1	1	154	108	1
6.176105471411837	1	1	154	121	1
12.352210942823675	1	1	154	129	1
4.343180771870087	1	1	154	134	1
4.343180771870087	1	1	154	144	1
4.343180771870087	1	1	154	150	1
5.6485048407686484	1	1	155	3	1
6.176105471411837	1	1	155	14	1
5.6485048407686484	1	1	155	19	3
5.6485048407686484	1	1	155	21	5
4.343180771870087	1	1	155	47	1
5.6485048407686484	1	1	155	53	1
4.343180771870087	1	1	155	58	1
6.176105471411837	1	1	155	65	1
6.176105471411837	1	1	155	116	1
10.519286243281925	1	1	155	125	1
6.176105471411837	1	1	155	147	1
4.343180771870087	1	1	155	150	1
4.343180771870087	1	1	156	15	1
6.176105471411837	1	1	156	78	1
12.352210942823675	1	1	156	138	1
6.176105471411837	1	1	156	151	1
6.176105471411837	1	1	157	12	1
4.343180771870087	1	1	157	33	1
6.176105471411837	1	1	157	57	1
5.6485048407686484	1	1	158	19	1
5.6485048407686484	1	1	158	23	1
6.176105471411837	1	1	158	39	1
6.176105471411837	1	1	158	42	1
4.343180771870087	1	1	158	68	1
5.6485048407686484	1	1	158	70	2
12.352210942823675	1	1	158	81	1
8.686361543740174	1	1	158	116	1
6.176105471411837	1	1	158	146	2
4.343180771870087	1	1	159	15	1
6.176105471411837	1	1	159	42	1
5.6485048407686484	1	1	159	65	1
8.686361543740174	1	1	159	75	1
6.176105471411837	1	1	159	81	2
8.686361543740174	1	1	159	85	2
4.343180771870087	1	1	159	149	1
11.297009681537297	1	1	159	150	1
12.352210942823675	1	1	160	10	4
4.343180771870087	1	1	160	16	5
4.343180771870087	1	1	160	30	4
5.6485048407686484	1	1	160	53	1
4.343180771870087	1	1	160	54	1
18.528316414235512	1	1	160	75	1
6.176105471411837	1	1	160	75	3
5.6485048407686484	1	1	160	100	1
12.352210942823675	1	1	160	120	1
6.176105471411837	1	1	160	134	1
8.686361543740174	1	1	160	138	1
5.6485048407686484	1	1	160	140	1
4.343180771870087	1	1	160	144	1
5.6485048407686484	1	1	161	2	1
6.176105471411837	1	1	161	11	4
4.343180771870087	1	1	161	30	1
5.6485048407686484	1	1	161	57	3
6.176105471411837	1	1	161	83	1
4.343180771870087	1	1	161	97	1
4.343180771870087	1	1	161	100	1
4.343180771870087	1	1	161	112	1
4.343180771870087	1	1	161	116	1
4.343180771870087	1	1	161	124	1
4.343180771870087	1	1	161	125	1
5.6485048407686484	1	1	162	20	1
6.176105471411837	1	1	162	35	1
4.343180771870087	1	1	162	39	3
11.297009681537297	1	1	162	43	1
5.6485048407686484	1	1	162	87	1
6.176105471411837	1	1	162	107	1
4.343180771870087	1	1	162	126	1
5.6485048407686484	1	1	163	26	1
5.6485048407686484	1	1	163	37	1
4.343180771870087	1	1	163	45	1
6.176105471411837	1	1	163	52	1
8.686361543740174	1	1	164	12	1
4.343180771870087	1	1	164	21	1
4.343180771870087	1	1	164	58	1
4.343180771870087	1	1	164	70	2
4.343180771870087	1	1	164	74	1
6.176105471411837	1	1	164	78	1
6.176105471411837	1	1	164	123	1
5.6485048407686484	1	1	164	142	1
4.343180771870087	1	1	165	42	1
6.176105471411837	1	1	165	48	1
5.6485048407686484	1	1	165	60	1
4.343180771870087	1	1	165	118	1
5.6485048407686484	1	1	165	127	1
4.343180771870087	1	1	166	3	1
6.176105471411837	1	1	166	42	1
12.352210942823675	1	1	166	56	1
6.176105471411837	1	1	166	88	1
5.6485048407686484	1	1	166	125	1
4.343180771870087	1	1	166	133	1
5.6485048407686484	1	1	166	151	1
12.352210942823675	1	1	167	12	1
4.343180771870087	1	1	167	39	1
6.176105471411837	1	1	167	58	1
4.343180771870087	1	1	167	84	1
6.176105471411837	1	1	167	85	1
4.343180771870087	1	1	167	102	2
6.176105471411837	1	1	167	104	1
4.343180771870087	1	1	168	7	1
4.343180771870087	1	1	168	28	2
4.343180771870087	1	1	168	36	4
12.352210942823675	1	1	168	43	1
5.6485048407686484	1	1	168	68	1
5.6485048407686484	1	1	168	97	1
4.343180771870087	1	1	168	150	1
4.343180771870087	1	1	169	7	1
5.6485048407686484	1	1	169	12	1
4.343180771870087	1	1	169	21	1
5.6485048407686484	1	1	169	65	1
5.6485048407686484	1	1	169	87	1
6.176105471411837	1	1	169	124	1
4.343180771870087	1	1	170	43	1
4.343180771870087	1	1	170	113	1
4.343180771870087	1	1	171	12	1
12.352210942823675	1	1	171	43	1
6.176105471411837	1	1	171	52	1
6.176105471411837	1	1	171	53	1
5.6485048407686484	1	1	171	70	1
5.6485048407686484	1	1	171	82	1
5.6485048407686484	1	1	171	90	4
4.343180771870087	1	1	171	95	1
4.343180771870087	1	1	171	97	1
4.343180771870087	1	1	171	105	1
6.176105471411837	1	1	171	105	5
6.176105471411837	1	1	171	125	1
6.176105471411837	1	1	171	133	1
16.945514522305945	1	1	172	29	1
6.176105471411837	1	1	172	32	1
4.343180771870087	1	1	172	44	1
6.176105471411837	1	1	172	46	1
5.6485048407686484	1	1	172	60	1
4.343180771870087	1	1	172	101	1
4.343180771870087	1	1	172	112	1
4.343180771870087	1	1	172	128	1
6.176105471411837	1	1	173	3	1
5.6485048407686484	1	1	173	12	1
11.297009681537297	1	1	173	42	4
5.6485048407686484	1	1	173	49	1
5.6485048407686484	1	1	173	99	1
6.176105471411837	1	1	173	115	1
6.176105471411837	1	1	173	131	1
6.176105471411837	1	1	173	149	1
5.6485048407686484	1	1	174	52	1
13.02954231561026	1	1	174	63	1
4.343180771870087	1	1	174	76	1
6.176105471411837	1	1	174	83	1
6.176105471411837	1	1	175	7	1
5.6485048407686484	1	1	175	12	1
4.343180771870087	1	1	175	48	1
6.176105471411837	1	1	175	138	1
6.176105471411837	1	2	1	7	4
5.6485048407686484	1	2	1	56	1
5.6485048407686484	1	2	1	71	1
5.6485048407686484	1	2	1	146	1
4.343180771870087	1	2	1	149	1
6.176105471411837	1	2	2	24	1
4.343180771870087	1	2	2	42	3
12.352210942823675	1	2	2	43	1
8.686361543740174	1	2	2	57	1
6.176105471411837	1	2	2	110	1
4.343180771870087	1	2	3	7	1
10.519286243281925	1	2	3	24	1
5.6485048407686484	1	2	3	35	1
5.6485048407686484	1	2	3	47	1
5.6485048407686484	1	2	3	53	1
4.343180771870087	1	2	3	76	1
6.176105471411837	1	2	3	104	1
5.6485048407686484	1	2	3	116	1
4.343180771870087	1	2	3	131	1
4.343180771870087	1	2	4	15	1
4.343180771870087	1	2	4	23	1
4.343180771870087	1	2	4	48	1
8.686361543740174	1	2	4	55	1
12.352210942823675	1	2	4	61	2
5.6485048407686484	1	2	4	71	1
4.343180771870087	1	2	5	7	1
5.6485048407686484	1	2	5	10	4
4.343180771870087	1	2	5	30	1
11.297009681537297	1	2	5	44	1
4.343180771870087	1	2	5	66	1
5.6485048407686484	1	2	5	99	1
6.176105471411837	1	2	5	122	1
11.297009681537297	1	2	6	21	1
4.343180771870087	1	2	6	38	1
5.6485048407686484	1	2	6	42	1
4.343180771870087	1	2	6	46	1
11.297009681537297	1	2	6	48	1
13.02954231561026	1	2	6	53	1
4.343180771870087	1	2	6	97	4
5.6485048407686484	1	2	6	111	1
4.343180771870087	1	2	6	112	2
12.352210942823675	1	2	6	120	3
5.6485048407686484	1	2	6	128	3
5.6485048407686484	1	2	6	146	1
12.352210942823675	1	2	7	11	1
4.343180771870087	1	2	7	21	1
11.297009681537297	1	2	7	26	1
6.176105471411837	1	2	7	32	1
5.6485048407686484	1	2	7	42	1
11.824610312180486	1	2	7	51	1
4.343180771870087	1	2	7	67	1
4.343180771870087	1	2	7	74	1
6.176105471411837	1	2	7	91	1
4.343180771870087	1	2	7	92	1
5.6485048407686484	1	2	7	107	1
6.176105471411837	1	2	7	126	1
6.176105471411837	1	2	7	143	1
6.176105471411837	1	2	8	8	4
6.176105471411837	1	2	8	14	1
5.6485048407686484	1	2	8	39	1
5.6485048407686484	1	2	8	46	1
5.6485048407686484	1	2	8	58	1
5.6485048407686484	1	2	8	61	1
5.6485048407686484	1	2	8	64	1
4.343180771870087	1	2	8	74	1
4.343180771870087	1	2	8	87	1
6.176105471411837	1	2	8	92	1
[truncated: 998,000+ more rows]
