# Supplementary material for: Flexibility-tuning of dual-display DNA-encoded chemical libraries facilitates cyclic peptide ligand discovery
Source: Nat Commun. 2025 Apr 5;16:3273. doi: 10.1038/s41467-025-58507-w (PMC11972359; doi:10.1038/s41467-025-58507-w)
Supplement: Supplementary file 4 — Source Data [file 41467_2025_58507_MOESM4_ESM.zip › Source_Data_Files_Selections/Thrombin_Sel2_1.txt]

Count	Code1	Code2	Code3	Code4	Code5
1	1	1	1	68	5
1	1	1	2	67	1
2	1	1	2	113	1
1	1	1	3	5	1
1	1	1	3	7	1
1	1	1	3	10	1
1	1	1	3	24	2
1	1	1	3	81	1
1	1	1	3	101	1
1	1	1	5	12	1
2	1	1	5	29	5
2	1	1	5	36	1
1	1	1	5	58	1
1	1	1	5	81	1
1	1	1	6	43	1
1	1	1	6	63	1
2	1	1	7	73	1
1	1	1	7	150	1
2	1	1	8	9	4
1	1	1	8	21	3
1	1	1	8	35	1
1	1	1	8	46	1
1	1	1	8	81	1
1	1	1	9	14	1
4	1	1	9	23	1
1	1	1	9	105	1
1	1	1	9	112	1
1	1	1	10	56	1
1	1	1	11	24	1
1	1	1	11	125	1
2	1	1	11	126	1
1	1	1	11	131	1
1	1	1	11	131	2
3	1	1	12	118	1
1	1	1	12	118	4
1	1	1	12	146	1
1	1	1	13	38	1
1	1	1	13	42	1
1	1	1	13	42	2
1	1	1	13	52	1
1	1	1	13	81	1
2	1	1	14	13	1
1	1	1	14	27	1
1	1	1	14	42	1
1	1	1	14	133	1
2	1	1	16	10	1
1	1	1	16	54	1
3	1	1	16	63	1
1	1	1	16	70	1
1	1	1	16	76	1
1	1	1	16	84	1
1	1	1	16	88	1
1	1	1	17	21	1
1	1	1	17	25	1
1	1	1	17	26	1
1	1	1	17	34	1
1	1	1	17	43	1
1	1	1	17	48	1
1	1	1	17	63	1
1	1	1	17	123	1
1	1	1	17	133	1
1	1	1	18	125	1
1	1	1	18	146	1
1	1	1	19	44	1
1	1	1	20	7	1
1	1	1	20	32	1
1	1	1	20	33	1
3	1	1	20	46	1
3	1	1	20	134	1
1	1	1	21	70	1
1	1	1	21	78	1
1	1	1	21	81	1
1	1	1	21	112	1
3	1	1	21	124	1
1	1	1	21	125	3
2	1	1	21	143	1
2	1	1	22	3	1
2	1	1	22	10	1
1	1	1	22	75	1
1	1	1	22	118	1
1	1	1	22	120	4
1	1	1	23	12	1
1	1	1	23	33	2
1	1	1	23	39	1
1	1	1	23	61	1
1	1	1	23	74	1
1	1	1	23	75	1
1	1	1	23	81	1
1	1	1	23	89	1
1	1	1	23	120	1
1	1	1	23	135	3
1	1	1	24	3	1
1	1	1	24	46	1
1	1	1	24	49	3
2	1	1	24	65	1
2	1	1	24	103	1
1	1	1	25	7	1
1	1	1	25	37	1
1	1	1	25	45	1
1	1	1	25	81	1
1	1	1	25	93	1
1	1	1	25	105	1
1	1	1	25	115	1
1	1	1	26	9	1
1	1	1	26	29	4
1	1	1	26	30	1
1	1	1	26	39	1
2	1	1	26	84	1
1	1	1	26	86	1
1	1	1	26	93	1
1	1	1	26	120	1
1	1	1	26	133	1
1	1	1	26	139	4
1	1	1	27	21	1
1	1	1	27	137	1
1	1	1	28	116	5
1	1	1	28	138	1
1	1	1	29	4	3
2	1	1	29	27	1
2	1	1	29	60	1
1	1	1	29	106	1
1	1	1	29	140	1
1	1	1	29	149	1
1	1	1	30	59	1
1	1	1	31	7	1
1	1	1	31	8	1
1	1	1	31	52	1
1	1	1	31	76	1
1	1	1	31	115	1
2	1	1	31	131	1
1	1	1	31	144	1
1	1	1	32	36	1
2	1	1	32	45	1
1	1	1	32	103	1
1	1	1	33	9	1
1	1	1	33	11	5
1	1	1	33	49	1
1	1	1	33	81	1
1	1	1	33	84	1
1	1	1	33	106	1
1	1	1	33	113	1
1	1	1	34	6	1
1	1	1	34	21	5
1	1	1	34	48	1
1	1	1	34	57	3
5	1	1	34	114	1
2	1	1	34	135	1
1	1	1	35	44	1
1	1	1	35	132	1
2	1	1	35	151	1
1	1	1	36	10	1
1	1	1	36	25	1
1	1	1	36	50	1
1	1	1	36	55	1
1	1	1	36	74	3
1	1	1	36	105	1
1	1	1	36	144	2
1	1	1	37	7	1
4	1	1	37	53	1
1	1	1	37	59	1
2	1	1	37	70	1
1	1	1	37	81	1
1	1	1	37	86	1
1	1	1	37	110	3
1	1	1	37	143	1
1	1	1	38	7	5
2	1	1	38	69	1
4	1	1	38	81	1
1	1	1	38	104	1
1	1	1	38	146	3
1	1	1	39	7	1
1	1	1	39	20	1
5	1	1	39	24	1
1	1	1	39	67	1
1	1	1	39	98	1
1	1	1	39	123	1
1	1	1	39	150	1
1	1	1	40	27	1
1	1	1	41	10	1
1	1	1	41	90	1
1	1	1	41	125	1
1	1	1	42	11	1
1	1	1	42	26	1
1	1	1	42	43	1
1	1	1	42	66	1
1	1	1	42	68	1
1	1	1	42	89	1
7	1	1	42	101	1
1	1	1	42	116	1
1	1	1	43	14	1
2	1	1	43	73	1
4	1	1	43	74	1
2	1	1	43	75	1
1	1	1	43	82	1
1	1	1	43	90	1
1	1	1	43	115	1
1	1	1	44	18	1
3	1	1	44	67	1
2	1	1	44	75	1
1	1	1	44	94	1
1	1	1	44	104	1
1	1	1	44	112	1
1	1	1	44	148	1
5	1	1	45	7	1
1	1	1	45	20	1
3	1	1	45	24	1
2	1	1	45	43	1
1	1	1	45	78	1
1	1	1	45	115	1
1	1	1	45	119	1
1	1	1	46	1	1
1	1	1	46	3	1
1	1	1	46	30	1
1	1	1	46	37	1
1	1	1	46	38	1
2	1	1	46	144	1
2	1	1	46	152	1
1	1	1	47	14	1
2	1	1	47	20	1
1	1	1	47	45	1
1	1	1	47	65	1
1	1	1	47	74	3
2	1	1	47	149	1
1	1	1	48	15	1
1	1	1	48	27	1
1	1	1	48	35	1
1	1	1	48	56	1
1	1	1	48	61	1
1	1	1	48	69	1
6	1	1	48	75	1
1	1	1	48	86	1
1	1	1	48	97	3
1	1	1	48	130	1
1	1	1	48	131	1
1	1	1	48	134	1
1	1	1	48	151	1
1	1	1	49	4	1
1	1	1	49	6	1
1	1	1	49	20	1
2	1	1	49	25	1
1	1	1	49	46	1
1	1	1	49	62	1
1	1	1	49	65	4
1	1	1	49	66	1
1	1	1	49	72	1
1	1	1	49	86	1
1	1	1	49	107	1
1	1	1	49	116	1
1	1	1	49	129	1
2	1	1	49	144	1
1	1	1	50	56	1
1	1	1	50	76	1
1	1	1	50	79	1
1	1	1	50	100	1
1	1	1	50	127	1
1	1	1	50	145	4
2	1	1	51	34	1
1	1	1	51	39	1
1	1	1	51	45	1
1	1	1	51	71	1
1	1	1	51	91	5
1	1	1	51	121	1
1	1	1	52	1	4
1	1	1	52	6	1
1	1	1	52	45	1
4	1	1	53	31	1
1	1	1	54	34	1
1	1	1	54	55	1
1	1	1	54	128	4
2	1	1	54	150	1
1	1	1	56	9	1
3	1	1	56	17	1
3	1	1	56	28	1
1	1	1	56	37	1
1	1	1	56	45	2
1	1	1	56	81	1
2	1	1	56	88	1
1	1	1	56	121	1
1	1	1	56	133	1
2	1	1	56	146	1
1	1	1	57	2	1
1	1	1	57	5	1
3	1	1	57	16	1
1	1	1	57	25	1
4	1	1	57	45	1
1	1	1	57	70	1
1	1	1	57	98	1
1	1	1	57	121	2
4	1	1	57	151	1
1	1	1	58	24	1
1	1	1	58	33	1
1	1	1	58	69	1
1	1	1	58	81	1
3	1	1	58	112	1
1	1	1	58	151	1
2	1	1	59	52	1
1	1	1	59	66	1
1	1	1	59	101	1
1	1	1	60	2	1
3	1	1	60	68	1
1	1	1	60	73	1
1	1	1	60	95	1
1	1	1	60	105	1
1	1	1	61	14	1
3	1	1	61	39	1
1	1	1	62	7	1
1	1	1	62	22	1
2	1	1	62	74	1
1	1	1	62	91	1
1	1	1	63	25	1
1	1	1	63	87	1
1	1	1	64	58	1
1	1	1	64	124	2
1	1	1	65	52	3
1	1	1	65	63	1
2	1	1	65	118	1
1	1	1	65	149	4
1	1	1	67	89	1
1	1	1	67	96	1
1	1	1	67	105	1
2	1	1	68	11	4
1	1	1	68	62	1
1	1	1	68	125	1
1	1	1	68	144	1
4	1	1	69	8	4
1	1	1	69	8	5
1	1	1	69	27	1
1	1	1	69	31	1
1	1	1	69	56	1
1	1	1	69	99	1
2	1	1	69	101	1
2	1	1	69	104	1
1	1	1	69	111	1
1	1	1	69	137	1
1	1	1	69	141	1
1	1	1	69	146	1
1	1	1	70	23	1
3	1	1	70	74	1
2	1	1	71	24	4
3	1	1	71	28	1
4	1	1	71	61	3
1	1	1	72	3	1
1	1	1	72	12	1
1	1	1	72	21	1
1	1	1	72	74	1
1	1	1	72	125	1
1	1	1	73	10	1
1	1	1	73	33	1
1	1	1	73	37	1
1	1	1	73	57	1
1	1	1	73	82	1
2	1	1	73	102	1
1	1	1	73	102	4
2	1	1	73	138	1
1	1	1	74	15	1
1	1	1	74	16	1
1	1	1	74	39	1
1	1	1	75	68	1
1	1	1	75	68	5
1	1	1	75	78	1
2	1	1	75	81	1
1	1	1	75	85	1
1	1	1	75	98	1
1	1	1	75	140	1
1	1	1	76	68	1
1	1	1	77	11	1
1	1	1	77	37	1
1	1	1	77	56	1
1	1	1	77	63	1
2	1	1	77	79	1
1	1	1	77	82	1
1	1	1	77	112	1
1	1	1	77	150	3
1	1	1	78	42	1
1	1	1	78	88	1
1	1	1	78	94	1
2	1	1	78	101	1
1	1	1	78	105	1
1	1	1	78	121	1
2	1	1	78	135	1
1	1	1	79	39	4
2	1	1	79	46	1
1	1	1	79	49	1
1	1	1	79	83	1
1	1	1	79	96	4
1	1	1	79	131	1
1	1	1	80	10	1
1	1	1	81	3	1
2	1	1	81	92	1
1	1	1	81	129	1
1	1	1	81	144	1
1	1	1	82	8	1
1	1	1	82	31	1
1	1	1	82	32	4
1	1	1	82	39	1
1	1	1	82	39	4
6	1	1	82	44	1
1	1	1	82	60	1
1	1	1	82	74	1
1	1	1	82	115	4
1	1	1	82	117	1
1	1	1	82	129	1
1	1	1	82	138	1
1	1	1	83	12	1
4	1	1	83	26	1
1	1	1	83	42	1
1	1	1	83	43	1
1	1	1	83	43	4
1	1	1	83	113	1
1	1	1	83	126	2
1	1	1	83	148	1
1	1	1	84	54	1
1	1	1	84	75	1
2	1	1	84	78	1
1	1	1	84	100	1
1	1	1	85	122	1
1	1	1	87	62	1
6	1	1	88	56	1
1	1	1	88	62	1
2	1	1	88	94	2
3	1	1	88	150	1
1	1	1	90	93	1
1	1	1	90	138	1
1	1	1	90	147	1
1	1	1	91	58	2
2	1	1	91	77	1
2	1	1	93	85	3
1	1	1	94	10	1
1	1	1	94	11	3
1	1	1	94	58	1
2	1	1	94	87	1
2	1	1	95	7	1
1	1	1	95	26	1
1	1	1	95	53	1
1	1	1	95	60	1
3	1	1	95	73	1
2	1	1	95	114	1
1	1	1	95	120	1
1	1	1	95	151	1
1	1	1	96	15	1
1	1	1	96	37	1
1	1	1	96	85	4
1	1	1	96	89	1
1	1	1	96	96	1
1	1	1	96	121	1
1	1	1	98	15	1
1	1	1	98	36	4
1	1	1	98	68	1
1	1	1	98	132	1
1	1	1	98	146	1
2	1	1	99	24	1
1	1	1	99	38	1
1	1	1	99	134	1
1	1	1	100	9	1
1	1	1	100	131	1
2	1	1	101	145	1
1	1	1	102	62	1
1	1	1	102	97	1
1	1	1	102	122	1
1	1	1	104	48	3
1	1	1	104	103	4
1	1	1	104	133	1
2	1	1	104	144	1
1	1	1	105	9	1
1	1	1	105	85	1
2	1	1	105	88	1
1	1	1	105	90	1
1	1	1	106	57	1
4	1	1	106	86	1
1	1	1	106	99	1
2	1	1	106	103	1
1	1	1	106	115	1
1	1	1	107	24	1
4	1	1	107	36	1
1	1	1	107	43	1
1	1	1	107	56	1
1	1	1	109	3	1
1	1	1	109	45	1
1	1	1	109	138	1
1	1	1	110	4	1
1	1	1	110	14	1
2	1	1	110	15	1
1	1	1	111	38	1
1	1	1	111	76	1
1	1	1	111	110	1
1	1	1	111	139	1
2	1	1	111	143	1
1	1	1	112	22	1
2	1	1	112	35	1
1	1	1	112	38	1
1	1	1	112	43	1
1	1	1	112	53	1
1	1	1	112	78	1
1	1	1	112	116	3
1	1	1	112	134	1
1	1	1	113	10	1
1	1	1	113	125	1
6	1	1	114	60	1
1	1	1	114	144	1
3	1	1	114	144	4
1	1	1	115	133	1
1	1	1	116	14	1
1	1	1	116	31	1
1	1	1	117	14	1
2	1	1	117	17	1
2	1	1	118	51	4
1	1	1	119	61	1
2	1	1	119	138	4
1	1	1	120	10	1
1	1	1	120	93	1
1	1	1	120	109	1
1	1	1	120	152	1
1	1	1	121	34	1
1	1	1	121	88	1
1	1	1	121	144	1
1	1	1	122	43	1
1	1	1	122	64	1
1	1	1	122	75	1
1	1	1	123	45	1
1	1	1	123	49	1
1	1	1	123	67	1
1	1	1	123	86	1
1	1	1	123	113	1
1	1	1	123	114	1
1	1	1	123	146	1
1	1	1	124	13	1
2	1	1	124	29	1
1	1	1	124	30	1
1	1	1	124	101	1
1	1	1	124	116	1
1	1	1	125	11	1
1	1	1	125	29	1
3	1	1	125	38	1
1	1	1	125	48	1
1	1	1	125	62	1
2	1	1	125	98	1
1	1	1	125	112	1
1	1	1	125	113	1
1	1	1	125	119	1
1	1	1	125	134	3
1	1	1	126	36	1
1	1	1	126	44	1
1	1	1	126	50	1
1	1	1	127	6	1
2	1	1	127	42	1
2	1	1	127	70	1
1	1	1	127	86	1
1	1	1	127	97	1
5	1	1	127	115	1
1	1	1	127	128	1
1	1	1	127	146	1
1	1	1	128	10	1
3	1	1	128	82	1
1	1	1	128	148	3
2	1	1	129	30	1
1	1	1	129	44	1
1	1	1	129	71	1
1	1	1	129	137	1
1	1	1	130	30	1
1	1	1	130	103	4
1	1	1	130	142	4
1	1	1	131	81	1
1	1	1	133	43	1
1	1	1	133	43	2
1	1	1	133	68	1
1	1	1	135	28	1
1	1	1	135	109	1
1	1	1	136	58	4
1	1	1	136	75	1
2	1	1	137	86	1
1	1	1	138	16	1
1	1	1	138	56	1
2	1	1	139	11	1
1	1	1	139	93	1
1	1	1	139	109	1
1	1	1	139	118	1
1	1	1	139	128	1
1	1	1	139	133	1
1	1	1	140	54	1
1	1	1	140	133	1
1	1	1	141	104	4
1	1	1	143	112	1
1	1	1	143	145	1
1	1	1	144	24	1
1	1	1	144	25	1
1	1	1	144	144	1
1	1	1	145	9	1
1	1	1	145	31	1
1	1	1	145	35	1
1	1	1	145	36	4
2	1	1	145	146	1
1	1	1	146	23	1
1	1	1	146	100	1
1	1	1	147	39	1
1	1	1	148	37	1
1	1	1	148	38	1
1	1	1	148	41	1
1	1	1	148	56	1
2	1	1	148	91	2
1	1	1	149	28	1
1	1	1	149	110	1
1	1	1	150	38	1
1	1	1	150	49	1
1	1	1	150	54	1
1	1	1	150	59	1
1	1	1	150	74	1
1	1	1	150	115	1
1	1	1	150	116	1
1	1	1	150	118	1
1	1	1	150	125	1
1	1	1	151	3	1
1	1	1	151	16	1
3	1	1	151	95	1
1	1	1	151	119	1
1	1	1	152	7	1
1	1	1	152	8	1
1	1	1	152	105	3
1	1	1	152	127	1
1	1	1	154	42	1
1	1	1	154	47	1
1	1	1	154	75	1
4	1	1	154	104	1
1	1	1	155	16	1
1	1	1	155	34	1
1	1	1	157	30	1
2	1	1	157	57	4
1	1	1	157	140	1
1	1	1	158	8	1
1	1	1	159	8	1
1	1	1	159	38	1
2	1	1	159	126	1
1	1	1	160	14	1
1	1	1	160	42	1
2	1	1	160	57	1
1	1	1	160	69	1
1	1	1	161	9	1
2	1	1	161	71	1
1	1	1	161	71	3
1	1	1	161	88	1
4	1	1	161	144	1
1	1	1	162	70	1
1	1	1	162	73	1
1	1	1	162	106	1
2	1	1	163	67	1
1	1	1	163	91	1
2	1	1	164	86	1
1	1	1	165	74	1
1	1	1	166	11	1
1	1	1	166	60	1
1	1	1	166	84	1
1	1	1	166	105	1
1	1	1	166	127	1
2	1	1	167	30	1
1	1	1	167	118	1
2	1	1	167	137	1
1	1	1	167	143	1
2	1	1	168	75	4
1	1	1	168	139	1
2	1	1	170	32	1
1	1	1	171	16	1
1	1	1	171	17	1
5	1	1	171	27	1
1	1	1	172	15	1
1	1	1	172	43	1
1	1	1	172	45	1
1	1	1	172	46	1
1	1	1	172	66	5
3	1	1	172	96	1
1	1	1	172	141	1
4	1	1	173	20	1
1	1	1	173	26	1
1	1	1	173	37	1
1	1	1	173	67	1
2	1	1	173	102	1
1	1	1	174	83	1
1	1	1	174	118	4
1	1	1	174	143	4
1	1	1	175	32	1
1	1	1	175	109	1
1	1	2	2	22	1
1	1	2	2	32	1
1	1	2	2	73	1
1	1	2	3	90	1
1	1	2	4	32	1
1	1	2	4	42	1
1	1	2	4	62	1
3	1	2	5	102	1
1	1	2	5	103	1
2	1	2	6	124	1
1	1	2	7	63	1
1	1	2	7	127	5
1	1	2	7	142	1
2	1	2	7	152	1
1	1	2	8	109	2
1	1	2	9	10	2
2	1	2	9	17	1
1	1	2	9	91	1
1	1	2	9	113	1
1	1	2	10	18	1
2	1	2	10	31	1
1	1	2	10	96	1
1	1	2	10	129	1
1	1	2	11	1	1
1	1	2	11	5	3
1	1	2	11	27	1
5	1	2	11	28	1
3	1	2	11	52	1
1	1	2	11	75	5
1	1	2	11	102	1
3	1	2	11	139	1
1	1	2	12	11	1
1	1	2	12	75	1
1	1	2	13	75	1
1	1	2	13	110	1
1	1	2	13	137	1
1	1	2	14	7	1
1	1	2	14	39	1
1	1	2	14	48	1
1	1	2	14	55	1
1	1	2	14	66	1
1	1	2	14	82	1
1	1	2	14	114	1
3	1	2	14	129	1
1	1	2	14	139	1
1	1	2	14	145	1
1	1	2	14	146	1
1	1	2	15	12	5
1	1	2	15	19	1
1	1	2	15	66	1
1	1	2	15	137	4
1	1	2	16	41	1
1	1	2	16	90	1
1	1	2	16	124	1
2	1	2	16	135	1
1	1	2	16	143	1
2	1	2	17	14	3
1	1	2	17	17	1
1	1	2	18	75	1
1	1	2	18	125	1
1	1	2	19	8	1
1	1	2	19	15	1
1	1	2	19	30	1
1	1	2	19	46	1
1	1	2	19	143	1
1	1	2	20	26	1
1	1	2	20	93	4
6	1	2	21	44	1
1	1	2	21	47	1
1	1	2	21	60	1
1	1	2	21	83	1
2	1	2	21	117	1
1	1	2	21	130	1
1	1	2	22	27	1
1	1	2	22	39	1
1	1	2	22	146	1
2	1	2	23	31	1
1	1	2	23	44	1
3	1	2	23	53	1
1	1	2	23	63	1
1	1	2	23	131	1
2	1	2	24	4	1
1	1	2	24	49	1
1	1	2	24	70	1
1	1	2	25	26	1
1	1	2	25	33	1
1	1	2	25	40	1
1	1	2	25	64	1
1	1	2	25	129	5
4	1	2	26	13	1
2	1	2	26	15	4
1	1	2	26	20	1
1	1	2	26	23	1
2	1	2	26	34	1
1	1	2	26	47	1
1	1	2	26	71	1
1	1	2	26	72	3
2	1	2	26	73	1
1	1	2	26	112	1
4	1	2	27	29	1
1	1	2	27	35	2
1	1	2	27	58	1
1	1	2	27	103	2
1	1	2	28	108	1
1	1	2	28	112	4
1	1	2	29	7	1
1	1	2	29	14	1
1	1	2	29	75	1
1	1	2	29	83	1
1	1	2	29	83	2
1	1	2	29	98	1
1	1	2	29	125	1
1	1	2	29	127	1
2	1	2	29	140	1
2	1	2	30	28	1
1	1	2	30	81	1
2	1	2	30	116	1
1	1	2	30	148	1
1	1	2	31	9	5
1	1	2	31	17	1
1	1	2	31	132	1
2	1	2	32	9	1
1	1	2	32	29	3
4	1	2	32	83	1
1	1	2	32	141	1
1	1	2	32	145	1
1	1	2	33	72	1
1	1	2	33	76	1
1	1	2	33	113	1
1	1	2	33	140	1
1	1	2	34	23	1
2	1	2	34	67	1
2	1	2	34	74	1
1	1	2	34	104	1
3	1	2	34	123	1
1	1	2	35	63	1
1	1	2	35	68	1
1	1	2	36	68	1
1	1	2	36	101	1
1	1	2	36	106	1
1	1	2	36	112	1
1	1	2	36	115	1
1	1	2	36	117	1
1	1	2	37	74	1
1	1	2	37	105	2
1	1	2	38	9	1
2	1	2	38	20	1
1	1	2	38	36	1
1	1	2	38	47	1
1	1	2	38	67	1
1	1	2	38	71	1
2	1	2	38	76	1
2	1	2	38	94	1
1	1	2	38	119	3
1	1	2	38	125	2
1	1	2	38	143	1
1	1	2	39	13	1
1	1	2	39	20	1
2	1	2	39	37	1
2	1	2	39	47	1
1	1	2	39	68	1
1	1	2	39	76	3
1	1	2	39	102	1
1	1	2	39	104	1
2	1	2	39	112	1
1	1	2	39	113	1
1	1	2	39	117	1
2	1	2	39	152	1
1	1	2	40	21	1
1	1	2	41	11	1
3	1	2	41	70	1
1	1	2	41	82	1
1	1	2	41	89	1
1	1	2	41	123	1
2	1	2	42	8	1
1	1	2	42	13	1
2	1	2	42	49	3
1	1	2	42	65	1
3	1	2	42	95	1
1	1	2	42	129	2
1	1	2	42	146	1
1	1	2	43	12	1
1	1	2	43	28	1
1	1	2	43	37	1
2	1	2	43	38	1
4	1	2	43	39	1
1	1	2	43	43	1
1	1	2	43	84	1
2	1	2	43	86	1
1	1	2	43	97	4
1	1	2	43	132	1
1	1	2	43	139	1
2	1	2	44	28	1
1	1	2	44	42	1
1	1	2	44	82	1
2	1	2	44	107	1
1	1	2	44	112	1
1	1	2	44	115	1
1	1	2	44	118	1
1	1	2	44	120	1
1	1	2	44	121	1
1	1	2	44	134	1
1	1	2	45	39	1
2	1	2	45	134	4
1	1	2	46	6	1
1	1	2	46	16	1
1	1	2	46	17	1
1	1	2	46	30	1
1	1	2	46	31	1
1	1	2	46	35	1
1	1	2	46	50	1
1	1	2	46	67	1
1	1	2	46	70	1
1	1	2	46	105	2
2	1	2	46	111	1
1	1	2	47	3	1
1	1	2	47	10	5
1	1	2	47	141	1
1	1	2	47	150	1
1	1	2	48	9	1
1	1	2	48	13	1
3	1	2	48	27	1
1	1	2	48	30	1
1	1	2	48	57	4
1	1	2	48	86	1
1	1	2	48	98	1
1	1	2	48	100	1
1	1	2	48	105	1
4	1	2	48	106	1
1	1	2	48	121	1
2	1	2	48	133	1
1	1	2	48	148	1
1	1	2	49	16	4
2	1	2	49	31	1
1	1	2	49	44	3
1	1	2	49	47	1
1	1	2	49	65	1
3	1	2	49	69	1
1	1	2	49	73	4
1	1	2	49	84	1
1	1	2	49	103	1
1	1	2	49	112	1
1	1	2	49	118	1
1	1	2	49	129	4
1	1	2	49	137	1
4	1	2	50	17	1
2	1	2	50	18	1
5	1	2	50	48	1
3	1	2	50	55	1
3	1	2	50	127	1
1	1	2	51	37	1
1	1	2	51	68	1
1	1	2	51	94	1
1	1	2	51	132	1
1	1	2	52	76	1
1	1	2	53	19	1
1	1	2	53	73	1
1	1	2	54	13	1
1	1	2	54	20	1
1	1	2	54	21	1
2	1	2	54	53	1
1	1	2	54	112	1
1	1	2	55	39	1
2	1	2	55	44	1
1	1	2	55	65	1
1	1	2	55	115	1
5	1	2	56	100	1
1	1	2	57	31	1
4	1	2	57	34	1
1	1	2	57	51	1
1	1	2	57	59	1
1	1	2	57	73	1
1	1	2	57	101	3
1	1	2	57	127	1
1	1	2	57	150	1
1	1	2	57	152	1
1	1	2	58	63	1
1	1	2	58	93	1
2	1	2	58	101	1
3	1	2	58	103	1
2	1	2	58	115	1
1	1	2	58	141	3
1	1	2	58	152	1
1	1	2	59	21	1
2	1	2	59	30	1
1	1	2	60	43	1
1	1	2	60	103	3
1	1	2	60	123	1
1	1	2	60	125	2
2	1	2	61	8	1
1	1	2	61	53	1
1	1	2	61	56	1
1	1	2	61	89	4
2	1	2	61	102	1
1	1	2	61	105	1
1	1	2	61	134	1
1	1	2	61	150	1
1	1	2	62	3	1
2	1	2	62	7	1
1	1	2	62	66	1
1	1	2	62	145	1
1	1	2	63	29	1
1	1	2	63	39	1
1	1	2	64	43	1
2	1	2	64	44	1
1	1	2	65	10	1
1	1	2	65	14	1
1	1	2	65	39	1
1	1	2	65	49	2
1	1	2	65	67	1
1	1	2	65	68	1
2	1	2	65	78	5
1	1	2	65	114	1
1	1	2	66	11	1
3	1	2	66	61	1
1	1	2	66	145	1
1	1	2	67	9	1
1	1	2	67	43	1
1	1	2	67	149	4
1	1	2	68	10	1
1	1	2	69	10	1
2	1	2	69	23	1
1	1	2	69	78	1
1	1	2	69	99	1
1	1	2	70	12	4
1	1	2	70	113	1
1	1	2	70	129	4
2	1	2	70	144	1
1	1	2	71	63	1
1	1	2	71	95	1
1	1	2	71	98	5
1	1	2	72	37	1
1	1	2	72	69	1
1	1	2	73	7	1
1	1	2	73	47	1
1	1	2	73	112	1
1	1	2	73	145	1
1	1	2	74	16	1
1	1	2	74	20	1
1	1	2	74	29	4
1	1	2	74	44	1
1	1	2	74	112	1
1	1	2	74	123	1
3	1	2	74	144	1
1	1	2	74	148	1
1	1	2	75	2	1
1	1	2	75	10	1
1	1	2	75	30	1
1	1	2	75	35	1
2	1	2	75	84	1
1	1	2	75	112	1
3	1	2	75	123	1
2	1	2	76	14	1
1	1	2	76	134	1
2	1	2	77	9	1
1	1	2	77	61	1
1	1	2	77	96	1
1	1	2	77	106	1
1	1	2	78	28	1
1	1	2	78	52	1
1	1	2	78	61	1
1	1	2	78	89	1
1	1	2	78	98	1
1	1	2	78	105	1
1	1	2	78	116	1
1	1	2	78	127	4
2	1	2	79	5	1
1	1	2	79	47	1
1	1	2	79	48	1
1	1	2	79	81	1
1	1	2	79	116	3
1	1	2	79	116	5
1	1	2	80	36	4
1	1	2	80	81	1
1	1	2	80	84	1
1	1	2	80	132	1
1	1	2	81	24	1
4	1	2	81	38	5
1	1	2	81	42	1
1	1	2	81	44	5
1	1	2	81	65	3
1	1	2	81	81	1
1	1	2	81	104	1
1	1	2	81	120	1
1	1	2	81	138	1
2	1	2	81	151	1
1	1	2	82	3	1
1	1	2	82	14	1
1	1	2	82	24	4
1	1	2	82	38	4
2	1	2	82	65	1
1	1	2	82	83	1
1	1	2	82	116	1
1	1	2	83	4	1
2	1	2	83	12	1
2	1	2	83	23	1
1	1	2	83	43	3
1	1	2	83	53	1
1	1	2	83	63	1
1	1	2	83	68	1
1	1	2	83	91	1
1	1	2	83	109	1
1	1	2	83	140	1
3	1	2	84	49	1
1	1	2	84	71	1
2	1	2	85	30	1
1	1	2	85	104	1
2	1	2	86	53	1
1	1	2	87	41	1
1	1	2	87	100	1
1	1	2	89	95	4
1	1	2	89	112	1
1	1	2	91	14	1
1	1	2	91	30	1
2	1	2	91	123	1
1	1	2	92	55	1
1	1	2	92	89	1
1	1	2	93	37	1
1	1	2	93	51	1
1	1	2	93	68	1
2	1	2	94	13	1
1	1	2	94	37	1
1	1	2	94	66	1
3	1	2	94	67	1
2	1	2	94	75	1
1	1	2	94	76	1
1	1	2	95	42	5
1	1	2	95	46	1
1	1	2	95	68	1
1	1	2	95	73	1
1	1	2	95	84	1
5	1	2	95	90	1
2	1	2	95	103	1
1	1	2	95	107	1
1	1	2	95	115	1
1	1	2	95	131	1
4	1	2	95	141	1
1	1	2	96	12	1
1	1	2	96	29	1
1	1	2	96	67	1
1	1	2	97	126	1
1	1	2	98	75	1
3	1	2	99	28	3
1	1	2	99	64	1
1	1	2	99	71	1
2	1	2	99	126	3
1	1	2	100	4	2
1	1	2	100	93	1
1	1	2	100	125	1
4	1	2	101	10	1
1	1	2	103	125	1
1	1	2	103	135	1
1	1	2	104	8	1
1	1	2	104	12	1
2	1	2	104	26	1
2	1	2	104	38	5
1	1	2	104	126	1
1	1	2	104	147	1
1	1	2	106	39	1
1	1	2	106	45	1
1	1	2	106	57	1
1	1	2	106	58	1
2	1	2	106	70	1
1	1	2	106	110	1
1	1	2	106	140	1
2	1	2	107	43	1
1	1	2	107	117	1
2	1	2	107	132	1
1	1	2	108	16	1
1	1	2	109	18	1
2	1	2	109	144	1
1	1	2	110	18	1
1	1	2	110	52	1
1	1	2	110	85	1
1	1	2	111	53	1
6	1	2	111	59	1
1	1	2	111	127	1
1	1	2	111	143	1
2	1	2	112	58	2
1	1	2	112	90	1
1	1	2	112	118	1
1	1	2	112	126	1
1	1	2	113	43	1
2	1	2	113	94	4
1	1	2	114	112	4
2	1	2	116	11	1
1	1	2	117	20	1
1	1	2	117	39	1
2	1	2	117	47	1
1	1	2	117	106	1
1	1	2	117	135	1
1	1	2	118	20	1
1	1	2	118	44	3
1	1	2	118	74	1
1	1	2	120	42	1
1	1	2	120	49	1
1	1	2	120	50	1
1	1	2	120	96	1
1	1	2	120	126	1
1	1	2	121	4	1
2	1	2	121	7	1
1	1	2	121	14	1
1	1	2	121	109	1
1	1	2	121	120	1
1	1	2	122	15	1
1	1	2	122	21	1
1	1	2	122	25	1
1	1	2	122	32	1
1	1	2	122	84	1
2	1	2	122	108	1
1	1	2	122	146	1
1	1	2	123	16	1
1	1	2	123	68	1
1	1	2	123	70	1
1	1	2	123	79	1
1	1	2	123	86	1
1	1	2	123	98	1
2	1	2	123	107	1
1	1	2	123	118	1
1	1	2	123	137	1
3	1	2	124	28	1
2	1	2	124	31	1
1	1	2	124	39	1
1	1	2	124	61	1
1	1	2	124	76	1
2	1	2	124	121	1
1	1	2	124	122	1
2	1	2	125	12	1
1	1	2	125	13	1
1	1	2	125	27	1
1	1	2	125	30	1
1	1	2	125	46	1
3	1	2	125	58	1
1	1	2	125	61	1
1	1	2	125	61	3
2	1	2	125	73	1
1	1	2	125	76	1
1	1	2	125	92	1
2	1	2	125	110	1
1	1	2	125	114	1
2	1	2	125	126	1
1	1	2	125	135	1
1	1	2	125	145	3
1	1	2	125	150	1
2	1	2	126	12	1
1	1	2	126	29	1
1	1	2	126	49	1
1	1	2	126	114	1
2	1	2	126	142	1
6	1	2	127	8	1
1	1	2	127	43	1
1	1	2	127	46	1
1	1	2	127	125	1
1	1	2	127	133	1
1	1	2	128	6	1
1	1	2	128	115	1
1	1	2	130	19	1
2	1	2	130	49	1
1	1	2	131	27	3
1	1	2	131	36	1
1	1	2	131	88	4
2	1	2	131	123	2
1	1	2	131	140	1
1	1	2	132	32	1
1	1	2	132	53	1
4	1	2	133	17	1
1	1	2	133	35	1
1	1	2	133	75	1
1	1	2	133	95	1
1	1	2	133	110	1
1	1	2	133	120	1
1	1	2	133	131	1
2	1	2	134	10	1
1	1	2	134	91	1
1	1	2	134	111	1
1	1	2	135	26	1
1	1	2	136	66	1
1	1	2	136	66	4
1	1	2	136	152	1
1	1	2	137	40	1
1	1	2	137	47	1
1	1	2	137	76	1
1	1	2	138	36	2
1	1	2	138	111	1
1	1	2	139	21	1
1	1	2	139	42	1
4	1	2	139	48	1
1	1	2	139	91	1
1	1	2	140	28	1
2	1	2	140	32	1
1	1	2	140	42	1
1	1	2	140	94	1
1	1	2	140	106	1
2	1	2	141	112	3
1	1	2	142	75	1
1	1	2	142	84	1
1	1	2	143	30	1
2	1	2	144	39	1
1	1	2	144	129	1
1	1	2	145	53	4
1	1	2	145	75	1
2	1	2	145	119	1
1	1	2	146	11	1
1	1	2	146	67	1
1	1	2	147	66	1
1	1	2	148	32	1
1	1	2	148	73	1
6	1	2	148	83	1
1	1	2	148	84	1
8	1	2	148	147	1
1	1	2	149	68	1
1	1	2	149	101	1
5	1	2	149	112	1
1	1	2	150	12	1
1	1	2	150	26	1
1	1	2	150	34	1
1	1	2	150	118	5
1	1	2	150	144	4
1	1	2	151	8	1
1	1	2	151	39	1
1	1	2	151	47	1
1	1	2	151	58	1
1	1	2	151	66	1
1	1	2	152	91	1
1	1	2	152	113	1
1	1	2	152	144	1
1	1	2	153	48	1
1	1	2	153	57	1
1	1	2	153	65	1
3	1	2	153	96	1
1	1	2	153	98	1
1	1	2	153	129	1
1	1	2	154	6	1
1	1	2	154	27	1
4	1	2	154	34	1
2	1	2	154	76	4
1	1	2	154	100	1
1	1	2	154	129	1
1	1	2	155	36	1
1	1	2	155	37	1
1	1	2	155	71	1
1	1	2	155	112	1
1	1	2	155	113	1
1	1	2	156	29	1
1	1	2	156	70	1
1	1	2	156	92	1
1	1	2	156	109	1
1	1	2	156	122	1
1	1	2	157	25	1
1	1	2	158	42	1
1	1	2	158	67	1
1	1	2	159	7	5
1	1	2	159	57	1
1	1	2	159	104	1
7	1	2	159	137	1
1	1	2	160	7	1
1	1	2	160	8	1
1	1	2	160	18	1
1	1	2	160	91	1
1	1	2	161	14	1
1	1	2	162	29	1
1	1	2	162	48	1
1	1	2	162	66	1
1	1	2	162	137	1
1	1	2	163	91	1
1	1	2	163	110	1
1	1	2	163	137	1
1	1	2	164	6	1
1	1	2	164	36	3
6	1	2	164	92	1
2	1	2	164	92	4
1	1	2	165	42	1
1	1	2	165	72	1
4	1	2	165	75	1
1	1	2	165	101	1
1	1	2	165	152	1
1	1	2	166	51	1
2	1	2	166	86	1
3	1	2	167	6	1
1	1	2	167	103	2
1	1	2	169	94	1
1	1	2	170	12	1
1	1	2	170	43	1
1	1	2	170	110	1
2	1	2	171	3	4
1	1	2	171	18	1
1	1	2	171	27	2
1	1	2	171	71	1
1	1	2	171	123	1
1	1	2	172	49	1
1	1	2	172	67	3
2	1	2	173	12	1
1	1	2	173	133	1
1	1	2	174	27	2
2	1	2	174	45	1
1	1	2	174	89	1
1	1	2	174	101	5
1	1	2	174	141	1
1	1	3	1	18	1
2	1	3	2	7	1
1	1	3	2	10	1
1	1	3	2	33	1
1	1	3	2	48	1
1	1	3	2	49	4
1	1	3	2	104	1
1	1	3	3	13	1
1	1	3	3	78	1
2	1	3	3	112	1
2	1	3	4	55	1
1	1	3	4	68	1
1	1	3	5	15	1
1	1	3	5	27	1
1	1	3	6	108	1
1	1	3	6	119	1
1	1	3	7	43	1
1	1	3	7	132	1
1	1	3	8	67	1
1	1	3	8	83	1
1	1	3	9	55	2
1	1	3	9	89	1
4	1	3	9	89	4
1	1	3	9	132	1
1	1	3	10	48	1
2	1	3	10	67	1
1	1	3	10	103	1
3	1	3	10	122	1
1	1	3	11	33	1
1	1	3	11	42	3
1	1	3	11	54	1
2	1	3	11	61	1
1	1	3	11	118	1
1	1	3	12	8	1
1	1	3	12	109	1
1	1	3	12	112	1
1	1	3	13	29	1
1	1	3	13	67	1
1	1	3	13	98	1
2	1	3	13	123	1
1	1	3	13	138	1
1	1	3	14	4	1
1	1	3	14	8	1
1	1	3	14	25	1
1	1	3	14	105	1
5	1	3	14	127	1
1	1	3	14	134	1
1	1	3	15	1	1
1	1	3	15	2	4
1	1	3	15	11	1
1	1	3	15	25	1
1	1	3	15	34	1
1	1	3	15	56	1
1	1	3	15	123	1
1	1	3	16	67	1
1	1	3	16	90	1
2	1	3	16	141	2
2	1	3	16	146	1
1	1	3	17	28	1
1	1	3	17	81	4
2	1	3	17	101	1
1	1	3	17	110	1
3	1	3	17	137	1
2	1	3	17	147	1
1	1	3	19	114	1
1	1	3	19	126	2
1	1	3	20	5	1
1	1	3	20	100	1
3	1	3	21	8	1
1	1	3	21	37	1
3	1	3	21	38	1
7	1	3	21	59	1
1	1	3	21	65	1
2	1	3	21	125	1
2	1	3	21	126	1
1	1	3	21	152	1
2	1	3	22	62	1
1	1	3	22	66	1
1	1	3	22	138	4
1	1	3	23	5	4
1	1	3	23	7	1
2	1	3	23	10	1
1	1	3	23	12	1
1	1	3	23	16	1
5	1	3	23	26	1
1	1	3	23	38	1
1	1	3	23	68	1
1	1	3	23	84	1
2	1	3	23	107	1
1	1	3	23	138	1
2	1	3	23	152	1
1	1	3	24	144	1
4	1	3	25	13	1
1	1	3	25	50	1
1	1	3	25	57	1
1	1	3	25	89	1
2	1	3	25	92	1
1	1	3	25	95	1
2	1	3	25	126	1
2	1	3	25	143	1
1	1	3	26	3	1
1	1	3	26	10	1
1	1	3	26	27	4
1	1	3	26	43	4
1	1	3	26	45	1
1	1	3	26	65	1
2	1	3	26	72	5
1	1	3	26	82	1
4	1	3	26	88	1
1	1	3	26	101	1
1	1	3	26	102	1
3	1	3	26	103	1
1	1	3	26	105	1
2	1	3	26	114	1
1	1	3	27	29	1
1	1	3	27	68	1
1	1	3	28	21	1
1	1	3	28	57	4
2	1	3	29	14	1
1	1	3	29	15	1
2	1	3	29	26	1
1	1	3	29	46	4
1	1	3	29	52	1
2	1	3	29	102	1
1	1	3	29	122	1
2	1	3	30	24	1
1	1	3	30	42	1
1	1	3	30	54	1
1	1	3	30	75	1
1	1	3	30	96	1
1	1	3	30	132	1
3	1	3	32	26	1
1	1	3	32	67	1
1	1	3	32	90	1
2	1	3	33	33	1
1	1	3	34	1	1
1	1	3	34	9	3
1	1	3	34	18	1
1	1	3	34	21	1
1	1	3	34	27	1
1	1	3	34	36	1
2	1	3	34	39	1
3	1	3	34	56	3
2	1	3	34	64	2
1	1	3	34	91	1
1	1	3	34	92	1
1	1	3	35	87	1
1	1	3	36	23	1
1	1	3	36	66	1
4	1	3	36	68	1
2	1	3	36	115	1
7	1	3	37	89	1
1	1	3	37	129	1
1	1	3	38	21	1
6	1	3	38	85	1
1	1	3	38	126	1
1	1	3	39	3	1
1	1	3	39	15	1
1	1	3	39	22	4
1	1	3	39	27	1
1	1	3	39	70	1
2	1	3	39	82	1
3	1	3	39	82	3
3	1	3	39	115	1
1	1	3	39	141	1
1	1	3	39	144	1
1	1	3	40	27	1
1	1	3	40	92	1
4	1	3	40	102	1
1	1	3	41	6	5
1	1	3	41	7	1
2	1	3	41	58	1
1	1	3	41	135	1
1	1	3	42	125	1
2	1	3	43	11	1
2	1	3	43	39	4
1	1	3	43	52	1
1	1	3	43	53	1
1	1	3	43	71	1
1	1	3	43	124	1
1	1	3	43	131	1
1	1	3	43	143	1
2	1	3	44	1	1
1	1	3	44	33	1
1	1	3	44	34	1
2	1	3	44	100	1
4	1	3	44	112	1
1	1	3	44	119	1
1	1	3	44	128	5
1	1	3	45	10	1
5	1	3	45	29	1
1	1	3	45	39	1
1	1	3	45	68	5
1	1	3	45	85	1
1	1	3	45	87	1
2	1	3	45	141	1
1	1	3	45	147	1
1	1	3	46	12	1
1	1	3	46	27	1
1	1	3	46	32	1
2	1	3	46	34	1
1	1	3	46	39	1
1	1	3	46	42	1
1	1	3	46	44	1
2	1	3	46	47	1
2	1	3	46	66	1
1	1	3	46	67	1
1	1	3	46	85	1
2	1	3	46	90	1
1	1	3	46	93	4
1	1	3	46	97	1
1	1	3	46	100	1
1	1	3	46	146	1
1	1	3	47	42	1
1	1	3	47	78	1
1	1	3	47	131	1
1	1	3	48	7	1
2	1	3	48	20	1
1	1	3	48	39	1
1	1	3	48	57	1
1	1	3	48	68	1
3	1	3	48	70	1
1	1	3	48	92	1
2	1	3	48	106	1
1	1	3	48	116	1
1	1	3	48	120	1
1	1	3	48	140	4
2	1	3	48	144	1
1	1	3	48	150	1
1	1	3	49	10	1
4	1	3	49	26	3
2	1	3	49	38	1
2	1	3	49	39	1
1	1	3	49	43	1
2	1	3	49	43	4
1	1	3	49	53	1
1	1	3	49	58	1
1	1	3	49	75	1
1	1	3	49	114	1
1	1	3	49	124	1
1	1	3	49	131	1
1	1	3	49	134	1
1	1	3	49	140	4
1	1	3	49	144	1
1	1	3	49	146	1
1	1	3	50	24	1
1	1	3	50	24	3
1	1	3	50	135	1
1	1	3	50	137	1
1	1	3	51	14	1
5	1	3	51	18	1
2	1	3	51	72	1
1	1	3	51	98	1
1	1	3	52	31	1
1	1	3	52	44	1
1	1	3	52	127	1
1	1	3	52	146	1
3	1	3	53	28	1
1	1	3	53	36	1
1	1	3	53	41	1
2	1	3	53	104	4
1	1	3	54	24	1
1	1	3	54	42	1
1	1	3	54	67	1
1	1	3	54	134	2
1	1	3	55	115	1
2	1	3	56	21	1
1	1	3	56	22	1
1	1	3	56	29	1
2	1	3	56	33	1
1	1	3	56	36	1
3	1	3	56	42	1
1	1	3	56	56	1
1	1	3	56	67	3
2	1	3	56	86	1
1	1	3	56	94	1
1	1	3	56	107	5
1	1	3	56	140	1
1	1	3	57	65	1
1	1	3	57	81	2
1	1	3	58	7	1
1	1	3	58	20	1
1	1	3	58	30	1
1	1	3	58	35	1
2	1	3	58	50	4
2	1	3	58	136	3
1	1	3	60	18	1
1	1	3	61	16	1
1	1	3	61	55	1
1	1	3	61	95	1
1	1	3	61	121	1
1	1	3	62	17	1
1	1	3	62	27	2
2	1	3	62	27	3
1	1	3	62	74	1
1	1	3	62	102	1
1	1	3	62	105	1
2	1	3	62	114	1
1	1	3	63	26	1
2	1	3	63	37	1
1	1	3	63	57	1
2	1	3	63	117	1
1	1	3	63	139	1
1	1	3	64	81	1
1	1	3	64	91	4
1	1	3	64	123	1
1	1	3	65	29	1
1	1	3	65	81	1
1	1	3	65	127	1
1	1	3	65	149	1
1	1	3	66	13	1
1	1	3	66	14	1
1	1	3	66	57	1
1	1	3	66	59	1
1	1	3	66	117	1
2	1	3	66	149	1
1	1	3	67	32	4
1	1	3	67	57	1
1	1	3	67	81	1
5	1	3	67	88	1
2	1	3	67	121	1
2	1	3	67	121	4
3	1	3	67	150	1
1	1	3	68	11	1
3	1	3	68	49	1
2	1	3	68	97	1
1	1	3	68	100	1
1	1	3	68	104	1
1	1	3	69	9	1
3	1	3	69	10	1
1	1	3	69	55	1
1	1	3	69	75	1
1	1	3	69	81	1
1	1	3	69	98	1
2	1	3	69	110	1
1	1	3	69	112	1
1	1	3	69	123	1
1	1	3	69	126	1
1	1	3	70	18	1
1	1	3	70	19	1
2	1	3	70	55	1
1	1	3	70	60	1
1	1	3	70	82	1
1	1	3	70	110	1
1	1	3	70	125	1
1	1	3	70	140	1
4	1	3	71	10	1
1	1	3	71	101	1
3	1	3	72	12	1
1	1	3	72	18	3
1	1	3	72	20	4
11	1	3	72	27	1
1	1	3	72	27	5
1	1	3	72	37	1
2	1	3	72	42	4
1	1	3	72	46	1
1	1	3	73	9	1
1	1	3	73	21	1
1	1	3	73	26	1
1	1	3	74	133	1
2	1	3	74	139	1
1	1	3	75	4	1
1	1	3	75	8	1
1	1	3	75	16	1
1	1	3	75	20	1
1	1	3	75	25	1
3	1	3	75	52	1
1	1	3	75	70	1
1	1	3	75	85	1
1	1	3	76	63	1
1	1	3	76	72	1
1	1	3	76	97	1
1	1	3	77	9	1
1	1	3	77	21	1
2	1	3	77	35	1
2	1	3	77	39	1
1	1	3	77	53	3
1	1	3	77	118	1
1	1	3	77	138	1
4	1	3	78	39	1
2	1	3	78	43	1
1	1	3	78	66	1
1	1	3	78	68	1
1	1	3	78	74	1
1	1	3	78	98	1
1	1	3	78	103	1
2	1	3	78	118	1
1	1	3	78	124	1
1	1	3	78	137	1
3	1	3	78	142	1
1	1	3	79	45	1
3	1	3	79	100	4
1	1	3	79	131	1
2	1	3	79	146	1
1	1	3	80	16	1
1	1	3	80	27	1
5	1	3	80	101	1
1	1	3	80	121	1
1	1	3	80	125	1
1	1	3	80	127	1
1	1	3	81	43	1
6	1	3	81	53	1
1	1	3	81	63	1
1	1	3	81	85	1
1	1	3	81	107	1
2	1	3	81	131	1
1	1	3	81	133	1
1	1	3	82	4	1
1	1	3	82	7	1
1	1	3	82	23	1
1	1	3	82	25	1
1	1	3	82	48	1
1	1	3	82	51	1
1	1	3	82	56	1
1	1	3	82	71	4
1	1	3	82	81	1
6	1	3	82	81	2
2	1	3	82	100	1
2	1	3	82	101	1
1	1	3	82	119	1
1	1	3	82	120	1
1	1	3	83	67	1
1	1	3	83	68	1
5	1	3	83	81	1
1	1	3	83	86	1
1	1	3	83	104	1
1	1	3	83	107	1
1	1	3	83	115	4
2	1	3	83	123	1
2	1	3	84	18	1
1	1	3	84	29	1
1	1	3	84	103	1
2	1	3	84	124	1
1	1	3	85	15	1
1	1	3	85	37	1
4	1	3	86	57	1
1	1	3	86	76	1
1	1	3	87	57	1
1	1	3	88	7	1
1	1	3	88	68	1
1	1	3	88	152	1
1	1	3	90	67	1
1	1	3	90	83	1
1	1	3	90	145	1
1	1	3	91	8	1
1	1	3	91	12	1
1	1	3	91	52	1
1	1	3	92	118	1
1	1	3	92	123	1
1	1	3	93	9	1
2	1	3	93	61	1
1	1	3	93	89	1
2	1	3	93	121	1
3	1	3	93	152	1
2	1	3	95	5	1
1	1	3	95	16	1
1	1	3	95	20	1
2	1	3	95	23	1
1	1	3	95	47	1
2	1	3	95	71	1
1	1	3	95	106	1
2	1	3	95	106	2
1	1	3	95	119	1
1	1	3	95	128	2
1	1	3	95	151	1
2	1	3	95	152	1
3	1	3	96	21	1
1	1	3	96	28	1
1	1	3	96	43	1
1	1	3	96	44	3
1	1	3	96	97	1
1	1	3	96	105	1
3	1	3	96	120	1
2	1	3	98	133	1
1	1	3	99	81	5
1	1	3	99	141	1
1	1	3	100	39	1
1	1	3	100	61	1
1	1	3	100	66	1
1	1	3	100	112	1
2	1	3	100	141	1
1	1	3	101	114	1
1	1	3	101	128	5
2	1	3	101	144	1
1	1	3	103	43	1
1	1	3	104	2	2
1	1	3	104	28	1
3	1	3	104	44	1
1	1	3	104	82	1
1	1	3	104	92	1
1	1	3	104	123	1
1	1	3	105	24	1
1	1	3	105	77	1
2	1	3	106	18	1
3	1	3	106	24	1
1	1	3	106	45	1
1	1	3	106	131	1
1	1	3	106	137	1
1	1	3	107	14	1
1	1	3	107	101	1
2	1	3	107	147	1
1	1	3	109	4	4
2	1	3	109	104	1
1	1	3	109	138	1
1	1	3	110	45	4
1	1	3	111	18	1
2	1	3	111	29	1
1	1	3	111	49	1
4	1	3	111	74	4
1	1	3	111	92	1
1	1	3	111	115	1
1	1	3	111	126	1
1	1	3	111	133	2
4	1	3	112	8	1
1	1	3	112	27	1
2	1	3	112	89	1
1	1	3	113	83	1
1	1	3	113	101	1
1	1	3	113	140	1
1	1	3	113	149	3
1	1	3	114	35	4
1	1	3	115	115	1
1	1	3	116	32	1
1	1	3	116	42	1
1	1	3	116	50	1
1	1	3	116	64	3
1	1	3	116	129	1
1	1	3	117	27	1
1	1	3	117	50	1
5	1	3	118	11	1
1	1	3	118	130	1
1	1	3	118	135	1
2	1	3	119	35	1
1	1	3	119	75	1
1	1	3	120	42	1
1	1	3	120	84	1
2	1	3	121	10	1
1	1	3	121	17	1
2	1	3	121	27	1
1	1	3	121	29	1
1	1	3	121	36	4
1	1	3	121	37	4
2	1	3	121	39	1
1	1	3	121	66	1
1	1	3	121	77	1
1	1	3	121	81	1
1	1	3	121	90	1
2	1	3	121	109	1
1	1	3	121	152	1
1	1	3	122	6	1
2	1	3	122	11	1
2	1	3	122	65	1
2	1	3	122	125	1
1	1	3	122	147	1
1	1	3	123	27	1
1	1	3	123	28	1
1	1	3	123	50	1
1	1	3	123	107	1
1	1	3	123	128	4
1	1	3	123	146	4
3	1	3	124	39	1
2	1	3	124	42	1
1	1	3	124	49	1
1	1	3	124	63	1
1	1	3	124	67	1
1	1	3	124	106	1
1	1	3	124	151	1
2	1	3	124	152	5
2	1	3	125	9	1
1	1	3	125	11	1
2	1	3	125	18	1
2	1	3	125	23	1
5	1	3	125	27	1
4	1	3	125	29	1
1	1	3	125	43	1
1	1	3	125	69	1
1	1	3	125	75	1
1	1	3	125	81	1
1	1	3	125	82	1
2	1	3	125	102	1
1	1	3	125	120	1
2	1	3	125	131	1
1	1	3	125	132	1
1	1	3	125	139	1
1	1	3	126	1	4
2	1	3	126	11	1
1	1	3	126	31	1
1	1	3	126	34	1
1	1	3	126	59	4
1	1	3	126	75	1
1	1	3	126	92	1
1	1	3	126	113	1
1	1	3	126	126	1
3	1	3	127	17	1
1	1	3	127	22	1
1	1	3	127	31	1
1	1	3	127	128	4
1	1	3	127	129	1
1	1	3	127	135	1
1	1	3	127	140	1
7	1	3	128	32	1
2	1	3	128	41	1
1	1	3	128	117	1
1	1	3	128	150	1
1	1	3	129	51	1
1	1	3	129	62	1
1	1	3	129	72	1
1	1	3	129	115	1
1	1	3	130	76	1
1	1	3	130	84	1
1	1	3	131	27	1
1	1	3	131	37	3
1	1	3	132	119	1
1	1	3	132	143	1
1	1	3	133	45	1
1	1	3	133	105	1
1	1	3	134	72	1
1	1	3	135	16	1
1	1	3	135	21	1
1	1	3	136	28	1
1	1	3	136	44	1
1	1	3	136	91	4
[truncated: 493,534 more rows]
