# Supplementary material for: Flexibility-tuning of dual-display DNA-encoded chemical libraries facilitates cyclic peptide ligand discovery
Source: Nat Commun. 2025 Apr 5;16:3273. doi: 10.1038/s41467-025-58507-w (PMC11972359; doi:10.1038/s41467-025-58507-w)
Supplement: Supplementary file 4 — Source Data [file 41467_2025_58507_MOESM4_ESM.zip › Source_Data_Files_Selections/CAIX_Sel2_1.txt]

Count	Code1	Code2	Code3	Code4	Code5
1	1	1	1	11	1
1	1	1	2	35	2
1	1	1	2	52	4
1	1	1	2	131	1
1	1	1	3	25	1
1	1	1	3	38	1
1	1	1	3	83	1
1	1	1	3	96	1
2	1	1	3	152	1
2	1	1	4	9	4
1	1	1	4	14	1
1	1	1	4	17	3
2	1	1	4	101	1
1	1	1	5	69	1
1	1	1	5	71	1
2	1	1	5	104	1
1	1	1	5	113	1
1	1	1	5	140	1
1	1	1	6	7	4
1	1	1	6	22	1
1	1	1	6	34	2
1	1	1	6	87	1
1	1	1	6	111	1
3	1	1	6	121	4
1	1	1	7	67	1
1	1	1	8	18	1
1	1	1	8	22	1
1	1	1	8	56	5
1	1	1	8	145	1
1	1	1	9	119	1
1	1	1	9	146	2
1	1	1	10	13	1
1	1	1	10	48	5
1	1	1	10	132	1
1	1	1	11	23	2
1	1	1	11	33	4
1	1	1	11	92	1
1	1	1	11	97	1
1	1	1	12	29	1
1	1	1	12	53	1
1	1	1	12	71	1
1	1	1	12	103	4
2	1	1	12	128	1
1	1	1	13	14	1
1	1	1	13	28	1
1	1	1	13	50	1
1	1	1	13	54	1
1	1	1	13	84	4
1	1	1	13	105	1
1	1	1	13	132	1
1	1	1	13	150	1
1	1	1	14	15	5
1	1	1	14	27	1
1	1	1	14	40	1
1	1	1	14	57	1
1	1	1	14	61	1
1	1	1	14	65	1
1	1	1	14	68	4
1	1	1	14	91	1
1	1	1	14	106	1
1	1	1	14	118	3
1	1	1	14	124	1
1	1	1	15	33	1
1	1	1	15	65	1
1	1	1	15	66	1
1	1	1	15	89	1
1	1	1	15	90	1
1	1	1	15	101	1
1	1	1	15	106	1
1	1	1	16	11	1
1	1	1	16	36	1
1	1	1	17	35	2
1	1	1	17	46	1
1	1	1	17	61	1
1	1	1	17	125	1
1	1	1	17	141	4
1	1	1	18	58	5
1	1	1	18	114	4
1	1	1	19	91	4
2	1	1	19	104	2
1	1	1	19	119	1
1	1	1	20	41	1
1	1	1	20	58	1
1	1	1	20	126	3
1	1	1	20	147	1
1	1	1	21	66	1
1	1	1	21	96	2
1	1	1	21	147	4
1	1	1	22	12	1
1	1	1	22	43	1
1	1	1	22	72	1
2	1	1	22	120	1
1	1	1	22	124	1
1	1	1	22	133	2
1	1	1	22	144	3
2	1	1	23	29	1
1	1	1	23	80	3
1	1	1	23	111	4
2	1	1	23	148	3
1	1	1	23	151	1
1	1	1	24	98	1
1	1	1	24	106	1
1	1	1	24	116	1
1	1	1	24	138	3
1	1	1	25	11	1
2	1	1	25	28	1
1	1	1	25	95	3
1	1	1	25	96	1
1	1	1	25	111	1
1	1	1	25	114	1
1	1	1	25	142	4
1	1	1	26	22	1
1	1	1	26	41	1
1	1	1	26	42	1
1	1	1	26	53	1
1	1	1	26	57	1
1	1	1	26	110	3
1	1	1	27	10	1
1	1	1	27	20	1
1	1	1	27	27	1
2	1	1	27	98	4
1	1	1	28	19	1
1	1	1	29	7	4
1	1	1	29	18	1
1	1	1	29	53	1
2	1	1	29	84	2
1	1	1	29	99	1
1	1	1	30	8	4
1	1	1	30	38	3
1	1	1	30	52	4
1	1	1	30	61	1
1	1	1	30	67	1
2	1	1	30	120	1
1	1	1	30	124	1
1	1	1	30	134	2
1	1	1	31	60	1
1	1	1	32	4	1
1	1	1	32	47	1
1	1	1	32	60	1
1	1	1	32	71	1
1	1	1	32	74	1
1	1	1	32	110	1
1	1	1	33	6	1
1	1	1	33	14	1
1	1	1	33	55	1
2	1	1	33	89	1
1	1	1	33	94	1
1	1	1	33	121	1
2	1	1	33	144	1
1	1	1	34	28	2
1	1	1	34	32	4
1	1	1	34	53	1
1	1	1	34	108	4
1	1	1	34	123	1
1	1	1	35	15	1
1	1	1	35	29	5
1	1	1	35	60	1
1	1	1	35	145	1
1	1	1	36	45	1
1	1	1	36	96	5
2	1	1	36	105	1
1	1	1	36	150	4
1	1	1	37	36	5
1	1	1	37	51	1
1	1	1	37	62	4
1	1	1	37	132	2
1	1	1	38	34	1
1	1	1	38	71	2
1	1	1	38	147	3
1	1	1	39	4	1
1	1	1	39	5	1
2	1	1	39	53	1
1	1	1	39	73	4
1	1	1	39	122	1
1	1	1	39	138	1
1	1	1	39	145	1
1	1	1	40	5	3
1	1	1	40	28	1
1	1	1	40	60	1
1	1	1	40	94	1
1	1	1	41	119	4
1	1	1	42	65	1
1	1	1	42	89	1
1	1	1	42	96	4
1	1	1	42	141	1
1	1	1	43	12	1
1	1	1	43	24	4
1	1	1	43	94	1
1	1	1	43	121	1
1	1	1	44	132	1
1	1	1	44	140	4
1	1	1	45	4	4
1	1	1	45	21	1
2	1	1	45	66	2
1	1	1	45	120	1
1	1	1	45	146	1
2	1	1	46	45	5
1	1	1	46	93	1
1	1	1	46	99	1
1	1	1	46	99	2
1	1	1	46	104	1
1	1	1	46	138	1
1	1	1	46	145	3
1	1	1	46	149	1
1	1	1	47	11	1
1	1	1	47	92	1
1	1	1	47	103	1
1	1	1	47	139	1
2	1	1	48	14	1
1	1	1	48	26	1
1	1	1	48	32	1
1	1	1	48	36	2
1	1	1	48	68	1
1	1	1	48	78	1
1	1	1	48	83	1
1	1	1	48	85	4
1	1	1	48	100	2
1	1	1	48	113	1
1	1	1	48	127	1
1	1	1	48	151	1
2	1	1	48	152	1
1	1	1	49	11	1
1	1	1	49	18	1
2	1	1	49	53	1
1	1	1	49	61	1
1	1	1	49	70	1
1	1	1	49	93	1
1	1	1	49	96	1
1	1	1	49	135	1
1	1	1	50	52	1
1	1	1	50	62	5
1	1	1	50	86	1
1	1	1	50	101	2
2	1	1	50	127	1
2	1	1	51	42	1
1	1	1	51	45	1
1	1	1	51	55	5
1	1	1	51	124	1
1	1	1	51	131	1
1	1	1	51	132	1
2	1	1	52	18	1
1	1	1	52	98	1
1	1	1	52	101	1
1	1	1	52	132	1
1	1	1	52	151	3
1	1	1	53	87	1
1	1	1	54	8	5
1	1	1	54	124	1
1	1	1	54	131	1
1	1	1	54	144	1
1	1	1	55	26	2
1	1	1	55	32	1
1	1	1	55	62	1
1	1	1	55	113	1
1	1	1	56	10	1
1	1	1	56	15	1
1	1	1	56	37	5
1	1	1	56	53	1
1	1	1	56	66	1
1	1	1	56	88	1
1	1	1	56	95	1
1	1	1	56	142	5
1	1	1	57	20	3
1	1	1	57	61	1
1	1	1	57	61	4
2	1	1	57	81	1
1	1	1	57	103	5
1	1	1	57	145	1
1	1	1	58	18	1
1	1	1	58	26	1
1	1	1	58	32	1
1	1	1	58	35	1
1	1	1	58	49	5
1	1	1	58	109	1
1	1	1	58	114	3
1	1	1	58	139	1
1	1	1	59	19	2
1	1	1	59	96	1
1	1	1	59	135	2
1	1	1	60	104	1
1	1	1	60	133	2
1	1	1	61	14	1
1	1	1	61	48	1
1	1	1	61	88	1
1	1	1	61	89	1
1	1	1	61	90	2
1	1	1	61	138	2
1	1	1	61	138	4
1	1	1	62	28	1
1	1	1	62	56	1
2	1	1	62	81	4
1	1	1	63	1	1
1	1	1	63	21	1
1	1	1	63	30	1
1	1	1	63	61	1
1	1	1	63	98	1
1	1	1	63	135	1
1	1	1	64	18	1
1	1	1	64	50	1
1	1	1	64	74	1
1	1	1	65	56	1
2	1	1	65	58	5
1	1	1	65	73	4
2	1	1	65	100	1
1	1	1	66	15	3
1	1	1	66	99	1
1	1	1	66	116	5
1	1	1	66	122	2
1	1	1	67	49	2
1	1	1	67	50	1
1	1	1	67	115	5
1	1	1	68	34	1
1	1	1	68	59	3
1	1	1	68	91	1
2	1	1	68	113	1
1	1	1	68	129	1
1	1	1	69	3	4
2	1	1	69	7	1
1	1	1	69	26	1
1	1	1	69	27	1
1	1	1	69	44	1
1	1	1	69	82	1
2	1	1	69	86	1
1	1	1	69	127	1
1	1	1	70	33	1
1	1	1	70	42	1
2	1	1	70	67	1
1	1	1	70	68	1
1	1	1	70	68	4
1	1	1	70	119	2
2	1	1	71	43	1
1	1	1	71	46	1
1	1	1	72	32	1
1	1	1	72	44	2
1	1	1	72	59	1
1	1	1	72	95	1
1	1	1	72	139	1
1	1	1	72	139	2
1	1	1	73	65	2
1	1	1	73	92	1
1	1	1	74	30	5
1	1	1	74	52	1
1	1	1	74	124	1
1	1	1	74	133	4
1	1	1	75	6	2
1	1	1	75	9	2
1	1	1	76	13	1
1	1	1	76	21	1
1	1	1	76	37	5
1	1	1	76	58	1
1	1	1	77	5	3
2	1	1	77	16	1
1	1	1	77	37	3
1	1	1	77	50	4
1	1	1	77	67	1
3	1	1	77	98	1
1	1	1	77	120	4
1	1	1	77	147	1
2	1	1	78	2	2
1	1	1	78	4	1
1	1	1	78	11	1
1	1	1	78	14	4
1	1	1	78	24	1
1	1	1	78	44	1
1	1	1	78	51	1
1	1	1	78	76	1
1	1	1	78	82	1
3	1	1	78	112	1
1	1	1	78	133	1
1	1	1	78	135	5
1	1	1	78	143	5
1	1	1	78	145	4
2	1	1	79	4	2
2	1	1	79	11	1
1	1	1	79	33	1
1	1	1	79	49	1
1	1	1	79	55	1
1	1	1	79	60	1
1	1	1	79	66	1
1	1	1	79	143	1
2	1	1	80	92	2
1	1	1	80	120	1
1	1	1	81	13	2
2	1	1	81	47	1
1	1	1	81	56	1
1	1	1	81	89	1
3	1	1	81	110	1
2	1	1	81	114	4
1	1	1	82	3	1
1	1	1	82	7	1
1	1	1	82	10	1
1	1	1	82	11	1
1	1	1	82	18	1
1	1	1	82	20	4
1	1	1	82	39	4
1	1	1	82	58	1
1	1	1	82	90	5
1	1	1	82	94	1
1	1	1	82	103	4
1	1	1	82	109	4
1	1	1	82	113	1
1	1	1	82	126	1
1	1	1	82	147	2
1	1	1	83	6	1
1	1	1	83	7	1
1	1	1	83	9	1
1	1	1	83	26	1
1	1	1	83	42	1
1	1	1	83	112	1
1	1	1	83	145	1
1	1	1	84	95	1
1	1	1	84	120	2
1	1	1	85	150	1
1	1	1	86	82	3
2	1	1	87	68	1
1	1	1	87	148	1
1	1	1	88	3	1
1	1	1	88	66	4
1	1	1	88	127	3
1	1	1	89	8	1
1	1	1	89	41	1
1	1	1	89	82	3
1	1	1	90	41	5
1	1	1	91	35	1
1	1	1	91	43	1
1	1	1	91	48	4
1	1	1	91	74	1
1	1	1	91	103	5
2	1	1	91	137	1
1	1	1	92	50	1
1	1	1	92	77	4
1	1	1	92	88	1
1	1	1	93	41	1
1	1	1	93	142	3
1	1	1	94	11	1
1	1	1	94	55	3
1	1	1	94	115	1
1	1	1	95	17	1
1	1	1	95	34	1
1	1	1	95	56	1
1	1	1	95	102	4
1	1	1	95	106	5
1	1	1	95	113	1
1	1	1	95	152	1
1	1	1	96	12	1
1	1	1	96	88	1
1	1	1	98	4	1
1	1	1	98	42	1
2	1	1	98	115	1
1	1	1	98	133	1
1	1	1	99	81	1
1	1	1	99	135	1
1	1	1	100	27	1
1	1	1	100	58	4
1	1	1	101	51	2
1	1	1	101	135	4
1	1	1	101	150	1
1	1	1	102	37	1
1	1	1	102	60	4
1	1	1	102	132	1
1	1	1	103	7	1
1	1	1	103	11	4
1	1	1	103	142	5
1	1	1	104	16	1
2	1	1	104	43	1
1	1	1	104	61	1
1	1	1	104	66	1
1	1	1	104	67	1
1	1	1	104	70	1
1	1	1	105	13	1
1	1	1	105	26	1
1	1	1	105	80	2
1	1	1	105	139	3
1	1	1	105	147	1
1	1	1	105	148	4
1	1	1	106	9	1
1	1	1	106	29	1
1	1	1	106	37	1
1	1	1	106	65	1
1	1	1	106	106	5
1	1	1	106	110	3
1	1	1	106	145	1
1	1	1	107	14	4
3	1	1	107	63	1
1	1	1	107	65	3
1	1	1	107	92	1
1	1	1	108	5	1
2	1	1	109	37	1
1	1	1	109	115	1
1	1	1	110	20	1
2	1	1	110	124	1
1	1	1	111	16	1
1	1	1	111	95	5
2	1	1	112	13	1
1	1	1	112	18	5
2	1	1	112	30	1
1	1	1	112	108	4
1	1	1	113	17	5
1	1	1	113	24	4
1	1	1	113	27	1
1	1	1	113	69	1
1	1	1	113	89	1
1	1	1	113	140	1
1	1	1	113	151	1
1	1	1	114	11	1
1	1	1	114	18	5
1	1	1	114	29	1
1	1	1	114	128	1
1	1	1	114	146	4
1	1	1	115	13	1
1	1	1	115	53	1
1	1	1	115	148	1
1	1	1	116	31	1
1	1	1	116	91	1
1	1	1	116	104	1
1	1	1	117	9	5
2	1	1	117	90	1
1	1	1	118	10	1
1	1	1	118	111	1
1	1	1	119	10	3
2	1	1	119	20	1
1	1	1	119	90	1
1	1	1	119	122	1
1	1	1	119	141	5
1	1	1	120	5	3
1	1	1	120	14	2
1	1	1	120	24	5
1	1	1	120	61	1
2	1	1	120	67	1
1	1	1	120	146	1
1	1	1	121	11	4
1	1	1	121	21	1
1	1	1	121	47	4
1	1	1	121	56	1
1	1	1	121	122	3
2	1	1	121	124	1
1	1	1	121	125	1
1	1	1	121	139	1
1	1	1	122	8	1
1	1	1	122	20	1
1	1	1	122	45	1
1	1	1	122	47	1
1	1	1	122	97	2
1	1	1	123	2	1
1	1	1	123	2	5
1	1	1	123	6	1
2	1	1	123	10	1
2	1	1	123	20	1
1	1	1	123	30	1
1	1	1	123	39	2
1	1	1	123	62	1
1	1	1	123	98	2
1	1	1	123	144	1
2	1	1	123	152	4
1	1	1	124	3	1
1	1	1	124	45	1
1	1	1	124	100	1
1	1	1	125	1	4
1	1	1	125	5	4
1	1	1	125	8	1
1	1	1	125	36	1
1	1	1	125	47	1
1	1	1	125	58	1
1	1	1	125	104	1
1	1	1	125	110	3
1	1	1	125	113	1
2	1	1	125	114	1
1	1	1	125	130	2
2	1	1	125	138	1
3	1	1	126	6	1
1	1	1	126	49	1
1	1	1	126	105	1
1	1	1	126	127	1
1	1	1	127	10	1
1	1	1	127	45	1
1	1	1	128	70	4
1	1	1	128	97	1
1	1	1	129	73	1
2	1	1	129	107	1
2	1	1	129	109	5
1	1	1	129	113	1
1	1	1	129	126	1
1	1	1	130	17	4
2	1	1	130	32	1
1	1	1	130	91	1
1	1	1	130	92	1
1	1	1	130	125	1
2	1	1	131	14	1
1	1	1	131	38	1
1	1	1	131	81	1
1	1	1	132	33	3
1	1	1	132	58	1
1	1	1	132	106	3
1	1	1	133	3	2
1	1	1	133	14	1
1	1	1	133	64	1
1	1	1	133	74	1
1	1	1	134	38	1
1	1	1	134	45	2
1	1	1	134	75	2
1	1	1	134	81	2
1	1	1	134	96	2
1	1	1	134	99	1
1	1	1	135	6	1
1	1	1	135	121	1
1	1	1	135	124	1
1	1	1	136	6	1
1	1	1	136	71	1
1	1	1	136	75	1
1	1	1	136	77	1
1	1	1	137	26	3
1	1	1	137	63	3
1	1	1	137	65	1
1	1	1	138	21	1
1	1	1	138	76	1
1	1	1	138	85	1
1	1	1	139	14	1
1	1	1	140	47	5
1	1	1	140	60	1
1	1	1	140	103	1
1	1	1	141	52	3
1	1	1	142	23	1
1	1	1	142	29	1
1	1	1	142	69	2
1	1	1	142	132	1
1	1	1	143	12	1
1	1	1	144	38	2
1	1	1	144	65	3
2	1	1	144	101	2
1	1	1	144	119	1
1	1	1	145	5	1
1	1	1	145	16	1
1	1	1	145	26	3
1	1	1	145	50	4
1	1	1	145	55	1
1	1	1	145	67	1
1	1	1	145	75	1
1	1	1	145	100	1
1	1	1	145	115	3
2	1	1	145	133	3
1	1	1	146	6	1
2	1	1	146	41	1
1	1	1	146	55	5
1	1	1	146	88	3
1	1	1	147	10	1
2	1	1	147	41	1
1	1	1	147	46	1
2	1	1	147	68	1
1	1	1	147	81	1
1	1	1	147	82	2
1	1	1	147	94	1
1	1	1	147	130	2
1	1	1	147	137	1
1	1	1	147	144	1
1	1	1	147	152	5
1	1	1	148	56	2
2	1	1	148	63	4
1	1	1	148	78	1
1	1	1	148	80	1
1	1	1	148	109	4
1	1	1	148	118	1
2	1	1	149	9	2
1	1	1	149	28	1
1	1	1	149	37	3
1	1	1	149	49	3
1	1	1	149	95	4
2	1	1	149	98	1
1	1	1	149	99	1
1	1	1	149	144	3
1	1	1	150	38	1
1	1	1	150	49	1
1	1	1	150	139	3
1	1	1	151	59	1
2	1	1	151	66	1
1	1	1	152	22	1
2	1	1	152	50	4
1	1	1	152	66	4
1	1	1	152	125	1
1	1	1	153	20	5
1	1	1	153	42	1
1	1	1	153	84	1
1	1	1	153	87	2
1	1	1	153	104	5
1	1	1	153	108	3
1	1	1	154	1	1
1	1	1	154	21	1
1	1	1	154	50	1
1	1	1	154	59	1
1	1	1	154	67	1
1	1	1	155	2	1
2	1	1	155	6	1
1	1	1	155	44	1
2	1	1	155	85	1
1	1	1	156	7	3
2	1	1	156	8	3
1	1	1	156	29	1
1	1	1	156	57	5
1	1	1	156	113	1
1	1	1	157	2	1
1	1	1	157	10	4
2	1	1	157	16	1
1	1	1	157	19	1
1	1	1	157	22	4
1	1	1	157	54	5
1	1	1	157	144	1
1	1	1	157	150	2
1	1	1	158	9	1
1	1	1	158	86	1
1	1	1	159	56	1
1	1	1	159	98	5
1	1	1	159	136	1
1	1	1	160	99	1
2	1	1	161	23	1
1	1	1	161	39	1
1	1	1	162	98	3
1	1	1	162	111	1
1	1	1	162	125	1
1	1	1	162	139	1
1	1	1	162	139	2
1	1	1	163	33	1
1	1	1	163	35	2
1	1	1	164	24	4
1	1	1	164	109	1
1	1	1	164	119	1
1	1	1	166	113	1
2	1	1	166	121	2
1	1	1	167	4	5
1	1	1	167	15	5
1	1	1	167	134	3
2	1	1	168	58	1
1	1	1	168	141	1
1	1	1	169	144	3
1	1	1	170	21	1
1	1	1	170	75	1
1	1	1	170	83	4
2	1	1	170	108	1
1	1	1	171	11	4
1	1	1	172	63	1
1	1	1	173	13	4
1	1	1	173	32	1
1	1	1	173	57	2
1	1	1	173	77	3
1	1	1	174	79	4
1	1	1	174	96	1
2	1	1	175	3	1
2	1	1	175	4	1
1	1	1	175	4	2
2	1	1	175	6	1
1	1	1	175	7	1
1	1	1	175	10	1
1	1	1	175	10	5
1	1	1	175	11	5
1	1	1	175	12	1
1	1	1	175	12	3
1	1	1	175	12	4
1	1	1	175	13	1
4	1	1	175	15	1
1	1	1	175	16	1
1	1	1	175	16	4
1	1	1	175	18	1
1	1	1	175	20	1
1	1	1	175	20	5
3	1	1	175	21	1
1	1	1	175	22	1
2	1	1	175	25	1
2	1	1	175	27	1
2	1	1	175	30	1
1	1	1	175	30	2
1	1	1	175	31	1
2	1	1	175	32	1
2	1	1	175	33	1
1	1	1	175	34	1
4	1	1	175	37	1
3	1	1	175	38	1
1	1	1	175	40	1
1	1	1	175	43	1
1	1	1	175	43	5
2	1	1	175	44	1
1	1	1	175	44	2
1	1	1	175	46	5
1	1	1	175	47	1
4	1	1	175	49	1
1	1	1	175	50	1
1	1	1	175	50	4
1	1	1	175	52	1
1	1	1	175	55	3
1	1	1	175	56	1
3	1	1	175	57	1
2	1	1	175	58	1
1	1	1	175	59	5
1	1	1	175	60	1
1	1	1	175	60	2
1	1	1	175	61	1
3	1	1	175	65	1
1	1	1	175	68	1
2	1	1	175	68	2
1	1	1	175	69	1
1	1	1	175	70	1
2	1	1	175	70	5
1	1	1	175	71	1
1	1	1	175	74	1
1	1	1	175	74	4
1	1	1	175	75	3
2	1	1	175	75	4
1	1	1	175	76	1
1	1	1	175	77	4
1	1	1	175	80	1
1	1	1	175	80	3
1	1	1	175	81	3
2	1	1	175	82	1
1	1	1	175	82	3
1	1	1	175	82	4
1	1	1	175	84	1
1	1	1	175	85	5
3	1	1	175	86	1
2	1	1	175	89	1
1	1	1	175	91	1
3	1	1	175	92	1
1	1	1	175	93	1
1	1	1	175	96	1
1	1	1	175	97	2
1	1	1	175	98	4
1	1	1	175	100	1
1	1	1	175	100	5
4	1	1	175	101	1
1	1	1	175	103	1
1	1	1	175	107	1
1	1	1	175	107	4
1	1	1	175	108	4
3	1	1	175	110	1
2	1	1	175	112	1
1	1	1	175	113	1
2	1	1	175	113	2
2	1	1	175	115	1
2	1	1	175	116	1
1	1	1	175	117	1
2	1	1	175	118	1
1	1	1	175	119	1
1	1	1	175	119	2
2	1	1	175	120	1
1	1	1	175	121	1
2	1	1	175	121	5
2	1	1	175	123	3
1	1	1	175	123	4
1	1	1	175	124	2
2	1	1	175	125	1
2	1	1	175	132	4
1	1	1	175	132	5
1	1	1	175	133	1
3	1	1	175	137	3
1	1	1	175	139	1
1	1	1	175	140	1
1	1	1	175	140	3
1	1	1	175	141	1
2	1	1	175	142	1
1	1	1	175	142	2
1	1	1	175	143	1
1	1	1	175	144	1
1	1	1	175	144	4
1	1	1	175	145	5
2	1	1	175	146	1
1	1	1	175	146	4
2	1	1	175	147	1
2	1	1	175	148	1
2	1	1	175	152	1
1	1	2	1	42	4
1	1	2	1	92	1
1	1	2	1	103	1
1	1	2	1	133	1
1	1	2	1	138	4
1	1	2	2	9	2
2	1	2	2	112	3
1	1	2	2	125	4
1	1	2	2	131	2
1	1	2	3	35	1
1	1	2	3	39	3
1	1	2	3	53	3
1	1	2	3	58	1
1	1	2	3	129	1
1	1	2	4	81	1
1	1	2	4	92	1
1	1	2	4	99	4
1	1	2	5	29	5
1	1	2	5	59	4
1	1	2	5	60	1
1	1	2	5	112	1
1	1	2	5	148	2
1	1	2	6	17	1
1	1	2	6	26	1
1	1	2	6	30	4
1	1	2	6	140	5
1	1	2	7	86	4
1	1	2	7	90	1
1	1	2	8	7	1
1	1	2	8	19	1
1	1	2	8	75	1
1	1	2	8	83	4
3	1	2	8	84	1
1	1	2	9	98	1
2	1	2	9	103	1
1	1	2	9	116	3
1	1	2	9	122	2
1	1	2	9	140	5
1	1	2	10	3	1
1	1	2	10	25	1
1	1	2	10	26	1
1	1	2	10	49	1
1	1	2	10	71	2
1	1	2	10	73	4
3	1	2	10	77	1
1	1	2	10	89	1
1	1	2	10	100	1
1	1	2	10	100	4
1	1	2	10	134	5
1	1	2	11	112	1
1	1	2	12	2	1
1	1	2	12	8	1
1	1	2	12	11	1
1	1	2	12	82	1
1	1	2	12	91	1
1	1	2	13	17	4
1	1	2	13	23	1
1	1	2	13	24	1
2	1	2	13	28	1
1	1	2	13	34	1
1	1	2	13	39	1
1	1	2	13	60	1
1	1	2	13	68	1
1	1	2	13	83	1
1	1	2	13	113	4
2	1	2	13	122	1
1	1	2	13	124	1
1	1	2	13	129	4
2	1	2	13	131	5
1	1	2	13	138	1
1	1	2	13	146	1
1	1	2	14	10	1
1	1	2	14	12	3
1	1	2	14	37	1
1	1	2	14	52	1
1	1	2	14	57	1
1	1	2	14	86	1
1	1	2	14	108	4
1	1	2	14	111	1
1	1	2	14	126	1
1	1	2	15	12	1
2	1	2	15	21	1
1	1	2	15	22	1
1	1	2	15	76	4
1	1	2	15	98	4
1	1	2	15	100	3
1	1	2	15	112	1
2	1	2	15	120	1
1	1	2	16	18	3
1	1	2	16	56	2
1	1	2	16	76	1
1	1	2	16	96	2
1	1	2	17	42	1
1	1	2	17	71	1
1	1	2	17	87	1
1	1	2	17	112	1
2	1	2	17	119	1
1	1	2	17	131	5
1	1	2	18	143	1
1	1	2	19	15	3
1	1	2	19	15	4
1	1	2	19	47	1
1	1	2	19	145	3
1	1	2	20	38	1
1	1	2	20	49	1
1	1	2	20	50	5
1	1	2	20	53	1
1	1	2	20	128	1
1	1	2	21	21	1
1	1	2	21	25	1
1	1	2	21	54	1
2	1	2	21	63	1
1	1	2	21	75	1
1	1	2	21	75	5
1	1	2	21	91	4
1	1	2	21	116	5
1	1	2	22	3	3
1	1	2	22	18	1
1	1	2	22	49	1
1	1	2	22	73	1
1	1	2	22	95	4
1	1	2	22	125	1
1	1	2	22	151	1
1	1	2	23	3	1
2	1	2	23	12	1
1	1	2	23	21	2
1	1	2	23	42	1
1	1	2	23	49	1
1	1	2	23	102	1
1	1	2	23	110	1
1	1	2	23	111	1
2	1	2	23	129	1
1	1	2	23	135	4
1	1	2	23	143	3
1	1	2	24	14	1
1	1	2	24	31	1
1	1	2	24	35	1
1	1	2	24	57	1
1	1	2	24	66	1
1	1	2	25	12	1
3	1	2	25	121	4
2	1	2	26	7	2
1	1	2	26	17	4
1	1	2	26	47	4
1	1	2	26	50	1
1	1	2	26	67	1
1	1	2	26	79	5
1	1	2	26	100	1
2	1	2	26	119	1
1	1	2	26	145	1
1	1	2	27	22	1
3	1	2	27	57	1
2	1	2	27	59	2
1	1	2	27	69	1
1	1	2	27	89	1
1	1	2	27	130	1
1	1	2	27	136	1
1	1	2	28	39	2
1	1	2	28	64	4
1	1	2	28	95	1
1	1	2	28	99	1
1	1	2	29	47	1
1	1	2	29	59	1
2	1	2	29	68	3
1	1	2	29	120	1
2	1	2	29	138	1
1	1	2	29	142	1
1	1	2	30	26	4
1	1	2	30	29	1
1	1	2	30	36	1
1	1	2	30	145	5
1	1	2	31	91	1
1	1	2	31	92	1
1	1	2	32	19	1
1	1	2	32	42	1
1	1	2	32	67	4
2	1	2	32	70	5
2	1	2	32	87	1
1	1	2	32	132	1
1	1	2	32	133	1
1	1	2	33	19	1
1	1	2	33	38	1
2	1	2	33	82	4
1	1	2	33	116	4
1	1	2	34	16	1
1	1	2	34	35	1
3	1	2	34	51	1
1	1	2	34	57	1
1	1	2	34	71	1
2	1	2	34	86	1
1	1	2	34	112	1
1	1	2	34	116	4
1	1	2	34	132	1
1	1	2	34	141	2
1	1	2	34	147	1
1	1	2	35	131	1
1	1	2	35	141	1
1	1	2	36	10	1
1	1	2	36	21	1
1	1	2	36	152	3
2	1	2	37	17	1
1	1	2	37	60	4
2	1	2	37	63	1
2	1	2	37	95	1
1	1	2	37	125	1
1	1	2	37	125	4
1	1	2	37	141	1
1	1	2	37	145	1
1	1	2	38	58	1
1	1	2	38	88	4
1	1	2	38	97	1
3	1	2	38	128	4
1	1	2	38	139	1
1	1	2	39	3	2
2	1	2	39	12	1
1	1	2	39	14	2
2	1	2	39	34	1
1	1	2	39	46	1
1	1	2	39	52	2
1	1	2	39	68	4
1	1	2	39	75	2
1	1	2	39	96	4
1	1	2	39	107	1
1	1	2	39	118	3
1	1	2	39	119	1
1	1	2	39	126	2
1	1	2	40	19	1
1	1	2	40	114	1
1	1	2	40	121	1
1	1	2	40	144	1
1	1	2	41	14	1
1	1	2	41	134	1
1	1	2	42	57	1
1	1	2	42	112	1
1	1	2	42	129	1
1	1	2	43	12	1
1	1	2	43	20	1
1	1	2	43	43	1
1	1	2	43	51	1
1	1	2	43	67	1
1	1	2	43	112	3
1	1	2	43	127	2
3	1	2	44	3	1
1	1	2	44	9	1
1	1	2	44	35	5
1	1	2	44	71	5
1	1	2	44	128	1
1	1	2	44	135	1
1	1	2	45	117	1
1	1	2	45	131	1
2	1	2	46	3	1
1	1	2	46	31	1
1	1	2	46	35	1
1	1	2	46	36	5
1	1	2	46	47	4
1	1	2	46	53	3
1	1	2	46	74	3
1	1	2	46	125	5
1	1	2	47	19	1
1	1	2	47	38	1
1	1	2	47	74	3
1	1	2	47	97	2
1	1	2	47	112	1
1	1	2	47	139	1
1	1	2	47	149	1
3	1	2	48	10	2
1	1	2	48	13	1
1	1	2	48	14	1
2	1	2	48	23	1
1	1	2	48	24	5
1	1	2	48	32	1
2	1	2	48	43	3
1	1	2	48	63	1
1	1	2	48	66	1
2	1	2	48	69	2
1	1	2	48	89	1
2	1	2	48	98	3
1	1	2	48	100	1
1	1	2	49	41	1
1	1	2	49	74	1
1	1	2	49	84	1
1	1	2	49	95	5
1	1	2	49	102	1
1	1	2	49	120	1
2	1	2	49	122	1
1	1	2	49	139	1
1	1	2	50	68	4
1	1	2	50	93	1
1	1	2	50	129	1
1	1	2	50	145	1
1	1	2	51	15	1
1	1	2	51	30	1
1	1	2	51	52	1
1	1	2	51	60	1
1	1	2	51	106	1
1	1	2	51	129	1
1	1	2	52	22	2
1	1	2	52	34	1
1	1	2	52	111	3
1	1	2	53	50	1
1	1	2	53	60	1
1	1	2	53	69	4
1	1	2	53	97	1
1	1	2	54	44	1
1	1	2	54	96	1
1	1	2	54	118	1
2	1	2	54	122	4
1	1	2	55	4	1
2	1	2	55	4	4
1	1	2	55	27	1
2	1	2	55	101	1
1	1	2	55	132	4
1	1	2	56	67	1
1	1	2	56	77	4
1	1	2	56	81	1
1	1	2	56	85	1
1	1	2	56	86	1
1	1	2	56	103	1
1	1	2	56	116	1
1	1	2	56	122	1
1	1	2	56	137	1
1	1	2	57	6	1
1	1	2	57	22	1
1	1	2	57	26	5
1	1	2	57	37	1
1	1	2	57	38	1
2	1	2	57	39	1
1	1	2	57	74	1
1	1	2	57	83	2
1	1	2	57	106	4
1	1	2	57	134	1
1	1	2	57	140	1
1	1	2	58	6	4
1	1	2	58	14	1
1	1	2	58	36	1
1	1	2	58	53	1
1	1	2	58	55	1
1	1	2	58	92	1
1	1	2	58	104	1
1	1	2	58	131	1
1	1	2	58	137	1
1	1	2	58	152	4
2	1	2	59	15	4
1	1	2	59	41	1
1	1	2	59	106	1
1	1	2	59	120	3
1	1	2	60	10	1
1	1	2	60	89	1
1	1	2	61	5	1
1	1	2	61	20	1
1	1	2	61	113	2
1	1	2	61	133	2
1	1	2	62	6	1
1	1	2	62	11	2
1	1	2	62	16	1
1	1	2	62	24	1
2	1	2	62	53	4
1	1	2	62	63	1
1	1	2	62	74	3
1	1	2	62	125	5
2	1	2	62	144	1
1	1	2	63	38	1
1	1	2	63	46	1
1	1	2	63	142	1
1	1	2	64	29	1
1	1	2	64	36	1
1	1	2	64	85	4
1	1	2	64	111	1
1	1	2	64	130	1
1	1	2	65	65	1
1	1	2	65	113	1
1	1	2	65	148	1
1	1	2	66	56	3
1	1	2	66	67	5
1	1	2	66	145	1
2	1	2	67	37	1
1	1	2	67	90	1
1	1	2	67	108	1
1	1	2	67	109	2
1	1	2	67	126	1
2	1	2	68	35	4
1	1	2	68	50	5
1	1	2	68	55	1
1	1	2	68	57	1
1	1	2	68	108	2
1	1	2	68	121	1
1	1	2	68	126	2
1	1	2	69	57	1
1	1	2	69	62	1
1	1	2	69	92	1
1	1	2	69	139	4
1	1	2	70	4	2
2	1	2	70	25	1
1	1	2	70	38	4
1	1	2	70	39	1
1	1	2	70	60	1
1	1	2	70	74	1
1	1	2	70	78	1
1	1	2	70	84	3
1	1	2	70	136	1
1	1	2	70	141	5
1	1	2	71	42	4
2	1	2	71	122	1
1	1	2	72	8	1
1	1	2	72	10	1
2	1	2	72	14	1
2	1	2	72	17	1
1	1	2	72	23	1
1	1	2	72	49	4
1	1	2	72	56	1
1	1	2	72	65	2
1	1	2	72	84	1
1	1	2	72	108	3
2	1	2	72	109	1
1	1	2	72	144	3
1	1	2	73	6	1
1	1	2	73	98	1
1	1	2	73	113	1
1	1	2	74	49	1
1	1	2	74	87	4
1	1	2	74	116	4
1	1	2	74	133	1
1	1	2	75	9	1
1	1	2	75	10	2
2	1	2	75	56	1
1	1	2	75	57	1
1	1	2	75	60	1
1	1	2	75	67	1
1	1	2	75	86	1
1	1	2	75	122	1
3	1	2	76	19	1
1	1	2	76	48	1
2	1	2	76	103	1
1	1	2	76	115	1
1	1	2	77	15	1
1	1	2	77	32	1
3	1	2	77	37	1
1	1	2	77	44	3
1	1	2	77	129	1
2	1	2	77	142	1
1	1	2	78	9	1
1	1	2	78	11	1
1	1	2	78	12	1
1	1	2	78	16	1
1	1	2	78	24	3
1	1	2	78	36	1
3	1	2	78	127	1
1	1	2	78	147	1
1	1	2	79	20	1
1	1	2	79	83	1
1	1	2	79	97	2
1	1	2	79	114	1
2	1	2	80	16	1
2	1	2	80	30	1
1	1	2	80	90	4
1	1	2	81	7	1
1	1	2	81	26	1
2	1	2	81	69	1
1	1	2	81	73	3
1	1	2	81	81	1
1	1	2	81	107	1
1	1	2	81	147	1
1	1	2	82	14	1
1	1	2	82	70	1
1	1	2	82	74	1
1	1	2	82	82	1
1	1	2	82	96	1
2	1	2	82	106	1
1	1	2	82	116	3
1	1	2	82	122	1
2	1	2	82	147	1
3	1	2	82	152	3
1	1	2	83	6	2
2	1	2	83	37	1
1	1	2	83	66	1
2	1	2	83	139	1
1	1	2	84	14	1
1	1	2	84	36	1
2	1	2	85	148	3
2	1	2	86	46	1
1	1	2	86	52	1
1	1	2	86	110	3
2	1	2	86	117	4
1	1	2	86	120	1
1	1	2	87	27	2
1	1	2	87	109	1
1	1	2	88	18	1
1	1	2	88	49	5
1	1	2	88	70	1
2	1	2	88	102	3
1	1	2	88	131	1
1	1	2	89	27	1
1	1	2	89	41	2
1	1	2	89	73	4
1	1	2	89	126	2
1	1	2	90	13	4
1	1	2	90	28	4
2	1	2	90	129	1
1	1	2	91	9	1
1	1	2	91	35	1
1	1	2	91	69	1
1	1	2	91	122	4
2	1	2	91	125	2
2	1	2	91	139	4
1	1	2	91	144	1
1	1	2	92	125	2
1	1	2	93	3	5
1	1	2	93	15	1
1	1	2	93	37	1
1	1	2	94	123	1
1	1	2	94	127	4
2	1	2	95	20	1
1	1	2	95	27	1
1	1	2	95	38	1
1	1	2	95	53	1
1	1	2	95	61	3
1	1	2	95	66	1
2	1	2	95	101	1
1	1	2	95	128	1
1	1	2	95	131	1
1	1	2	95	142	1
1	1	2	95	149	1
1	1	2	96	36	1
1	1	2	96	48	3
3	1	2	96	57	1
1	1	2	96	92	1
1	1	2	96	105	3
1	1	2	96	112	1
1	1	2	96	124	1
1	1	2	96	124	4
1	1	2	97	18	1
1	1	2	97	63	1
1	1	2	97	70	1
1	1	2	97	97	1
1	1	2	97	134	1
1	1	2	97	135	2
1	1	2	98	27	1
1	1	2	98	42	1
1	1	2	98	58	1
1	1	2	98	110	1
2	1	2	99	14	3
1	1	2	99	55	2
1	1	2	99	71	1
2	1	2	99	74	1
1	1	2	99	146	3
1	1	2	100	8	5
3	1	2	100	23	1
1	1	2	100	29	1
1	1	2	100	60	2
1	1	2	100	91	1
1	1	2	100	148	1
1	1	2	102	32	3
1	1	2	102	73	1
1	1	2	102	94	1
1	1	2	102	101	2
1	1	2	103	44	1
2	1	2	104	14	1
1	1	2	104	29	4
1	1	2	104	31	4
1	1	2	104	109	1
1	1	2	104	127	4
1	1	2	104	130	4
1	1	2	106	35	1
2	1	2	106	42	1
1	1	2	106	66	1
1	1	2	106	113	1
1	1	2	106	133	1
1	1	2	106	137	1
1	1	2	106	138	4
2	1	2	106	146	2
1	1	2	107	86	1
1	1	2	107	138	1
1	1	2	108	15	1
2	1	2	108	33	1
1	1	2	108	59	4
1	1	2	108	97	1
1	1	2	109	21	1
2	1	2	109	23	1
1	1	2	109	70	1
1	1	2	109	76	2
1	1	2	109	101	3
1	1	2	109	104	1
1	1	2	109	125	4
1	1	2	110	33	1
1	1	2	110	60	1
1	1	2	110	91	1
1	1	2	111	11	1
1	1	2	111	57	1
1	1	2	111	111	1
1	1	2	111	131	3
1	1	2	111	132	5
1	1	2	112	15	1
1	1	2	112	15	5
1	1	2	112	18	2
1	1	2	112	31	1
1	1	2	112	67	1
1	1	2	112	89	1
1	1	2	112	119	1
1	1	2	112	125	1
2	1	2	113	7	1
1	1	2	113	13	1
1	1	2	113	21	1
1	1	2	113	27	4
1	1	2	113	30	2
2	1	2	113	45	3
1	1	2	113	112	1
1	1	2	114	8	1
1	1	2	114	131	3
1	1	2	114	139	1
3	1	2	114	146	1
1	1	2	115	24	1
1	1	2	115	39	1
1	1	2	115	133	4
1	1	2	116	13	1
1	1	2	116	24	1
1	1	2	116	38	1
1	1	2	116	42	4
1	1	2	116	62	1
1	1	2	117	14	1
1	1	2	117	32	1
1	1	2	117	142	4
1	1	2	118	2	3
1	1	2	119	19	1
2	1	2	119	26	1
1	1	2	119	89	1
1	1	2	119	112	1
1	1	2	119	118	3
1	1	2	119	138	2
1	1	2	119	144	3
1	1	2	120	2	1
1	1	2	120	12	5
3	1	2	120	37	1
1	1	2	120	52	4
1	1	2	120	69	1
1	1	2	120	85	5
2	1	2	120	120	1
2	1	2	120	123	1
1	1	2	120	130	1
1	1	2	121	27	2
1	1	2	121	49	5
2	1	2	121	63	1
1	1	2	121	102	1
2	1	2	121	120	1
1	1	2	122	7	1
1	1	2	122	10	1
1	1	2	122	19	1
1	1	2	122	23	3
1	1	2	122	38	1
1	1	2	122	56	4
1	1	2	122	58	1
1	1	2	122	94	1
1	1	2	122	103	1
1	1	2	122	149	4
2	1	2	122	151	1
1	1	2	123	12	1
2	1	2	123	13	1
1	1	2	123	23	3
2	1	2	123	27	4
1	1	2	123	36	1
1	1	2	123	37	1
1	1	2	123	61	4
2	1	2	123	98	1
1	1	2	123	112	2
1	1	2	123	118	1
1	1	2	123	140	1
1	1	2	124	27	4
1	1	2	124	56	1
1	1	2	124	56	2
1	1	2	124	56	5
1	1	2	124	60	1
1	1	2	124	74	2
1	1	2	124	103	1
1	1	2	124	117	2
1	1	2	125	42	1
1	1	2	125	57	1
1	1	2	125	132	1
1	1	2	125	140	1
1	1	2	126	52	1
1	1	2	126	106	1
2	1	2	127	12	1
1	1	2	127	14	1
1	1	2	127	18	5
2	1	2	127	38	1
4	1	2	127	45	1
1	1	2	127	63	1
1	1	2	127	98	1
2	1	2	128	2	4
1	1	2	128	14	3
1	1	2	128	34	3
1	1	2	128	42	1
1	1	2	128	53	4
1	1	2	128	89	3
1	1	2	128	103	1
1	1	2	128	110	2
1	1	2	128	117	3
1	1	2	128	120	2
1	1	2	128	129	4
1	1	2	129	10	1
1	1	2	129	76	3
1	1	2	129	92	1
2	1	2	129	138	1
1	1	2	130	35	1
1	1	2	130	48	1
1	1	2	130	95	2
1	1	2	131	51	1
1	1	2	131	82	1
2	1	2	131	114	1
1	1	2	131	124	1
1	1	2	132	104	4
1	1	2	132	141	1
1	1	2	133	35	4
1	1	2	133	74	2
1	1	2	133	138	4
1	1	2	134	4	1
1	1	2	134	42	1
1	1	2	134	58	3
2	1	2	134	82	1
1	1	2	134	117	1
1	1	2	135	71	5
1	1	2	135	103	1
1	1	2	135	127	2
1	1	2	136	39	4
1	1	2	136	49	1
1	1	2	136	143	2
1	1	2	137	11	1
1	1	2	137	27	1
1	1	2	137	35	2
2	1	2	137	123	1
1	1	2	137	138	5
2	1	2	138	15	4
2	1	2	138	42	4
1	1	2	138	60	3
1	1	2	138	63	1
1	1	2	138	138	2
1	1	2	139	21	1
1	1	2	139	45	1
2	1	2	139	138	1
2	1	2	140	4	2
1	1	2	140	8	1
1	1	2	140	9	1
1	1	2	140	10	1
1	1	2	140	46	1
1	1	2	141	12	5
1	1	2	141	18	1
1	1	2	141	122	4
1	1	2	141	141	4
1	1	2	141	143	2
1	1	2	142	42	1
2	1	2	143	25	5
1	1	2	143	53	1
1	1	2	143	57	1
1	1	2	143	86	1
1	1	2	143	138	1
2	1	2	144	111	1
1	1	2	144	138	1
1	1	2	145	25	1
1	1	2	145	30	1
2	1	2	145	109	1
1	1	2	145	147	1
1	1	2	146	13	4
1	1	2	146	38	1
1	1	2	146	83	1
1	1	2	146	115	1
1	1	2	146	140	1
1	1	2	146	145	1
1	1	2	147	21	1
1	1	2	147	45	1
1	1	2	147	103	1
1	1	2	147	111	1
1	1	2	147	141	1
2	1	2	147	152	4
1	1	2	148	5	5
1	1	2	148	70	1
1	1	2	148	87	4
2	1	2	148	97	1
1	1	2	149	3	1
1	1	2	149	10	1
1	1	2	149	19	1
2	1	2	149	34	5
1	1	2	149	86	1
1	1	2	149	88	1
1	1	2	149	124	1
1	1	2	149	130	4
1	1	2	150	19	1
1	1	2	150	43	1
1	1	2	150	53	1
1	1	2	150	55	1
1	1	2	150	84	1
1	1	2	150	99	3
1	1	2	150	134	1
1	1	2	150	145	4
1	1	2	150	146	4
1	1	2	151	49	1
1	1	2	151	50	1
1	1	2	151	119	3
1	1	2	151	125	1
1	1	2	152	27	1
1	1	2	152	38	1
1	1	2	152	88	1
2	1	2	152	97	1
1	1	2	152	118	1
1	1	2	152	128	1
1	1	2	153	8	4
1	1	2	153	17	4
1	1	2	153	39	4
3	1	2	153	47	1
1	1	2	153	81	2
1	1	2	153	149	1
1	1	2	153	152	1
1	1	2	153	152	4
1	1	2	154	2	4
1	1	2	154	11	1
2	1	2	154	30	1
1	1	2	154	81	4
1	1	2	154	83	4
1	1	2	154	101	1
1	1	2	155	39	1
1	1	2	155	101	1
1	1	2	155	128	2
1	1	2	155	143	5
1	1	2	156	43	1
1	1	2	156	89	2
1	1	2	156	102	4
1	1	2	157	9	1
1	1	2	157	12	1
1	1	2	157	39	1
2	1	2	157	112	3
1	1	2	158	60	1
2	1	2	158	88	1
2	1	2	158	94	1
1	1	2	158	123	5
1	1	2	159	13	2
1	1	2	159	100	1
1	1	2	159	116	1
1	1	2	160	38	1
1	1	2	160	76	1
2	1	2	161	9	3
1	1	2	161	9	4
1	1	2	161	20	4
1	1	2	161	65	1
1	1	2	162	49	4
1	1	2	162	69	1
2	1	2	162	74	1
2	1	2	162	78	1
1	1	2	162	90	4
1	1	2	162	100	1
1	1	2	162	113	1
1	1	2	162	116	1
1	1	2	162	123	1
2	1	2	162	147	4
1	1	2	163	26	1
1	1	2	163	47	5
1	1	2	163	84	4
1	1	2	163	109	4
1	1	2	163	114	1
1	1	2	164	8	5
2	1	2	164	9	1
2	1	2	164	19	1
1	1	2	165	10	1
1	1	2	165	13	2
1	1	2	165	97	4
1	1	2	166	14	2
1	1	2	166	33	1
1	1	2	166	76	1
1	1	2	166	144	1
1	1	2	167	81	4
1	1	2	168	43	1
1	1	2	168	58	4
1	1	2	169	68	1
1	1	2	170	14	1
1	1	2	170	145	1
1	1	2	171	37	4
1	1	2	171	75	1
1	1	2	171	81	2
1	1	2	172	5	1
1	1	2	172	36	1
1	1	2	172	44	3
1	1	2	172	134	2
1	1	2	173	15	1
1	1	2	173	20	1
1	1	2	173	65	3
1	1	2	174	36	3
1	1	2	174	69	1
1	1	2	174	125	3
1	1	2	174	133	1
1	1	2	174	147	1
1	1	2	175	1	1
1	1	2	175	2	5
2	1	2	175	3	1
1	1	2	175	4	1
1	1	2	175	5	5
1	1	2	175	6	1
3	1	2	175	7	1
2	1	2	175	8	1
4	1	2	175	10	1
1	1	2	175	10	4
2	1	2	175	11	1
1	1	2	175	12	1
1	1	2	175	12	4
4	1	2	175	13	1
1	1	2	175	13	3
3	1	2	175	14	1
2	1	2	175	15	1
1	1	2	175	15	2
2	1	2	175	16	1
1	1	2	175	17	4
1	1	2	175	20	1
1	1	2	175	21	1
1	1	2	175	23	3
1	1	2	175	23	4
1	1	2	175	25	1
1	1	2	175	26	1
1	1	2	175	26	2
1	1	2	175	26	5
5	1	2	175	27	1
1	1	2	175	28	1
2	1	2	175	28	4
1	1	2	175	30	1
1	1	2	175	30	4
1	1	2	175	31	1
1	1	2	175	32	1
3	1	2	175	33	1
1	1	2	175	33	4
1	1	2	175	35	5
5	1	2	175	36	1
1	1	2	175	36	3
1	1	2	175	37	3
1	1	2	175	37	4
1	1	2	175	38	1
1	1	2	175	38	5
3	1	2	175	39	1
2	1	2	175	39	4
1	1	2	175	40	1
2	1	2	175	41	1
2	1	2	175	42	1
2	1	2	175	43	1
4	1	2	175	45	1
1	1	2	175	45	3
1	1	2	175	47	1
1	1	2	175	48	1
3	1	2	175	49	1
1	1	2	175	50	1
1	1	2	175	50	4
2	1	2	175	52	1
1	1	2	175	53	1
1	1	2	175	55	1
2	1	2	175	57	1
5	1	2	175	58	1
3	1	2	175	61	1
2	1	2	175	62	1
2	1	2	175	63	1
1	1	2	175	64	4
1	1	2	175	65	4
2	1	2	175	67	1
2	1	2	175	69	1
1	1	2	175	69	4
3	1	2	175	70	1
3	1	2	175	72	1
1	1	2	175	73	1
1	1	2	175	73	5
4	1	2	175	74	1
1	1	2	175	74	2
2	1	2	175	75	1
2	1	2	175	75	4
4	1	2	175	81	1
1	1	2	175	85	1
1	1	2	175	86	1
1	1	2	175	86	4
2	1	2	175	88	4
1	1	2	175	89	1
1	1	2	175	89	2
1	1	2	175	91	1
2	1	2	175	93	1
1	1	2	175	95	1
1	1	2	175	97	1
2	1	2	175	101	1
1	1	2	175	103	1
3	1	2	175	104	1
1	1	2	175	108	1
1	1	2	175	109	1
1	1	2	175	109	4
1	1	2	175	110	2
2	1	2	175	112	1
3	1	2	175	112	3
1	1	2	175	112	4
1	1	2	175	113	1
1	1	2	175	114	4
2	1	2	175	115	1
1	1	2	175	115	3
1	1	2	175	115	4
2	1	2	175	118	1
2	1	2	175	119	1
1	1	2	175	119	3
2	1	2	175	120	1
2	1	2	175	122	1
2	1	2	175	123	1
1	1	2	175	123	2
4	1	2	175	124	1
1	1	2	175	125	1
1	1	2	175	125	5
2	1	2	175	126	1
1	1	2	175	127	1
2	1	2	175	129	1
1	1	2	175	129	2
1	1	2	175	131	3
2	1	2	175	135	1
2	1	2	175	137	1
2	1	2	175	138	1
1	1	2	175	138	4
1	1	2	175	139	1
1	1	2	175	140	4
1	1	2	175	144	1
1	1	2	175	145	1
1	1	2	175	145	2
1	1	2	175	147	1
2	1	2	175	148	1
1	1	2	175	149	1
4	1	2	175	150	1
2	1	2	175	151	1
2	1	3	1	16	4
1	1	3	1	26	5
1	1	3	1	129	1
1	1	3	2	4	3
1	1	3	2	20	1
1	1	3	2	144	1
1	1	3	3	31	1
1	1	3	3	36	1
1	1	3	3	38	4
1	1	3	3	70	3
1	1	3	3	91	1
1	1	3	4	18	1
1	1	3	4	43	1
1	1	3	4	96	5
1	1	3	4	113	1
1	1	3	5	42	4
1	1	3	5	100	1
1	1	3	5	150	1
1	1	3	6	6	4
1	1	3	6	65	2
2	1	3	6	68	1
1	1	3	6	73	1
2	1	3	6	152	1
1	1	3	7	110	1
2	1	3	7	148	1
1	1	3	8	58	1
1	1	3	9	30	1
1	1	3	9	55	1
1	1	3	9	62	1
1	1	3	9	70	1
1	1	3	9	86	1
1	1	3	9	86	4
1	1	3	9	91	2
1	1	3	9	108	1
1	1	3	9	112	4
1	1	3	9	124	1
1	1	3	9	125	1
1	1	3	9	138	4
1	1	3	10	9	1
1	1	3	10	27	4
2	1	3	10	109	1
1	1	3	10	118	4
2	1	3	11	3	1
1	1	3	11	10	1
1	1	3	11	14	1
2	1	3	11	23	1
2	1	3	11	56	1
1	1	3	11	134	5
1	1	3	12	3	1
1	1	3	12	10	1
1	1	3	12	11	1
1	1	3	12	35	1
1	1	3	12	127	1
1	1	3	13	28	1
1	1	3	13	31	5
1	1	3	13	81	1
2	1	3	13	129	1
1	1	3	13	134	4
1	1	3	13	137	1
1	1	3	13	138	1
1	1	3	14	11	1
1	1	3	14	20	1
1	1	3	14	42	1
1	1	3	14	45	1
1	1	3	14	89	1
1	1	3	14	113	1
1	1	3	14	115	1
1	1	3	14	122	2
1	1	3	14	128	1
1	1	3	14	144	4
1	1	3	15	4	1
1	1	3	15	59	1
1	1	3	15	89	1
1	1	3	15	114	1
1	1	3	16	26	1
1	1	3	16	31	1
1	1	3	16	61	3
1	1	3	16	93	3
1	1	3	17	6	1
1	1	3	17	33	1
1	1	3	17	58	1
1	1	3	17	107	1
1	1	3	17	126	1
2	1	3	18	12	1
1	1	3	18	16	1
1	1	3	18	70	4
1	1	3	18	93	1
1	1	3	18	139	1
1	1	3	19	28	1
1	1	3	20	92	5
1	1	3	20	112	1
1	1	3	20	134	1
1	1	3	21	57	2
1	1	3	21	67	4
2	1	3	21	73	4
1	1	3	22	45	3
1	1	3	22	49	1
2	1	3	22	71	2
1	1	3	22	146	5
1	1	3	23	65	1
1	1	3	23	86	1
1	1	3	23	113	5
1	1	3	23	134	5
1	1	3	24	13	1
1	1	3	24	18	1
1	1	3	24	26	1
1	1	3	24	36	1
2	1	3	24	152	1
1	1	3	25	10	5
1	1	3	25	11	1
1	1	3	25	14	1
1	1	3	25	20	4
1	1	3	25	28	1
1	1	3	25	31	3
1	1	3	25	72	4
[truncated: 522,518 more rows]
