# Supplementary material for: Flexibility-tuning of dual-display DNA-encoded chemical libraries facilitates cyclic peptide ligand discovery
Source: Nat Commun. 2025 Apr 5;16:3273. doi: 10.1038/s41467-025-58507-w (PMC11972359; doi:10.1038/s41467-025-58507-w)
Supplement: Supplementary file 4 — Source Data [file 41467_2025_58507_MOESM4_ESM.zip › Source_Data_Files_Selections/Streptavidin_Sel2_Concat.txt]

Count	Code1	Code2	Code3	Code4	Code5
7.187892713513358	1	1	1	48	4
4.43889418268121	1	1	1	63	1
4.43889418268121	1	1	1	91	1
4.43889418268121	1	1	1	108	1
3.9593245392336067	1	1	1	145	3
3.9593245392336067	1	1	2	6	2
3.593946356756679	1	1	2	12	3
3.593946356756679	1	1	2	47	3
3.593946356756679	1	1	2	49	1
7.187892713513358	1	1	2	49	3
3.593946356756679	1	1	2	52	1
3.9593245392336067	1	1	2	53	2
8.87778836536242	1	1	2	58	4
3.593946356756679	1	1	2	59	1
22.19447091340605	1	1	2	86	2
4.43889418268121	1	1	2	91	2
3.593946356756679	1	1	2	101	1
3.593946356756679	1	1	2	104	4
3.593946356756679	1	1	2	115	1
3.593946356756679	1	1	2	151	1
3.9593245392336067	1	1	3	4	3
3.9593245392336067	1	1	3	10	1
3.9593245392336067	1	1	3	13	1
3.9593245392336067	1	1	3	15	1
4.43889418268121	1	1	3	24	2
3.593946356756679	1	1	3	39	4
23.755947235401642	1	1	3	66	1
3.9593245392336067	1	1	3	81	1
3.9593245392336067	1	1	3	102	2
3.593946356756679	1	1	3	105	1
3.9593245392336067	1	1	3	105	4
8.87778836536242	1	1	3	109	4
3.9593245392336067	1	1	3	119	1
25.78841727016273	1	1	3	122	1
19.796622696168033	1	1	3	126	1
13.31668254804363	1	1	3	150	1
3.593946356756679	1	1	3	152	2
8.87778836536242	1	1	4	18	1
11.512595435223894	1	1	4	33	1
3.593946356756679	1	1	4	35	1
3.9593245392336067	1	1	4	37	1
3.9593245392336067	1	1	4	85	3
3.593946356756679	1	1	4	98	1
3.593946356756679	1	1	4	116	2
4.43889418268121	1	1	4	152	1
4.43889418268121	1	1	5	6	1
39.53340992432347	1	1	5	18	1
3.593946356756679	1	1	5	35	2
3.9593245392336067	1	1	5	37	1
4.43889418268121	1	1	5	39	1
10.781839070270038	1	1	5	46	1
3.9593245392336067	1	1	5	47	1
3.9593245392336067	1	1	5	58	1
3.593946356756679	1	1	5	62	1
4.43889418268121	1	1	5	106	6
3.9593245392336067	1	1	5	126	5
13.31668254804363	1	1	5	127	3
4.43889418268121	1	1	5	129	1
3.593946356756679	1	1	5	131	1
3.593946356756679	1	1	5	134	4
4.43889418268121	1	1	5	140	1
3.9593245392336067	1	1	5	148	1
3.593946356756679	1	1	6	8	1
3.593946356756679	1	1	6	8	5
8.87778836536242	1	1	6	9	1
7.187892713513358	1	1	6	25	1
3.9593245392336067	1	1	6	35	1
3.593946356756679	1	1	6	42	3
8.87778836536242	1	1	6	55	1
8.87778836536242	1	1	6	62	1
3.593946356756679	1	1	6	68	2
3.593946356756679	1	1	6	73	1
4.43889418268121	1	1	6	75	1
3.593946356756679	1	1	6	93	1
3.593946356756679	1	1	6	101	1
3.9593245392336067	1	1	6	102	1
3.593946356756679	1	1	6	122	5
3.9593245392336067	1	1	6	133	4
4.43889418268121	1	1	6	138	1
10.781839070270038	1	1	6	147	5
3.9593245392336067	1	1	7	4	1
3.593946356756679	1	1	7	8	1
3.593946356756679	1	1	7	41	4
3.9593245392336067	1	1	7	43	1
4.43889418268121	1	1	7	46	3
13.31668254804363	1	1	7	52	1
8.87778836536242	1	1	7	57	3
4.43889418268121	1	1	7	61	4
8.87778836536242	1	1	7	101	1
4.43889418268121	1	1	7	108	1
3.9593245392336067	1	1	7	132	1
17.75557673072484	1	1	8	9	1
3.593946356756679	1	1	8	13	1
7.187892713513358	1	1	8	19	1
4.43889418268121	1	1	8	37	5
3.9593245392336067	1	1	8	41	4
3.593946356756679	1	1	8	57	5
4.43889418268121	1	1	8	90	5
3.9593245392336067	1	1	8	109	1
3.593946356756679	1	1	8	112	1
4.43889418268121	1	1	8	148	1
4.43889418268121	1	1	8	151	1
3.593946356756679	1	1	8	151	4
4.43889418268121	1	1	9	4	1
3.9593245392336067	1	1	9	18	1
3.593946356756679	1	1	9	26	1
3.593946356756679	1	1	9	39	2
3.593946356756679	1	1	9	44	1
3.9593245392336067	1	1	9	61	1
3.9593245392336067	1	1	9	66	1
3.593946356756679	1	1	9	89	1
3.9593245392336067	1	1	9	110	5
4.43889418268121	1	1	9	116	5
3.9593245392336067	1	1	9	120	1
3.593946356756679	1	1	9	121	1
7.918649078467213	1	1	10	8	1
3.9593245392336067	1	1	10	11	1
7.187892713513358	1	1	10	28	2
3.9593245392336067	1	1	10	29	3
4.43889418268121	1	1	10	33	4
3.9593245392336067	1	1	10	44	1
4.43889418268121	1	1	10	47	2
3.593946356756679	1	1	10	57	1
10.781839070270038	1	1	10	75	1
4.43889418268121	1	1	10	77	1
3.593946356756679	1	1	10	80	1
3.9593245392336067	1	1	10	83	1
3.593946356756679	1	1	10	84	1
3.593946356756679	1	1	10	114	1
3.9593245392336067	1	1	10	121	1
7.187892713513358	1	1	10	130	1
8.87778836536242	1	1	10	134	1
3.593946356756679	1	1	10	137	1
28.751570854053433	1	1	10	139	3
3.593946356756679	1	1	10	139	6
3.9593245392336067	1	1	10	140	1
7.553270895990286	1	1	11	13	1
10.781839070270038	1	1	11	13	4
14.375785427026717	1	1	11	17	2
7.918649078467213	1	1	11	19	1
7.918649078467213	1	1	11	26	1
3.9593245392336067	1	1	11	36	4
3.9593245392336067	1	1	11	37	1
3.593946356756679	1	1	11	46	1
3.9593245392336067	1	1	11	52	3
8.87778836536242	1	1	11	53	1
4.43889418268121	1	1	11	63	1
3.593946356756679	1	1	11	86	1
7.553270895990286	1	1	11	91	1
3.593946356756679	1	1	11	103	1
3.9593245392336067	1	1	11	106	1
3.593946356756679	1	1	11	115	5
3.593946356756679	1	1	11	118	3
3.593946356756679	1	1	11	126	1
3.593946356756679	1	1	11	139	1
3.9593245392336067	1	1	11	147	1
7.187892713513358	1	1	11	152	1
7.918649078467213	1	1	12	4	1
16.91062890480031	1	1	12	18	1
4.43889418268121	1	1	12	23	1
7.918649078467213	1	1	12	26	1
3.9593245392336067	1	1	12	29	4
4.43889418268121	1	1	12	42	1
3.593946356756679	1	1	12	52	1
4.43889418268121	1	1	12	53	2
3.593946356756679	1	1	12	86	1
3.593946356756679	1	1	12	86	4
11.877973617700821	1	1	12	88	1
3.9593245392336067	1	1	12	88	6
7.187892713513358	1	1	12	90	1
4.43889418268121	1	1	12	99	1
7.553270895990286	1	1	12	103	1
3.9593245392336067	1	1	12	103	4
3.593946356756679	1	1	12	107	1
7.918649078467213	1	1	12	135	1
3.593946356756679	1	1	12	146	1
3.9593245392336067	1	1	13	2	2
3.593946356756679	1	1	13	11	1
7.187892713513358	1	1	13	12	1
3.593946356756679	1	1	13	12	3
10.781839070270038	1	1	13	12	6
3.593946356756679	1	1	13	14	6
3.9593245392336067	1	1	13	28	1
3.593946356756679	1	1	13	33	1
7.187892713513358	1	1	13	48	3
4.43889418268121	1	1	13	50	1
3.9593245392336067	1	1	13	59	1
7.187892713513358	1	1	13	66	1
8.032840539437888	1	1	13	68	1
10.781839070270038	1	1	13	70	1
8.87778836536242	1	1	13	75	3
3.9593245392336067	1	1	13	79	6
3.593946356756679	1	1	13	84	1
3.593946356756679	1	1	13	91	1
4.43889418268121	1	1	13	106	1
3.593946356756679	1	1	13	108	1
3.593946356756679	1	1	13	110	1
7.187892713513358	1	1	13	115	1
3.593946356756679	1	1	13	122	2
7.187892713513358	1	1	13	144	1
3.9593245392336067	1	1	14	3	1
3.9593245392336067	1	1	14	17	1
4.43889418268121	1	1	14	26	3
4.43889418268121	1	1	14	27	1
3.9593245392336067	1	1	14	42	1
17.969731783783395	1	1	14	42	6
4.43889418268121	1	1	14	57	1
4.43889418268121	1	1	14	59	4
3.593946356756679	1	1	14	60	1
11.626786896194568	1	1	14	68	1
3.593946356756679	1	1	14	82	1
3.593946356756679	1	1	14	88	1
4.43889418268121	1	1	14	101	1
3.9593245392336067	1	1	14	104	1
13.31668254804363	1	1	14	107	1
3.593946356756679	1	1	14	112	4
3.593946356756679	1	1	14	113	1
3.9593245392336067	1	1	14	115	4
3.9593245392336067	1	1	14	116	5
7.918649078467213	1	1	14	121	1
3.9593245392336067	1	1	14	132	1
43.55256993156967	1	1	14	144	1
3.593946356756679	1	1	15	13	1
7.918649078467213	1	1	15	18	1
3.593946356756679	1	1	15	26	1
3.593946356756679	1	1	15	30	1
4.43889418268121	1	1	15	33	3
3.593946356756679	1	1	15	34	1
4.43889418268121	1	1	15	37	1
3.593946356756679	1	1	15	39	1
8.398218721914816	1	1	15	43	1
3.593946356756679	1	1	15	65	2
4.43889418268121	1	1	15	67	1
4.43889418268121	1	1	15	90	1
7.918649078467213	1	1	15	105	1
7.187892713513358	1	1	15	116	3
3.593946356756679	1	1	15	128	4
3.593946356756679	1	1	15	135	2
3.593946356756679	1	1	15	137	1
3.9593245392336067	1	1	16	14	1
3.9593245392336067	1	1	16	14	2
3.9593245392336067	1	1	16	20	1
7.187892713513358	1	1	16	23	4
4.43889418268121	1	1	16	24	1
3.593946356756679	1	1	16	47	1
21.563678140540077	1	1	16	57	1
7.187892713513358	1	1	16	61	2
3.593946356756679	1	1	16	68	1
14.375785427026717	1	1	16	87	2
3.9593245392336067	1	1	16	88	1
4.43889418268121	1	1	16	109	1
3.9593245392336067	1	1	16	109	2
3.593946356756679	1	1	16	113	1
4.43889418268121	1	1	16	140	1
3.9593245392336067	1	1	16	147	1
3.593946356756679	1	1	17	2	4
4.43889418268121	1	1	17	3	1
7.918649078467213	1	1	17	8	4
3.9593245392336067	1	1	17	31	1
3.9593245392336067	1	1	17	42	4
3.593946356756679	1	1	17	43	1
3.9593245392336067	1	1	17	45	1
3.593946356756679	1	1	17	57	1
11.877973617700821	1	1	17	61	1
3.593946356756679	1	1	17	69	3
4.43889418268121	1	1	17	74	1
4.43889418268121	1	1	17	92	1
4.43889418268121	1	1	17	94	1
22.19447091340605	1	1	17	95	1
14.375785427026717	1	1	17	102	1
3.9593245392336067	1	1	17	106	5
8.87778836536242	1	1	17	116	1
3.9593245392336067	1	1	17	120	1
3.9593245392336067	1	1	17	131	2
3.9593245392336067	1	1	17	135	1
3.9593245392336067	1	1	17	144	2
4.43889418268121	1	1	18	10	3
4.43889418268121	1	1	18	11	5
4.43889418268121	1	1	18	16	4
4.43889418268121	1	1	18	22	1
3.593946356756679	1	1	18	43	1
3.9593245392336067	1	1	18	78	1
3.593946356756679	1	1	18	111	1
7.918649078467213	1	1	19	6	1
3.9593245392336067	1	1	19	12	2
3.9593245392336067	1	1	19	14	1
3.9593245392336067	1	1	19	14	3
4.43889418268121	1	1	19	24	1
3.9593245392336067	1	1	19	29	2
3.593946356756679	1	1	19	38	3
3.593946356756679	1	1	19	43	1
3.9593245392336067	1	1	19	45	1
8.87778836536242	1	1	19	75	1
7.187892713513358	1	1	19	104	1
10.781839070270038	1	1	19	118	1
7.187892713513358	1	1	19	138	1
7.187892713513358	1	1	19	146	3
3.9593245392336067	1	1	19	146	4
27.715271774635248	1	1	20	14	1
28.751570854053433	1	1	20	31	1
3.593946356756679	1	1	20	48	1
3.593946356756679	1	1	20	52	1
3.9593245392336067	1	1	20	55	1
4.43889418268121	1	1	20	95	1
7.918649078467213	1	1	20	109	1
4.43889418268121	1	1	20	111	1
7.187892713513358	1	1	20	116	1
3.593946356756679	1	1	20	120	6
7.187892713513358	1	1	20	140	3
4.43889418268121	1	1	20	149	1
3.593946356756679	1	1	21	2	2
3.9593245392336067	1	1	21	9	3
3.593946356756679	1	1	21	10	1
4.43889418268121	1	1	21	15	1
7.918649078467213	1	1	21	31	2
3.9593245392336067	1	1	21	59	6
3.9593245392336067	1	1	21	61	4
8.87778836536242	1	1	21	83	1
4.43889418268121	1	1	21	128	1
4.43889418268121	1	1	21	131	1
3.593946356756679	1	1	21	133	3
3.593946356756679	1	1	21	141	3
8.87778836536242	1	1	21	152	1
17.75557673072484	1	1	22	4	1
4.43889418268121	1	1	22	8	1
11.877973617700821	1	1	22	14	1
8.87778836536242	1	1	22	21	1
3.593946356756679	1	1	22	24	1
3.9593245392336067	1	1	22	24	6
3.593946356756679	1	1	22	47	4
8.032840539437888	1	1	22	49	1
8.032840539437888	1	1	22	56	1
4.43889418268121	1	1	22	57	4
3.593946356756679	1	1	22	65	2
8.032840539437888	1	1	22	66	1
32.345517210810115	1	1	22	68	1
26.63336509608726	1	1	22	78	1
10.781839070270038	1	1	22	83	1
31.674596313868854	1	1	22	89	1
3.9593245392336067	1	1	22	116	1
3.593946356756679	1	1	22	127	1
3.593946356756679	1	1	22	138	1
3.593946356756679	1	1	22	144	3
4.43889418268121	1	1	23	3	4
3.593946356756679	1	1	23	7	1
3.9593245392336067	1	1	23	8	1
3.9593245392336067	1	1	23	11	2
3.9593245392336067	1	1	23	12	4
8.87778836536242	1	1	23	20	1
7.553270895990286	1	1	23	27	1
3.593946356756679	1	1	23	29	1
3.593946356756679	1	1	23	43	2
3.9593245392336067	1	1	23	44	1
3.593946356756679	1	1	23	45	1
3.593946356756679	1	1	23	51	3
3.593946356756679	1	1	23	51	6
3.593946356756679	1	1	23	57	1
4.43889418268121	1	1	23	58	1
4.43889418268121	1	1	23	61	1
3.9593245392336067	1	1	23	68	1
3.593946356756679	1	1	23	69	3
3.9593245392336067	1	1	23	71	1
4.43889418268121	1	1	23	74	4
3.9593245392336067	1	1	23	97	1
3.593946356756679	1	1	23	105	4
4.43889418268121	1	1	23	110	3
3.593946356756679	1	1	23	112	2
4.43889418268121	1	1	23	118	1
7.187892713513358	1	1	23	119	4
3.593946356756679	1	1	23	122	1
17.969731783783395	1	1	23	125	1
3.9593245392336067	1	1	23	125	2
7.187892713513358	1	1	23	129	1
4.43889418268121	1	1	23	132	1
3.593946356756679	1	1	23	137	6
3.593946356756679	1	1	23	149	3
3.593946356756679	1	1	23	152	1
3.593946356756679	1	1	24	11	1
4.43889418268121	1	1	24	13	3
35.93946356756679	1	1	24	15	2
7.187892713513358	1	1	24	27	1
4.43889418268121	1	1	24	28	6
3.9593245392336067	1	1	24	29	1
7.187892713513358	1	1	24	31	1
4.43889418268121	1	1	24	38	1
3.593946356756679	1	1	24	46	1
3.593946356756679	1	1	24	51	2
3.9593245392336067	1	1	24	53	1
4.43889418268121	1	1	24	61	1
3.593946356756679	1	1	24	70	2
8.87778836536242	1	1	24	74	1
8.87778836536242	1	1	24	86	1
3.593946356756679	1	1	24	91	1
4.43889418268121	1	1	24	98	2
4.43889418268121	1	1	24	99	1
8.87778836536242	1	1	24	101	1
17.75557673072484	1	1	24	101	2
4.43889418268121	1	1	24	114	4
3.593946356756679	1	1	24	117	1
4.43889418268121	1	1	24	126	1
4.43889418268121	1	1	24	127	1
3.593946356756679	1	1	24	133	2
3.593946356756679	1	1	24	135	1
4.43889418268121	1	1	24	150	1
3.593946356756679	1	1	25	2	1
4.43889418268121	1	1	25	3	1
3.593946356756679	1	1	25	4	1
3.9593245392336067	1	1	25	9	1
4.43889418268121	1	1	25	9	3
8.87778836536242	1	1	25	12	1
3.9593245392336067	1	1	25	17	1
7.187892713513358	1	1	25	25	1
4.43889418268121	1	1	25	27	1
4.43889418268121	1	1	25	28	2
3.593946356756679	1	1	25	42	4
3.593946356756679	1	1	25	43	1
3.9593245392336067	1	1	25	45	1
11.877973617700821	1	1	25	49	1
22.19447091340605	1	1	25	70	1
22.19447091340605	1	1	25	71	1
3.593946356756679	1	1	25	87	1
7.187892713513358	1	1	25	98	1
4.43889418268121	1	1	25	105	1
4.43889418268121	1	1	25	105	4
3.9593245392336067	1	1	25	118	6
3.593946356756679	1	1	25	123	1
3.9593245392336067	1	1	25	127	2
3.593946356756679	1	1	25	128	1
3.593946356756679	1	1	25	130	1
4.43889418268121	1	1	25	137	2
19.796622696168033	1	1	26	2	2
4.43889418268121	1	1	26	6	1
3.593946356756679	1	1	26	7	1
3.9593245392336067	1	1	26	15	1
3.593946356756679	1	1	26	20	1
3.593946356756679	1	1	26	21	1
3.593946356756679	1	1	26	25	3
3.593946356756679	1	1	26	27	1
3.9593245392336067	1	1	26	28	1
3.593946356756679	1	1	26	31	1
3.9593245392336067	1	1	26	36	1
3.9593245392336067	1	1	26	43	1
3.593946356756679	1	1	26	44	1
3.9593245392336067	1	1	26	53	4
3.9593245392336067	1	1	26	54	1
7.187892713513358	1	1	26	56	1
3.593946356756679	1	1	26	60	5
10.781839070270038	1	1	26	81	3
7.187892713513358	1	1	26	81	6
4.43889418268121	1	1	26	97	1
43.55256993156967	1	1	26	101	1
3.9593245392336067	1	1	26	101	2
3.9593245392336067	1	1	26	111	1
35.63392085310246	1	1	26	128	1
3.9593245392336067	1	1	26	131	1
4.43889418268121	1	1	26	146	1
3.9593245392336067	1	1	26	152	4
3.9593245392336067	1	1	27	2	3
3.593946356756679	1	1	27	32	3
3.9593245392336067	1	1	27	42	2
3.593946356756679	1	1	27	47	1
3.593946356756679	1	1	27	52	1
4.43889418268121	1	1	27	115	2
4.43889418268121	1	1	27	130	1
3.593946356756679	1	1	28	3	1
3.9593245392336067	1	1	28	6	3
17.969731783783395	1	1	28	28	1
4.43889418268121	1	1	28	29	3
3.593946356756679	1	1	28	37	3
3.593946356756679	1	1	28	45	1
3.9593245392336067	1	1	28	66	1
3.593946356756679	1	1	28	74	1
3.593946356756679	1	1	28	105	1
3.9593245392336067	1	1	28	108	1
3.593946356756679	1	1	28	127	1
8.87778836536242	1	1	29	3	1
3.9593245392336067	1	1	29	21	3
4.43889418268121	1	1	29	31	1
8.87778836536242	1	1	29	32	1
3.593946356756679	1	1	29	42	3
7.918649078467213	1	1	29	43	1
3.9593245392336067	1	1	29	63	1
3.593946356756679	1	1	29	72	2
23.755947235401642	1	1	29	86	1
3.593946356756679	1	1	29	90	1
4.43889418268121	1	1	29	95	4
3.9593245392336067	1	1	29	97	1
8.032840539437888	1	1	29	103	1
3.9593245392336067	1	1	29	107	1
7.918649078467213	1	1	29	111	1
3.593946356756679	1	1	29	112	1
3.593946356756679	1	1	29	114	1
4.43889418268121	1	1	29	123	1
3.593946356756679	1	1	29	123	2
7.187892713513358	1	1	29	141	1
3.593946356756679	1	1	29	144	4
44.3889418268121	1	1	30	2	1
7.918649078467213	1	1	30	7	1
3.9593245392336067	1	1	30	24	1
3.9593245392336067	1	1	30	28	1
32.345517210810115	1	1	30	33	1
3.593946356756679	1	1	30	37	1
14.375785427026717	1	1	30	37	3
3.593946356756679	1	1	30	37	6
3.9593245392336067	1	1	30	42	1
3.593946356756679	1	1	30	46	4
22.19447091340605	1	1	30	66	1
3.593946356756679	1	1	30	71	1
3.593946356756679	1	1	30	74	1
3.9593245392336067	1	1	30	75	1
27.715271774635248	1	1	30	76	2
4.43889418268121	1	1	30	93	1
3.9593245392336067	1	1	30	98	5
3.9593245392336067	1	1	30	101	1
4.43889418268121	1	1	30	108	1
4.43889418268121	1	1	30	114	1
3.9593245392336067	1	1	30	127	2
3.593946356756679	1	1	30	141	4
4.43889418268121	1	1	31	7	1
8.87778836536242	1	1	31	21	1
4.43889418268121	1	1	31	23	1
3.593946356756679	1	1	31	23	2
4.43889418268121	1	1	31	67	2
3.593946356756679	1	1	31	71	1
8.87778836536242	1	1	31	77	1
4.43889418268121	1	1	31	81	2
3.593946356756679	1	1	31	91	5
3.593946356756679	1	1	31	104	3
3.9593245392336067	1	1	31	105	1
3.593946356756679	1	1	31	145	1
3.593946356756679	1	1	31	145	2
3.593946356756679	1	1	32	7	1
4.43889418268121	1	1	32	11	2
7.918649078467213	1	1	32	37	1
7.918649078467213	1	1	32	43	1
4.43889418268121	1	1	32	45	5
3.593946356756679	1	1	32	46	1
39.95004764413089	1	1	32	55	1
3.593946356756679	1	1	32	67	2
8.398218721914816	1	1	32	72	1
3.593946356756679	1	1	32	94	2
3.9593245392336067	1	1	32	101	1
3.593946356756679	1	1	32	129	1
4.43889418268121	1	1	32	132	1
3.9593245392336067	1	1	33	9	1
3.593946356756679	1	1	33	9	2
7.918649078467213	1	1	33	18	3
3.593946356756679	1	1	33	26	4
7.187892713513358	1	1	33	44	1
3.9593245392336067	1	1	33	49	4
3.9593245392336067	1	1	33	51	1
3.593946356756679	1	1	33	88	1
3.593946356756679	1	1	33	89	1
3.9593245392336067	1	1	33	106	4
7.918649078467213	1	1	33	119	4
7.918649078467213	1	1	34	9	4
3.9593245392336067	1	1	34	10	4
3.593946356756679	1	1	34	11	1
7.187892713513358	1	1	34	14	1
3.9593245392336067	1	1	34	15	1
3.9593245392336067	1	1	34	15	2
3.593946356756679	1	1	34	26	1
3.593946356756679	1	1	34	30	1
3.9593245392336067	1	1	34	42	1
3.9593245392336067	1	1	34	44	1
3.593946356756679	1	1	34	57	1
3.593946356756679	1	1	34	60	4
7.918649078467213	1	1	34	66	1
7.918649078467213	1	1	34	67	1
28.751570854053433	1	1	34	69	3
11.877973617700821	1	1	34	71	1
3.9593245392336067	1	1	34	74	5
3.9593245392336067	1	1	34	100	1
13.31668254804363	1	1	34	104	1
3.593946356756679	1	1	34	108	1
3.593946356756679	1	1	34	129	3
3.9593245392336067	1	1	34	141	1
17.75557673072484	1	1	34	143	1
3.593946356756679	1	1	34	151	1
3.593946356756679	1	1	35	45	3
3.593946356756679	1	1	35	46	1
3.593946356756679	1	1	35	49	1
3.593946356756679	1	1	35	50	1
3.593946356756679	1	1	35	65	1
3.9593245392336067	1	1	35	76	1
3.593946356756679	1	1	35	81	1
3.9593245392336067	1	1	35	89	1
7.187892713513358	1	1	35	105	2
4.43889418268121	1	1	35	107	1
3.593946356756679	1	1	35	120	1
7.918649078467213	1	1	35	125	1
7.918649078467213	1	1	35	133	1
17.969731783783395	1	1	35	150	2
3.593946356756679	1	1	36	6	1
3.593946356756679	1	1	36	8	1
4.43889418268121	1	1	36	9	1
4.43889418268121	1	1	36	10	2
3.593946356756679	1	1	36	12	1
3.593946356756679	1	1	36	16	1
3.593946356756679	1	1	36	20	3
3.593946356756679	1	1	36	26	1
7.918649078467213	1	1	36	60	1
4.43889418268121	1	1	36	74	2
4.43889418268121	1	1	36	76	1
8.87778836536242	1	1	36	82	1
3.593946356756679	1	1	36	85	1
7.918649078467213	1	1	36	112	1
7.918649078467213	1	1	36	115	2
4.43889418268121	1	1	36	119	1
7.918649078467213	1	1	36	139	1
3.9593245392336067	1	1	36	140	1
3.9593245392336067	1	1	36	144	1
3.9593245392336067	1	1	37	13	1
3.9593245392336067	1	1	37	23	1
3.593946356756679	1	1	37	31	2
3.9593245392336067	1	1	37	43	1
3.593946356756679	1	1	37	45	4
4.43889418268121	1	1	37	47	1
4.43889418268121	1	1	37	47	6
19.796622696168033	1	1	37	53	1
15.837298156934427	1	1	37	61	4
4.43889418268121	1	1	37	69	1
31.674596313868854	1	1	37	71	3
7.918649078467213	1	1	37	81	1
3.593946356756679	1	1	37	86	3
4.43889418268121	1	1	37	94	3
3.593946356756679	1	1	37	97	1
4.43889418268121	1	1	37	103	1
8.87778836536242	1	1	37	106	1
4.43889418268121	1	1	37	107	1
3.9593245392336067	1	1	37	110	1
7.187892713513358	1	1	37	121	4
3.9593245392336067	1	1	37	126	1
7.187892713513358	1	1	37	141	1
3.593946356756679	1	1	38	4	1
7.918649078467213	1	1	38	13	4
3.593946356756679	1	1	38	19	4
3.593946356756679	1	1	38	27	1
3.9593245392336067	1	1	38	29	1
4.43889418268121	1	1	38	43	1
3.593946356756679	1	1	38	44	1
3.593946356756679	1	1	38	45	5
17.75557673072484	1	1	38	58	1
4.43889418268121	1	1	38	58	2
4.43889418268121	1	1	38	58	3
3.9593245392336067	1	1	38	63	1
4.43889418268121	1	1	38	64	1
4.43889418268121	1	1	38	74	1
3.9593245392336067	1	1	38	79	1
3.593946356756679	1	1	38	89	3
3.9593245392336067	1	1	38	123	1
3.593946356756679	1	1	38	129	1
3.593946356756679	1	1	38	152	1
3.593946356756679	1	1	38	152	2
3.9593245392336067	1	1	39	9	3
4.43889418268121	1	1	39	27	1
4.43889418268121	1	1	39	33	1
17.75557673072484	1	1	39	52	3
7.187892713513358	1	1	39	53	1
3.593946356756679	1	1	39	72	4
3.593946356756679	1	1	39	75	1
3.9593245392336067	1	1	39	78	1
4.43889418268121	1	1	39	88	1
4.43889418268121	1	1	39	92	4
3.9593245392336067	1	1	39	108	1
3.9593245392336067	1	1	39	139	3
3.593946356756679	1	1	39	143	1
4.43889418268121	1	1	39	145	1
13.31668254804363	1	1	40	6	1
4.43889418268121	1	1	40	9	5
3.9593245392336067	1	1	40	13	1
3.9593245392336067	1	1	40	16	1
39.95004764413089	1	1	40	18	1
8.87778836536242	1	1	40	26	2
4.43889418268121	1	1	40	39	1
3.593946356756679	1	1	40	67	2
3.593946356756679	1	1	40	86	1
4.43889418268121	1	1	40	100	2
27.715271774635248	1	1	40	101	1
4.43889418268121	1	1	40	103	1
3.593946356756679	1	1	40	111	2
3.9593245392336067	1	1	40	127	1
7.187892713513358	1	1	40	147	2
17.969731783783395	1	1	41	7	1
3.9593245392336067	1	1	41	12	1
3.9593245392336067	1	1	41	13	1
22.19447091340605	1	1	41	21	1
43.55256993156967	1	1	41	31	1
13.31668254804363	1	1	41	35	3
3.593946356756679	1	1	41	42	1
7.187892713513358	1	1	41	65	4
4.43889418268121	1	1	41	74	1
4.43889418268121	1	1	41	79	1
4.43889418268121	1	1	41	98	1
3.593946356756679	1	1	41	105	1
3.9593245392336067	1	1	41	109	1
3.9593245392336067	1	1	41	110	2
3.593946356756679	1	1	41	123	3
4.43889418268121	1	1	41	132	5
4.43889418268121	1	1	41	139	1
4.43889418268121	1	1	41	141	1
3.593946356756679	1	1	41	146	4
3.593946356756679	1	1	42	1	1
10.781839070270038	1	1	42	3	1
3.593946356756679	1	1	42	3	3
7.187892713513358	1	1	42	13	1
3.593946356756679	1	1	42	14	2
4.43889418268121	1	1	42	19	1
4.43889418268121	1	1	42	28	1
3.593946356756679	1	1	42	37	2
3.9593245392336067	1	1	42	37	3
3.9593245392336067	1	1	42	42	1
4.43889418268121	1	1	42	56	5
8.87778836536242	1	1	42	59	1
7.187892713513358	1	1	42	61	1
4.43889418268121	1	1	42	62	1
3.593946356756679	1	1	42	65	3
8.398218721914816	1	1	42	67	1
7.918649078467213	1	1	42	74	1
3.593946356756679	1	1	42	76	1
7.918649078467213	1	1	42	77	1
4.43889418268121	1	1	42	84	2
3.9593245392336067	1	1	42	86	3
4.43889418268121	1	1	42	90	1
3.9593245392336067	1	1	42	104	1
7.918649078467213	1	1	42	127	2
4.43889418268121	1	1	43	13	4
13.31668254804363	1	1	43	18	1
21.563678140540077	1	1	43	19	2
7.187892713513358	1	1	43	20	1
21.563678140540077	1	1	43	23	1
4.43889418268121	1	1	43	27	1
4.43889418268121	1	1	43	28	1
3.593946356756679	1	1	43	29	4
8.87778836536242	1	1	43	30	1
3.593946356756679	1	1	43	33	6
3.9593245392336067	1	1	43	42	1
4.43889418268121	1	1	43	44	1
7.187892713513358	1	1	43	49	2
3.9593245392336067	1	1	43	56	2
8.87778836536242	1	1	43	58	1
3.593946356756679	1	1	43	60	1
4.43889418268121	1	1	43	81	1
3.9593245392336067	1	1	43	83	1
4.43889418268121	1	1	43	92	2
3.593946356756679	1	1	43	97	1
3.593946356756679	1	1	43	124	1
4.43889418268121	1	1	43	139	1
4.43889418268121	1	1	43	144	1
8.032840539437888	1	1	43	152	1
3.9593245392336067	1	1	44	9	1
3.9593245392336067	1	1	44	10	1
3.9593245392336067	1	1	44	12	1
4.43889418268121	1	1	44	14	2
3.593946356756679	1	1	44	23	4
11.877973617700821	1	1	44	28	3
3.9593245392336067	1	1	44	30	1
4.43889418268121	1	1	44	30	3
3.593946356756679	1	1	44	39	1
3.593946356756679	1	1	44	43	1
3.593946356756679	1	1	44	43	2
3.9593245392336067	1	1	44	44	1
3.593946356756679	1	1	44	56	1
3.9593245392336067	1	1	44	61	1
3.9593245392336067	1	1	44	76	1
4.43889418268121	1	1	44	83	1
4.43889418268121	1	1	44	83	3
4.43889418268121	1	1	44	83	4
3.593946356756679	1	1	44	84	2
4.43889418268121	1	1	44	84	5
3.593946356756679	1	1	44	89	1
3.593946356756679	1	1	44	96	5
3.9593245392336067	1	1	44	104	1
7.918649078467213	1	1	44	106	1
3.593946356756679	1	1	44	111	1
10.781839070270038	1	1	44	111	4
17.969731783783395	1	1	44	114	1
3.9593245392336067	1	1	44	115	1
8.87778836536242	1	1	44	119	1
3.593946356756679	1	1	44	120	4
7.187892713513358	1	1	44	123	1
22.19447091340605	1	1	44	128	4
3.593946356756679	1	1	44	129	1
4.43889418268121	1	1	44	147	1
4.43889418268121	1	1	44	147	2
3.9593245392336067	1	1	45	5	3
7.918649078467213	1	1	45	16	1
3.9593245392336067	1	1	45	23	1
3.9593245392336067	1	1	45	25	2
17.969731783783395	1	1	45	26	1
7.553270895990286	1	1	45	27	1
4.43889418268121	1	1	45	38	1
3.593946356756679	1	1	45	39	1
3.9593245392336067	1	1	45	57	1
3.593946356756679	1	1	45	58	1
7.553270895990286	1	1	45	59	1
3.593946356756679	1	1	45	66	1
3.593946356756679	1	1	45	68	1
4.43889418268121	1	1	45	70	1
7.187892713513358	1	1	45	79	1
26.63336509608726	1	1	45	81	3
3.9593245392336067	1	1	45	82	1
3.9593245392336067	1	1	45	83	1
4.43889418268121	1	1	45	86	1
3.593946356756679	1	1	45	90	1
3.593946356756679	1	1	45	96	1
3.593946356756679	1	1	45	97	4
7.918649078467213	1	1	45	101	2
3.593946356756679	1	1	45	102	4
3.593946356756679	1	1	45	103	3
4.43889418268121	1	1	45	106	1
3.9593245392336067	1	1	45	108	4
3.9593245392336067	1	1	45	125	1
7.918649078467213	1	1	45	135	1
4.43889418268121	1	1	45	137	1
7.187892713513358	1	1	45	139	4
4.43889418268121	1	1	45	140	1
23.755947235401642	1	1	45	144	1
3.593946356756679	1	1	45	145	5
3.593946356756679	1	1	45	146	4
3.593946356756679	1	1	46	2	1
3.9593245392336067	1	1	46	7	1
3.9593245392336067	1	1	46	8	1
17.75557673072484	1	1	46	11	1
3.593946356756679	1	1	46	12	1
8.87778836536242	1	1	46	14	5
3.593946356756679	1	1	46	22	1
3.593946356756679	1	1	46	26	4
7.553270895990286	1	1	46	38	1
3.593946356756679	1	1	46	39	1
28.751570854053433	1	1	46	42	1
3.593946356756679	1	1	46	43	1
4.43889418268121	1	1	46	44	1
3.9593245392336067	1	1	46	47	2
4.43889418268121	1	1	46	51	1
8.87778836536242	1	1	46	61	1
3.593946356756679	1	1	46	62	1
3.9593245392336067	1	1	46	65	1
7.187892713513358	1	1	46	65	5
3.593946356756679	1	1	46	66	1
4.43889418268121	1	1	46	67	1
3.593946356756679	1	1	46	73	1
21.563678140540077	1	1	46	73	3
3.593946356756679	1	1	46	73	5
4.43889418268121	1	1	46	80	1
3.9593245392336067	1	1	46	85	1
3.9593245392336067	1	1	46	86	1
3.9593245392336067	1	1	46	86	4
11.877973617700821	1	1	46	88	1
4.43889418268121	1	1	46	96	2
25.157624497296755	1	1	46	106	3
4.43889418268121	1	1	46	107	1
3.593946356756679	1	1	46	114	2
71.26784170620492	1	1	46	115	1
3.593946356756679	1	1	46	119	6
3.593946356756679	1	1	46	141	1
4.43889418268121	1	1	46	147	4
4.43889418268121	1	1	47	3	1
3.9593245392336067	1	1	47	5	1
3.593946356756679	1	1	47	9	1
3.9593245392336067	1	1	47	9	4
4.43889418268121	1	1	47	10	2
7.918649078467213	1	1	47	18	1
3.9593245392336067	1	1	47	21	1
3.9593245392336067	1	1	47	33	1
3.9593245392336067	1	1	47	38	1
10.781839070270038	1	1	47	55	1
4.43889418268121	1	1	47	112	1
4.43889418268121	1	1	47	118	1
3.9593245392336067	1	1	47	127	1
3.593946356756679	1	1	47	129	1
4.43889418268121	1	1	47	136	1
3.9593245392336067	1	1	47	138	3
3.593946356756679	1	1	48	7	1
7.553270895990286	1	1	48	12	1
4.43889418268121	1	1	48	20	1
3.593946356756679	1	1	48	23	1
3.593946356756679	1	1	48	24	1
3.9593245392336067	1	1	48	28	5
7.918649078467213	1	1	48	31	1
3.9593245392336067	1	1	48	33	4
8.87778836536242	1	1	48	42	1
3.9593245392336067	1	1	48	52	1
3.593946356756679	1	1	48	57	1
3.593946356756679	1	1	48	66	1
4.43889418268121	1	1	48	71	2
19.796622696168033	1	1	48	75	1
3.9593245392336067	1	1	48	82	1
3.9593245392336067	1	1	48	84	1
3.593946356756679	1	1	48	97	1
3.593946356756679	1	1	48	103	1
3.593946356756679	1	1	48	106	3
7.187892713513358	1	1	48	107	1
4.43889418268121	1	1	48	118	1
4.43889418268121	1	1	48	120	1
8.87778836536242	1	1	48	124	4
12.837112904596026	1	1	48	127	1
3.9593245392336067	1	1	48	127	4
8.87778836536242	1	1	48	132	4
3.9593245392336067	1	1	48	137	1
7.918649078467213	1	1	48	144	1
3.593946356756679	1	1	48	150	1
3.593946356756679	1	1	48	152	1
8.032840539437888	1	1	49	2	1
3.593946356756679	1	1	49	6	1
4.43889418268121	1	1	49	8	1
3.9593245392336067	1	1	49	10	1
27.715271774635248	1	1	49	10	2
7.187892713513358	1	1	49	23	1
7.187892713513358	1	1	49	33	1
3.593946356756679	1	1	49	35	1
3.9593245392336067	1	1	49	39	1
4.43889418268121	1	1	49	42	1
4.43889418268121	1	1	49	43	1
3.9593245392336067	1	1	49	44	1
3.9593245392336067	1	1	49	55	1
3.593946356756679	1	1	49	57	1
4.43889418268121	1	1	49	58	1
3.9593245392336067	1	1	49	65	2
3.9593245392336067	1	1	49	76	1
4.43889418268121	1	1	49	81	1
11.147217252746966	1	1	49	83	1
7.918649078467213	1	1	49	84	5
7.187892713513358	1	1	49	85	1
4.43889418268121	1	1	49	86	1
3.9593245392336067	1	1	49	88	1
8.87778836536242	1	1	49	91	1
7.553270895990286	1	1	49	104	1
4.43889418268121	1	1	49	111	1
3.9593245392336067	1	1	49	114	1
3.593946356756679	1	1	49	123	1
4.43889418268121	1	1	49	127	5
8.398218721914816	1	1	49	130	1
3.9593245392336067	1	1	49	131	1
3.593946356756679	1	1	49	133	1
3.9593245392336067	1	1	49	137	1
3.593946356756679	1	1	49	145	1
48.82783600949331	1	1	50	7	1
4.43889418268121	1	1	50	13	1
4.43889418268121	1	1	50	13	5
4.43889418268121	1	1	50	15	1
3.593946356756679	1	1	50	21	1
4.43889418268121	1	1	50	24	5
44.3889418268121	1	1	50	28	2
4.43889418268121	1	1	50	28	3
4.43889418268121	1	1	50	36	1
3.593946356756679	1	1	50	53	1
4.43889418268121	1	1	50	81	1
3.593946356756679	1	1	50	83	1
8.87778836536242	1	1	50	96	3
4.43889418268121	1	1	50	115	1
4.43889418268121	1	1	50	124	1
3.9593245392336067	1	1	50	134	1
3.9593245392336067	1	1	50	146	1
3.9593245392336067	1	1	50	147	1
4.43889418268121	1	1	50	150	4
4.43889418268121	1	1	51	25	1
3.9593245392336067	1	1	51	32	2
4.43889418268121	1	1	51	35	1
3.9593245392336067	1	1	51	55	4
3.9593245392336067	1	1	51	61	2
3.9593245392336067	1	1	51	65	1
4.43889418268121	1	1	51	68	1
3.9593245392336067	1	1	51	114	3
3.593946356756679	1	1	51	137	1
3.9593245392336067	1	1	51	144	1
3.9593245392336067	1	1	51	147	1
3.593946356756679	1	1	51	151	1
4.43889418268121	1	1	52	9	4
3.593946356756679	1	1	52	21	4
3.593946356756679	1	1	52	35	4
3.593946356756679	1	1	52	40	3
4.43889418268121	1	1	52	47	1
4.43889418268121	1	1	52	63	1
4.43889418268121	1	1	52	65	1
17.75557673072484	1	1	52	66	1
31.674596313868854	1	1	52	84	1
4.43889418268121	1	1	52	91	1
3.593946356756679	1	1	52	98	1
3.593946356756679	1	1	52	101	2
3.9593245392336067	1	1	52	101	3
3.9593245392336067	1	1	52	142	1
8.87778836536242	1	1	53	11	1
4.43889418268121	1	1	53	11	4
3.9593245392336067	1	1	53	16	4
4.43889418268121	1	1	53	66	1
3.593946356756679	1	1	53	69	5
7.187892713513358	1	1	53	80	1
7.187892713513358	1	1	53	91	4
7.918649078467213	1	1	53	108	1
3.9593245392336067	1	1	53	147	1
3.593946356756679	1	1	54	2	1
10.781839070270038	1	1	54	8	1
3.9593245392336067	1	1	54	9	2
7.187892713513358	1	1	54	15	2
3.593946356756679	1	1	54	23	1
3.593946356756679	1	1	54	30	4
4.43889418268121	1	1	54	33	1
3.593946356756679	1	1	54	43	3
3.593946356756679	1	1	54	76	3
3.9593245392336067	1	1	54	80	1
3.593946356756679	1	1	54	83	3
3.593946356756679	1	1	54	120	3
4.43889418268121	1	1	54	134	1
4.43889418268121	1	1	54	143	4
3.593946356756679	1	1	55	18	1
3.9593245392336067	1	1	55	49	1
3.9593245392336067	1	1	55	53	1
3.593946356756679	1	1	55	56	1
3.593946356756679	1	1	55	85	3
3.593946356756679	1	1	55	90	1
3.9593245392336067	1	1	55	105	1
3.593946356756679	1	1	55	115	1
3.593946356756679	1	1	55	119	3
3.9593245392336067	1	1	55	125	4
3.9593245392336067	1	1	55	131	1
3.9593245392336067	1	1	56	12	3
13.31668254804363	1	1	56	17	6
3.9593245392336067	1	1	56	24	4
8.87778836536242	1	1	56	25	1
4.43889418268121	1	1	56	34	1
26.63336509608726	1	1	56	34	3
4.43889418268121	1	1	56	39	1
4.43889418268121	1	1	56	44	4
4.43889418268121	1	1	56	48	3
8.87778836536242	1	1	56	73	1
7.553270895990286	1	1	56	88	1
3.593946356756679	1	1	56	89	2
4.43889418268121	1	1	56	91	3
3.9593245392336067	1	1	56	92	1
3.9593245392336067	1	1	56	93	1
3.593946356756679	1	1	56	94	1
3.9593245392336067	1	1	56	113	1
3.593946356756679	1	1	56	114	4
3.593946356756679	1	1	56	115	2
7.918649078467213	1	1	56	116	1
8.87778836536242	1	1	56	132	1
3.593946356756679	1	1	56	138	1
3.593946356756679	1	1	56	140	6
8.87778836536242	1	1	56	141	1
4.43889418268121	1	1	57	7	1
3.593946356756679	1	1	57	12	5
4.43889418268121	1	1	57	14	1
3.9593245392336067	1	1	57	28	1
4.43889418268121	1	1	57	37	2
4.43889418268121	1	1	57	37	6
7.918649078467213	1	1	57	42	1
3.9593245392336067	1	1	57	44	1
35.63392085310246	1	1	57	51	1
3.9593245392336067	1	1	57	55	1
3.593946356756679	1	1	57	57	4
3.593946356756679	1	1	57	84	5
3.9593245392336067	1	1	57	88	1
4.43889418268121	1	1	57	97	1
4.43889418268121	1	1	57	104	1
4.43889418268121	1	1	57	109	1
22.19447091340605	1	1	57	111	5
3.593946356756679	1	1	57	120	1
4.43889418268121	1	1	57	123	1
4.43889418268121	1	1	57	125	1
8.032840539437888	1	1	57	143	1
3.593946356756679	1	1	58	7	1
3.9593245392336067	1	1	58	12	1
13.31668254804363	1	1	58	25	2
3.9593245392336067	1	1	58	30	1
4.43889418268121	1	1	58	30	2
4.43889418268121	1	1	58	31	4
43.127356281080154	1	1	58	35	1
3.593946356756679	1	1	58	35	3
12.471734722119098	1	1	58	39	1
3.593946356756679	1	1	58	58	1
3.9593245392336067	1	1	58	68	1
3.9593245392336067	1	1	58	101	1
3.9593245392336067	1	1	58	104	1
3.9593245392336067	1	1	58	127	2
3.593946356756679	1	1	58	127	4
4.43889418268121	1	1	58	133	1
3.9593245392336067	1	1	58	134	5
7.918649078467213	1	1	58	138	1
3.593946356756679	1	1	58	150	1
4.43889418268121	1	1	58	152	1
4.43889418268121	1	1	59	8	1
4.43889418268121	1	1	59	27	1
11.877973617700821	1	1	59	49	1
3.593946356756679	1	1	59	50	2
8.87778836536242	1	1	59	69	1
3.9593245392336067	1	1	59	71	1
4.43889418268121	1	1	59	73	2
3.593946356756679	1	1	59	80	5
3.593946356756679	1	1	59	82	4
7.187892713513358	1	1	59	108	1
7.187892713513358	1	1	59	148	3
4.43889418268121	1	1	60	13	1
11.147217252746966	1	1	60	21	1
4.43889418268121	1	1	60	30	3
3.593946356756679	1	1	60	38	3
7.187892713513358	1	1	60	43	1
4.43889418268121	1	1	60	44	1
7.187892713513358	1	1	60	47	1
14.375785427026717	1	1	60	48	1
3.593946356756679	1	1	60	56	1
4.43889418268121	1	1	60	63	1
4.43889418268121	1	1	60	71	4
8.87778836536242	1	1	60	84	1
3.9593245392336067	1	1	60	84	4
3.593946356756679	1	1	60	86	1
3.593946356756679	1	1	60	98	2
7.553270895990286	1	1	60	110	1
43.127356281080154	1	1	60	121	1
3.9593245392336067	1	1	60	132	1
3.593946356756679	1	1	60	134	4
3.593946356756679	1	1	60	138	1
17.969731783783395	1	1	60	149	1
3.593946356756679	1	1	60	149	2
39.95004764413089	1	1	61	6	1
3.9593245392336067	1	1	61	12	1
3.593946356756679	1	1	61	46	3
3.9593245392336067	1	1	61	66	1
4.43889418268121	1	1	61	74	4
4.43889418268121	1	1	61	97	1
3.9593245392336067	1	1	61	105	1
8.398218721914816	1	1	61	107	1
3.9593245392336067	1	1	61	138	1
3.593946356756679	1	1	61	143	1
31.07225927876847	1	1	61	147	1
4.43889418268121	1	1	62	6	1
3.593946356756679	1	1	62	10	1
3.9593245392336067	1	1	62	11	2
3.593946356756679	1	1	62	17	1
3.9593245392336067	1	1	62	21	1
3.9593245392336067	1	1	62	30	1
13.31668254804363	1	1	62	32	1
3.593946356756679	1	1	62	39	1
3.9593245392336067	1	1	62	39	3
26.63336509608726	1	1	62	44	4
4.43889418268121	1	1	62	68	1
7.187892713513358	1	1	62	69	1
3.9593245392336067	1	1	62	82	1
7.918649078467213	1	1	62	120	1
4.43889418268121	1	1	62	128	1
18.335109966260323	1	1	62	152	1
3.593946356756679	1	1	63	3	2
7.918649078467213	1	1	63	11	1
3.9593245392336067	1	1	63	12	3
4.43889418268121	1	1	63	13	2
3.593946356756679	1	1	63	29	1
7.918649078467213	1	1	63	42	1
3.593946356756679	1	1	63	48	1
3.9593245392336067	1	1	63	58	2
3.9593245392336067	1	1	63	71	3
3.593946356756679	1	1	63	83	1
15.837298156934427	1	1	63	100	1
3.593946356756679	1	1	63	106	5
14.375785427026717	1	1	63	108	1
4.43889418268121	1	1	63	112	1
3.9593245392336067	1	1	63	115	2
3.593946356756679	1	1	63	118	1
3.593946356756679	1	1	63	119	1
8.87778836536242	1	1	63	120	1
3.9593245392336067	1	1	63	125	1
3.593946356756679	1	1	63	135	1
3.9593245392336067	1	1	63	144	1
3.593946356756679	1	1	63	145	1
14.375785427026717	1	1	63	147	1
3.593946356756679	1	1	63	147	4
31.674596313868854	1	1	64	7	1
4.43889418268121	1	1	64	14	1
4.43889418268121	1	1	64	39	1
3.9593245392336067	1	1	64	43	1
7.187892713513358	1	1	64	53	1
3.9593245392336067	1	1	64	55	1
66.58341274021815	1	1	64	56	1
3.9593245392336067	1	1	64	56	4
4.43889418268121	1	1	64	81	1
3.9593245392336067	1	1	64	83	3
3.593946356756679	1	1	64	84	1
3.9593245392336067	1	1	64	85	1
4.43889418268121	1	1	64	145	2
3.9593245392336067	1	1	64	147	1
3.593946356756679	1	1	65	3	1
4.43889418268121	1	1	65	6	2
4.43889418268121	1	1	65	7	1
3.593946356756679	1	1	65	25	1
13.31668254804363	1	1	65	25	3
3.593946356756679	1	1	65	27	1
3.9593245392336067	1	1	65	43	1
3.593946356756679	1	1	65	47	1
4.43889418268121	1	1	65	65	4
3.9593245392336067	1	1	65	101	1
3.9593245392336067	1	1	65	121	2
3.593946356756679	1	1	65	127	4
4.43889418268121	1	1	65	133	6
3.9593245392336067	1	1	66	40	1
3.9593245392336067	1	1	66	41	1
3.9593245392336067	1	1	66	45	1
3.9593245392336067	1	1	66	56	1
3.593946356756679	1	1	66	68	1
3.9593245392336067	1	1	66	91	1
4.43889418268121	1	1	66	101	3
7.918649078467213	1	1	66	103	1
11.877973617700821	1	1	66	103	3
4.43889418268121	1	1	66	106	1
11.877973617700821	1	1	66	108	2
3.9593245392336067	1	1	66	115	2
4.43889418268121	1	1	66	141	1
11.512595435223894	1	1	66	145	1
3.593946356756679	1	1	66	151	3
4.43889418268121	1	1	66	151	5
3.9593245392336067	1	1	67	18	1
8.87778836536242	1	1	67	28	1
3.593946356756679	1	1	67	34	1
3.9593245392336067	1	1	67	42	2
3.593946356756679	1	1	67	53	1
4.43889418268121	1	1	67	58	1
25.157624497296755	1	1	67	59	3
3.9593245392336067	1	1	67	66	1
3.9593245392336067	1	1	67	68	1
3.9593245392336067	1	1	67	74	1
7.187892713513358	1	1	67	87	1
4.43889418268121	1	1	67	101	1
3.9593245392336067	1	1	67	106	1
3.593946356756679	1	1	67	114	1
3.9593245392336067	1	1	67	117	1
3.9593245392336067	1	1	67	133	4
3.9593245392336067	1	1	67	133	6
3.9593245392336067	1	1	67	137	1
4.43889418268121	1	1	68	2	1
4.43889418268121	1	1	68	3	3
7.187892713513358	1	1	68	9	1
4.43889418268121	1	1	68	46	1
3.593946356756679	1	1	68	75	3
4.43889418268121	1	1	68	118	1
3.9593245392336067	1	1	68	131	1
8.87778836536242	1	1	68	139	1
4.43889418268121	1	1	68	142	1
3.9593245392336067	1	1	69	3	1
3.593946356756679	1	1	69	7	1
4.43889418268121	1	1	69	15	1
3.593946356756679	1	1	69	18	4
4.43889418268121	1	1	69	21	6
7.918649078467213	1	1	69	24	1
7.187892713513358	1	1	69	24	3
4.43889418268121	1	1	69	28	1
4.43889418268121	1	1	69	29	1
8.87778836536242	1	1	69	32	4
4.43889418268121	1	1	69	35	3
4.43889418268121	1	1	69	37	3
7.187892713513358	1	1	69	43	1
4.43889418268121	1	1	69	49	1
3.593946356756679	1	1	69	50	1
7.553270895990286	1	1	69	56	1
3.9593245392336067	1	1	69	59	1
3.593946356756679	1	1	69	66	1
7.187892713513358	1	1	69	68	1
10.781839070270038	1	1	69	68	5
7.187892713513358	1	1	69	73	1
7.187892713513358	1	1	69	74	3
3.9593245392336067	1	1	69	80	1
13.31668254804363	1	1	69	86	1
8.87778836536242	1	1	69	89	1
3.593946356756679	1	1	69	104	1
3.593946356756679	1	1	69	104	3
3.593946356756679	1	1	69	113	2
4.43889418268121	1	1	69	115	1
3.9593245392336067	1	1	69	127	6
3.593946356756679	1	1	69	147	1
3.593946356756679	1	1	69	148	2
4.43889418268121	1	1	70	2	5
3.9593245392336067	1	1	70	11	1
3.9593245392336067	1	1	70	33	5
3.593946356756679	1	1	70	49	1
3.593946356756679	1	1	70	81	1
4.43889418268121	1	1	70	86	2
4.43889418268121	1	1	70	87	3
3.9593245392336067	1	1	70	89	4
4.43889418268121	1	1	70	115	1
3.593946356756679	1	1	70	124	1
3.9593245392336067	1	1	70	150	1
3.593946356756679	1	1	70	152	6
4.43889418268121	1	1	71	4	1
8.87778836536242	1	1	71	6	1
3.593946356756679	1	1	71	8	1
7.187892713513358	1	1	71	12	1
3.593946356756679	1	1	71	12	2
3.9593245392336067	1	1	71	14	1
4.43889418268121	1	1	71	37	1
4.43889418268121	1	1	71	38	2
3.9593245392336067	1	1	71	43	6
3.9593245392336067	1	1	71	57	4
3.593946356756679	1	1	71	62	4
4.43889418268121	1	1	71	73	1
3.9593245392336067	1	1	71	73	4
3.593946356756679	1	1	71	87	1
3.593946356756679	1	1	71	120	5
13.31668254804363	1	1	71	130	4
4.43889418268121	1	1	71	133	1
4.43889418268121	1	1	71	139	2
4.43889418268121	1	1	71	147	1
3.593946356756679	1	1	71	151	3
4.43889418268121	1	1	71	152	5
3.9593245392336067	1	1	72	6	1
3.9593245392336067	1	1	72	8	1
4.43889418268121	1	1	72	10	3
17.969731783783395	1	1	72	17	1
7.187892713513358	1	1	72	17	5
3.9593245392336067	1	1	72	21	1
3.593946356756679	1	1	72	23	1
4.43889418268121	1	1	72	26	1
3.593946356756679	1	1	72	39	1
3.593946356756679	1	1	72	42	4
3.9593245392336067	1	1	72	53	2
3.593946356756679	1	1	72	78	1
3.9593245392336067	1	1	72	78	4
3.593946356756679	1	1	72	91	2
3.9593245392336067	1	1	72	92	1
31.674596313868854	1	1	72	101	4
3.9593245392336067	1	1	72	107	1
3.593946356756679	1	1	72	109	1
3.593946356756679	1	1	72	110	3
3.593946356756679	1	1	72	112	4
3.9593245392336067	1	1	72	113	1
8.032840539437888	1	1	72	126	1
3.9593245392336067	1	1	72	127	3
79.18649078467213	1	1	72	128	1
3.9593245392336067	1	1	72	129	1
3.593946356756679	1	1	72	130	2
35.93946356756679	1	1	72	130	5
3.9593245392336067	1	1	72	132	1
3.9593245392336067	1	1	72	143	1
3.593946356756679	1	1	72	147	2
3.9593245392336067	1	1	73	1	1
4.43889418268121	1	1	73	4	4
3.593946356756679	1	1	73	20	3
3.593946356756679	1	1	73	27	1
3.593946356756679	1	1	73	51	1
3.593946356756679	1	1	73	52	3
4.43889418268121	1	1	73	59	1
4.43889418268121	1	1	73	63	1
3.593946356756679	1	1	73	67	1
19.796622696168033	1	1	73	68	2
3.593946356756679	1	1	73	71	1
3.9593245392336067	1	1	73	73	5
3.9593245392336067	1	1	73	74	1
7.918649078467213	1	1	73	83	6
3.9593245392336067	1	1	73	91	1
3.9593245392336067	1	1	73	93	2
3.9593245392336067	1	1	73	100	1
3.9593245392336067	1	1	73	106	3
7.187892713513358	1	1	73	111	1
7.918649078467213	1	1	73	112	1
7.918649078467213	1	1	73	117	1
3.593946356756679	1	1	73	122	1
4.43889418268121	1	1	73	131	4
4.43889418268121	1	1	73	137	1
3.9593245392336067	1	1	74	9	1
3.9593245392336067	1	1	74	10	1
3.9593245392336067	1	1	74	11	1
3.9593245392336067	1	1	74	12	1
3.593946356756679	1	1	74	14	1
44.3889418268121	1	1	74	17	1
8.87778836536242	1	1	74	20	4
26.63336509608726	1	1	74	23	1
3.9593245392336067	1	1	74	27	2
23.755947235401642	1	1	74	28	1
3.593946356756679	1	1	74	31	1
7.187892713513358	1	1	74	36	1
4.43889418268121	1	1	74	47	2
3.9593245392336067	1	1	74	53	1
7.918649078467213	1	1	74	58	1
4.43889418268121	1	1	74	61	1
3.9593245392336067	1	1	74	65	1
7.918649078467213	1	1	74	77	1
3.9593245392336067	1	1	74	79	3
13.31668254804363	1	1	74	84	1
4.43889418268121	1	1	74	98	4
3.9593245392336067	1	1	74	116	1
3.9593245392336067	1	1	74	120	1
8.87778836536242	1	1	74	122	4
32.63373560076406	1	1	74	125	1
4.43889418268121	1	1	74	133	1
4.43889418268121	1	1	74	143	1
4.43889418268121	1	1	74	147	1
4.43889418268121	1	1	74	149	1
4.43889418268121	1	1	75	13	2
3.9593245392336067	1	1	75	18	4
3.9593245392336067	1	1	75	25	3
3.9593245392336067	1	1	75	29	1
3.9593245392336067	1	1	75	47	2
21.563678140540077	1	1	75	68	4
31.674596313868854	1	1	75	74	1
3.9593245392336067	1	1	75	100	2
3.9593245392336067	1	1	75	104	4
3.593946356756679	1	1	75	105	1
4.43889418268121	1	1	75	129	1
3.9593245392336067	1	1	75	133	1
3.593946356756679	1	1	75	139	3
3.593946356756679	1	1	75	144	1
4.43889418268121	1	1	75	150	2
3.9593245392336067	1	1	76	2	1
3.9593245392336067	1	1	76	14	1
35.93946356756679	1	1	76	15	1
3.9593245392336067	1	1	76	36	1
7.187892713513358	1	1	76	44	1
3.9593245392336067	1	1	76	59	2
44.3889418268121	1	1	76	61	1
11.877973617700821	1	1	76	62	1
3.593946356756679	1	1	76	77	1
4.43889418268121	1	1	76	78	2
3.9593245392336067	1	1	76	100	1
3.9593245392336067	1	1	76	101	3
4.43889418268121	1	1	76	111	6
3.593946356756679	1	1	76	117	1
3.9593245392336067	1	1	76	119	4
3.593946356756679	1	1	76	132	1
4.43889418268121	1	1	76	135	4
4.43889418268121	1	1	77	10	1
7.553270895990286	1	1	77	12	1
3.9593245392336067	1	1	77	23	1
7.187892713513358	1	1	77	32	3
7.918649078467213	1	1	77	35	1
4.43889418268121	1	1	77	36	1
3.593946356756679	1	1	77	37	1
4.43889418268121	1	1	77	42	1
4.43889418268121	1	1	77	42	2
7.187892713513358	1	1	77	43	4
4.43889418268121	1	1	77	45	1
4.43889418268121	1	1	77	50	1
35.51115346144968	1	1	77	62	2
4.43889418268121	1	1	77	70	1
13.31668254804363	1	1	77	70	2
3.9593245392336067	1	1	77	74	1
55.9101131927181	1	1	77	81	1
8.032840539437888	1	1	77	82	1
4.43889418268121	1	1	77	85	1
3.593946356756679	1	1	77	97	1
11.147217252746966	1	1	77	103	1
8.87778836536242	1	1	77	109	1
4.43889418268121	1	1	77	122	1
3.593946356756679	1	1	77	123	2
3.593946356756679	1	1	77	129	4
7.918649078467213	1	1	77	131	1
4.43889418268121	1	1	77	137	4
3.9593245392336067	1	1	77	142	1
3.9593245392336067	1	1	77	144	1
17.969731783783395	1	1	77	145	1
4.43889418268121	1	1	77	146	1
3.593946356756679	1	1	78	12	1
7.918649078467213	1	1	78	13	4
3.9593245392336067	1	1	78	18	1
3.593946356756679	1	1	78	19	1
3.593946356756679	1	1	78	28	1
3.9593245392336067	1	1	78	34	5
4.43889418268121	1	1	78	38	1
4.43889418268121	1	1	78	47	1
7.187892713513358	1	1	78	49	1
3.593946356756679	1	1	78	50	1
18.335109966260323	1	1	78	55	1
4.43889418268121	1	1	78	57	1
4.43889418268121	1	1	78	58	1
7.187892713513358	1	1	78	63	1
3.593946356756679	1	1	78	71	1
4.43889418268121	1	1	78	72	2
4.43889418268121	1	1	78	74	3
3.593946356756679	1	1	78	90	1
3.593946356756679	1	1	78	91	1
3.593946356756679	1	1	78	93	2
3.9593245392336067	1	1	78	96	1
3.9593245392336067	1	1	78	98	1
3.9593245392336067	1	1	78	107	1
3.593946356756679	1	1	78	109	1
4.43889418268121	1	1	78	116	1
4.43889418268121	1	1	78	118	1
3.593946356756679	1	1	78	127	5
10.781839070270038	1	1	78	133	1
7.187892713513358	1	1	78	142	1
3.9593245392336067	1	1	78	143	4
3.9593245392336067	1	1	78	143	5
7.918649078467213	1	1	78	144	1
3.9593245392336067	1	1	78	147	1
7.918649078467213	1	1	78	150	1
7.918649078467213	1	1	78	152	3
3.593946356756679	1	1	79	6	4
3.9593245392336067	1	1	79	18	2
16.91062890480031	1	1	79	28	1
3.593946356756679	1	1	79	31	1
3.593946356756679	1	1	79	44	1
3.9593245392336067	1	1	79	45	4
3.9593245392336067	1	1	79	56	1
3.9593245392336067	1	1	79	57	1
3.593946356756679	1	1	79	58	4
4.43889418268121	1	1	79	60	2
3.593946356756679	1	1	79	65	1
7.187892713513358	1	1	79	66	1
31.07225927876847	1	1	79	83	4
13.31668254804363	1	1	79	85	1
7.187892713513358	1	1	79	87	1
3.593946356756679	1	1	79	87	4
14.375785427026717	1	1	79	87	5
3.9593245392336067	1	1	79	92	1
4.43889418268121	1	1	79	103	1
13.31668254804363	1	1	79	103	4
3.9593245392336067	1	1	79	104	3
3.593946356756679	1	1	79	125	1
3.593946356756679	1	1	79	127	1
4.43889418268121	1	1	79	133	1
3.593946356756679	1	1	79	142	1
3.9593245392336067	1	1	80	14	1
4.43889418268121	1	1	80	20	2
3.593946356756679	1	1	80	20	3
4.43889418268121	1	1	80	27	1
7.918649078467213	1	1	80	29	5
3.9593245392336067	1	1	80	33	4
3.9593245392336067	1	1	80	52	3
3.9593245392336067	1	1	80	61	1
7.187892713513358	1	1	80	63	1
3.593946356756679	1	1	80	68	1
13.31668254804363	1	1	80	92	1
3.9593245392336067	1	1	80	93	2
4.43889418268121	1	1	80	102	1
4.43889418268121	1	1	80	125	4
4.43889418268121	1	1	80	141	2
3.593946356756679	1	1	80	149	1
4.43889418268121	1	1	80	150	1
11.877973617700821	1	1	81	12	1
7.187892713513358	1	1	81	18	1
3.9593245392336067	1	1	81	38	1
7.187892713513358	1	1	81	39	2
3.593946356756679	1	1	81	46	1
3.593946356756679	1	1	81	53	5
4.43889418268121	1	1	81	58	6
3.9593245392336067	1	1	81	61	1
3.593946356756679	1	1	81	67	1
3.9593245392336067	1	1	81	69	1
19.796622696168033	1	1	81	69	4
3.9593245392336067	1	1	81	69	5
4.43889418268121	1	1	81	71	1
3.593946356756679	1	1	81	88	1
8.87778836536242	1	1	81	90	1
8.398218721914816	1	1	81	91	1
8.87778836536242	1	1	81	121	4
3.593946356756679	1	1	81	126	1
3.9593245392336067	1	1	81	127	1
4.43889418268121	1	1	81	127	5
7.918649078467213	1	1	81	136	1
7.553270895990286	1	1	81	139	1
8.87778836536242	1	1	81	142	1
4.43889418268121	1	1	81	146	4
3.593946356756679	1	1	81	149	3
3.9593245392336067	1	1	81	150	1
3.593946356756679	1	1	81	151	1
3.593946356756679	1	1	82	8	1
13.31668254804363	1	1	82	9	1
3.9593245392336067	1	1	82	9	2
3.9593245392336067	1	1	82	10	1
8.87778836536242	1	1	82	11	1
3.9593245392336067	1	1	82	14	1
3.9593245392336067	1	1	82	17	4
8.87778836536242	1	1	82	21	1
3.9593245392336067	1	1	82	24	2
3.593946356756679	1	1	82	26	1
3.593946356756679	1	1	82	27	1
3.9593245392336067	1	1	82	28	1
26.847520149145815	1	1	82	38	1
3.593946356756679	1	1	82	38	6
3.593946356756679	1	1	82	42	1
4.43889418268121	1	1	82	44	1
7.918649078467213	1	1	82	67	1
4.43889418268121	1	1	82	68	1
23.755947235401642	1	1	82	72	1
7.918649078467213	1	1	82	74	1
3.9593245392336067	1	1	82	81	1
3.9593245392336067	1	1	82	92	1
8.87778836536242	1	1	82	104	1
3.593946356756679	1	1	82	104	5
3.593946356756679	1	1	82	110	1
3.593946356756679	1	1	82	112	1
4.43889418268121	1	1	82	113	1
4.43889418268121	1	1	82	115	1
4.43889418268121	1	1	82	130	3
8.398218721914816	1	1	82	140	1
7.553270895990286	1	1	82	144	1
3.9593245392336067	1	1	82	149	4
32.345517210810115	1	1	83	1	1
3.593946356756679	1	1	83	1	5
4.43889418268121	1	1	83	12	5
7.187892713513358	1	1	83	16	1
3.9593245392336067	1	1	83	19	1
3.9593245392336067	1	1	83	20	1
19.796622696168033	1	1	83	20	3
22.19447091340605	1	1	83	29	1
4.43889418268121	1	1	83	32	1
3.593946356756679	1	1	83	39	1
4.43889418268121	1	1	83	62	4
3.9593245392336067	1	1	83	63	1
21.563678140540077	1	1	83	65	1
3.9593245392336067	1	1	83	83	1
3.9593245392336067	1	1	83	85	2
7.918649078467213	1	1	83	88	4
3.9593245392336067	1	1	83	95	1
3.9593245392336067	1	1	83	107	6
3.593946356756679	1	1	83	112	1
3.593946356756679	1	1	83	114	4
4.43889418268121	1	1	83	122	1
3.593946356756679	1	1	83	131	1
4.43889418268121	1	1	83	135	1
4.43889418268121	1	1	83	145	6
3.593946356756679	1	1	83	148	1
8.87778836536242	1	1	83	148	2
7.187892713513358	1	1	84	7	1
8.87778836536242	1	1	84	27	1
3.593946356756679	1	1	84	32	3
3.9593245392336067	1	1	84	34	1
7.918649078467213	1	1	84	43	1
4.43889418268121	1	1	84	51	3
3.9593245392336067	1	1	84	71	4
4.43889418268121	1	1	84	84	5
21.563678140540077	1	1	84	124	1
7.187892713513358	1	1	84	127	1
4.43889418268121	1	1	84	128	5
4.43889418268121	1	1	85	20	4
7.187892713513358	1	1	85	47	4
4.43889418268121	1	1	85	72	1
4.43889418268121	1	1	85	121	4
3.9593245392336067	1	1	86	8	3
8.87778836536242	1	1	86	10	1
26.63336509608726	1	1	86	15	1
3.593946356756679	1	1	86	20	1
3.9593245392336067	1	1	86	23	4
3.9593245392336067	1	1	86	33	1
4.43889418268121	1	1	86	36	1
3.593946356756679	1	1	86	38	1
3.593946356756679	1	1	86	45	3
3.593946356756679	1	1	86	71	5
3.9593245392336067	1	1	86	86	4
3.9593245392336067	1	1	86	98	2
4.43889418268121	1	1	86	101	3
3.593946356756679	1	1	86	103	1
3.9593245392336067	1	1	86	105	1
3.9593245392336067	1	1	86	109	1
3.593946356756679	1	1	86	125	2
7.918649078467213	1	1	86	148	3
3.593946356756679	1	1	87	21	4
3.9593245392336067	1	1	87	22	6
3.593946356756679	1	1	87	26	1
3.9593245392336067	1	1	87	46	2
3.9593245392336067	1	1	87	47	1
4.43889418268121	1	1	87	49	1
4.43889418268121	1	1	87	63	1
4.43889418268121	1	1	87	68	1
3.593946356756679	1	1	87	90	1
4.43889418268121	1	1	87	129	1
7.187892713513358	1	1	87	151	1
4.43889418268121	1	1	88	12	4
3.593946356756679	1	1	88	14	1
3.593946356756679	1	1	88	18	1
7.187892713513358	1	1	88	19	1
3.9593245392336067	1	1	88	35	1
3.593946356756679	1	1	88	49	1
3.593946356756679	1	1	88	51	1
4.43889418268121	1	1	88	52	4
10.781839070270038	1	1	88	55	4
3.9593245392336067	1	1	88	61	1
3.9593245392336067	1	1	88	64	1
4.43889418268121	1	1	88	81	6
3.593946356756679	1	1	88	86	1
3.9593245392336067	1	1	88	107	1
4.43889418268121	1	1	88	113	1
3.593946356756679	1	1	88	118	2
7.187892713513358	1	1	89	32	1
51.47121901003689	1	1	89	37	1
7.918649078467213	1	1	89	37	2
3.9593245392336067	1	1	89	38	1
4.43889418268121	1	1	89	52	1
3.593946356756679	1	1	89	53	3
8.398218721914816	1	1	89	75	1
4.43889418268121	1	1	89	89	3
3.9593245392336067	1	1	89	127	2
3.9593245392336067	1	1	89	145	2
4.43889418268121	1	1	90	24	1
3.9593245392336067	1	1	90	26	1
7.918649078467213	1	1	90	26	4
3.9593245392336067	1	1	90	26	5
3.9593245392336067	1	1	90	30	1
3.9593245392336067	1	1	90	32	6
7.918649078467213	1	1	90	48	4
3.9593245392336067	1	1	90	52	1
3.9593245392336067	1	1	90	56	1
3.593946356756679	1	1	90	78	1
3.593946356756679	1	1	90	95	4
3.593946356756679	1	1	90	100	1
3.9593245392336067	1	1	90	141	5
4.43889418268121	1	1	91	2	1
7.187892713513358	1	1	91	14	1
3.593946356756679	1	1	91	15	4
7.918649078467213	1	1	91	26	1
7.187892713513358	1	1	91	33	1
3.593946356756679	1	1	91	33	4
4.43889418268121	1	1	91	40	1
4.43889418268121	1	1	91	43	1
7.918649078467213	1	1	91	45	1
4.43889418268121	1	1	91	51	1
4.43889418268121	1	1	91	70	1
4.43889418268121	1	1	91	91	2
7.187892713513358	1	1	91	98	1
8.87778836536242	1	1	91	104	2
47.511894470803284	1	1	91	122	1
3.593946356756679	1	1	91	125	1
3.9593245392336067	1	1	91	132	2
4.43889418268121	1	1	91	140	1
4.43889418268121	1	1	92	6	1
3.9593245392336067	1	1	92	20	2
4.43889418268121	1	1	92	53	1
4.43889418268121	1	1	92	57	1
3.9593245392336067	1	1	92	67	1
3.9593245392336067	1	1	92	69	1
15.837298156934427	1	1	92	87	1
3.9593245392336067	1	1	92	100	2
3.593946356756679	1	1	92	152	1
22.19447091340605	1	1	93	6	1
4.43889418268121	1	1	93	6	2
3.593946356756679	1	1	93	14	1
3.593946356756679	1	1	93	16	1
3.593946356756679	1	1	93	26	1
3.9593245392336067	1	1	93	48	1
3.593946356756679	1	1	93	66	4
4.43889418268121	1	1	93	85	1
3.9593245392336067	1	1	93	102	6
3.9593245392336067	1	1	93	107	1
3.593946356756679	1	1	93	107	6
7.187892713513358	1	1	93	118	1
7.187892713513358	1	1	93	129	3
3.593946356756679	1	1	93	135	3
14.375785427026717	1	1	93	149	1
3.593946356756679	1	1	94	10	1
4.43889418268121	1	1	94	12	1
3.593946356756679	1	1	94	22	1
4.43889418268121	1	1	94	29	5
3.9593245392336067	1	1	94	42	1
3.593946356756679	1	1	94	47	1
3.593946356756679	1	1	94	51	1
4.43889418268121	1	1	94	57	1
7.918649078467213	1	1	94	66	1
3.9593245392336067	1	1	94	111	2
3.9593245392336067	1	1	94	127	1
3.9593245392336067	1	1	94	134	1
4.43889418268121	1	1	94	138	4
3.593946356756679	1	1	95	7	4
40.07281503578367	1	1	95	15	1
3.593946356756679	1	1	95	17	1
4.43889418268121	1	1	95	20	1
3.593946356756679	1	1	95	22	1
4.43889418268121	1	1	95	29	2
3.593946356756679	1	1	95	30	3
4.43889418268121	1	1	95	33	1
3.593946356756679	1	1	95	36	1
4.43889418268121	1	1	95	39	1
3.593946356756679	1	1	95	53	1
7.187892713513358	1	1	95	59	1
3.593946356756679	1	1	95	61	1
11.512595435223894	1	1	95	66	1
22.19447091340605	1	1	95	81	5
4.43889418268121	1	1	95	81	6
4.43889418268121	1	1	95	86	1
39.593245392336065	1	1	95	88	1
4.43889418268121	1	1	95	98	1
3.593946356756679	1	1	95	100	1
3.593946356756679	1	1	95	105	1
3.9593245392336067	1	1	95	112	2
4.43889418268121	1	1	95	114	1
3.9593245392336067	1	1	95	116	1
3.9593245392336067	1	1	95	118	1
3.9593245392336067	1	1	95	122	1
13.31668254804363	1	1	95	127	1
4.43889418268121	1	1	95	143	4
15.837298156934427	1	1	95	144	1
4.43889418268121	1	1	95	145	5
3.593946356756679	1	1	95	150	1
3.593946356756679	1	1	96	24	1
8.398218721914816	1	1	96	29	1
4.43889418268121	1	1	96	39	1
3.593946356756679	1	1	96	48	1
8.87778836536242	1	1	96	49	1
7.918649078467213	1	1	96	59	1
4.43889418268121	1	1	96	81	1
3.9593245392336067	1	1	96	83	2
43.55256993156967	1	1	96	103	1
13.31668254804363	1	1	96	113	1
3.593946356756679	1	1	96	116	1
3.593946356756679	1	1	96	119	1
4.43889418268121	1	1	96	127	2
8.87778836536242	1	1	96	145	3
8.87778836536242	1	1	96	149	1
3.9593245392336067	1	1	98	9	1
4.43889418268121	1	1	98	10	1
4.43889418268121	1	1	98	10	6
4.43889418268121	1	1	98	12	1
7.187892713513358	1	1	98	36	4
4.43889418268121	1	1	98	39	4
7.187892713513358	1	1	98	48	1
8.398218721914816	1	1	98	61	1
3.9593245392336067	1	1	98	63	5
3.593946356756679	1	1	98	69	1
4.43889418268121	1	1	98	78	1
4.43889418268121	1	1	98	103	1
3.593946356756679	1	1	98	106	5
3.9593245392336067	1	1	98	112	1
3.593946356756679	1	1	98	120	1
3.9593245392336067	1	1	98	125	1
3.593946356756679	1	1	98	127	1
7.918649078467213	1	1	98	141	4
3.9593245392336067	1	1	98	145	5
7.187892713513358	1	1	99	3	2
4.43889418268121	1	1	99	8	1
4.43889418268121	1	1	99	9	2
3.593946356756679	1	1	99	12	1
3.9593245392336067	1	1	99	16	4
15.106541791980572	1	1	99	34	1
4.43889418268121	1	1	99	39	1
3.9593245392336067	1	1	99	49	1
7.187892713513358	1	1	99	58	3
3.593946356756679	1	1	99	86	1
3.9593245392336067	1	1	99	105	3
7.187892713513358	1	1	99	110	1
11.877973617700821	1	1	99	120	2
4.43889418268121	1	1	99	126	3
3.593946356756679	1	1	99	130	1
3.593946356756679	1	1	100	20	1
4.43889418268121	1	1	100	20	2
27.715271774635248	1	1	100	29	1
7.918649078467213	1	1	100	39	3
3.9593245392336067	1	1	100	42	1
4.43889418268121	1	1	100	43	1
7.187892713513358	1	1	100	59	4
4.43889418268121	1	1	100	60	2
3.593946356756679	1	1	100	61	3
3.9593245392336067	1	1	100	62	1
3.9593245392336067	1	1	100	82	1
11.877973617700821	1	1	100	83	1
4.43889418268121	1	1	100	100	5
7.918649078467213	1	1	100	106	1
8.87778836536242	1	1	100	118	1
4.43889418268121	1	1	100	138	4
4.43889418268121	1	1	100	145	1
3.9593245392336067	1	1	100	151	1
4.43889418268121	1	1	100	152	2
4.43889418268121	1	1	101	26	4
7.187892713513358	1	1	101	37	3
71.02230692289936	1	1	101	42	1
4.43889418268121	1	1	101	51	1
8.87778836536242	1	1	101	93	1
8.87778836536242	1	1	101	95	3
3.593946356756679	1	1	101	129	1
3.593946356756679	1	1	101	139	1
3.9593245392336067	1	1	101	146	1
3.9593245392336067	1	1	102	46	1
3.9593245392336067	1	1	102	52	1
11.877973617700821	1	1	102	65	1
3.593946356756679	1	1	102	112	1
19.796622696168033	1	1	102	117	1
3.9593245392336067	1	1	103	26	1
4.43889418268121	1	1	103	104	1
3.9593245392336067	1	1	103	107	1
4.43889418268121	1	1	103	111	2
4.43889418268121	1	1	104	3	1
3.9593245392336067	1	1	104	8	1
3.593946356756679	1	1	104	19	1
4.43889418268121	1	1	104	28	1
14.375785427026717	1	1	104	29	1
4.43889418268121	1	1	104	29	2
4.43889418268121	1	1	104	29	6
17.969731783783395	1	1	104	30	1
4.43889418268121	1	1	104	32	1
4.43889418268121	1	1	104	33	1
4.43889418268121	1	1	104	35	4
31.07225927876847	1	1	104	37	1
3.9593245392336067	1	1	104	39	2
3.593946356756679	1	1	104	42	4
3.9593245392336067	1	1	104	43	2
3.9593245392336067	1	1	104	49	1
3.9593245392336067	1	1	104	54	4
3.593946356756679	1	1	104	57	1
4.43889418268121	1	1	104	58	1
3.9593245392336067	1	1	104	59	1
3.593946356756679	1	1	104	91	1
3.593946356756679	1	1	104	114	1
7.187892713513358	1	1	104	121	1
3.9593245392336067	1	1	104	123	3
4.43889418268121	1	1	104	152	1
8.87778836536242	1	1	105	35	1
4.43889418268121	1	1	105	38	1
8.032840539437888	1	1	105	62	1
7.918649078467213	1	1	105	66	1
3.593946356756679	1	1	105	82	1
4.43889418268121	1	1	105	101	1
4.43889418268121	1	1	105	107	1
8.87778836536242	1	1	105	125	1
7.918649078467213	1	1	105	126	1
3.9593245392336067	1	1	106	2	3
4.43889418268121	1	1	106	3	4
3.9593245392336067	1	1	106	7	1
3.593946356756679	1	1	106	11	3
4.43889418268121	1	1	106	15	2
3.9593245392336067	1	1	106	17	1
3.9593245392336067	1	1	106	24	1
3.593946356756679	1	1	106	26	1
3.9593245392336067	1	1	106	35	6
13.31668254804363	1	1	106	39	1
27.715271774635248	1	1	106	58	1
4.43889418268121	1	1	106	60	1
7.187892713513358	1	1	106	61	1
4.43889418268121	1	1	106	74	1
3.9593245392336067	1	1	106	85	1
7.918649078467213	1	1	106	102	1
3.9593245392336067	1	1	106	110	1
3.9593245392336067	1	1	106	125	4
3.593946356756679	1	1	106	133	1
3.9593245392336067	1	1	106	150	1
4.43889418268121	1	1	106	151	4
4.43889418268121	1	1	107	11	1
3.9593245392336067	1	1	107	21	1
3.593946356756679	1	1	107	33	1
3.593946356756679	1	1	107	47	1
28.751570854053433	1	1	107	66	1
3.593946356756679	1	1	107	66	5
3.593946356756679	1	1	107	79	1
3.593946356756679	1	1	107	81	1
3.593946356756679	1	1	107	85	1
7.918649078467213	1	1	107	112	1
7.187892713513358	1	1	107	144	1
3.9593245392336067	1	1	108	20	1
3.9593245392336067	1	1	108	21	1
3.593946356756679	1	1	108	56	1
3.593946356756679	1	1	108	134	2
4.43889418268121	1	1	108	148	1
15.837298156934427	1	1	108	152	2
3.593946356756679	1	1	109	26	1
3.9593245392336067	1	1	109	36	4
3.593946356756679	1	1	109	38	5
3.593946356756679	1	1	109	41	1
3.593946356756679	1	1	109	63	1
8.032840539437888	1	1	109	68	1
3.593946356756679	1	1	109	68	2
3.593946356756679	1	1	109	81	1
3.9593245392336067	1	1	109	104	3
12.357543261148423	1	1	109	112	1
3.593946356756679	1	1	109	116	1
7.918649078467213	1	1	109	121	1
3.593946356756679	1	1	109	122	1
3.593946356756679	1	1	109	132	1
7.187892713513358	1	1	109	133	1
17.969731783783395	1	1	109	138	1
3.9593245392336067	1	1	109	138	3
7.187892713513358	1	1	109	139	1
8.87778836536242	1	1	110	2	1
3.9593245392336067	1	1	110	27	1
3.9593245392336067	1	1	110	37	1
7.918649078467213	1	1	110	47	1
4.43889418268121	1	1	110	58	6
4.43889418268121	1	1	110	65	5
3.593946356756679	1	1	110	68	1
3.9593245392336067	1	1	110	72	1
3.593946356756679	1	1	110	89	4
4.43889418268121	1	1	110	98	2
4.43889418268121	1	1	110	104	1
3.9593245392336067	1	1	110	110	1
3.593946356756679	1	1	110	110	3
3.9593245392336067	1	1	110	118	2
13.31668254804363	1	1	110	131	1
17.75557673072484	1	1	110	133	6
4.43889418268121	1	1	110	145	1
4.43889418268121	1	1	111	11	1
3.593946356756679	1	1	111	33	1
3.593946356756679	1	1	111	43	1
3.9593245392336067	1	1	111	51	1
4.43889418268121	1	1	111	53	3
3.593946356756679	1	1	111	61	1
4.43889418268121	1	1	111	66	1
7.187892713513358	1	1	111	76	1
4.43889418268121	1	1	111	101	2
4.43889418268121	1	1	111	106	1
7.187892713513358	1	1	111	112	1
3.593946356756679	1	1	111	115	1
4.43889418268121	1	1	111	139	5
3.9593245392336067	1	1	111	141	1
15.837298156934427	1	1	111	141	3
4.43889418268121	1	1	111	143	1
4.43889418268121	1	1	111	144	4
3.9593245392336067	1	1	112	3	4
15.837298156934427	1	1	112	8	1
8.398218721914816	1	1	112	11	1
4.43889418268121	1	1	112	12	1
3.9593245392336067	1	1	112	17	2
3.9593245392336067	1	1	112	20	2
4.43889418268121	1	1	112	28	1
7.918649078467213	1	1	112	29	4
3.9593245392336067	1	1	112	37	1
17.75557673072484	1	1	112	39	1
3.9593245392336067	1	1	112	48	2
3.9593245392336067	1	1	112	52	1
[truncated: 998,000+ more rows]
