# Supplementary material for: Flexibility-tuning of dual-display DNA-encoded chemical libraries facilitates cyclic peptide ligand discovery
Source: Nat Commun. 2025 Apr 5;16:3273. doi: 10.1038/s41467-025-58507-w (PMC11972359; doi:10.1038/s41467-025-58507-w)
Supplement: Supplementary file 4 — Source Data [file 41467_2025_58507_MOESM4_ESM.zip › Source_Data_Files_Selections/CAIX_Sel2_2.txt]

Count	Code1	Code2	Code3	Code4	Code5
1	1	1	1	10	1
1	1	1	1	60	4
1	1	1	2	24	1
1	1	1	2	52	1
1	1	1	3	61	4
2	1	1	3	98	1
1	1	1	3	139	1
2	1	1	4	21	1
1	1	1	4	33	1
1	1	1	4	68	1
1	1	1	5	2	1
1	1	1	5	22	2
1	1	1	5	33	1
1	1	1	5	87	1
1	1	1	5	145	4
1	1	1	6	41	1
2	1	1	6	76	1
1	1	1	6	79	3
1	1	1	6	85	1
1	1	1	6	91	1
1	1	1	6	143	1
1	1	1	7	88	2
1	1	1	7	143	1
1	1	1	8	95	1
1	1	1	9	50	1
1	1	1	9	125	1
1	1	1	10	59	3
1	1	1	10	106	1
1	1	1	10	116	1
1	1	1	10	152	1
1	1	1	11	29	1
1	1	1	11	38	1
1	1	1	11	39	1
1	1	1	11	63	1
1	1	1	11	71	4
1	1	1	11	150	1
1	1	1	12	48	1
1	1	1	12	74	1
1	1	1	13	3	4
1	1	1	13	37	1
1	1	1	13	51	1
1	1	1	13	88	1
1	1	1	13	107	1
1	1	1	13	115	1
1	1	1	13	121	1
1	1	1	13	137	1
1	1	1	14	9	1
1	1	1	14	10	1
1	1	1	14	20	1
1	1	1	15	8	1
1	1	1	15	68	4
1	1	1	15	137	1
1	1	1	16	52	2
2	1	1	16	86	5
1	1	1	16	102	2
1	1	1	16	108	1
1	1	1	16	136	4
1	1	1	17	4	1
1	1	1	17	13	1
1	1	1	17	22	1
1	1	1	17	35	1
1	1	1	17	37	1
2	1	1	17	44	2
2	1	1	18	56	1
1	1	1	18	69	1
1	1	1	18	127	3
1	1	1	19	52	3
1	1	1	19	108	3
2	1	1	20	38	1
1	1	1	20	67	1
2	1	1	20	118	1
1	1	1	21	2	1
1	1	1	21	20	3
1	1	1	21	35	3
1	1	1	21	44	1
1	1	1	21	73	5
1	1	1	21	93	1
1	1	1	22	10	1
1	1	1	22	35	1
1	1	1	22	45	5
1	1	1	23	8	1
1	1	1	23	9	1
1	1	1	23	12	1
1	1	1	23	26	1
1	1	1	23	27	1
1	1	1	23	39	1
1	1	1	23	64	1
1	1	1	23	110	2
1	1	1	23	116	1
1	1	1	23	134	1
1	1	1	23	144	1
1	1	1	24	28	1
1	1	1	24	28	2
1	1	1	24	81	5
1	1	1	24	91	1
1	1	1	24	112	1
1	1	1	25	13	1
1	1	1	25	27	1
1	1	1	25	30	1
1	1	1	25	86	3
1	1	1	25	96	1
1	1	1	25	97	1
1	1	1	26	10	4
1	1	1	26	11	1
2	1	1	26	50	3
1	1	1	26	123	1
1	1	1	26	138	1
1	1	1	27	12	1
1	1	1	27	16	1
1	1	1	27	74	1
1	1	1	27	95	1
1	1	1	28	3	1
1	1	1	28	98	5
1	1	1	28	109	1
1	1	1	28	112	1
2	1	1	28	120	1
1	1	1	29	56	1
1	1	1	29	66	1
1	1	1	29	75	1
1	1	1	29	86	1
1	1	1	29	109	5
1	1	1	29	119	1
2	1	1	29	119	4
2	1	1	29	138	1
2	1	1	30	63	2
1	1	1	30	72	1
1	1	1	30	75	1
3	1	1	30	82	1
2	1	1	31	21	1
1	1	1	31	30	1
1	1	1	31	67	1
1	1	1	31	74	1
1	1	1	31	151	3
1	1	1	32	3	1
1	1	1	32	15	3
1	1	1	32	33	1
1	1	1	32	45	4
1	1	1	32	51	1
1	1	1	32	68	2
1	1	1	33	10	1
1	1	1	33	56	4
1	1	1	33	149	1
1	1	1	34	62	2
1	1	1	34	84	1
1	1	1	34	104	1
1	1	1	34	135	1
1	1	1	34	145	1
1	1	1	35	8	4
2	1	1	35	67	1
1	1	1	35	93	1
1	1	1	35	110	1
1	1	1	36	2	1
1	1	1	36	17	4
1	1	1	36	25	1
1	1	1	36	31	2
1	1	1	36	43	1
2	1	1	36	60	2
1	1	1	36	64	1
1	1	1	36	73	1
1	1	1	37	12	3
1	1	1	37	34	3
1	1	1	37	37	1
1	1	1	37	46	1
1	1	1	37	65	1
1	1	1	37	67	3
1	1	1	37	117	3
1	1	1	38	8	3
1	1	1	38	24	1
1	1	1	38	107	1
1	1	1	38	118	1
1	1	1	39	8	1
2	1	1	39	22	1
1	1	1	39	22	4
2	1	1	39	56	1
1	1	1	39	81	2
1	1	1	39	127	1
1	1	1	39	139	5
1	1	1	40	7	2
1	1	1	40	45	1
1	1	1	40	55	1
1	1	1	40	152	2
1	1	1	41	11	1
1	1	1	41	12	1
1	1	1	41	24	1
1	1	1	41	25	2
1	1	1	41	58	3
1	1	1	41	105	4
1	1	1	41	121	1
1	1	1	42	18	5
1	1	1	42	23	5
1	1	1	42	72	1
2	1	1	42	90	1
1	1	1	43	11	1
1	1	1	43	74	1
1	1	1	43	87	1
1	1	1	43	150	1
1	1	1	44	6	4
1	1	1	44	83	2
1	1	1	44	107	5
1	1	1	44	108	1
1	1	1	44	115	4
1	1	1	45	4	5
1	1	1	45	11	1
1	1	1	45	54	1
1	1	1	45	61	1
1	1	1	45	65	1
1	1	1	45	104	1
1	1	1	45	118	1
3	1	1	45	149	1
1	1	1	46	6	1
2	1	1	46	50	1
1	1	1	46	61	1
1	1	1	46	95	1
1	1	1	46	123	1
1	1	1	47	16	1
1	1	1	47	133	4
1	1	1	47	152	5
1	1	1	48	14	1
1	1	1	48	19	1
2	1	1	48	65	4
1	1	1	48	101	1
1	1	1	48	121	2
1	1	1	49	84	1
1	1	1	49	106	4
1	1	1	49	121	4
1	1	1	49	132	3
2	1	1	50	45	3
1	1	1	50	98	1
1	1	1	50	101	1
1	1	1	50	124	3
1	1	1	51	14	1
1	1	1	51	19	1
1	1	1	51	38	3
1	1	1	51	133	1
1	1	1	52	58	1
1	1	1	52	76	1
1	1	1	52	96	1
1	1	1	52	101	1
1	1	1	52	118	1
1	1	1	53	4	1
1	1	1	53	16	5
1	1	1	53	39	1
1	1	1	53	50	1
1	1	1	53	56	1
1	1	1	53	98	1
1	1	1	53	123	1
3	1	1	54	2	4
1	1	1	54	45	3
1	1	1	54	129	4
2	1	1	55	11	1
1	1	1	55	82	2
1	1	1	55	125	2
1	1	1	55	141	1
1	1	1	56	27	1
1	1	1	56	67	5
1	1	1	56	103	1
1	1	1	56	130	1
1	1	1	56	131	3
1	1	1	56	143	3
1	1	1	57	24	5
1	1	1	57	29	1
1	1	1	57	30	1
1	1	1	57	41	1
1	1	1	57	44	1
1	1	1	57	68	5
1	1	1	57	70	1
1	1	1	57	73	4
1	1	1	57	98	4
1	1	1	57	149	1
1	1	1	58	14	1
1	1	1	58	32	1
1	1	1	58	55	1
2	1	1	58	83	1
1	1	1	58	88	1
1	1	1	58	110	1
1	1	1	58	112	5
1	1	1	58	141	2
1	1	1	58	146	4
2	1	1	59	8	2
1	1	1	59	56	1
1	1	1	59	96	1
2	1	1	59	110	1
2	1	1	59	133	2
1	1	1	59	139	1
1	1	1	60	18	1
1	1	1	60	27	1
1	1	1	60	83	1
1	1	1	60	98	3
1	1	1	60	139	1
3	1	1	61	14	1
1	1	1	61	124	1
1	1	1	62	34	1
1	1	1	62	108	1
1	1	1	62	124	3
1	1	1	62	139	1
1	1	1	62	143	4
1	1	1	63	21	5
1	1	1	63	25	1
1	1	1	63	26	1
1	1	1	63	74	1
1	1	1	63	85	1
1	1	1	63	119	1
1	1	1	63	142	1
2	1	1	64	57	1
1	1	1	64	111	1
1	1	1	64	133	3
1	1	1	65	32	1
1	1	1	65	61	1
3	1	1	65	70	1
1	1	1	65	76	1
1	1	1	65	83	1
1	1	1	66	66	1
1	1	1	66	117	1
1	1	1	67	14	1
1	1	1	67	71	1
1	1	1	67	123	1
1	1	1	67	137	1
1	1	1	68	3	1
3	1	1	68	22	1
1	1	1	68	48	1
1	1	1	68	54	1
1	1	1	68	86	1
1	1	1	68	104	1
1	1	1	68	123	1
1	1	1	68	133	1
1	1	1	69	8	1
1	1	1	69	39	1
1	1	1	69	43	1
1	1	1	69	65	1
1	1	1	69	78	1
1	1	1	69	114	1
1	1	1	69	130	1
1	1	1	69	143	1
1	1	1	69	146	1
1	1	1	70	78	1
2	1	1	70	105	3
1	1	1	70	138	3
1	1	1	70	145	1
1	1	1	70	150	2
3	1	1	71	29	1
1	1	1	71	29	4
1	1	1	71	57	3
1	1	1	71	96	1
1	1	1	72	10	1
1	1	1	72	60	4
1	1	1	72	110	1
1	1	1	72	111	1
1	1	1	72	132	4
1	1	1	73	7	4
1	1	1	73	16	1
2	1	1	73	20	5
1	1	1	73	37	1
2	1	1	73	41	1
1	1	1	73	145	1
1	1	1	74	63	3
1	1	1	74	85	1
1	1	1	74	108	3
1	1	1	74	115	1
1	1	1	75	2	1
1	1	1	75	120	1
1	1	1	75	132	5
2	1	1	76	28	1
1	1	1	76	53	4
1	1	1	76	97	2
1	1	1	76	125	3
2	1	1	77	9	1
1	1	1	77	12	2
1	1	1	77	24	1
1	1	1	77	58	4
1	1	1	77	67	4
2	1	1	77	130	1
1	1	1	77	143	1
1	1	1	77	145	1
2	1	1	77	147	1
1	1	1	77	150	1
1	1	1	78	15	1
1	1	1	78	27	1
1	1	1	78	32	1
1	1	1	78	44	4
1	1	1	78	50	1
1	1	1	78	81	1
1	1	1	78	103	1
1	1	1	78	137	1
1	1	1	79	9	3
1	1	1	79	14	1
1	1	1	79	17	5
1	1	1	79	23	1
1	1	1	79	38	1
1	1	1	79	58	1
1	1	1	79	73	1
1	1	1	79	97	1
1	1	1	80	14	4
1	1	1	80	81	1
1	1	1	80	119	1
1	1	1	80	121	1
1	1	1	81	24	1
1	1	1	81	36	1
2	1	1	81	75	1
1	1	1	81	118	5
1	1	1	81	139	1
1	1	1	82	14	1
1	1	1	82	82	1
1	1	1	82	90	5
1	1	1	82	120	1
1	1	1	82	123	3
1	1	1	82	132	1
1	1	1	83	24	1
2	1	1	83	100	1
1	1	1	83	130	3
1	1	1	84	8	4
1	1	1	85	5	1
2	1	1	85	59	1
2	1	1	85	89	2
1	1	1	85	99	1
1	1	1	85	108	1
1	1	1	85	123	1
1	1	1	85	134	2
1	1	1	86	45	4
1	1	1	87	27	1
2	1	1	88	10	4
1	1	1	88	20	4
1	1	1	89	89	1
1	1	1	89	97	1
1	1	1	90	21	1
1	1	1	90	139	1
1	1	1	91	17	1
1	1	1	91	30	1
1	1	1	91	40	2
2	1	1	91	52	1
1	1	1	91	76	2
1	1	1	91	82	1
2	1	1	91	102	1
1	1	1	92	3	3
1	1	1	93	2	1
1	1	1	93	65	4
1	1	1	93	144	1
1	1	1	94	33	1
1	1	1	94	61	4
1	1	1	94	86	1
1	1	1	95	25	1
1	1	1	95	26	5
1	1	1	95	34	2
2	1	1	95	55	1
1	1	1	95	69	1
1	1	1	95	81	1
1	1	1	95	111	1
1	1	1	95	129	1
1	1	1	95	132	1
1	1	1	95	138	1
2	1	1	95	141	1
1	1	1	95	144	1
1	1	1	96	22	1
1	1	1	96	56	3
2	1	1	97	130	5
1	1	1	98	38	4
1	1	1	98	115	1
1	1	1	99	82	2
1	1	1	101	110	1
1	1	1	102	6	1
1	1	1	102	53	1
1	1	1	103	62	2
2	1	1	103	113	1
1	1	1	103	121	1
1	1	1	104	30	1
1	1	1	104	52	1
1	1	1	104	109	1
1	1	1	104	115	1
1	1	1	104	136	5
1	1	1	104	147	1
1	1	1	106	19	1
1	1	1	106	114	5
2	1	1	106	120	1
1	1	1	107	18	1
1	1	1	107	30	1
1	1	1	107	35	1
1	1	1	107	53	5
1	1	1	107	131	2
1	1	1	108	67	1
2	1	1	108	96	1
1	1	1	109	11	3
1	1	1	109	20	1
1	1	1	109	30	5
1	1	1	109	58	1
1	1	1	109	81	1
1	1	1	109	101	4
1	1	1	109	121	1
1	1	1	109	122	1
1	1	1	110	29	1
2	1	1	110	104	1
1	1	1	110	141	4
1	1	1	111	1	1
1	1	1	111	25	1
1	1	1	111	87	1
2	1	1	112	3	3
2	1	1	112	48	1
1	1	1	112	129	4
1	1	1	113	43	5
1	1	1	113	120	1
1	1	1	113	138	5
1	1	1	115	9	1
1	1	1	115	112	3
1	1	1	115	130	1
1	1	1	116	57	4
1	1	1	116	108	1
1	1	1	116	111	1
2	1	1	117	7	2
1	1	1	117	37	1
1	1	1	117	85	1
1	1	1	117	103	1
1	1	1	117	114	3
1	1	1	117	136	1
1	1	1	117	150	1
1	1	1	118	8	1
1	1	1	118	43	1
1	1	1	118	71	4
1	1	1	119	1	1
1	1	1	119	55	1
1	1	1	119	85	1
1	1	1	120	50	1
1	1	1	120	76	1
1	1	1	120	99	1
1	1	1	120	141	1
1	1	1	120	143	1
1	1	1	121	13	2
1	1	1	121	27	1
1	1	1	121	78	1
1	1	1	121	88	5
1	1	1	121	108	3
1	1	1	121	128	5
2	1	1	121	144	4
1	1	1	121	151	1
1	1	1	122	20	1
1	1	1	122	94	1
1	1	1	122	107	4
2	1	1	122	110	1
1	1	1	122	135	1
1	1	1	122	144	3
1	1	1	123	13	4
1	1	1	123	24	1
1	1	1	123	25	5
1	1	1	123	26	1
1	1	1	123	40	1
2	1	1	123	53	1
1	1	1	123	58	1
3	1	1	123	59	1
1	1	1	123	62	1
1	1	1	123	81	1
1	1	1	123	116	3
1	1	1	123	128	1
1	1	1	123	133	1
1	1	1	123	133	3
1	1	1	123	148	4
1	1	1	124	26	2
1	1	1	124	44	1
2	1	1	124	121	1
1	1	1	125	79	2
1	1	1	125	89	2
1	1	1	126	18	1
1	1	1	126	31	5
1	1	1	126	76	1
1	1	1	126	134	1
1	1	1	126	139	5
1	1	1	127	14	1
1	1	1	127	44	1
1	1	1	127	58	1
1	1	1	127	132	1
1	1	1	127	143	1
2	1	1	128	43	1
1	1	1	128	45	4
2	1	1	128	66	1
1	1	1	128	74	1
1	1	1	128	106	1
1	1	1	129	58	1
1	1	1	129	100	3
1	1	1	129	124	1
1	1	1	130	36	1
1	1	1	130	45	1
1	1	1	130	89	4
1	1	1	131	36	1
1	1	1	131	52	2
1	1	1	131	52	5
2	1	1	131	63	1
1	1	1	131	83	4
2	1	1	132	16	1
1	1	1	132	53	3
1	1	1	133	14	1
1	1	1	133	19	1
1	1	1	133	36	1
1	1	1	133	122	1
1	1	1	133	127	4
1	1	1	134	16	2
1	1	1	134	24	5
1	1	1	134	74	2
1	1	1	135	11	1
1	1	1	135	119	3
1	1	1	136	24	4
1	1	1	136	36	1
1	1	1	136	95	1
1	1	1	136	123	4
1	1	1	137	4	1
1	1	1	137	19	4
1	1	1	137	48	1
1	1	1	137	65	5
1	1	1	137	152	1
1	1	1	138	108	1
1	1	1	138	140	1
1	1	1	138	147	4
1	1	1	139	145	4
1	1	1	140	138	1
1	1	1	141	12	1
1	1	1	141	112	1
1	1	1	141	131	5
1	1	1	142	24	1
1	1	1	142	32	5
1	1	1	142	67	1
1	1	1	142	127	5
1	1	1	142	140	5
2	1	1	143	92	1
1	1	1	143	132	1
2	1	1	144	59	4
1	1	1	144	96	5
1	1	1	144	103	1
1	1	1	145	42	1
1	1	1	145	120	1
1	1	1	145	128	1
2	1	1	146	58	1
2	1	1	146	65	2
1	1	1	146	107	1
1	1	1	147	17	1
1	1	1	147	73	2
1	1	1	147	82	2
1	1	1	148	26	1
1	1	1	148	36	1
1	1	1	148	91	1
1	1	1	149	33	3
1	1	1	149	57	4
1	1	1	149	91	1
1	1	1	149	92	4
1	1	1	149	95	2
1	1	1	150	22	5
1	1	1	150	37	1
1	1	1	150	80	1
1	1	1	150	87	4
1	1	1	150	91	1
1	1	1	150	138	5
1	1	1	150	148	1
1	1	1	151	44	1
3	1	1	151	70	1
1	1	1	152	8	4
1	1	1	152	84	1
1	1	1	154	81	1
1	1	1	154	88	1
1	1	1	154	97	1
1	1	1	154	112	1
1	1	1	154	150	3
1	1	1	155	78	4
1	1	1	156	36	1
1	1	1	156	85	1
1	1	1	156	119	1
2	1	1	156	131	1
1	1	1	157	17	1
1	1	1	157	27	4
1	1	1	157	113	1
1	1	1	157	132	4
1	1	1	157	133	1
1	1	1	157	144	1
1	1	1	158	9	1
1	1	1	158	12	1
1	1	1	158	37	2
2	1	1	158	87	1
1	1	1	158	88	1
1	1	1	158	105	1
1	1	1	158	148	1
1	1	1	158	150	1
1	1	1	159	50	1
1	1	1	159	104	1
2	1	1	159	108	4
1	1	1	160	7	1
1	1	1	160	9	1
1	1	1	160	91	1
2	1	1	160	106	1
1	1	1	160	107	2
1	1	1	161	26	1
1	1	1	161	33	3
1	1	1	161	38	4
1	1	1	161	55	1
1	1	1	162	32	1
1	1	1	162	55	1
1	1	1	162	87	4
1	1	1	162	151	4
1	1	1	163	27	4
1	1	1	163	56	1
1	1	1	163	94	1
1	1	1	163	102	1
1	1	1	164	26	1
1	1	1	164	39	4
1	1	1	164	45	1
1	1	1	166	21	1
1	1	1	166	60	1
2	1	1	166	79	3
1	1	1	166	101	1
1	1	1	166	151	2
1	1	1	167	34	1
1	1	1	167	105	2
2	1	1	168	27	4
1	1	1	168	30	1
1	1	1	168	37	1
1	1	1	168	110	1
1	1	1	168	137	1
1	1	1	168	138	3
1	1	1	169	43	3
1	1	1	169	85	3
1	1	1	171	20	1
1	1	1	171	41	1
1	1	1	171	51	1
1	1	1	171	141	4
1	1	1	172	34	2
1	1	1	172	43	2
1	1	1	172	68	2
1	1	1	173	33	3
1	1	1	173	34	5
1	1	1	173	42	1
1	1	1	173	58	4
1	1	1	173	84	1
1	1	1	174	31	5
1	1	1	174	91	1
1	1	1	175	6	1
1	1	1	175	8	1
3	1	1	175	9	1
1	1	1	175	10	1
1	1	1	175	11	1
1	1	1	175	11	3
3	1	1	175	12	1
1	1	1	175	13	1
1	1	1	175	13	5
2	1	1	175	14	1
1	1	1	175	14	3
2	1	1	175	16	4
2	1	1	175	17	1
3	1	1	175	18	1
2	1	1	175	20	1
2	1	1	175	21	1
2	1	1	175	23	1
1	1	1	175	24	1
1	1	1	175	25	1
1	1	1	175	27	1
1	1	1	175	29	1
3	1	1	175	31	1
1	1	1	175	32	1
2	1	1	175	34	1
2	1	1	175	35	1
1	1	1	175	35	5
1	1	1	175	36	2
1	1	1	175	36	3
1	1	1	175	37	1
1	1	1	175	38	1
2	1	1	175	39	1
1	1	1	175	39	4
1	1	1	175	40	1
1	1	1	175	40	4
1	1	1	175	42	5
2	1	1	175	43	1
1	1	1	175	43	3
3	1	1	175	44	3
3	1	1	175	46	1
1	1	1	175	50	4
1	1	1	175	50	5
2	1	1	175	51	4
1	1	1	175	52	1
1	1	1	175	52	5
1	1	1	175	53	4
1	1	1	175	54	3
2	1	1	175	56	1
3	1	1	175	57	1
2	1	1	175	58	1
1	1	1	175	59	1
1	1	1	175	60	4
1	1	1	175	61	5
4	1	1	175	62	1
1	1	1	175	63	1
1	1	1	175	65	5
3	1	1	175	66	1
2	1	1	175	67	1
1	1	1	175	68	1
1	1	1	175	69	2
1	1	1	175	70	2
1	1	1	175	73	1
1	1	1	175	74	1
1	1	1	175	75	1
2	1	1	175	77	1
2	1	1	175	78	1
1	1	1	175	80	3
1	1	1	175	80	5
3	1	1	175	81	1
1	1	1	175	82	1
4	1	1	175	83	1
1	1	1	175	83	5
2	1	1	175	84	1
1	1	1	175	84	3
2	1	1	175	86	3
3	1	1	175	88	1
1	1	1	175	89	1
1	1	1	175	91	1
2	1	1	175	92	1
3	1	1	175	93	1
1	1	1	175	94	1
1	1	1	175	95	1
1	1	1	175	96	1
2	1	1	175	97	1
2	1	1	175	99	1
3	1	1	175	100	1
1	1	1	175	102	1
2	1	1	175	103	1
1	1	1	175	105	1
4	1	1	175	106	1
3	1	1	175	109	1
2	1	1	175	110	1
1	1	1	175	110	4
7	1	1	175	111	1
2	1	1	175	112	1
2	1	1	175	112	4
2	1	1	175	113	1
1	1	1	175	114	1
1	1	1	175	114	5
1	1	1	175	115	1
1	1	1	175	115	4
1	1	1	175	117	1
1	1	1	175	117	2
2	1	1	175	118	1
1	1	1	175	118	2
1	1	1	175	119	1
3	1	1	175	120	1
1	1	1	175	120	5
3	1	1	175	121	2
2	1	1	175	121	5
1	1	1	175	122	1
3	1	1	175	123	1
1	1	1	175	124	1
1	1	1	175	125	3
1	1	1	175	129	4
2	1	1	175	131	1
2	1	1	175	132	1
2	1	1	175	133	1
1	1	1	175	133	4
2	1	1	175	134	1
1	1	1	175	134	2
1	1	1	175	137	1
3	1	1	175	138	1
1	1	1	175	139	1
3	1	1	175	140	1
1	1	1	175	141	1
1	1	1	175	144	1
2	1	1	175	146	1
2	1	1	175	149	1
2	1	1	175	150	1
1	1	1	175	151	1
2	1	1	175	152	1
2	1	2	1	90	1
1	1	2	1	95	1
1	1	2	1	141	1
1	1	2	2	12	1
1	1	2	2	23	1
1	1	2	2	66	4
2	1	2	2	103	5
1	1	2	3	132	1
1	1	2	4	3	4
1	1	2	4	51	1
1	1	2	4	66	1
2	1	2	4	97	3
1	1	2	4	144	1
1	1	2	4	145	1
2	1	2	5	24	1
2	1	2	5	28	1
1	1	2	5	72	1
1	1	2	6	39	1
1	1	2	6	39	2
1	1	2	6	102	1
1	1	2	7	107	4
1	1	2	7	152	1
1	1	2	8	91	4
2	1	2	8	112	1
1	1	2	8	114	1
1	1	2	9	10	1
1	1	2	9	14	1
1	1	2	9	32	1
1	1	2	9	46	1
1	1	2	9	50	1
1	1	2	9	93	4
1	1	2	9	125	1
1	1	2	9	128	1
1	1	2	9	143	5
1	1	2	10	6	2
1	1	2	10	12	3
1	1	2	10	19	1
1	1	2	10	22	1
1	1	2	10	60	1
1	1	2	10	75	5
1	1	2	10	95	5
1	1	2	11	38	3
1	1	2	11	84	1
1	1	2	11	111	3
1	1	2	12	44	4
1	1	2	12	69	4
1	1	2	12	70	2
2	1	2	13	14	1
1	1	2	13	57	1
1	1	2	13	68	1
2	1	2	13	75	2
2	1	2	13	86	5
1	1	2	13	109	4
2	1	2	13	115	3
3	1	2	13	124	1
1	1	2	13	145	4
2	1	2	14	9	1
1	1	2	14	26	1
1	1	2	14	40	1
1	1	2	14	45	5
1	1	2	14	81	1
1	1	2	14	97	1
1	1	2	14	107	4
1	1	2	14	124	1
1	1	2	14	143	1
1	1	2	15	10	1
1	1	2	15	18	1
1	1	2	15	92	1
1	1	2	15	141	1
1	1	2	15	144	1
1	1	2	16	13	2
1	1	2	16	27	2
1	1	2	16	48	1
1	1	2	16	90	1
1	1	2	16	91	1
1	1	2	16	112	1
1	1	2	17	15	3
1	1	2	17	50	1
1	1	2	18	28	4
1	1	2	18	31	1
1	1	2	18	34	2
1	1	2	18	86	4
1	1	2	18	87	1
2	1	2	18	111	1
1	1	2	18	115	1
1	1	2	18	134	1
1	1	2	20	7	4
1	1	2	20	44	2
1	1	2	20	73	1
1	1	2	20	111	3
2	1	2	21	33	1
1	1	2	21	86	2
1	1	2	21	110	4
1	1	2	22	49	4
1	1	2	22	127	3
1	1	2	22	150	1
2	1	2	23	7	1
2	1	2	23	11	5
1	1	2	23	14	1
1	1	2	23	28	1
1	1	2	23	41	1
1	1	2	23	92	4
1	1	2	23	127	1
1	1	2	24	36	3
1	1	2	24	105	1
1	1	2	25	99	1
1	1	2	25	108	1
1	1	2	25	124	1
2	1	2	26	8	1
1	1	2	26	14	1
1	1	2	26	25	3
2	1	2	26	34	1
1	1	2	26	35	4
1	1	2	26	77	1
1	1	2	26	89	4
1	1	2	26	105	1
1	1	2	26	113	3
1	1	2	26	144	3
1	1	2	26	149	4
2	1	2	27	97	1
1	1	2	27	108	2
1	1	2	28	120	1
1	1	2	29	98	3
1	1	2	29	115	1
1	1	2	30	115	1
1	1	2	30	144	1
1	1	2	31	14	1
2	1	2	31	32	2
1	1	2	31	78	4
1	1	2	31	86	1
1	1	2	31	116	2
1	1	2	31	124	1
1	1	2	32	51	4
1	1	2	33	14	1
1	1	2	33	63	1
1	1	2	33	100	1
1	1	2	33	147	1
1	1	2	34	26	1
1	1	2	34	29	1
1	1	2	34	29	4
1	1	2	34	50	1
1	1	2	34	63	1
1	1	2	34	110	5
1	1	2	34	120	1
1	1	2	35	11	2
1	1	2	35	74	4
1	1	2	36	15	1
2	1	2	36	17	1
1	1	2	36	37	3
1	1	2	36	43	1
1	1	2	36	43	5
1	1	2	36	49	1
1	1	2	36	85	1
1	1	2	36	106	1
1	1	2	37	14	3
1	1	2	37	43	5
1	1	2	37	146	1
1	1	2	37	147	4
1	1	2	38	10	1
1	1	2	38	83	3
1	1	2	38	111	1
1	1	2	38	111	5
1	1	2	39	7	4
1	1	2	39	9	2
1	1	2	39	10	4
1	1	2	39	21	1
1	1	2	39	36	1
1	1	2	39	61	1
1	1	2	39	88	1
1	1	2	39	107	1
1	1	2	39	133	2
2	1	2	39	144	1
1	1	2	39	147	1
1	1	2	40	14	1
1	1	2	40	62	2
1	1	2	40	66	4
1	1	2	40	101	1
1	1	2	40	113	1
1	1	2	40	149	1
1	1	2	41	13	3
1	1	2	41	67	1
1	1	2	41	81	3
1	1	2	41	124	4
1	1	2	41	146	1
1	1	2	42	35	1
1	1	2	42	63	1
1	1	2	42	70	5
1	1	2	42	108	1
1	1	2	42	126	1
1	1	2	42	131	1
2	1	2	42	132	1
1	1	2	42	138	1
1	1	2	43	18	1
1	1	2	43	50	1
1	1	2	43	103	1
1	1	2	43	112	1
1	1	2	44	20	1
1	1	2	44	33	1
1	1	2	44	71	1
1	1	2	44	94	3
2	1	2	45	22	1
1	1	2	45	24	1
1	1	2	45	39	1
1	1	2	45	73	4
2	1	2	45	81	1
1	1	2	45	84	1
1	1	2	45	90	3
1	1	2	45	116	2
1	1	2	45	123	1
1	1	2	45	146	1
1	1	2	46	11	1
2	1	2	46	140	1
1	1	2	46	144	1
1	1	2	47	6	1
1	1	2	47	75	1
1	1	2	47	126	4
1	1	2	48	11	5
1	1	2	48	35	1
2	1	2	48	36	1
1	1	2	48	50	4
1	1	2	48	59	1
1	1	2	48	60	1
1	1	2	48	76	3
1	1	2	48	93	4
1	1	2	48	103	1
1	1	2	48	114	1
1	1	2	48	119	4
1	1	2	48	137	1
1	1	2	48	142	1
2	1	2	49	17	3
1	1	2	49	22	1
1	1	2	49	31	1
1	1	2	49	67	1
1	1	2	49	68	5
1	1	2	50	2	1
1	1	2	50	9	4
1	1	2	50	39	1
1	1	2	50	134	1
1	1	2	51	7	2
1	1	2	51	22	1
1	1	2	51	57	1
1	1	2	51	126	1
1	1	2	52	7	1
1	1	2	52	14	1
1	1	2	52	33	3
1	1	2	52	46	4
1	1	2	52	55	1
1	1	2	53	6	1
1	1	2	53	31	1
1	1	2	53	57	1
1	1	2	53	106	1
1	1	2	53	115	1
1	1	2	54	43	1
1	1	2	54	127	1
1	1	2	54	141	1
1	1	2	55	75	1
1	1	2	55	86	1
1	1	2	55	140	3
1	1	2	55	140	4
1	1	2	56	8	1
2	1	2	56	20	1
1	1	2	56	26	3
1	1	2	56	42	4
1	1	2	56	61	1
1	1	2	56	74	1
1	1	2	56	80	2
2	1	2	57	10	4
1	1	2	57	20	4
1	1	2	57	31	4
1	1	2	57	70	2
1	1	2	57	73	1
1	1	2	57	81	2
1	1	2	57	93	1
1	1	2	57	95	3
1	1	2	58	24	4
1	1	2	58	68	1
1	1	2	58	87	1
1	1	2	58	105	1
1	1	2	58	124	1
1	1	2	58	136	1
1	1	2	59	27	1
1	1	2	59	31	1
1	1	2	60	21	1
1	1	2	60	43	1
1	1	2	60	100	2
1	1	2	60	110	1
1	1	2	60	141	1
3	1	2	60	145	2
1	1	2	61	7	3
1	1	2	61	12	1
1	1	2	61	65	2
1	1	2	62	10	1
2	1	2	62	106	1
1	1	2	62	115	1
1	1	2	62	128	5
1	1	2	62	152	1
1	1	2	63	2	4
1	1	2	63	14	1
1	1	2	63	17	1
1	1	2	63	25	3
1	1	2	63	67	1
1	1	2	63	98	1
1	1	2	63	102	4
1	1	2	63	121	1
1	1	2	63	134	3
1	1	2	63	146	1
1	1	2	64	29	1
1	1	2	64	30	2
1	1	2	64	48	2
1	1	2	64	58	1
1	1	2	64	112	2
1	1	2	64	113	1
1	1	2	65	14	3
1	1	2	65	58	1
1	1	2	65	108	1
1	1	2	65	117	4
1	1	2	66	11	1
2	1	2	66	23	1
1	1	2	66	68	1
1	1	2	66	68	2
1	1	2	66	74	2
1	1	2	66	80	1
1	1	2	66	103	1
1	1	2	66	116	1
1	1	2	66	135	4
2	1	2	66	144	1
1	1	2	67	8	1
2	1	2	67	13	1
1	1	2	67	75	1
1	1	2	67	97	1
1	1	2	67	143	4
1	1	2	67	145	1
1	1	2	68	85	1
1	1	2	68	88	2
1	1	2	68	114	1
2	1	2	68	125	4
1	1	2	68	143	5
2	1	2	69	17	1
1	1	2	69	26	3
1	1	2	69	42	4
1	1	2	69	59	1
1	1	2	69	105	1
1	1	2	69	125	1
1	1	2	69	137	1
1	1	2	69	145	1
1	1	2	70	22	1
1	1	2	70	28	1
1	1	2	70	33	1
1	1	2	70	37	3
1	1	2	70	62	1
1	1	2	70	63	2
1	1	2	70	78	2
1	1	2	70	84	1
1	1	2	70	139	1
1	1	2	71	8	1
1	1	2	71	95	1
3	1	2	72	17	5
1	1	2	72	42	1
1	1	2	72	57	1
2	1	2	72	58	1
1	1	2	72	104	3
1	1	2	73	70	1
2	1	2	73	75	1
1	1	2	73	111	1
1	1	2	73	119	2
1	1	2	73	138	1
1	1	2	74	35	1
1	1	2	74	45	4
1	1	2	74	67	1
1	1	2	74	82	1
1	1	2	74	100	4
1	1	2	74	104	3
1	1	2	74	121	1
2	1	2	74	147	1
1	1	2	75	16	1
1	1	2	75	35	1
1	1	2	75	91	4
2	1	2	75	105	5
1	1	2	75	141	3
1	1	2	76	41	2
1	1	2	76	42	1
1	1	2	76	122	1
1	1	2	76	140	1
1	1	2	76	147	1
1	1	2	77	27	1
2	1	2	77	41	1
2	1	2	77	72	1
1	1	2	77	123	1
2	1	2	78	6	1
1	1	2	78	23	4
1	1	2	78	39	1
2	1	2	78	73	4
1	1	2	78	74	4
1	1	2	78	136	1
1	1	2	79	26	3
1	1	2	79	36	1
1	1	2	79	37	1
1	1	2	79	45	2
1	1	2	79	133	1
1	1	2	80	8	1
1	1	2	80	13	1
1	1	2	80	17	1
1	1	2	80	31	2
1	1	2	80	152	1
1	1	2	81	3	1
2	1	2	81	10	1
1	1	2	81	27	1
1	1	2	81	31	2
2	1	2	81	58	1
1	1	2	81	59	2
1	1	2	81	62	1
1	1	2	81	120	1
1	1	2	81	149	1
1	1	2	82	7	3
1	1	2	82	10	2
1	1	2	82	49	1
1	1	2	82	101	1
1	1	2	82	104	1
1	1	2	82	132	1
1	1	2	82	150	1
1	1	2	83	14	1
1	1	2	83	17	5
1	1	2	83	49	3
2	1	2	83	61	1
1	1	2	83	66	1
1	1	2	83	79	1
1	1	2	83	97	1
1	1	2	83	143	2
2	1	2	84	52	1
1	1	2	84	72	1
1	1	2	84	107	3
1	1	2	85	21	1
1	1	2	85	112	1
1	1	2	85	143	2
1	1	2	86	112	1
1	1	2	86	143	1
1	1	2	86	145	1
1	1	2	87	5	1
1	1	2	87	11	1
1	1	2	87	76	1
1	1	2	87	90	1
2	1	2	88	44	1
1	1	2	88	97	1
1	1	2	89	3	1
1	1	2	89	5	1
1	1	2	89	51	1
1	1	2	89	87	1
1	1	2	89	101	1
1	1	2	89	103	4
1	1	2	89	107	3
1	1	2	89	115	1
2	1	2	90	52	1
1	1	2	91	30	4
2	1	2	91	50	1
1	1	2	91	104	1
1	1	2	91	144	2
1	1	2	92	60	2
1	1	2	92	62	2
1	1	2	92	93	1
1	1	2	92	121	1
1	1	2	93	9	1
1	1	2	93	49	4
2	1	2	93	76	1
2	1	2	93	123	1
2	1	2	94	84	1
1	1	2	95	8	4
2	1	2	95	18	1
1	1	2	95	31	1
1	1	2	95	43	1
1	1	2	95	50	1
1	1	2	95	74	1
1	1	2	95	93	1
1	1	2	95	99	1
1	1	2	95	104	1
1	1	2	95	106	1
1	1	2	95	118	3
2	1	2	96	32	1
2	1	2	97	81	4
2	1	2	97	118	4
1	1	2	98	52	1
1	1	2	98	137	1
1	1	2	99	23	1
1	1	2	99	78	1
1	1	2	99	96	5
1	1	2	99	135	1
1	1	2	100	16	1
1	1	2	100	38	2
1	1	2	100	49	1
1	1	2	100	100	1
1	1	2	100	141	1
2	1	2	101	28	1
2	1	2	101	114	1
1	1	2	101	119	5
1	1	2	101	145	1
1	1	2	102	42	4
1	1	2	103	11	1
1	1	2	103	35	1
1	1	2	103	65	1
1	1	2	103	145	4
1	1	2	103	152	4
1	1	2	104	63	1
1	1	2	104	73	4
1	1	2	104	139	5
1	1	2	105	50	5
1	1	2	105	58	1
1	1	2	105	120	2
1	1	2	105	146	1
2	1	2	106	14	4
1	1	2	106	31	1
1	1	2	106	70	1
1	1	2	106	97	1
4	1	2	106	117	1
2	1	2	107	7	1
1	1	2	107	93	1
1	1	2	107	97	2
1	1	2	107	103	1
1	1	2	107	121	1
1	1	2	108	7	1
1	1	2	109	63	1
1	1	2	109	78	1
1	1	2	110	73	1
1	1	2	110	94	1
1	1	2	110	111	3
1	1	2	110	134	1
1	1	2	111	43	1
1	1	2	112	12	1
1	1	2	112	26	1
1	1	2	112	44	3
1	1	2	112	133	4
1	1	2	112	148	3
1	1	2	113	26	3
1	1	2	113	68	1
1	1	2	113	123	1
2	1	2	113	145	1
1	1	2	114	42	4
2	1	2	114	55	2
2	1	2	114	134	1
1	1	2	114	147	1
1	1	2	115	90	2
1	1	2	115	106	2
1	1	2	115	134	1
1	1	2	115	138	3
1	1	2	115	148	3
1	1	2	116	112	1
1	1	2	116	143	1
1	1	2	117	74	1
2	1	2	117	127	1
1	1	2	118	37	1
1	1	2	120	8	1
1	1	2	120	101	1
1	1	2	120	132	1
1	1	2	121	98	5
1	1	2	121	106	1
1	1	2	121	137	1
1	1	2	121	145	4
1	1	2	122	11	1
1	1	2	122	18	1
1	1	2	122	37	4
1	1	2	122	56	1
2	1	2	122	61	1
1	1	2	122	75	1
1	1	2	122	87	1
1	1	2	122	91	1
1	1	2	123	38	1
1	1	2	123	73	1
1	1	2	123	81	1
1	1	2	123	113	5
1	1	2	123	123	1
1	1	2	123	124	4
2	1	2	123	132	4
1	1	2	124	29	4
1	1	2	124	61	1
1	1	2	124	83	1
1	1	2	124	88	1
1	1	2	124	117	1
1	1	2	124	122	1
1	1	2	124	124	3
1	1	2	124	125	4
1	1	2	124	126	1
1	1	2	124	138	1
1	1	2	125	16	3
1	1	2	125	39	1
1	1	2	125	43	1
1	1	2	125	81	1
2	1	2	125	97	1
2	1	2	125	98	5
1	1	2	125	101	1
2	1	2	125	125	1
1	1	2	125	150	1
2	1	2	126	14	1
1	1	2	126	33	3
1	1	2	126	97	3
2	1	2	126	143	1
1	1	2	127	10	1
1	1	2	127	11	3
1	1	2	127	12	1
1	1	2	127	58	1
1	1	2	127	67	1
1	1	2	127	71	1
1	1	2	127	124	1
1	1	2	128	2	4
1	1	2	128	7	1
1	1	2	128	25	5
1	1	2	128	27	1
1	1	2	128	74	1
1	1	2	128	86	1
1	1	2	128	123	1
1	1	2	128	128	1
2	1	2	128	138	3
1	1	2	129	18	3
1	1	2	129	49	3
1	1	2	129	75	4
1	1	2	129	145	3
1	1	2	130	147	1
1	1	2	131	2	1
1	1	2	131	27	1
1	1	2	131	134	4
1	1	2	132	74	1
1	1	2	132	83	5
1	1	2	132	94	2
2	1	2	133	146	1
1	1	2	134	13	4
2	1	2	134	98	1
1	1	2	134	103	2
1	1	2	135	103	1
1	1	2	135	111	1
1	1	2	136	15	1
1	1	2	136	47	5
1	1	2	136	56	4
2	1	2	136	76	1
1	1	2	137	46	1
1	1	2	137	61	4
1	1	2	137	127	2
1	1	2	138	82	2
1	1	2	138	99	1
1	1	2	138	122	1
1	1	2	139	21	1
1	1	2	139	57	1
2	1	2	139	143	1
1	1	2	140	10	1
1	1	2	140	19	1
1	1	2	140	58	3
1	1	2	140	112	1
1	1	2	141	4	3
1	1	2	141	22	1
1	1	2	141	28	1
1	1	2	141	34	1
1	1	2	142	80	1
2	1	2	142	83	1
1	1	2	144	10	1
1	1	2	144	41	1
1	1	2	144	63	1
1	1	2	144	121	5
1	1	2	145	7	1
1	1	2	145	7	2
1	1	2	145	43	1
1	1	2	145	112	1
1	1	2	146	6	1
1	1	2	146	11	4
1	1	2	146	39	3
1	1	2	146	85	4
1	1	2	146	151	3
2	1	2	147	17	2
1	1	2	147	28	1
1	1	2	147	33	1
1	1	2	147	66	1
1	1	2	147	71	1
1	1	2	147	149	4
2	1	2	147	152	1
1	1	2	148	3	1
1	1	2	148	6	1
1	1	2	148	15	2
1	1	2	148	42	2
1	1	2	148	44	1
1	1	2	148	45	1
1	1	2	148	53	1
1	1	2	148	59	1
1	1	2	149	11	3
1	1	2	149	51	2
1	1	2	149	66	1
1	1	2	149	124	1
3	1	2	149	129	3
1	1	2	149	134	1
2	1	2	150	58	4
2	1	2	150	61	1
1	1	2	150	77	1
2	1	2	150	83	1
1	1	2	150	97	4
1	1	2	150	104	1
1	1	2	150	124	4
1	1	2	150	129	1
1	1	2	150	131	3
1	1	2	150	132	1
1	1	2	151	2	1
1	1	2	151	17	1
1	1	2	151	30	1
1	1	2	151	79	1
1	1	2	151	81	1
1	1	2	151	102	5
1	1	2	151	103	1
1	1	2	151	106	1
1	1	2	152	15	4
1	1	2	152	23	5
2	1	2	152	115	1
1	1	2	153	28	1
1	1	2	153	51	4
1	1	2	153	124	1
1	1	2	154	14	1
1	1	2	154	53	2
2	1	2	154	113	1
1	1	2	154	152	5
1	1	2	155	25	1
1	1	2	155	112	1
1	1	2	156	44	1
1	1	2	156	74	5
1	1	2	156	93	1
2	1	2	156	138	1
1	1	2	157	52	5
2	1	2	157	53	1
2	1	2	157	59	1
1	1	2	157	64	1
1	1	2	157	72	1
1	1	2	157	111	1
1	1	2	158	12	3
2	1	2	158	21	1
1	1	2	158	34	4
1	1	2	158	72	1
2	1	2	159	43	1
1	1	2	159	84	1
1	1	2	159	107	1
1	1	2	160	13	4
1	1	2	160	39	1
1	1	2	160	42	1
1	1	2	160	56	5
1	1	2	160	75	1
1	1	2	161	100	1
1	1	2	161	109	2
1	1	2	162	7	2
1	1	2	162	16	1
1	1	2	162	39	1
1	1	2	162	75	1
1	1	2	162	112	1
1	1	2	162	137	2
1	1	2	163	7	1
1	1	2	163	25	3
1	1	2	163	66	4
1	1	2	163	125	1
1	1	2	164	17	1
1	1	2	164	38	1
2	1	2	164	82	1
1	1	2	164	103	3
1	1	2	165	51	1
1	1	2	165	86	2
1	1	2	165	120	4
1	1	2	166	9	1
1	1	2	166	11	1
1	1	2	166	38	1
1	1	2	166	124	3
1	1	2	166	131	2
1	1	2	167	60	1
2	1	2	167	142	1
1	1	2	168	6	1
1	1	2	168	14	2
1	1	2	168	23	5
1	1	2	168	27	1
1	1	2	168	31	2
1	1	2	168	76	1
1	1	2	168	124	1
1	1	2	169	49	1
1	1	2	169	62	1
1	1	2	170	6	1
1	1	2	171	8	1
1	1	2	171	44	4
1	1	2	171	63	4
1	1	2	171	67	5
1	1	2	171	74	4
1	1	2	171	91	1
1	1	2	171	143	2
2	1	2	172	5	5
1	1	2	172	7	4
1	1	2	172	43	3
1	1	2	172	135	1
1	1	2	173	74	1
1	1	2	173	85	1
1	1	2	174	21	1
1	1	2	174	26	4
1	1	2	174	49	1
1	1	2	174	63	2
1	1	2	174	88	1
1	1	2	174	132	1
1	1	2	174	151	1
2	1	2	175	2	1
2	1	2	175	2	4
1	1	2	175	3	1
1	1	2	175	4	1
2	1	2	175	6	1
2	1	2	175	7	1
1	1	2	175	9	1
2	1	2	175	9	4
3	1	2	175	10	1
1	1	2	175	11	1
1	1	2	175	11	5
2	1	2	175	12	1
1	1	2	175	13	1
5	1	2	175	14	1
1	1	2	175	14	5
1	1	2	175	15	1
1	1	2	175	15	2
2	1	2	175	16	1
2	1	2	175	17	1
1	1	2	175	17	4
3	1	2	175	18	1
1	1	2	175	19	5
4	1	2	175	20	1
1	1	2	175	20	4
1	1	2	175	20	5
2	1	2	175	21	1
1	1	2	175	22	1
1	1	2	175	23	5
1	1	2	175	24	4
1	1	2	175	25	1
4	1	2	175	26	1
1	1	2	175	26	4
2	1	2	175	27	1
4	1	2	175	28	1
2	1	2	175	29	4
1	1	2	175	30	1
3	1	2	175	31	1
1	1	2	175	32	1
2	1	2	175	33	1
1	1	2	175	34	5
1	1	2	175	35	1
2	1	2	175	36	1
1	1	2	175	36	5
3	1	2	175	39	1
1	1	2	175	39	4
1	1	2	175	42	1
1	1	2	175	43	1
5	1	2	175	44	1
3	1	2	175	45	1
2	1	2	175	45	4
3	1	2	175	46	1
1	1	2	175	46	2
1	1	2	175	47	1
2	1	2	175	48	1
1	1	2	175	48	2
2	1	2	175	49	1
1	1	2	175	50	1
1	1	2	175	50	4
2	1	2	175	51	1
1	1	2	175	52	1
1	1	2	175	52	2
2	1	2	175	53	1
1	1	2	175	53	5
2	1	2	175	54	1
3	1	2	175	55	1
1	1	2	175	56	1
1	1	2	175	58	1
1	1	2	175	58	2
1	1	2	175	59	1
6	1	2	175	60	1
1	1	2	175	62	1
1	1	2	175	65	1
5	1	2	175	67	1
1	1	2	175	67	2
1	1	2	175	68	4
1	1	2	175	69	1
2	1	2	175	71	1
2	1	2	175	72	1
1	1	2	175	72	5
1	1	2	175	73	1
4	1	2	175	75	1
1	1	2	175	77	1
3	1	2	175	79	1
3	1	2	175	81	1
1	1	2	175	82	1
2	1	2	175	83	1
2	1	2	175	84	1
2	1	2	175	84	2
2	1	2	175	85	1
1	1	2	175	85	3
1	1	2	175	87	5
1	1	2	175	88	1
2	1	2	175	90	1
1	1	2	175	90	4
1	1	2	175	91	1
3	1	2	175	94	1
1	1	2	175	94	3
2	1	2	175	95	1
4	1	2	175	97	1
2	1	2	175	99	1
1	1	2	175	99	3
1	1	2	175	100	1
1	1	2	175	100	3
2	1	2	175	101	1
1	1	2	175	103	1
1	1	2	175	103	4
1	1	2	175	105	1
2	1	2	175	106	1
1	1	2	175	110	1
1	1	2	175	111	1
1	1	2	175	112	3
3	1	2	175	112	4
3	1	2	175	113	1
1	1	2	175	114	1
2	1	2	175	115	1
1	1	2	175	117	1
1	1	2	175	117	2
1	1	2	175	117	4
1	1	2	175	118	1
2	1	2	175	120	1
1	1	2	175	121	1
1	1	2	175	123	1
2	1	2	175	124	1
1	1	2	175	124	4
3	1	2	175	126	1
1	1	2	175	127	3
1	1	2	175	128	1
1	1	2	175	130	2
2	1	2	175	131	5
3	1	2	175	132	1
1	1	2	175	132	4
1	1	2	175	132	5
1	1	2	175	133	1
2	1	2	175	136	1
6	1	2	175	137	1
1	1	2	175	137	3
1	1	2	175	137	5
1	1	2	175	139	1
1	1	2	175	140	1
1	1	2	175	140	2
4	1	2	175	141	1
1	1	2	175	142	4
4	1	2	175	144	1
1	1	2	175	144	3
1	1	2	175	144	4
1	1	2	175	145	4
5	1	2	175	146	1
1	1	2	175	146	4
1	1	2	175	147	1
1	1	2	175	148	1
1	1	2	175	151	1
1	1	2	175	151	5
2	1	2	175	152	1
1	1	3	1	10	4
1	1	3	1	14	1
1	1	3	1	23	1
1	1	3	1	26	2
1	1	3	1	101	1
1	1	3	2	53	2
1	1	3	2	93	1
1	1	3	2	139	1
1	1	3	3	27	3
1	1	3	3	59	1
1	1	3	3	73	2
1	1	3	3	75	5
1	1	3	3	104	4
2	1	3	3	120	5
1	1	3	3	138	1
2	1	3	4	8	1
1	1	3	4	82	2
1	1	3	5	68	1
1	1	3	5	130	1
1	1	3	6	11	2
1	1	3	6	17	1
1	1	3	6	52	1
1	1	3	6	86	1
1	1	3	6	87	2
1	1	3	6	125	1
1	1	3	6	149	2
1	1	3	7	73	1
1	1	3	8	39	4
1	1	3	8	51	1
1	1	3	9	120	1
1	1	3	9	122	3
2	1	3	10	17	1
2	1	3	10	24	4
1	1	3	11	21	2
1	1	3	11	48	1
1	1	3	11	140	4
2	1	3	13	12	1
1	1	3	13	31	4
1	1	3	13	38	1
1	1	3	13	75	1
1	1	3	13	94	1
1	1	3	13	115	1
1	1	3	14	55	4
1	1	3	14	62	2
1	1	3	14	66	1
1	1	3	14	75	1
1	1	3	14	78	1
1	1	3	14	109	1
1	1	3	14	125	2
1	1	3	14	131	1
1	1	3	14	133	1
1	1	3	14	138	1
1	1	3	14	151	4
1	1	3	15	67	1
1	1	3	15	84	1
1	1	3	16	61	1
3	1	3	16	94	1
1	1	3	16	96	1
1	1	3	17	3	1
1	1	3	17	12	1
1	1	3	17	24	2
2	1	3	17	30	3
1	1	3	17	32	1
1	1	3	17	63	2
1	1	3	17	103	1
1	1	3	18	22	2
1	1	3	18	26	2
1	1	3	18	48	1
1	1	3	19	38	1
1	1	3	20	127	2
2	1	3	20	132	1
1	1	3	20	146	1
2	1	3	21	15	1
1	1	3	21	86	1
1	1	3	22	37	1
1	1	3	22	74	1
1	1	3	22	84	1
1	1	3	23	36	4
1	1	3	23	74	1
1	1	3	23	82	2
1	1	3	23	133	1
1	1	3	23	135	1
1	1	3	24	74	1
1	1	3	25	21	1
1	1	3	25	24	1
1	1	3	25	30	1
1	1	3	25	40	1
1	1	3	25	42	1
1	1	3	25	48	1
1	1	3	25	56	1
1	1	3	25	120	1
1	1	3	26	14	2
1	1	3	26	48	1
2	1	3	26	54	1
1	1	3	26	68	1
1	1	3	26	70	4
1	1	3	26	97	1
1	1	3	26	99	1
1	1	3	26	113	1
1	1	3	26	126	1
1	1	3	27	54	4
1	1	3	27	65	1
1	1	3	27	125	1
1	1	3	28	3	3
1	1	3	28	88	1
1	1	3	28	113	1
1	1	3	28	135	5
1	1	3	29	43	1
1	1	3	29	52	1
1	1	3	29	95	1
2	1	3	29	146	1
2	1	3	30	21	1
1	1	3	30	65	1
1	1	3	30	68	1
1	1	3	30	104	1
1	1	3	30	109	4
2	1	3	31	7	1
2	1	3	31	50	4
1	1	3	31	104	1
1	1	3	31	141	4
1	1	3	32	88	4
1	1	3	32	109	4
1	1	3	32	152	1
1	1	3	33	113	1
1	1	3	34	19	1
1	1	3	34	68	1
1	1	3	34	83	3
1	1	3	34	85	1
1	1	3	34	89	1
1	1	3	34	112	1
1	1	3	34	112	2
1	1	3	35	32	1
1	1	3	35	66	1
1	1	3	35	109	1
1	1	3	35	127	4
2	1	3	36	4	1
1	1	3	36	55	3
2	1	3	36	73	4
1	1	3	36	100	2
2	1	3	36	143	1
1	1	3	37	10	2
1	1	3	37	21	1
2	1	3	37	29	1
1	1	3	37	38	1
1	1	3	37	65	1
1	1	3	37	95	1
1	1	3	37	133	1
1	1	3	38	2	1
2	1	3	38	11	1
1	1	3	38	66	1
1	1	3	38	74	1
2	1	3	38	74	2
1	1	3	38	74	4
1	1	3	38	121	1
1	1	3	39	18	4
1	1	3	39	33	1
1	1	3	39	98	1
1	1	3	39	103	1
1	1	3	39	125	1
1	1	3	39	128	1
1	1	3	39	141	1
1	1	3	40	10	1
1	1	3	40	82	2
1	1	3	40	112	1
2	1	3	41	48	4
1	1	3	41	60	1
1	1	3	41	103	1
2	1	3	41	147	1
1	1	3	42	3	1
2	1	3	42	7	1
1	1	3	42	17	5
1	1	3	42	19	1
1	1	3	42	53	1
1	1	3	42	105	1
1	1	3	42	133	1
1	1	3	43	7	1
1	1	3	43	16	4
1	1	3	43	46	1
1	1	3	43	88	4
1	1	3	44	63	1
1	1	3	44	64	1
1	1	3	45	13	1
1	1	3	45	27	1
1	1	3	45	62	1
1	1	3	45	70	1
1	1	3	45	72	3
1	1	3	45	74	1
1	1	3	45	83	1
1	1	3	45	119	1
1	1	3	45	128	1
1	1	3	46	24	5
1	1	3	46	43	1
1	1	3	46	112	1
1	1	3	46	132	1
1	1	3	47	14	1
1	1	3	47	50	4
1	1	3	47	55	2
1	1	3	47	59	5
[truncated: 502,544 more rows]
