# Supplementary material for: Flexibility-tuning of dual-display DNA-encoded chemical libraries facilitates cyclic peptide ligand discovery
Source: Nat Commun. 2025 Apr 5;16:3273. doi: 10.1038/s41467-025-58507-w (PMC11972359; doi:10.1038/s41467-025-58507-w)
Supplement: Supplementary file 4 — Source Data [file 41467_2025_58507_MOESM4_ESM.zip › Source_Data_Files_Selections/PLAP_Sel2_Concat.txt]

Count	Code1	Code2	Code3	Code4	Code5
6.523199759946249	1	1	1	48	1
12.470097744782823	1	1	1	52	1
6.2350488723914115	1	1	2	10	1
58.708797839516244	1	1	2	30	1
6.2350488723914115	1	1	2	64	1
6.2350488723914115	1	1	2	111	1
6.523199759946249	1	1	2	134	1
6.2350488723914115	1	1	2	141	3
13.046399519892498	1	1	3	6	1
4.391827102550627	1	1	3	7	4
4.391827102550627	1	1	3	12	4
8.783654205101254	1	1	3	26	1
4.391827102550627	1	1	3	27	4
6.523199759946249	1	1	3	29	1
74.82058646869694	1	1	3	41	1
6.2350488723914115	1	1	3	58	1
6.2350488723914115	1	1	3	63	1
6.2350488723914115	1	1	3	76	4
6.523199759946249	1	1	3	83	1
6.523199759946249	1	1	3	84	1
6.2350488723914115	1	1	3	118	6
4.391827102550627	1	1	3	123	1
6.2350488723914115	1	1	3	134	3
17.567308410202507	1	1	3	137	1
79.05288784591129	1	1	3	137	3
6.2350488723914115	1	1	3	146	1
12.470097744782823	1	1	4	29	5
6.2350488723914115	1	1	4	38	1
6.2350488723914115	1	1	4	50	1
6.2350488723914115	1	1	4	58	1
6.523199759946249	1	1	4	91	1
6.2350488723914115	1	1	4	107	1
6.2350488723914115	1	1	4	147	1
4.391827102550627	1	1	5	39	1
6.523199759946249	1	1	5	69	3
6.2350488723914115	1	1	5	116	3
4.391827102550627	1	1	5	145	1
6.2350488723914115	1	1	6	2	5
6.2350488723914115	1	1	6	29	1
6.2350488723914115	1	1	6	60	2
43.64534210673988	1	1	6	65	5
6.2350488723914115	1	1	6	98	1
6.2350488723914115	1	1	6	152	3
4.391827102550627	1	1	7	31	3
6.2350488723914115	1	1	7	46	1
4.391827102550627	1	1	7	117	1
6.523199759946249	1	1	7	124	1
18.705146617174236	1	1	8	9	1
12.470097744782823	1	1	8	75	4
4.391827102550627	1	1	8	93	1
6.523199759946249	1	1	8	119	1
4.391827102550627	1	1	8	145	2
6.2350488723914115	1	1	9	20	1
6.2350488723914115	1	1	9	21	1
6.2350488723914115	1	1	9	26	1
4.391827102550627	1	1	9	30	1
4.391827102550627	1	1	9	60	1
4.391827102550627	1	1	9	72	1
4.391827102550627	1	1	9	73	1
6.523199759946249	1	1	9	74	1
6.2350488723914115	1	1	9	125	1
4.391827102550627	1	1	9	138	1
10.626875974942038	1	1	9	139	1
6.523199759946249	1	1	10	15	1
12.470097744782823	1	1	10	18	1
12.470097744782823	1	1	10	22	1
8.783654205101254	1	1	10	39	2
4.391827102550627	1	1	10	56	1
12.470097744782823	1	1	10	76	1
93.52573308587117	1	1	10	76	4
6.2350488723914115	1	1	10	81	2
6.2350488723914115	1	1	10	97	1
6.523199759946249	1	1	10	114	1
4.391827102550627	1	1	11	7	1
6.2350488723914115	1	1	11	13	5
6.523199759946249	1	1	11	31	1
18.705146617174236	1	1	11	37	1
4.391827102550627	1	1	11	38	1
6.2350488723914115	1	1	11	43	1
12.470097744782823	1	1	11	45	1
6.2350488723914115	1	1	11	105	3
6.2350488723914115	1	1	11	127	1
6.2350488723914115	1	1	11	137	1
4.391827102550627	1	1	12	10	1
10.915026862496877	1	1	12	14	1
6.523199759946249	1	1	12	19	1
4.391827102550627	1	1	12	59	1
6.2350488723914115	1	1	12	74	1
12.470097744782823	1	1	12	116	5
4.391827102550627	1	1	12	144	1
4.391827102550627	1	1	13	42	1
13.046399519892498	1	1	13	43	1
4.391827102550627	1	1	13	68	1
6.523199759946249	1	1	13	72	1
6.2350488723914115	1	1	13	85	1
4.391827102550627	1	1	13	90	1
6.2350488723914115	1	1	13	100	1
4.391827102550627	1	1	13	121	1
6.2350488723914115	1	1	14	2	1
6.523199759946249	1	1	14	10	1
6.523199759946249	1	1	14	39	1
6.2350488723914115	1	1	14	53	2
4.391827102550627	1	1	14	67	1
6.523199759946249	1	1	14	75	1
6.2350488723914115	1	1	14	88	3
13.046399519892498	1	1	14	107	1
6.2350488723914115	1	1	15	8	1
6.2350488723914115	1	1	15	9	1
6.523199759946249	1	1	15	21	3
6.523199759946249	1	1	15	23	1
6.2350488723914115	1	1	15	28	1
6.2350488723914115	1	1	15	34	1
4.391827102550627	1	1	15	42	4
6.2350488723914115	1	1	15	46	4
6.2350488723914115	1	1	15	52	1
6.523199759946249	1	1	15	59	1
6.2350488723914115	1	1	15	91	2
6.523199759946249	1	1	15	106	1
4.391827102550627	1	1	15	115	1
6.2350488723914115	1	1	16	3	1
4.391827102550627	1	1	16	15	1
13.17548130765188	1	1	16	20	5
4.391827102550627	1	1	16	24	1
6.2350488723914115	1	1	16	25	1
6.523199759946249	1	1	16	26	1
56.40359073907754	1	1	16	33	1
6.2350488723914115	1	1	16	43	1
4.391827102550627	1	1	16	59	1
6.2350488723914115	1	1	16	64	3
12.470097744782823	1	1	16	81	2
56.1154398515227	1	1	16	81	3
6.2350488723914115	1	1	16	145	1
12.470097744782823	1	1	17	63	1
8.783654205101254	1	1	17	97	4
6.2350488723914115	1	1	17	98	2
6.2350488723914115	1	1	17	104	1
4.391827102550627	1	1	17	112	1
8.783654205101254	1	1	17	126	1
6.2350488723914115	1	1	18	34	3
12.470097744782823	1	1	18	93	6
4.391827102550627	1	1	18	115	1
6.2350488723914115	1	1	19	3	2
18.705146617174236	1	1	19	4	1
6.2350488723914115	1	1	19	16	1
6.2350488723914115	1	1	19	32	2
4.391827102550627	1	1	19	38	4
6.2350488723914115	1	1	19	98	2
6.2350488723914115	1	1	19	105	1
6.2350488723914115	1	1	19	116	1
56.1154398515227	1	1	19	124	1
6.2350488723914115	1	1	20	33	1
4.391827102550627	1	1	20	39	2
6.2350488723914115	1	1	20	47	1
6.2350488723914115	1	1	20	56	4
6.523199759946249	1	1	20	58	1
6.2350488723914115	1	1	20	68	1
6.2350488723914115	1	1	20	97	1
4.391827102550627	1	1	20	113	3
6.2350488723914115	1	1	20	150	1
6.523199759946249	1	1	21	12	1
6.2350488723914115	1	1	21	20	1
6.2350488723914115	1	1	21	24	3
4.391827102550627	1	1	21	62	1
12.470097744782823	1	1	21	88	1
6.2350488723914115	1	1	21	91	1
6.2350488723914115	1	1	21	105	3
6.2350488723914115	1	1	21	113	1
4.391827102550627	1	1	21	114	1
19.569599279838748	1	1	21	127	1
6.523199759946249	1	1	21	127	5
6.523199759946249	1	1	21	143	1
12.470097744782823	1	1	22	22	1
6.2350488723914115	1	1	22	26	1
6.2350488723914115	1	1	22	29	5
4.391827102550627	1	1	22	39	1
6.523199759946249	1	1	22	66	1
13.046399519892498	1	1	22	75	1
6.2350488723914115	1	1	22	76	1
6.2350488723914115	1	1	23	11	5
4.391827102550627	1	1	23	13	1
68.58553759630553	1	1	23	15	1
6.2350488723914115	1	1	23	25	1
6.2350488723914115	1	1	23	26	4
6.2350488723914115	1	1	23	61	1
6.2350488723914115	1	1	23	71	3
6.523199759946249	1	1	23	85	1
4.391827102550627	1	1	23	98	1
4.391827102550627	1	1	23	126	4
6.2350488723914115	1	1	23	137	1
6.523199759946249	1	1	23	141	1
4.391827102550627	1	1	23	141	4
12.470097744782823	1	1	23	150	1
4.391827102550627	1	1	24	7	5
4.391827102550627	1	1	24	8	1
6.2350488723914115	1	1	24	95	5
6.523199759946249	1	1	24	108	1
6.523199759946249	1	1	24	123	2
6.2350488723914115	1	1	24	129	3
6.2350488723914115	1	1	24	139	1
6.523199759946249	1	1	25	44	1
6.523199759946249	1	1	25	85	1
6.523199759946249	1	1	25	110	1
4.391827102550627	1	1	26	6	1
6.523199759946249	1	1	26	15	1
12.470097744782823	1	1	26	15	2
6.523199759946249	1	1	26	29	1
12.470097744782823	1	1	26	32	2
6.2350488723914115	1	1	26	36	4
6.2350488723914115	1	1	26	36	6
6.2350488723914115	1	1	26	50	1
4.391827102550627	1	1	26	68	1
41.8021203368991	1	1	26	74	1
6.523199759946249	1	1	26	75	1
6.2350488723914115	1	1	26	112	1
6.2350488723914115	1	1	26	112	4
6.2350488723914115	1	1	27	31	1
6.2350488723914115	1	1	27	38	1
6.2350488723914115	1	1	27	42	1
6.2350488723914115	1	1	27	99	4
18.705146617174236	1	1	27	103	1
6.2350488723914115	1	1	27	113	1
6.523199759946249	1	1	27	120	1
6.2350488723914115	1	1	27	138	1
6.2350488723914115	1	1	28	5	1
6.2350488723914115	1	1	28	21	5
6.2350488723914115	1	1	28	93	5
6.523199759946249	1	1	28	104	1
13.046399519892498	1	1	28	112	1
4.391827102550627	1	1	29	11	1
6.523199759946249	1	1	29	18	1
6.523199759946249	1	1	29	20	1
6.2350488723914115	1	1	29	36	3
8.783654205101254	1	1	29	42	1
4.391827102550627	1	1	29	43	1
6.2350488723914115	1	1	29	48	4
13.046399519892498	1	1	29	49	1
6.2350488723914115	1	1	29	56	1
6.2350488723914115	1	1	29	112	1
6.523199759946249	1	1	30	45	1
6.2350488723914115	1	1	30	62	1
8.783654205101254	1	1	30	84	1
4.391827102550627	1	1	30	90	4
6.523199759946249	1	1	30	100	2
12.470097744782823	1	1	31	20	1
4.391827102550627	1	1	31	21	1
52.18559807956999	1	1	31	26	3
13.046399519892498	1	1	31	27	1
6.2350488723914115	1	1	31	30	1
4.391827102550627	1	1	31	103	1
6.523199759946249	1	1	31	105	1
13.046399519892498	1	1	31	135	1
4.391827102550627	1	1	32	30	1
6.2350488723914115	1	1	32	73	3
6.523199759946249	1	1	32	92	1
6.523199759946249	1	1	32	112	1
8.783654205101254	1	1	32	147	1
6.523199759946249	1	1	33	3	1
6.2350488723914115	1	1	33	45	5
13.046399519892498	1	1	33	48	1
12.470097744782823	1	1	34	3	1
4.391827102550627	1	1	34	11	2
4.391827102550627	1	1	34	13	1
4.391827102550627	1	1	34	19	1
12.470097744782823	1	1	34	21	1
6.2350488723914115	1	1	34	33	2
6.2350488723914115	1	1	34	37	3
6.2350488723914115	1	1	34	50	3
4.391827102550627	1	1	34	58	1
6.523199759946249	1	1	34	59	1
6.2350488723914115	1	1	34	69	1
6.2350488723914115	1	1	34	71	1
18.705146617174236	1	1	34	73	6
6.2350488723914115	1	1	34	76	1
6.523199759946249	1	1	34	81	2
4.391827102550627	1	1	34	98	1
6.2350488723914115	1	1	34	104	1
6.2350488723914115	1	1	34	115	3
4.391827102550627	1	1	34	119	1
6.2350488723914115	1	1	35	34	5
18.705146617174236	1	1	35	41	1
6.523199759946249	1	1	35	56	1
13.17548130765188	1	1	35	63	2
6.2350488723914115	1	1	35	122	3
6.2350488723914115	1	1	36	11	1
6.523199759946249	1	1	36	47	1
4.391827102550627	1	1	36	52	1
13.17548130765188	1	1	36	53	1
6.2350488723914115	1	1	36	58	3
6.2350488723914115	1	1	36	63	3
6.2350488723914115	1	1	36	65	2
6.523199759946249	1	1	36	68	1
74.82058646869694	1	1	36	99	1
6.2350488723914115	1	1	36	110	4
6.523199759946249	1	1	36	115	1
12.470097744782823	1	1	36	123	1
6.2350488723914115	1	1	36	127	4
6.2350488723914115	1	1	36	131	1
6.2350488723914115	1	1	37	7	1
6.2350488723914115	1	1	37	8	1
6.2350488723914115	1	1	37	10	1
10.626875974942038	1	1	37	11	1
6.2350488723914115	1	1	37	15	1
10.626875974942038	1	1	37	23	1
6.2350488723914115	1	1	37	28	1
12.470097744782823	1	1	37	33	1
6.2350488723914115	1	1	37	43	1
4.391827102550627	1	1	37	46	1
6.2350488723914115	1	1	37	65	1
6.2350488723914115	1	1	37	70	2
6.2350488723914115	1	1	37	76	1
6.2350488723914115	1	1	37	96	1
12.470097744782823	1	1	37	104	1
56.1154398515227	1	1	37	104	6
4.391827102550627	1	1	37	108	5
6.2350488723914115	1	1	37	113	1
12.470097744782823	1	1	37	113	2
12.470097744782823	1	1	37	140	3
12.470097744782823	1	1	37	142	1
62.35048872391411	1	1	37	148	1
6.2350488723914115	1	1	37	152	1
6.523199759946249	1	1	38	58	1
25.228346377120484	1	1	38	116	1
6.2350488723914115	1	1	38	144	5
4.391827102550627	1	1	38	146	1
6.523199759946249	1	1	38	147	1
6.523199759946249	1	1	39	10	1
6.523199759946249	1	1	39	14	1
4.391827102550627	1	1	39	19	1
6.2350488723914115	1	1	39	22	1
4.391827102550627	1	1	39	28	1
4.391827102550627	1	1	39	33	1
18.99329750472907	1	1	39	37	1
6.2350488723914115	1	1	39	49	1
6.2350488723914115	1	1	39	50	1
6.2350488723914115	1	1	39	52	4
4.391827102550627	1	1	39	58	1
6.523199759946249	1	1	39	61	1
24.940195489565646	1	1	39	65	4
6.2350488723914115	1	1	39	84	1
4.391827102550627	1	1	39	86	1
6.523199759946249	1	1	39	102	3
8.783654205101254	1	1	39	103	3
6.2350488723914115	1	1	39	116	1
6.2350488723914115	1	1	39	118	1
6.523199759946249	1	1	39	129	1
6.2350488723914115	1	1	39	130	1
6.2350488723914115	1	1	39	143	1
6.2350488723914115	1	1	39	152	1
6.2350488723914115	1	1	40	65	1
6.2350488723914115	1	1	40	91	4
10.626875974942038	1	1	41	16	1
12.470097744782823	1	1	41	16	4
6.523199759946249	1	1	41	51	1
4.391827102550627	1	1	41	56	4
6.2350488723914115	1	1	41	72	2
4.391827102550627	1	1	41	78	3
12.470097744782823	1	1	41	87	1
6.523199759946249	1	1	41	103	1
4.391827102550627	1	1	42	14	1
6.2350488723914115	1	1	42	33	1
6.2350488723914115	1	1	42	35	1
4.391827102550627	1	1	42	44	4
6.2350488723914115	1	1	42	83	3
6.523199759946249	1	1	42	92	1
8.783654205101254	1	1	42	118	1
12.470097744782823	1	1	42	127	1
6.2350488723914115	1	1	42	152	1
6.523199759946249	1	1	43	40	1
4.391827102550627	1	1	43	56	1
6.523199759946249	1	1	43	58	1
4.391827102550627	1	1	43	83	1
6.2350488723914115	1	1	43	84	1
8.783654205101254	1	1	43	98	1
6.2350488723914115	1	1	43	100	1
6.2350488723914115	1	1	43	102	4
4.391827102550627	1	1	43	119	1
4.391827102550627	1	1	43	125	2
17.567308410202507	1	1	43	144	1
12.470097744782823	1	1	43	146	4
4.391827102550627	1	1	44	3	1
4.391827102550627	1	1	44	6	1
4.391827102550627	1	1	44	7	1
13.046399519892498	1	1	44	15	4
4.391827102550627	1	1	44	17	2
162.4976027943732	1	1	44	24	1
122.97115887141754	1	1	44	28	1
4.391827102550627	1	1	44	28	3
31.175244361957056	1	1	44	31	4
6.2350488723914115	1	1	44	42	3
6.2350488723914115	1	1	44	51	1
4.391827102550627	1	1	44	55	1
6.2350488723914115	1	1	44	67	1
8.783654205101254	1	1	44	73	1
4.391827102550627	1	1	44	75	4
6.523199759946249	1	1	44	91	1
8.783654205101254	1	1	44	122	1
6.523199759946249	1	1	44	136	3
8.783654205101254	1	1	44	137	4
10.915026862496877	1	1	44	140	1
6.2350488723914115	1	1	45	8	1
6.2350488723914115	1	1	45	11	6
12.470097744782823	1	1	45	15	3
6.2350488723914115	1	1	45	21	1
6.523199759946249	1	1	45	24	1
6.2350488723914115	1	1	45	27	1
4.391827102550627	1	1	45	42	1
4.391827102550627	1	1	45	60	1
6.2350488723914115	1	1	45	75	1
74.66106074336065	1	1	45	84	1
4.391827102550627	1	1	45	84	4
4.391827102550627	1	1	45	90	1
12.470097744782823	1	1	45	92	3
4.391827102550627	1	1	45	98	1
4.391827102550627	1	1	45	101	4
6.2350488723914115	1	1	45	122	1
6.2350488723914115	1	1	45	139	1
4.391827102550627	1	1	45	145	1
8.783654205101254	1	1	46	2	1
6.2350488723914115	1	1	46	46	2
6.2350488723914115	1	1	46	47	1
10.915026862496877	1	1	46	51	1
30.742789717854386	1	1	46	67	1
17.567308410202507	1	1	46	68	1
4.391827102550627	1	1	46	68	4
12.470097744782823	1	1	46	71	6
6.2350488723914115	1	1	46	90	3
6.523199759946249	1	1	46	98	1
6.523199759946249	1	1	46	135	1
6.523199759946249	1	1	47	6	1
13.046399519892498	1	1	47	57	1
18.705146617174236	1	1	48	8	3
4.391827102550627	1	1	48	12	1
6.2350488723914115	1	1	48	16	1
4.391827102550627	1	1	48	42	1
6.523199759946249	1	1	48	42	2
4.391827102550627	1	1	48	45	1
6.2350488723914115	1	1	48	45	3
10.626875974942038	1	1	48	47	1
6.523199759946249	1	1	48	57	1
4.391827102550627	1	1	48	83	1
4.391827102550627	1	1	48	84	3
4.391827102550627	1	1	48	91	3
6.2350488723914115	1	1	48	109	5
4.391827102550627	1	1	48	129	1
6.2350488723914115	1	1	48	139	1
12.470097744782823	1	1	48	142	1
6.2350488723914115	1	1	48	148	4
6.523199759946249	1	1	48	152	1
6.2350488723914115	1	1	49	3	2
6.2350488723914115	1	1	49	14	1
6.2350488723914115	1	1	49	33	1
156.55679423870998	1	1	49	38	1
8.783654205101254	1	1	49	39	1
6.2350488723914115	1	1	49	45	3
4.391827102550627	1	1	49	53	1
6.523199759946249	1	1	49	59	1
6.523199759946249	1	1	49	73	1
4.391827102550627	1	1	49	96	1
4.391827102550627	1	1	49	102	1
6.2350488723914115	1	1	49	111	1
10.915026862496877	1	1	49	112	1
4.391827102550627	1	1	49	119	1
6.2350488723914115	1	1	49	122	1
6.523199759946249	1	1	49	131	1
6.2350488723914115	1	1	49	139	1
26.092799039784996	1	1	49	144	1
4.391827102550627	1	1	49	145	1
4.391827102550627	1	1	49	145	4
6.2350488723914115	1	1	50	18	4
12.470097744782823	1	1	50	37	1
6.2350488723914115	1	1	50	42	1
12.470097744782823	1	1	50	47	1
13.046399519892498	1	1	50	58	1
6.2350488723914115	1	1	51	2	1
6.2350488723914115	1	1	51	11	3
4.391827102550627	1	1	51	38	1
6.523199759946249	1	1	51	54	1
6.2350488723914115	1	1	51	62	3
6.523199759946249	1	1	51	90	1
6.2350488723914115	1	1	51	93	1
12.470097744782823	1	1	51	93	3
6.2350488723914115	1	1	51	93	5
6.2350488723914115	1	1	51	94	6
4.391827102550627	1	1	51	105	1
6.2350488723914115	1	1	51	126	4
6.523199759946249	1	1	51	131	1
8.783654205101254	1	1	51	135	1
6.2350488723914115	1	1	51	135	3
6.523199759946249	1	1	51	143	3
6.2350488723914115	1	1	51	147	1
4.391827102550627	1	1	52	12	1
12.470097744782823	1	1	52	19	1
6.523199759946249	1	1	52	47	2
6.523199759946249	1	1	52	68	1
6.2350488723914115	1	1	52	76	6
24.940195489565646	1	1	52	115	1
6.2350488723914115	1	1	53	3	1
6.2350488723914115	1	1	53	7	3
6.523199759946249	1	1	53	43	5
4.391827102550627	1	1	53	54	1
6.2350488723914115	1	1	53	98	1
4.391827102550627	1	1	54	35	1
13.046399519892498	1	1	54	123	1
6.2350488723914115	1	1	54	124	1
6.523199759946249	1	1	54	138	1
6.2350488723914115	1	1	55	21	1
6.2350488723914115	1	1	55	60	1
19.569599279838748	1	1	55	86	2
6.523199759946249	1	1	55	120	1
4.391827102550627	1	1	55	134	1
6.2350488723914115	1	1	56	15	1
6.2350488723914115	1	1	56	20	1
6.2350488723914115	1	1	56	24	1
4.391827102550627	1	1	56	38	4
6.523199759946249	1	1	56	42	1
4.391827102550627	1	1	56	56	4
4.391827102550627	1	1	56	57	1
6.523199759946249	1	1	56	59	1
4.391827102550627	1	1	56	84	4
6.523199759946249	1	1	56	106	1
4.391827102550627	1	1	56	122	1
6.523199759946249	1	1	56	145	1
4.391827102550627	1	1	57	48	1
6.2350488723914115	1	1	57	58	1
6.2350488723914115	1	1	57	74	1
6.2350488723914115	1	1	57	97	1
6.523199759946249	1	1	57	111	1
6.523199759946249	1	1	57	114	1
6.2350488723914115	1	1	57	119	1
6.2350488723914115	1	1	57	125	1
31.175244361957056	1	1	57	139	1
8.783654205101254	1	1	57	141	1
4.391827102550627	1	1	57	145	1
12.470097744782823	1	1	57	146	1
6.2350488723914115	1	1	58	2	1
6.2350488723914115	1	1	58	4	1
60.50726695407333	1	1	58	10	1
8.783654205101254	1	1	58	16	1
4.391827102550627	1	1	58	27	1
10.915026862496877	1	1	58	62	1
6.2350488723914115	1	1	58	63	1
6.2350488723914115	1	1	58	77	1
4.391827102550627	1	1	58	98	1
6.523199759946249	1	1	58	131	1
6.2350488723914115	1	1	58	145	1
6.2350488723914115	1	1	59	30	1
6.523199759946249	1	1	59	45	1
6.2350488723914115	1	1	59	49	1
6.2350488723914115	1	1	59	65	1
6.2350488723914115	1	1	59	66	1
4.391827102550627	1	1	59	81	1
4.391827102550627	1	1	59	112	1
6.2350488723914115	1	1	59	132	3
12.470097744782823	1	1	59	146	4
6.2350488723914115	1	1	60	2	1
6.2350488723914115	1	1	60	2	3
6.2350488723914115	1	1	60	8	1
6.523199759946249	1	1	60	21	1
6.2350488723914115	1	1	60	23	2
6.523199759946249	1	1	60	26	1
6.2350488723914115	1	1	60	51	1
6.523199759946249	1	1	60	56	1
4.391827102550627	1	1	60	68	1
12.470097744782823	1	1	60	128	1
6.2350488723914115	1	1	60	152	4
6.2350488723914115	1	1	61	3	1
6.2350488723914115	1	1	61	48	4
6.2350488723914115	1	1	61	61	1
6.523199759946249	1	1	61	85	1
6.2350488723914115	1	1	61	125	6
8.783654205101254	1	1	61	126	1
4.391827102550627	1	1	61	131	1
6.2350488723914115	1	1	61	152	4
4.391827102550627	1	1	62	20	1
6.2350488723914115	1	1	62	28	3
4.391827102550627	1	1	62	36	1
4.391827102550627	1	1	62	37	1
6.2350488723914115	1	1	62	39	3
4.391827102550627	1	1	62	61	1
6.2350488723914115	1	1	62	86	6
6.2350488723914115	1	1	62	118	3
6.2350488723914115	1	1	62	127	1
6.2350488723914115	1	1	62	150	4
12.470097744782823	1	1	63	10	1
6.523199759946249	1	1	63	12	1
6.2350488723914115	1	1	63	33	1
4.391827102550627	1	1	63	42	1
6.2350488723914115	1	1	63	47	1
12.470097744782823	1	1	63	71	3
6.523199759946249	1	1	63	100	1
12.470097744782823	1	1	63	110	1
6.2350488723914115	1	1	63	114	4
4.391827102550627	1	1	63	121	1
6.523199759946249	1	1	63	123	1
4.391827102550627	1	1	63	124	3
4.391827102550627	1	1	63	137	2
4.391827102550627	1	1	64	16	1
6.2350488723914115	1	1	64	28	1
6.2350488723914115	1	1	64	47	1
4.391827102550627	1	1	64	111	1
6.2350488723914115	1	1	64	120	1
6.2350488723914115	1	1	64	149	1
6.523199759946249	1	1	65	9	1
6.2350488723914115	1	1	65	30	2
6.523199759946249	1	1	65	39	1
6.2350488723914115	1	1	65	110	1
4.391827102550627	1	1	66	4	1
6.523199759946249	1	1	66	24	1
6.2350488723914115	1	1	66	51	1
6.2350488723914115	1	1	66	133	3
4.391827102550627	1	1	67	8	1
4.391827102550627	1	1	67	10	1
4.391827102550627	1	1	67	30	1
4.391827102550627	1	1	67	30	2
12.470097744782823	1	1	67	42	4
6.2350488723914115	1	1	67	50	4
31.175244361957056	1	1	67	66	3
4.391827102550627	1	1	67	72	1
4.391827102550627	1	1	67	113	1
4.391827102550627	1	1	67	135	4
4.391827102550627	1	1	67	144	3
6.2350488723914115	1	1	68	43	1
4.391827102550627	1	1	68	66	1
6.2350488723914115	1	1	68	99	1
6.2350488723914115	1	1	68	111	1
12.470097744782823	1	1	68	131	1
43.64534210673988	1	1	69	30	1
8.783654205101254	1	1	69	39	1
8.783654205101254	1	1	69	50	1
6.523199759946249	1	1	69	53	1
6.523199759946249	1	1	69	57	1
6.523199759946249	1	1	69	58	1
6.2350488723914115	1	1	69	97	1
6.2350488723914115	1	1	69	115	3
6.2350488723914115	1	1	69	148	1
12.470097744782823	1	1	70	18	1
6.523199759946249	1	1	70	40	1
6.2350488723914115	1	1	70	103	1
6.523199759946249	1	1	70	105	4
6.2350488723914115	1	1	70	115	1
18.705146617174236	1	1	70	115	4
8.783654205101254	1	1	70	132	1
6.2350488723914115	1	1	70	140	4
31.175244361957056	1	1	70	149	3
6.523199759946249	1	1	71	14	1
6.2350488723914115	1	1	71	20	5
6.523199759946249	1	1	71	60	1
4.391827102550627	1	1	71	82	4
4.391827102550627	1	1	71	100	1
4.391827102550627	1	1	71	114	1
4.391827102550627	1	1	71	140	4
6.2350488723914115	1	1	72	3	6
6.2350488723914115	1	1	72	5	3
6.2350488723914115	1	1	72	8	1
6.2350488723914115	1	1	72	41	1
6.523199759946249	1	1	72	73	1
6.2350488723914115	1	1	72	110	2
6.523199759946249	1	1	72	111	1
12.470097744782823	1	1	72	134	3
6.2350488723914115	1	1	72	143	3
6.2350488723914115	1	1	73	20	2
4.391827102550627	1	1	73	22	1
4.391827102550627	1	1	73	45	1
8.783654205101254	1	1	73	47	1
83.44471494846191	1	1	73	47	4
4.391827102550627	1	1	73	49	1
6.2350488723914115	1	1	73	61	1
6.523199759946249	1	1	73	68	1
52.18559807956999	1	1	73	68	2
6.523199759946249	1	1	73	68	3
12.470097744782823	1	1	73	71	1
4.391827102550627	1	1	73	76	1
6.523199759946249	1	1	73	82	3
6.2350488723914115	1	1	73	96	1
6.2350488723914115	1	1	73	98	4
6.2350488723914115	1	1	73	151	1
18.705146617174236	1	1	74	1	4
4.391827102550627	1	1	74	4	1
4.391827102550627	1	1	74	6	1
4.391827102550627	1	1	74	8	1
8.783654205101254	1	1	74	49	1
6.523199759946249	1	1	74	70	1
6.523199759946249	1	1	74	119	1
4.391827102550627	1	1	75	12	1
6.2350488723914115	1	1	75	12	4
4.391827102550627	1	1	75	19	1
6.2350488723914115	1	1	75	20	1
4.391827102550627	1	1	75	25	1
12.470097744782823	1	1	75	36	1
62.35048872391411	1	1	75	36	4
6.2350488723914115	1	1	75	47	1
6.2350488723914115	1	1	75	75	1
18.705146617174236	1	1	75	106	1
4.391827102550627	1	1	75	144	3
4.391827102550627	1	1	76	11	4
6.2350488723914115	1	1	76	37	1
6.523199759946249	1	1	76	39	1
6.2350488723914115	1	1	76	42	3
4.391827102550627	1	1	76	49	1
6.2350488723914115	1	1	76	65	1
6.2350488723914115	1	1	76	82	3
6.2350488723914115	1	1	76	85	1
6.523199759946249	1	1	76	87	1
13.046399519892498	1	1	76	120	1
6.523199759946249	1	1	76	146	1
6.2350488723914115	1	1	77	8	1
6.2350488723914115	1	1	77	11	1
6.523199759946249	1	1	77	12	1
4.391827102550627	1	1	77	33	1
6.523199759946249	1	1	77	38	1
6.523199759946249	1	1	77	53	1
4.391827102550627	1	1	77	61	1
6.2350488723914115	1	1	77	84	1
8.783654205101254	1	1	77	100	1
6.523199759946249	1	1	77	127	1
6.2350488723914115	1	1	78	8	1
6.2350488723914115	1	1	78	17	1
6.2350488723914115	1	1	78	17	6
31.175244361957056	1	1	78	26	1
6.2350488723914115	1	1	78	38	1
13.046399519892498	1	1	78	42	4
6.2350488723914115	1	1	78	43	1
10.915026862496877	1	1	78	49	1
10.915026862496877	1	1	78	65	1
4.391827102550627	1	1	78	74	1
6.2350488723914115	1	1	78	81	1
6.2350488723914115	1	1	78	116	1
6.2350488723914115	1	1	78	123	1
6.2350488723914115	1	1	78	125	1
12.470097744782823	1	1	78	127	1
6.523199759946249	1	1	78	144	1
4.391827102550627	1	1	78	151	1
6.2350488723914115	1	1	78	152	1
6.2350488723914115	1	1	79	17	3
12.470097744782823	1	1	79	18	5
6.523199759946249	1	1	79	26	1
32.039697024621574	1	1	79	27	1
56.1154398515227	1	1	79	31	1
6.523199759946249	1	1	79	42	1
18.705146617174236	1	1	79	47	4
6.2350488723914115	1	1	79	47	6
4.391827102550627	1	1	79	57	1
62.35048872391411	1	1	79	59	4
39.10921124764142	1	1	79	67	1
105.40385046121504	1	1	79	67	3
58.708797839516244	1	1	79	68	1
6.523199759946249	1	1	79	71	1
6.2350488723914115	1	1	79	84	1
18.705146617174236	1	1	79	86	5
4.391827102550627	1	1	79	91	1
8.783654205101254	1	1	79	97	1
6.523199759946249	1	1	79	101	1
6.523199759946249	1	1	79	103	1
6.523199759946249	1	1	79	106	1
6.2350488723914115	1	1	79	114	1
6.523199759946249	1	1	79	115	1
4.391827102550627	1	1	79	131	4
6.523199759946249	1	1	79	135	1
4.391827102550627	1	1	79	140	1
4.391827102550627	1	1	79	145	4
6.2350488723914115	1	1	80	21	1
6.2350488723914115	1	1	80	29	1
26.092799039784996	1	1	80	68	4
6.523199759946249	1	1	80	71	1
6.2350488723914115	1	1	80	81	1
6.2350488723914115	1	1	80	91	1
6.523199759946249	1	1	80	111	1
12.470097744782823	1	1	80	145	2
26.092799039784996	1	1	81	15	1
4.391827102550627	1	1	81	17	1
6.2350488723914115	1	1	81	21	1
4.391827102550627	1	1	81	36	1
6.2350488723914115	1	1	81	41	1
6.2350488723914115	1	1	81	43	1
6.2350488723914115	1	1	81	44	1
79.21241357124757	1	1	81	47	1
6.2350488723914115	1	1	81	49	1
4.391827102550627	1	1	81	52	1
6.523199759946249	1	1	81	58	1
6.2350488723914115	1	1	81	61	2
6.2350488723914115	1	1	81	67	4
4.391827102550627	1	1	81	68	4
6.2350488723914115	1	1	81	83	1
4.391827102550627	1	1	81	87	1
6.2350488723914115	1	1	81	90	1
4.391827102550627	1	1	81	95	1
6.523199759946249	1	1	81	114	1
4.391827102550627	1	1	81	133	2
19.569599279838748	1	1	81	138	1
6.523199759946249	1	1	81	140	1
4.391827102550627	1	1	82	9	1
54.27221808168192	1	1	82	14	1
6.523199759946249	1	1	82	18	1
4.391827102550627	1	1	82	20	1
12.758248632337661	1	1	82	22	1
4.391827102550627	1	1	82	42	1
6.2350488723914115	1	1	82	56	1
6.2350488723914115	1	1	82	83	2
6.2350488723914115	1	1	82	95	1
6.523199759946249	1	1	82	97	1
8.783654205101254	1	1	82	103	1
13.046399519892498	1	1	82	108	1
6.2350488723914115	1	1	82	115	1
6.2350488723914115	1	1	82	120	1
6.2350488723914115	1	1	83	2	5
6.523199759946249	1	1	83	7	1
6.523199759946249	1	1	83	7	3
6.523199759946249	1	1	83	23	1
6.2350488723914115	1	1	83	30	1
6.2350488723914115	1	1	83	51	1
12.470097744782823	1	1	83	68	1
6.2350488723914115	1	1	83	73	1
6.2350488723914115	1	1	83	126	4
12.470097744782823	1	1	83	127	1
6.2350488723914115	1	1	83	146	1
6.523199759946249	1	1	83	148	1
4.391827102550627	1	1	84	12	1
6.2350488723914115	1	1	84	107	1
6.2350488723914115	1	1	84	144	1
6.2350488723914115	1	1	85	11	1
6.2350488723914115	1	1	85	37	6
6.2350488723914115	1	1	85	38	4
8.783654205101254	1	1	85	74	1
8.783654205101254	1	1	85	74	4
4.391827102550627	1	1	85	84	1
6.523199759946249	1	1	85	141	1
8.783654205101254	1	1	86	12	1
6.523199759946249	1	1	86	112	1
6.2350488723914115	1	1	86	113	3
6.2350488723914115	1	1	86	152	1
6.2350488723914115	1	1	87	11	1
6.2350488723914115	1	1	87	61	3
12.470097744782823	1	1	87	79	5
6.2350488723914115	1	1	87	95	1
6.523199759946249	1	1	87	99	1
6.2350488723914115	1	1	87	108	1
4.391827102550627	1	1	87	121	1
6.2350488723914115	1	1	88	36	1
6.523199759946249	1	1	88	44	1
6.2350488723914115	1	1	88	57	1
4.391827102550627	1	1	88	83	1
6.2350488723914115	1	1	88	99	1
4.391827102550627	1	1	88	133	1
4.391827102550627	1	1	88	141	2
6.2350488723914115	1	1	89	8	6
6.2350488723914115	1	1	89	26	1
6.2350488723914115	1	1	89	43	1
4.391827102550627	1	1	89	62	1
12.470097744782823	1	1	90	11	1
4.391827102550627	1	1	90	28	1
4.391827102550627	1	1	90	29	1
12.470097744782823	1	1	90	35	1
13.046399519892498	1	1	90	42	1
6.523199759946249	1	1	90	49	1
13.046399519892498	1	1	90	55	1
6.2350488723914115	1	1	90	66	2
6.2350488723914115	1	1	90	67	1
6.2350488723914115	1	1	90	116	1
12.470097744782823	1	1	90	127	1
6.2350488723914115	1	1	91	11	1
4.391827102550627	1	1	91	76	1
6.2350488723914115	1	1	91	85	3
6.2350488723914115	1	1	91	88	4
6.2350488723914115	1	1	91	110	2
6.2350488723914115	1	1	92	22	3
6.2350488723914115	1	1	92	110	2
6.523199759946249	1	1	92	147	1
19.569599279838748	1	1	92	147	4
6.2350488723914115	1	1	93	21	1
4.391827102550627	1	1	93	30	1
6.523199759946249	1	1	93	45	1
6.2350488723914115	1	1	93	55	5
6.2350488723914115	1	1	93	64	2
12.470097744782823	1	1	93	116	1
6.2350488723914115	1	1	93	118	1
6.523199759946249	1	1	94	41	4
6.523199759946249	1	1	95	11	1
13.17548130765188	1	1	95	21	1
32.615998799731244	1	1	95	43	1
8.783654205101254	1	1	95	73	2
4.391827102550627	1	1	95	85	1
8.783654205101254	1	1	95	99	1
6.2350488723914115	1	1	95	119	1
6.2350488723914115	1	1	96	3	1
6.2350488723914115	1	1	96	26	1
6.2350488723914115	1	1	96	39	1
74.82058646869694	1	1	96	45	3
4.391827102550627	1	1	96	67	1
4.391827102550627	1	1	96	74	1
6.2350488723914115	1	1	96	78	1
12.470097744782823	1	1	96	83	4
6.2350488723914115	1	1	96	86	5
6.2350488723914115	1	1	96	102	4
6.523199759946249	1	1	96	103	3
12.470097744782823	1	1	96	120	3
6.2350488723914115	1	1	96	129	1
12.470097744782823	1	1	97	66	1
6.523199759946249	1	1	97	67	1
6.2350488723914115	1	1	98	21	3
6.2350488723914115	1	1	98	91	3
4.391827102550627	1	1	99	9	1
13.046399519892498	1	1	99	45	1
8.783654205101254	1	1	99	66	1
123.94079543897872	1	1	99	75	1
13.17548130765188	1	1	99	115	1
6.2350488723914115	1	1	99	120	2
6.523199759946249	1	1	99	123	1
6.523199759946249	1	1	100	19	1
6.523199759946249	1	1	101	6	1
6.2350488723914115	1	1	101	20	1
6.2350488723914115	1	1	101	21	1
4.391827102550627	1	1	101	27	1
6.2350488723914115	1	1	101	64	4
6.2350488723914115	1	1	101	141	1
6.2350488723914115	1	1	102	23	3
6.2350488723914115	1	1	102	47	4
4.391827102550627	1	1	103	81	1
4.391827102550627	1	1	103	86	1
6.523199759946249	1	1	104	12	1
6.2350488723914115	1	1	104	35	1
6.2350488723914115	1	1	104	37	1
6.523199759946249	1	1	104	47	1
78.27839711935499	1	1	104	65	4
4.391827102550627	1	1	104	69	1
12.470097744782823	1	1	104	84	1
6.2350488723914115	1	1	104	120	1
6.2350488723914115	1	1	104	144	3
6.523199759946249	1	1	105	98	1
4.391827102550627	1	1	105	122	1
6.2350488723914115	1	1	106	24	3
12.758248632337661	1	1	106	27	1
6.2350488723914115	1	1	106	50	2
37.41029323434847	1	1	106	50	3
4.391827102550627	1	1	106	66	1
6.523199759946249	1	1	106	95	1
4.391827102550627	1	1	106	105	1
6.2350488723914115	1	1	106	110	1
6.2350488723914115	1	1	106	112	1
31.175244361957056	1	1	106	112	3
6.2350488723914115	1	1	106	112	5
6.523199759946249	1	1	106	113	1
6.2350488723914115	1	1	106	145	1
6.523199759946249	1	1	106	147	1
6.2350488723914115	1	1	106	151	1
6.2350488723914115	1	1	107	29	5
6.523199759946249	1	1	107	49	1
6.523199759946249	1	1	107	59	1
6.2350488723914115	1	1	107	84	2
6.523199759946249	1	1	107	85	1
12.470097744782823	1	1	107	91	2
6.523199759946249	1	1	107	132	1
6.523199759946249	1	1	108	97	1
6.2350488723914115	1	1	109	9	1
6.2350488723914115	1	1	109	26	1
13.046399519892498	1	1	109	67	1
6.2350488723914115	1	1	109	115	3
6.2350488723914115	1	1	109	137	3
6.2350488723914115	1	1	110	7	1
12.470097744782823	1	1	110	7	2
6.2350488723914115	1	1	110	7	3
6.523199759946249	1	1	110	100	4
6.523199759946249	1	1	110	112	1
6.2350488723914115	1	1	110	116	5
6.2350488723914115	1	1	110	134	1
6.2350488723914115	1	1	110	144	5
6.523199759946249	1	1	111	7	1
6.523199759946249	1	1	111	49	1
4.391827102550627	1	1	111	56	1
32.615998799731244	1	1	111	63	1
6.523199759946249	1	1	111	74	1
6.2350488723914115	1	1	111	101	1
6.523199759946249	1	1	111	105	2
6.523199759946249	1	1	111	127	1
18.705146617174236	1	1	111	144	2
8.783654205101254	1	1	111	152	1
8.783654205101254	1	1	112	5	1
4.391827102550627	1	1	112	14	1
4.391827102550627	1	1	112	27	1
43.64534210673988	1	1	112	35	1
6.523199759946249	1	1	112	69	4
4.391827102550627	1	1	112	131	1
6.2350488723914115	1	1	112	133	1
6.2350488723914115	1	1	112	151	1
6.523199759946249	1	1	112	152	1
4.391827102550627	1	1	113	30	1
171.28125699947444	1	1	113	51	1
8.783654205101254	1	1	113	83	1
4.391827102550627	1	1	113	84	4
8.783654205101254	1	1	113	97	4
6.2350488723914115	1	1	113	99	1
4.391827102550627	1	1	113	114	1
4.391827102550627	1	1	113	135	1
6.523199759946249	1	1	113	144	1
12.470097744782823	1	1	114	7	3
4.391827102550627	1	1	114	14	1
6.523199759946249	1	1	114	26	1
6.2350488723914115	1	1	114	26	2
6.523199759946249	1	1	114	50	5
18.705146617174236	1	1	114	66	1
6.2350488723914115	1	1	114	76	1
6.2350488723914115	1	1	114	82	1
4.391827102550627	1	1	114	106	1
6.2350488723914115	1	1	114	126	1
12.470097744782823	1	1	114	126	3
6.2350488723914115	1	1	114	148	4
4.391827102550627	1	1	115	5	1
6.2350488723914115	1	1	115	16	1
6.2350488723914115	1	1	115	18	1
4.391827102550627	1	1	115	27	1
12.470097744782823	1	1	115	33	1
8.783654205101254	1	1	115	53	4
6.2350488723914115	1	1	115	67	1
4.391827102550627	1	1	115	68	1
6.523199759946249	1	1	115	119	1
6.523199759946249	1	1	115	130	1
6.523199759946249	1	1	115	132	1
6.2350488723914115	1	1	116	112	3
6.523199759946249	1	1	116	135	1
6.2350488723914115	1	1	117	12	3
6.523199759946249	1	1	117	28	1
6.523199759946249	1	1	117	31	1
45.66239831962374	1	1	117	31	4
4.391827102550627	1	1	117	39	1
6.2350488723914115	1	1	117	91	2
6.523199759946249	1	1	117	114	1
6.523199759946249	1	1	117	126	5
6.2350488723914115	1	1	118	65	1
4.391827102550627	1	1	118	121	1
6.523199759946249	1	1	118	123	1
31.175244361957056	1	1	119	29	4
6.2350488723914115	1	1	119	39	5
6.2350488723914115	1	1	119	67	2
31.175244361957056	1	1	119	89	2
6.2350488723914115	1	1	119	89	5
6.2350488723914115	1	1	119	101	3
6.2350488723914115	1	1	119	152	3
6.2350488723914115	1	1	120	14	1
4.391827102550627	1	1	120	23	1
6.2350488723914115	1	1	120	33	1
74.82058646869694	1	1	120	35	1
6.2350488723914115	1	1	120	71	1
6.523199759946249	1	1	120	72	1
4.391827102550627	1	1	120	135	2
12.470097744782823	1	1	121	24	1
6.2350488723914115	1	1	121	42	1
4.391827102550627	1	1	121	43	1
12.470097744782823	1	1	121	47	1
6.523199759946249	1	1	121	67	1
4.391827102550627	1	1	121	86	1
6.2350488723914115	1	1	121	127	4
4.391827102550627	1	1	121	132	3
4.391827102550627	1	1	121	142	1
6.2350488723914115	1	1	121	152	2
6.2350488723914115	1	1	122	1	1
4.391827102550627	1	1	122	27	1
12.470097744782823	1	1	122	42	1
12.470097744782823	1	1	122	72	1
4.391827102550627	1	1	122	75	1
6.2350488723914115	1	1	122	87	1
6.2350488723914115	1	1	122	95	1
12.470097744782823	1	1	122	115	1
12.470097744782823	1	1	122	139	2
4.391827102550627	1	1	122	144	4
6.523199759946249	1	1	123	3	1
4.391827102550627	1	1	123	10	1
19.569599279838748	1	1	123	11	1
97.84799639919373	1	1	123	11	3
4.391827102550627	1	1	123	13	2
6.523199759946249	1	1	123	14	1
6.2350488723914115	1	1	123	31	3
6.523199759946249	1	1	123	33	1
4.391827102550627	1	1	123	33	2
4.391827102550627	1	1	123	42	1
6.523199759946249	1	1	123	45	5
6.523199759946249	1	1	123	56	1
8.783654205101254	1	1	123	68	1
6.2350488723914115	1	1	123	70	1
13.046399519892498	1	1	123	73	1
6.2350488723914115	1	1	123	83	1
13.046399519892498	1	1	123	86	1
6.2350488723914115	1	1	123	91	3
4.391827102550627	1	1	123	109	1
6.523199759946249	1	1	123	115	1
6.523199759946249	1	1	123	131	1
12.470097744782823	1	1	123	132	3
6.523199759946249	1	1	123	138	1
4.391827102550627	1	1	123	140	4
19.569599279838748	1	1	123	150	1
6.523199759946249	1	1	124	10	1
4.391827102550627	1	1	124	20	1
6.523199759946249	1	1	124	32	1
8.783654205101254	1	1	124	67	3
6.523199759946249	1	1	124	85	1
6.2350488723914115	1	1	124	86	1
4.391827102550627	1	1	124	108	1
6.2350488723914115	1	1	124	135	1
6.2350488723914115	1	1	125	7	1
13.17548130765188	1	1	125	9	1
4.391827102550627	1	1	125	12	1
26.092799039784996	1	1	125	39	1
6.523199759946249	1	1	125	42	1
6.2350488723914115	1	1	125	44	3
6.2350488723914115	1	1	125	45	1
6.2350488723914115	1	1	125	56	2
31.175244361957056	1	1	125	62	1
6.2350488723914115	1	1	125	97	1
6.523199759946249	1	1	125	111	1
6.523199759946249	1	1	125	129	1
6.2350488723914115	1	1	125	133	1
6.2350488723914115	1	1	125	134	1
4.391827102550627	1	1	125	141	1
4.391827102550627	1	1	125	145	1
6.2350488723914115	1	1	125	147	1
4.391827102550627	1	1	126	42	1
12.470097744782823	1	1	126	43	1
6.523199759946249	1	1	126	57	1
4.391827102550627	1	1	126	63	1
4.391827102550627	1	1	126	92	4
4.391827102550627	1	1	127	8	1
6.2350488723914115	1	1	127	36	1
12.470097744782823	1	1	127	43	1
6.523199759946249	1	1	127	56	1
162.4976027943732	1	1	127	83	1
6.2350488723914115	1	1	127	88	1
6.2350488723914115	1	1	127	88	4
6.523199759946249	1	1	127	95	1
4.391827102550627	1	1	127	102	1
4.391827102550627	1	1	127	110	1
4.391827102550627	1	1	127	118	1
6.2350488723914115	1	1	127	120	2
6.2350488723914115	1	1	127	120	6
12.758248632337661	1	1	127	124	1
4.391827102550627	1	1	127	126	1
6.2350488723914115	1	1	127	130	1
6.2350488723914115	1	1	127	143	3
4.391827102550627	1	1	127	152	1
12.470097744782823	1	1	128	7	4
6.523199759946249	1	1	128	23	1
6.2350488723914115	1	1	128	44	1
12.470097744782823	1	1	128	55	1
4.391827102550627	1	1	128	105	1
4.391827102550627	1	1	128	108	1
4.391827102550627	1	1	128	112	5
6.523199759946249	1	1	128	121	3
6.2350488723914115	1	1	128	146	1
6.2350488723914115	1	1	129	28	1
4.391827102550627	1	1	129	54	1
13.046399519892498	1	1	129	60	1
12.470097744782823	1	1	129	123	3
4.391827102550627	1	1	129	135	1
4.391827102550627	1	1	129	140	1
6.2350488723914115	1	1	130	12	1
21.253751949884077	1	1	130	13	1
6.2350488723914115	1	1	130	20	4
6.2350488723914115	1	1	130	30	3
6.2350488723914115	1	1	130	46	1
6.2350488723914115	1	1	130	50	1
24.940195489565646	1	1	130	63	1
6.2350488723914115	1	1	130	79	1
6.2350488723914115	1	1	130	80	1
68.58553759630553	1	1	130	89	1
6.2350488723914115	1	1	130	112	1
12.470097744782823	1	1	130	116	2
6.2350488723914115	1	1	130	120	1
8.783654205101254	1	1	130	122	1
6.2350488723914115	1	1	131	22	1
84.51344599174641	1	1	131	47	1
6.523199759946249	1	1	131	67	1
6.2350488723914115	1	1	131	129	1
6.2350488723914115	1	1	132	25	1
6.523199759946249	1	1	132	36	1
6.2350488723914115	1	1	132	39	1
4.391827102550627	1	1	132	50	4
4.391827102550627	1	1	132	58	1
6.2350488723914115	1	1	132	83	1
6.2350488723914115	1	1	132	112	1
6.523199759946249	1	1	133	38	1
6.2350488723914115	1	1	133	63	3
6.2350488723914115	1	1	133	68	1
6.2350488723914115	1	1	133	70	1
4.391827102550627	1	1	133	106	1
6.2350488723914115	1	1	133	129	1
4.391827102550627	1	1	134	7	1
6.2350488723914115	1	1	134	12	1
6.523199759946249	1	1	134	24	4
6.523199759946249	1	1	134	53	1
4.391827102550627	1	1	134	53	4
6.2350488723914115	1	1	134	60	3
4.391827102550627	1	1	134	81	4
91.32479663924748	1	1	134	88	1
4.391827102550627	1	1	134	99	1
6.523199759946249	1	1	136	42	1
6.2350488723914115	1	1	136	42	4
6.2350488723914115	1	1	136	62	1
6.523199759946249	1	1	136	76	1
6.2350488723914115	1	1	136	93	1
13.046399519892498	1	1	136	96	1
6.523199759946249	1	1	136	98	1
4.391827102550627	1	1	136	101	1
4.391827102550627	1	1	136	125	1
6.2350488723914115	1	1	136	129	2
6.523199759946249	1	1	136	143	1
6.523199759946249	1	1	136	146	1
4.391827102550627	1	1	137	42	1
37.41029323434847	1	1	137	67	4
12.470097744782823	1	1	137	67	5
6.2350488723914115	1	1	137	74	2
8.783654205101254	1	1	137	108	1
6.2350488723914115	1	1	137	124	1
6.523199759946249	1	1	138	14	1
19.569599279838748	1	1	138	15	1
6.523199759946249	1	1	138	43	1
6.2350488723914115	1	1	138	103	1
6.2350488723914115	1	1	138	125	1
4.391827102550627	1	1	139	10	2
62.35048872391411	1	1	139	17	1
6.2350488723914115	1	1	139	29	2
6.523199759946249	1	1	139	81	1
6.2350488723914115	1	1	139	92	1
6.2350488723914115	1	1	139	128	1
6.523199759946249	1	1	139	138	1
6.2350488723914115	1	1	140	27	1
6.2350488723914115	1	1	140	43	2
12.470097744782823	1	1	140	60	3
6.2350488723914115	1	1	140	65	1
6.2350488723914115	1	1	140	92	4
8.783654205101254	1	1	140	108	1
6.2350488723914115	1	1	140	110	1
6.2350488723914115	1	1	140	148	1
13.046399519892498	1	1	141	9	1
6.523199759946249	1	1	141	11	1
6.523199759946249	1	1	141	12	1
19.569599279838748	1	1	141	28	1
117.41759567903249	1	1	141	28	2
6.2350488723914115	1	1	141	35	1
6.523199759946249	1	1	141	45	1
4.391827102550627	1	1	141	58	1
6.2350488723914115	1	1	141	147	1
12.470097744782823	1	1	142	31	6
6.2350488723914115	1	1	142	42	4
6.2350488723914115	1	1	142	57	1
6.2350488723914115	1	1	142	82	1
6.2350488723914115	1	1	142	147	3
6.2350488723914115	1	1	143	8	1
6.2350488723914115	1	1	143	41	1
6.523199759946249	1	1	143	138	1
6.523199759946249	1	1	144	7	1
6.2350488723914115	1	1	144	35	1
6.2350488723914115	1	1	144	42	1
8.783654205101254	1	1	144	113	1
6.2350488723914115	1	1	144	123	1
6.523199759946249	1	1	145	11	1
6.523199759946249	1	1	145	63	1
4.391827102550627	1	1	145	68	1
6.523199759946249	1	1	145	74	1
4.391827102550627	1	1	145	92	1
6.523199759946249	1	1	145	98	1
12.470097744782823	1	1	145	106	1
4.391827102550627	1	1	145	109	1
6.2350488723914115	1	1	145	112	4
6.523199759946249	1	1	145	117	1
4.391827102550627	1	1	145	121	2
123.94079543897872	1	1	145	122	1
6.523199759946249	1	1	145	122	4
6.2350488723914115	1	1	145	133	1
6.523199759946249	1	1	146	66	1
6.523199759946249	1	1	146	92	1
6.2350488723914115	1	1	146	132	1
6.2350488723914115	1	1	146	147	1
12.470097744782823	1	1	147	14	1
4.391827102550627	1	1	147	28	1
4.391827102550627	1	1	147	81	1
12.470097744782823	1	1	147	124	1
18.705146617174236	1	1	147	124	5
4.391827102550627	1	1	147	126	1
4.391827102550627	1	1	148	19	1
6.2350488723914115	1	1	148	43	1
4.391827102550627	1	1	148	52	1
4.391827102550627	1	1	148	65	1
6.2350488723914115	1	1	148	72	1
4.391827102550627	1	1	148	112	4
6.523199759946249	1	1	149	9	4
4.391827102550627	1	1	149	16	1
4.391827102550627	1	1	149	26	1
12.470097744782823	1	1	149	31	1
6.523199759946249	1	1	149	34	1
8.783654205101254	1	1	149	39	1
6.2350488723914115	1	1	149	43	4
4.391827102550627	1	1	149	47	1
6.2350488723914115	1	1	149	125	1
18.705146617174236	1	1	149	146	3
6.523199759946249	1	1	150	10	1
6.523199759946249	1	1	150	33	1
123.94079543897872	1	1	150	39	1
6.523199759946249	1	1	150	42	1
6.523199759946249	1	1	150	54	1
6.2350488723914115	1	1	150	68	1
4.391827102550627	1	1	150	72	1
4.391827102550627	1	1	150	115	1
6.523199759946249	1	1	150	123	1
4.391827102550627	1	1	150	140	1
6.523199759946249	1	1	150	144	1
4.391827102550627	1	1	151	4	1
6.2350488723914115	1	1	151	17	1
6.523199759946249	1	1	151	26	1
4.391827102550627	1	1	151	39	1
6.2350488723914115	1	1	151	46	1
6.2350488723914115	1	1	151	47	1
6.2350488723914115	1	1	151	61	5
6.2350488723914115	1	1	151	66	4
6.523199759946249	1	1	151	75	1
6.523199759946249	1	1	151	112	1
6.2350488723914115	1	1	151	130	1
58.708797839516244	1	1	152	12	1
6.2350488723914115	1	1	152	16	1
6.523199759946249	1	1	152	24	1
4.391827102550627	1	1	152	63	1
4.391827102550627	1	1	152	74	1
4.391827102550627	1	1	152	76	1
12.470097744782823	1	1	152	81	1
12.470097744782823	1	1	152	106	2
6.2350488723914115	1	1	152	110	1
4.391827102550627	1	1	152	122	1
83.44471494846191	1	1	153	30	1
6.2350488723914115	1	1	153	46	1
12.470097744782823	1	1	153	70	4
6.2350488723914115	1	1	153	112	3
6.2350488723914115	1	1	153	113	6
4.391827102550627	1	1	153	133	1
6.2350488723914115	1	1	153	142	1
4.391827102550627	1	1	154	33	5
6.2350488723914115	1	1	154	46	1
6.2350488723914115	1	1	154	60	2
6.2350488723914115	1	1	154	63	4
6.2350488723914115	1	1	154	66	2
4.391827102550627	1	1	154	73	1
6.2350488723914115	1	1	154	108	1
12.470097744782823	1	1	154	112	1
18.705146617174236	1	1	154	122	3
4.391827102550627	1	1	154	126	1
6.2350488723914115	1	1	154	136	1
37.41029323434847	1	1	154	136	5
18.705146617174236	1	1	155	36	1
6.523199759946249	1	1	155	52	1
4.391827102550627	1	1	155	55	1
13.17548130765188	1	1	155	57	1
6.2350488723914115	1	1	155	58	1
6.2350488723914115	1	1	155	122	5
12.470097744782823	1	1	155	152	1
6.2350488723914115	1	1	156	16	1
6.523199759946249	1	1	156	60	1
4.391827102550627	1	1	156	78	1
6.2350488723914115	1	1	156	118	3
6.523199759946249	1	1	156	121	4
4.391827102550627	1	1	156	132	1
4.391827102550627	1	1	156	152	4
6.2350488723914115	1	1	157	54	1
6.2350488723914115	1	1	157	59	1
4.391827102550627	1	1	157	145	1
4.391827102550627	1	1	158	11	1
18.705146617174236	1	1	158	19	1
6.523199759946249	1	1	158	24	1
4.391827102550627	1	1	158	35	1
4.391827102550627	1	1	158	39	1
6.2350488723914115	1	1	158	60	3
6.523199759946249	1	1	158	98	1
6.2350488723914115	1	1	158	139	2
8.783654205101254	1	1	159	11	1
4.391827102550627	1	1	159	24	1
8.783654205101254	1	1	159	43	1
4.391827102550627	1	1	159	64	4
6.2350488723914115	1	1	159	82	1
6.2350488723914115	1	1	159	125	1
4.391827102550627	1	1	159	133	1
4.391827102550627	1	1	159	144	1
4.391827102550627	1	1	160	29	1
6.2350488723914115	1	1	160	38	1
6.2350488723914115	1	1	160	42	1
43.64534210673988	1	1	160	60	1
6.2350488723914115	1	1	160	66	1
6.2350488723914115	1	1	160	67	1
6.2350488723914115	1	1	160	99	3
18.705146617174236	1	1	160	99	5
6.2350488723914115	1	1	160	110	1
4.391827102550627	1	1	160	112	1
6.2350488723914115	1	1	160	122	1
6.523199759946249	1	1	161	30	1
6.523199759946249	1	1	161	64	1
6.2350488723914115	1	1	161	147	3
6.2350488723914115	1	1	161	152	1
4.391827102550627	1	1	162	13	4
6.523199759946249	1	1	162	45	1
4.391827102550627	1	1	162	49	1
188.84856540967695	1	1	162	57	1
6.2350488723914115	1	1	162	102	2
6.523199759946249	1	1	162	111	1
6.523199759946249	1	1	162	127	1
4.391827102550627	1	1	162	140	1
12.470097744782823	1	1	163	75	1
6.2350488723914115	1	1	163	118	1
4.391827102550627	1	1	163	132	1
4.391827102550627	1	1	164	36	1
6.523199759946249	1	1	164	89	1
12.470097744782823	1	1	165	38	1
4.391827102550627	1	1	165	42	1
6.2350488723914115	1	1	165	63	4
4.391827102550627	1	1	165	68	6
35.134616820405014	1	1	165	119	1
6.2350488723914115	1	1	165	132	1
24.940195489565646	1	1	165	132	3
6.523199759946249	1	1	165	149	1
6.2350488723914115	1	1	166	12	1
4.391827102550627	1	1	166	39	1
6.523199759946249	1	1	166	65	1
6.523199759946249	1	1	166	68	1
6.2350488723914115	1	1	166	142	1
6.2350488723914115	1	1	167	126	6
4.391827102550627	1	1	167	152	1
6.523199759946249	1	1	168	20	1
6.2350488723914115	1	1	168	30	2
6.2350488723914115	1	1	169	39	1
30.742789717854386	1	1	169	55	1
12.470097744782823	1	1	170	11	2
6.2350488723914115	1	1	170	25	1
6.2350488723914115	1	1	170	70	1
37.69844412190331	1	1	170	73	4
6.2350488723914115	1	1	170	119	1
6.2350488723914115	1	1	171	9	1
4.391827102550627	1	1	171	27	1
4.391827102550627	1	1	171	38	1
6.523199759946249	1	1	171	42	3
4.391827102550627	1	1	171	47	1
6.2350488723914115	1	1	171	48	1
18.705146617174236	1	1	171	81	6
6.2350488723914115	1	1	171	89	5
6.2350488723914115	1	1	171	105	1
4.391827102550627	1	1	171	110	1
12.470097744782823	1	1	171	124	1
6.523199759946249	1	1	172	1	4
6.2350488723914115	1	1	172	15	1
4.391827102550627	1	1	172	18	1
6.2350488723914115	1	1	172	18	3
6.2350488723914115	1	1	172	22	1
13.046399519892498	1	1	172	28	1
13.046399519892498	1	1	172	43	1
49.88039097913129	1	1	172	53	1
6.2350488723914115	1	1	172	70	1
143.51039471881748	1	1	172	96	1
6.523199759946249	1	1	172	106	1
6.523199759946249	1	1	172	131	1
6.523199759946249	1	1	172	152	1
6.2350488723914115	1	1	173	3	1
6.2350488723914115	1	1	173	68	4
6.523199759946249	1	1	173	127	1
6.2350488723914115	1	1	174	19	1
6.2350488723914115	1	1	174	90	1
12.470097744782823	1	1	174	94	3
4.391827102550627	1	1	174	101	1
6.2350488723914115	1	1	174	102	1
6.523199759946249	1	1	174	106	1
4.391827102550627	1	1	174	119	1
4.391827102550627	1	1	175	33	1
6.523199759946249	1	1	175	43	1
6.523199759946249	1	1	175	65	1
6.2350488723914115	1	1	175	103	2
6.523199759946249	1	1	175	105	4
6.2350488723914115	1	1	175	113	2
10.626875974942038	1	2	1	37	1
4.391827102550627	1	2	1	39	1
6.2350488723914115	1	2	1	66	3
6.2350488723914115	1	2	1	137	1
6.2350488723914115	1	2	1	147	1
6.2350488723914115	1	2	3	5	1
49.88039097913129	1	2	3	46	1
6.2350488723914115	1	2	3	46	2
6.2350488723914115	1	2	3	94	1
6.523199759946249	1	2	3	145	4
6.2350488723914115	1	2	3	146	2
6.523199759946249	1	2	4	21	1
6.523199759946249	1	2	5	53	1
4.391827102550627	1	2	5	100	2
13.046399519892498	1	2	6	27	1
6.2350488723914115	1	2	6	34	1
4.391827102550627	1	2	6	83	1
6.2350488723914115	1	2	6	89	1
6.2350488723914115	1	2	6	132	1
6.523199759946249	1	2	6	148	1
12.470097744782823	1	2	7	12	1
6.2350488723914115	1	2	7	38	2
4.391827102550627	1	2	7	66	1
6.523199759946249	1	2	7	108	1
4.391827102550627	1	2	8	29	4
4.391827102550627	1	2	8	38	1
4.391827102550627	1	2	8	39	1
109.79567756376566	1	2	8	45	1
6.2350488723914115	1	2	8	52	1
6.523199759946249	1	2	8	55	1
4.391827102550627	1	2	8	109	1
4.391827102550627	1	2	8	139	4
4.391827102550627	1	2	9	38	4
6.2350488723914115	1	2	9	39	5
6.523199759946249	1	2	9	42	1
6.523199759946249	1	2	9	68	1
6.2350488723914115	1	2	9	68	2
6.523199759946249	1	2	9	70	1
4.391827102550627	1	2	9	143	1
8.783654205101254	1	2	9	148	1
6.2350488723914115	1	2	10	37	2
6.2350488723914115	1	2	10	97	1
6.523199759946249	1	2	11	5	1
6.2350488723914115	1	2	11	22	2
6.523199759946249	1	2	11	24	1
6.2350488723914115	1	2	11	68	5
6.2350488723914115	1	2	11	86	1
6.2350488723914115	1	2	11	100	2
6.2350488723914115	1	2	11	106	1
6.2350488723914115	1	2	11	123	1
6.523199759946249	1	2	11	126	1
6.2350488723914115	1	2	11	136	1
6.2350488723914115	1	2	12	2	1
6.523199759946249	1	2	12	7	1
6.2350488723914115	1	2	12	9	1
6.523199759946249	1	2	12	30	2
6.523199759946249	1	2	12	63	1
4.391827102550627	1	2	12	73	1
6.2350488723914115	1	2	12	91	1
4.391827102550627	1	2	12	115	1
6.2350488723914115	1	2	12	132	1
12.470097744782823	1	2	12	137	3
10.915026862496877	1	2	12	151	1
6.523199759946249	1	2	13	40	1
6.523199759946249	1	2	13	68	1
6.2350488723914115	1	2	13	76	1
6.2350488723914115	1	2	13	84	1
6.2350488723914115	1	2	13	112	1
12.470097744782823	1	2	13	118	2
37.41029323434847	1	2	13	119	3
12.470097744782823	1	2	13	119	6
12.470097744782823	1	2	13	132	1
12.470097744782823	1	2	14	14	1
6.2350488723914115	1	2	14	15	1
4.391827102550627	1	2	14	44	1
6.2350488723914115	1	2	14	65	3
6.2350488723914115	1	2	14	70	3
6.2350488723914115	1	2	14	76	1
6.523199759946249	1	2	14	105	1
4.391827102550627	1	2	14	106	1
4.391827102550627	1	2	14	113	4
12.470097744782823	1	2	14	115	3
6.2350488723914115	1	2	14	115	6
6.2350488723914115	1	2	14	124	1
8.783654205101254	1	2	14	144	1
6.523199759946249	1	2	15	10	1
6.2350488723914115	1	2	15	18	1
4.391827102550627	1	2	15	32	5
6.523199759946249	1	2	15	47	1
12.470097744782823	1	2	15	87	1
6.2350488723914115	1	2	16	1	1
12.470097744782823	1	2	16	37	1
6.2350488723914115	1	2	16	56	1
6.523199759946249	1	2	16	60	1
6.523199759946249	1	2	16	61	1
6.523199759946249	1	2	16	76	1
6.2350488723914115	1	2	16	90	3
4.391827102550627	1	2	16	92	1
4.391827102550627	1	2	16	120	4
4.391827102550627	1	2	17	1	1
6.2350488723914115	1	2	17	6	1
13.046399519892498	1	2	17	21	1
6.523199759946249	1	2	17	60	1
4.391827102550627	1	2	17	72	1
4.391827102550627	1	2	17	80	1
6.2350488723914115	1	2	17	85	2
6.523199759946249	1	2	17	96	1
6.523199759946249	1	2	17	113	4
6.523199759946249	1	2	17	121	1
13.046399519892498	1	2	18	1	1
4.391827102550627	1	2	18	9	1
6.523199759946249	1	2	18	27	4
13.046399519892498	1	2	18	53	1
6.2350488723914115	1	2	18	100	4
6.523199759946249	1	2	18	113	1
6.523199759946249	1	2	19	15	1
6.2350488723914115	1	2	19	97	1
4.391827102550627	1	2	20	6	1
6.2350488723914115	1	2	20	37	1
4.391827102550627	1	2	20	95	1
6.2350488723914115	1	2	20	144	1
6.2350488723914115	1	2	21	20	1
12.470097744782823	1	2	21	96	1
6.523199759946249	1	2	21	130	1
6.523199759946249	1	2	21	146	1
6.2350488723914115	1	2	22	3	2
6.523199759946249	1	2	22	58	1
25.804648152230158	1	2	22	109	1
6.2350488723914115	1	2	22	110	1
4.391827102550627	1	2	22	121	1
13.046399519892498	1	2	23	29	1
6.2350488723914115	1	2	23	44	1
13.046399519892498	1	2	23	66	1
4.391827102550627	1	2	23	67	1
4.391827102550627	1	2	23	86	1
6.2350488723914115	1	2	23	97	1
4.391827102550627	1	2	23	101	1
26.092799039784996	1	2	23	105	1
4.391827102550627	1	2	23	111	1
4.391827102550627	1	2	23	117	1
13.046399519892498	1	2	23	126	1
12.470097744782823	1	2	23	143	6
4.391827102550627	1	2	24	11	1
6.2350488723914115	1	2	24	27	1
4.391827102550627	1	2	24	33	1
19.569599279838748	1	2	24	51	1
6.2350488723914115	1	2	24	62	1
4.391827102550627	1	2	24	62	3
4.391827102550627	1	2	24	74	4
12.470097744782823	1	2	24	76	1
4.391827102550627	1	2	24	82	1
6.2350488723914115	1	2	24	85	1
4.391827102550627	1	2	24	86	1
6.2350488723914115	1	2	24	97	1
6.2350488723914115	1	2	24	112	1
4.391827102550627	1	2	24	133	1
140.53846728162006	1	2	24	134	1
18.705146617174236	1	2	24	141	1
6.523199759946249	1	2	25	13	2
6.523199759946249	1	2	25	27	1
4.391827102550627	1	2	25	40	1
4.391827102550627	1	2	25	68	1
12.470097744782823	1	2	25	86	1
6.2350488723914115	1	2	25	94	1
4.391827102550627	1	2	25	100	1
4.391827102550627	1	2	25	105	1
4.391827102550627	1	2	25	111	1
6.2350488723914115	1	2	25	113	1
6.2350488723914115	1	2	25	115	1
6.523199759946249	1	2	25	147	1
6.523199759946249	1	2	26	3	1
6.2350488723914115	1	2	26	13	2
12.470097744782823	1	2	26	18	1
6.2350488723914115	1	2	26	21	1
8.783654205101254	1	2	26	26	1
6.523199759946249	1	2	26	37	1
6.2350488723914115	1	2	26	39	6
6.523199759946249	1	2	26	42	1
4.391827102550627	1	2	26	48	3
6.523199759946249	1	2	26	57	1
6.523199759946249	1	2	26	65	1
4.391827102550627	1	2	26	68	4
4.391827102550627	1	2	26	70	1
6.523199759946249	1	2	26	75	1
6.2350488723914115	1	2	26	109	1
6.2350488723914115	1	2	26	118	1
13.046399519892498	1	2	26	125	1
6.2350488723914115	1	2	27	7	1
6.2350488723914115	1	2	28	10	3
24.940195489565646	1	2	28	21	1
6.2350488723914115	1	2	28	21	4
6.2350488723914115	1	2	28	32	1
6.2350488723914115	1	2	28	62	1
6.523199759946249	1	2	28	122	1
6.2350488723914115	1	2	28	140	5
6.2350488723914115	1	2	28	150	1
4.391827102550627	1	2	29	5	1
6.523199759946249	1	2	29	6	1
6.523199759946249	1	2	29	23	1
6.523199759946249	1	2	29	44	4
6.2350488723914115	1	2	29	45	4
6.2350488723914115	1	2	29	58	2
4.391827102550627	1	2	29	103	1
6.2350488723914115	1	2	29	104	3
12.470097744782823	1	2	29	134	2
6.2350488723914115	1	2	29	135	1
4.391827102550627	1	2	29	149	1
6.523199759946249	1	2	29	152	1
24.940195489565646	1	2	30	74	1
6.2350488723914115	1	2	30	90	1
56.1154398515227	1	2	30	95	6
6.2350488723914115	1	2	30	133	2
12.470097744782823	1	2	30	143	1
6.2350488723914115	1	2	30	146	3
4.391827102550627	1	2	30	147	1
6.2350488723914115	1	2	30	152	1
4.391827102550627	1	2	31	14	1
6.2350488723914115	1	2	31	74	2
6.523199759946249	1	2	31	106	1
26.092799039784996	1	2	31	127	1
4.391827102550627	1	2	31	140	1
4.391827102550627	1	2	31	144	1
6.2350488723914115	1	2	32	16	4
13.046399519892498	1	2	32	17	1
4.391827102550627	1	2	32	20	1
6.2350488723914115	1	2	32	28	1
6.523199759946249	1	2	32	36	1
6.523199759946249	1	2	32	49	1
6.523199759946249	1	2	32	57	1
6.2350488723914115	1	2	32	83	1
4.391827102550627	1	2	32	91	1
4.391827102550627	1	2	32	140	1
13.046399519892498	1	2	32	144	1
6.523199759946249	1	2	33	42	1
32.615998799731244	1	2	34	3	1
6.523199759946249	1	2	34	9	4
6.2350488723914115	1	2	34	17	5
6.2350488723914115	1	2	34	21	1
6.2350488723914115	1	2	34	23	1
26.092799039784996	1	2	34	39	2
13.046399519892498	1	2	34	45	1
12.470097744782823	1	2	34	63	1
4.391827102550627	1	2	34	67	1
13.046399519892498	1	2	34	94	1
104.37119615913998	1	2	34	94	2
6.2350488723914115	1	2	34	105	4
6.2350488723914115	1	2	34	116	1
12.758248632337661	1	2	34	135	1
6.523199759946249	1	2	34	135	3
6.523199759946249	1	2	35	62	1
13.046399519892498	1	2	35	65	1
12.470097744782823	1	2	36	12	1
6.2350488723914115	1	2	36	27	4
4.391827102550627	1	2	36	35	1
6.2350488723914115	1	2	36	37	1
6.2350488723914115	1	2	36	42	1
6.2350488723914115	1	2	36	58	3
18.705146617174236	1	2	36	63	1
6.2350488723914115	1	2	36	67	1
6.523199759946249	1	2	36	101	1
6.523199759946249	1	2	36	103	1
6.2350488723914115	1	2	36	103	3
4.391827102550627	1	2	36	113	1
12.470097744782823	1	2	36	120	4
6.2350488723914115	1	2	36	124	1
6.2350488723914115	1	2	36	147	3
4.391827102550627	1	2	37	39	1
37.41029323434847	1	2	37	76	1
6.2350488723914115	1	2	37	77	5
13.046399519892498	1	2	37	107	1
6.2350488723914115	1	2	37	110	1
4.391827102550627	1	2	37	128	1
6.2350488723914115	1	2	37	143	1
12.470097744782823	1	2	37	152	4
6.2350488723914115	1	2	38	6	4
6.2350488723914115	1	2	38	11	1
6.523199759946249	1	2	38	57	1
4.391827102550627	1	2	38	74	1
6.2350488723914115	1	2	38	79	1
18.705146617174236	1	2	38	88	4
6.523199759946249	1	2	38	107	1
6.2350488723914115	1	2	38	121	1
6.2350488723914115	1	2	38	151	1
6.2350488723914115	1	2	39	27	2
6.523199759946249	1	2	39	32	1
4.391827102550627	1	2	39	37	4
6.2350488723914115	1	2	39	38	1
6.523199759946249	1	2	39	75	1
6.2350488723914115	1	2	39	86	1
4.391827102550627	1	2	39	92	1
8.783654205101254	1	2	39	109	1
6.2350488723914115	1	2	39	118	1
6.2350488723914115	1	2	40	22	1
6.2350488723914115	1	2	40	144	1
12.470097744782823	1	2	41	21	1
4.391827102550627	1	2	41	29	1
6.2350488723914115	1	2	41	42	1
4.391827102550627	1	2	41	68	4
12.470097744782823	1	2	41	73	1
13.046399519892498	1	2	41	81	1
4.391827102550627	1	2	41	105	1
4.391827102550627	1	2	41	137	1
6.2350488723914115	1	2	42	38	1
6.2350488723914115	1	2	42	55	1
13.046399519892498	1	2	42	92	1
6.523199759946249	1	2	42	129	1
4.391827102550627	1	2	42	143	2
4.391827102550627	1	2	42	147	1
122.97115887141754	1	2	42	147	3
6.523199759946249	1	2	43	9	1
6.2350488723914115	1	2	43	21	1
6.523199759946249	1	2	43	26	1
4.391827102550627	1	2	43	43	1
6.2350488723914115	1	2	43	92	1
4.391827102550627	1	2	43	93	2
8.783654205101254	1	2	43	101	1
37.41029323434847	1	2	43	122	4
6.2350488723914115	1	2	43	122	6
6.523199759946249	1	2	43	133	1
6.2350488723914115	1	2	44	8	1
4.391827102550627	1	2	44	9	1
6.523199759946249	1	2	44	12	4
6.2350488723914115	1	2	44	15	1
4.391827102550627	1	2	44	22	1
4.391827102550627	1	2	44	31	1
8.783654205101254	1	2	44	38	1
4.391827102550627	1	2	44	50	1
6.2350488723914115	1	2	44	65	5
6.2350488723914115	1	2	44	78	1
6.523199759946249	1	2	44	89	1
6.2350488723914115	1	2	44	93	1
4.391827102550627	1	2	44	101	3
6.523199759946249	1	2	44	106	1
6.2350488723914115	1	2	44	112	1
8.783654205101254	1	2	44	121	1
6.523199759946249	1	2	44	144	1
6.2350488723914115	1	2	45	4	4
6.523199759946249	1	2	45	6	1
6.2350488723914115	1	2	45	7	1
6.2350488723914115	1	2	45	17	1
6.523199759946249	1	2	45	37	1
8.783654205101254	1	2	45	38	1
6.2350488723914115	1	2	45	58	1
97.84799639919373	1	2	45	71	1
6.2350488723914115	1	2	45	86	1
6.2350488723914115	1	2	45	91	1
13.046399519892498	1	2	45	103	5
6.523199759946249	1	2	45	114	3
12.470097744782823	1	2	45	117	1
6.523199759946249	1	2	45	123	1
12.470097744782823	1	2	45	125	5
26.35096261530376	1	2	45	129	1
12.470097744782823	1	2	45	129	2
24.940195489565646	1	2	45	143	3
6.2350488723914115	1	2	46	1	1
6.523199759946249	1	2	46	28	1
6.2350488723914115	1	2	46	37	1
4.391827102550627	1	2	46	38	1
12.470097744782823	1	2	46	39	1
4.391827102550627	1	2	46	42	1
8.783654205101254	1	2	46	60	1
4.391827102550627	1	2	46	62	1
6.2350488723914115	1	2	46	71	1
6.2350488723914115	1	2	46	73	1
12.470097744782823	1	2	46	83	1
8.783654205101254	1	2	46	85	1
13.046399519892498	1	2	46	97	1
4.391827102550627	1	2	46	112	1
4.391827102550627	1	2	46	115	1
4.391827102550627	1	2	46	116	1
6.2350488723914115	1	2	47	19	1
4.391827102550627	1	2	47	23	1
6.2350488723914115	1	2	47	30	1
6.2350488723914115	1	2	47	33	1
6.2350488723914115	1	2	47	58	1
12.470097744782823	1	2	47	62	1
6.523199759946249	1	2	47	78	1
6.2350488723914115	1	2	47	90	1
6.2350488723914115	1	2	47	91	2
8.783654205101254	1	2	47	110	1
6.2350488723914115	1	2	47	131	1
6.523199759946249	1	2	47	139	1
4.391827102550627	1	2	48	2	1
6.2350488723914115	1	2	48	9	1
4.391827102550627	1	2	48	10	1
6.2350488723914115	1	2	48	21	1
6.2350488723914115	1	2	48	26	1
4.391827102550627	1	2	48	38	1
6.2350488723914115	1	2	48	44	1
6.523199759946249	1	2	48	57	1
6.2350488723914115	1	2	48	62	4
4.391827102550627	1	2	48	66	1
6.2350488723914115	1	2	48	71	1
49.88039097913129	1	2	48	71	5
6.523199759946249	1	2	48	74	1
6.2350488723914115	1	2	48	75	1
24.940195489565646	1	2	48	75	3
6.2350488723914115	1	2	48	88	1
6.2350488723914115	1	2	48	98	1
8.783654205101254	1	2	48	105	1
70.26923364081003	1	2	48	105	4
6.2350488723914115	1	2	48	108	1
6.2350488723914115	1	2	48	110	1
6.2350488723914115	1	2	48	119	1
6.523199759946249	1	2	48	137	5
6.2350488723914115	1	2	49	8	2
6.523199759946249	1	2	49	15	1
4.391827102550627	1	2	49	19	1
4.391827102550627	1	2	49	27	1
6.2350488723914115	1	2	49	43	1
6.523199759946249	1	2	49	43	4
6.523199759946249	1	2	49	57	1
6.2350488723914115	1	2	49	58	1
6.2350488723914115	1	2	49	58	4
6.2350488723914115	1	2	49	84	1
4.391827102550627	1	2	49	90	1
8.783654205101254	1	2	49	103	1
6.2350488723914115	1	2	49	112	1
6.523199759946249	1	2	49	120	1
6.2350488723914115	1	2	49	121	2
4.391827102550627	1	2	49	127	1
6.523199759946249	1	2	49	134	1
4.391827102550627	1	2	49	139	1
6.2350488723914115	1	2	49	145	1
6.2350488723914115	1	2	50	42	1
6.2350488723914115	1	2	50	43	1
4.391827102550627	1	2	50	51	1
101.01202335866442	1	2	50	84	1
4.391827102550627	1	2	50	94	1
6.2350488723914115	1	2	50	124	1
6.2350488723914115	1	2	51	6	2
6.2350488723914115	1	2	51	18	4
18.705146617174236	1	2	51	24	1
6.2350488723914115	1	2	51	45	1
12.470097744782823	1	2	51	61	3
6.2350488723914115	1	2	51	66	1
6.2350488723914115	1	2	51	67	1
6.2350488723914115	1	2	51	71	1
12.470097744782823	1	2	51	91	3
8.783654205101254	1	2	51	106	1
56.1154398515227	1	2	52	2	1
6.2350488723914115	1	2	52	2	5
4.391827102550627	1	2	52	3	1
4.391827102550627	1	2	52	15	1
6.2350488723914115	1	2	52	18	1
12.470097744782823	1	2	52	26	1
6.2350488723914115	1	2	52	63	2
12.470097744782823	1	2	52	68	3
6.2350488723914115	1	2	52	84	1
6.523199759946249	1	2	52	88	1
4.391827102550627	1	2	52	115	1
6.2350488723914115	1	2	52	147	2
13.046399519892498	1	2	53	12	1
6.2350488723914115	1	2	53	56	3
6.523199759946249	1	2	53	120	2
6.523199759946249	1	2	54	10	1
6.523199759946249	1	2	54	21	1
6.523199759946249	1	2	54	21	2
58.708797839516244	1	2	54	21	3
6.523199759946249	1	2	54	38	1
6.523199759946249	1	2	54	41	1
6.523199759946249	1	2	54	48	4
6.523199759946249	1	2	54	53	1
13.046399519892498	1	2	54	59	1
6.2350488723914115	1	2	54	74	1
6.523199759946249	1	2	54	125	1
4.391827102550627	1	2	55	18	1
6.2350488723914115	1	2	55	91	1
49.88039097913129	1	2	55	91	2
6.2350488723914115	1	2	55	109	1
6.523199759946249	1	2	56	1	1
6.2350488723914115	1	2	56	11	2
4.391827102550627	1	2	56	26	4
12.470097744782823	1	2	56	27	1
6.2350488723914115	1	2	56	29	1
6.523199759946249	1	2	56	34	1
6.523199759946249	1	2	56	43	1
6.2350488723914115	1	2	56	51	4
13.17548130765188	1	2	56	84	1
6.2350488723914115	1	2	56	104	1
4.391827102550627	1	2	56	106	1
4.391827102550627	1	2	56	106	3
6.523199759946249	1	2	56	108	1
6.2350488723914115	1	2	56	118	6
6.2350488723914115	1	2	56	122	1
4.391827102550627	1	2	56	128	1
6.523199759946249	1	2	56	130	1
4.391827102550627	1	2	56	143	4
6.523199759946249	1	2	56	145	1
6.523199759946249	1	2	57	12	1
13.046399519892498	1	2	57	15	1
6.2350488723914115	1	2	57	23	1
6.2350488723914115	1	2	57	39	3
12.470097744782823	1	2	57	49	1
4.391827102550627	1	2	57	56	1
13.046399519892498	1	2	57	77	3
6.2350488723914115	1	2	57	88	1
4.391827102550627	1	2	57	89	1
12.470097744782823	1	2	57	91	1
6.523199759946249	1	2	57	100	1
6.2350488723914115	1	2	57	107	3
13.046399519892498	1	2	57	121	1
6.523199759946249	1	2	57	134	1
6.523199759946249	1	2	57	144	1
16.861924847333448	1	2	58	9	1
6.2350488723914115	1	2	58	13	5
4.391827102550627	1	2	58	17	1
6.2350488723914115	1	2	58	38	1
6.523199759946249	1	2	58	46	1
4.391827102550627	1	2	58	47	1
6.2350488723914115	1	2	58	52	1
12.470097744782823	1	2	58	88	6
13.17548130765188	1	2	58	95	1
6.2350488723914115	1	2	58	105	3
6.2350488723914115	1	2	58	149	1
6.2350488723914115	1	2	58	152	3
24.940195489565646	1	2	58	152	5
4.391827102550627	1	2	59	49	1
6.523199759946249	1	2	59	90	1
6.2350488723914115	1	2	59	111	1
71.75519735940874	1	2	59	144	1
13.046399519892498	1	2	60	43	1
32.615998799731244	1	2	60	60	4
6.2350488723914115	1	2	60	89	1
8.783654205101254	1	2	60	126	1
6.2350488723914115	1	2	61	14	3
6.2350488723914115	1	2	61	32	1
4.391827102550627	1	2	61	42	1
8.783654205101254	1	2	61	71	1
4.391827102550627	1	2	61	137	1
136.14664017906944	1	2	61	137	3
13.17548130765188	1	2	61	137	4
[truncated: 817,902 more rows]
