# Supplementary material for: Flexibility-tuning of dual-display DNA-encoded chemical libraries facilitates cyclic peptide ligand discovery
Source: Nat Commun. 2025 Apr 5;16:3273. doi: 10.1038/s41467-025-58507-w (PMC11972359; doi:10.1038/s41467-025-58507-w)
Supplement: Supplementary file 4 — Source Data [file 41467_2025_58507_MOESM4_ESM.zip › Source_Data_Files_Selections/CAIX_Sel2_3.txt]

Count	Code1	Code2	Code3	Code4	Code5
1	1	1	1	30	4
1	1	1	1	47	1
1	1	1	1	94	1
1	1	1	1	123	2
1	1	1	1	123	4
1	1	1	2	38	1
2	1	1	2	56	1
1	1	1	2	148	1
1	1	1	3	27	4
1	1	1	3	50	1
1	1	1	3	66	1
1	1	1	3	102	4
1	1	1	3	110	1
1	1	1	3	119	3
1	1	1	4	2	1
1	1	1	4	8	3
2	1	1	4	33	4
1	1	1	4	35	1
1	1	1	4	63	1
1	1	1	4	65	1
1	1	1	4	71	3
1	1	1	4	76	1
1	1	1	4	92	1
1	1	1	4	99	4
1	1	1	4	101	2
1	1	1	5	7	3
1	1	1	5	18	5
1	1	1	5	20	1
2	1	1	5	54	1
1	1	1	5	68	3
1	1	1	5	73	4
1	1	1	5	138	1
1	1	1	6	6	1
1	1	1	6	21	2
1	1	1	6	58	1
1	1	1	6	60	3
1	1	1	6	90	3
1	1	1	7	20	1
1	1	1	7	60	1
1	1	1	7	86	5
1	1	1	8	75	1
1	1	1	8	101	2
1	1	1	9	4	1
1	1	1	9	14	1
1	1	1	9	139	4
1	1	1	10	5	1
1	1	1	10	11	5
1	1	1	10	12	1
1	1	1	10	64	1
1	1	1	10	123	5
1	1	1	10	134	3
1	1	1	10	135	1
1	1	1	10	144	1
1	1	1	11	2	1
1	1	1	11	13	1
1	1	1	11	19	2
1	1	1	11	19	3
1	1	1	11	22	1
1	1	1	11	27	1
2	1	1	12	11	1
1	1	1	12	20	1
1	1	1	12	33	1
3	1	1	12	51	1
1	1	1	12	56	1
2	1	1	12	75	3
1	1	1	12	82	4
1	1	1	12	105	1
1	1	1	12	116	1
1	1	1	13	47	5
2	1	1	13	66	1
1	1	1	13	91	4
2	1	1	13	112	1
1	1	1	14	5	4
1	1	1	14	11	1
1	1	1	14	36	1
1	1	1	14	40	1
1	1	1	14	43	1
2	1	1	14	88	1
1	1	1	14	98	1
1	1	1	14	120	4
2	1	1	14	140	2
2	1	1	15	12	1
2	1	1	15	17	2
1	1	1	15	74	1
1	1	1	15	76	3
1	1	1	15	118	1
1	1	1	15	137	1
1	1	1	16	29	1
1	1	1	17	11	1
1	1	1	17	31	4
1	1	1	17	94	1
1	1	1	17	106	4
1	1	1	17	123	1
2	1	1	18	12	1
1	1	1	18	15	4
1	1	1	18	19	1
1	1	1	18	24	1
1	1	1	18	35	3
2	1	1	18	68	1
1	1	1	18	123	2
1	1	1	19	23	3
1	1	1	19	43	1
1	1	1	19	89	1
1	1	1	19	103	3
1	1	1	19	130	4
1	1	1	19	145	1
1	1	1	20	35	1
1	1	1	20	37	5
1	1	1	20	57	1
1	1	1	20	60	1
1	1	1	20	71	4
1	1	1	20	99	1
1	1	1	20	145	4
1	1	1	21	50	4
1	1	1	21	59	1
1	1	1	21	102	2
1	1	1	21	103	1
1	1	1	21	148	1
1	1	1	22	5	1
1	1	1	22	20	3
1	1	1	22	42	2
3	1	1	22	45	1
1	1	1	22	89	2
1	1	1	23	11	4
1	1	1	23	20	1
1	1	1	23	110	1
1	1	1	23	140	1
1	1	1	24	1	2
1	1	1	24	9	2
1	1	1	24	20	1
1	1	1	24	33	1
1	1	1	24	62	1
1	1	1	24	68	1
1	1	1	24	121	1
1	1	1	24	123	3
1	1	1	25	9	1
1	1	1	25	27	1
1	1	1	25	81	1
1	1	1	25	85	5
1	1	1	25	97	1
1	1	1	25	105	1
1	1	1	25	142	2
1	1	1	25	147	1
1	1	1	26	8	1
1	1	1	26	11	1
1	1	1	26	16	1
1	1	1	26	21	2
1	1	1	26	50	2
1	1	1	26	86	4
1	1	1	26	93	1
1	1	1	26	108	1
2	1	1	27	23	1
1	1	1	27	56	1
1	1	1	27	81	1
1	1	1	27	101	1
1	1	1	27	105	5
1	1	1	28	14	1
1	1	1	28	27	1
1	1	1	28	41	1
1	1	1	28	70	1
1	1	1	28	73	1
1	1	1	28	78	1
1	1	1	28	87	1
1	1	1	28	99	1
1	1	1	28	134	1
1	1	1	29	31	1
1	1	1	29	40	1
1	1	1	29	47	1
1	1	1	29	54	1
1	1	1	29	67	1
1	1	1	29	72	4
2	1	1	29	74	2
1	1	1	29	92	1
1	1	1	30	13	1
1	1	1	30	84	1
1	1	1	30	86	1
1	1	1	30	109	4
2	1	1	30	115	1
1	1	1	30	128	1
1	1	1	31	3	1
1	1	1	31	7	2
1	1	1	31	8	5
1	1	1	31	28	4
1	1	1	31	43	1
1	1	1	31	73	1
1	1	1	31	108	1
1	1	1	31	108	2
1	1	1	31	109	1
1	1	1	32	14	4
1	1	1	32	49	5
1	1	1	33	7	1
1	1	1	33	82	1
1	1	1	34	36	1
1	1	1	34	56	1
1	1	1	34	58	1
1	1	1	34	63	1
1	1	1	34	74	1
1	1	1	35	12	4
1	1	1	35	69	1
1	1	1	35	87	1
1	1	1	35	103	4
1	1	1	36	8	1
1	1	1	36	13	1
1	1	1	36	29	5
1	1	1	36	44	1
1	1	1	36	48	3
1	1	1	36	50	4
1	1	1	36	73	1
2	1	1	36	100	1
1	1	1	36	122	2
1	1	1	37	14	1
1	1	1	37	24	1
1	1	1	37	43	1
1	1	1	37	50	4
1	1	1	37	51	1
1	1	1	37	53	1
1	1	1	37	108	1
1	1	1	38	19	4
1	1	1	38	86	1
1	1	1	38	107	4
1	1	1	38	114	2
1	1	1	38	137	4
1	1	1	39	16	2
1	1	1	39	28	4
1	1	1	39	45	2
1	1	1	39	51	1
2	1	1	39	67	1
1	1	1	39	90	1
1	1	1	39	104	1
1	1	1	39	115	1
2	1	1	39	152	2
1	1	1	40	14	1
1	1	1	40	27	1
1	1	1	40	30	1
2	1	1	40	39	4
1	1	1	40	54	1
1	1	1	40	125	1
1	1	1	40	148	4
1	1	1	41	12	3
1	1	1	41	21	1
1	1	1	41	24	3
1	1	1	41	58	2
1	1	1	41	97	2
1	1	1	41	123	3
1	1	1	42	38	4
1	1	1	42	42	1
1	1	1	42	100	1
1	1	1	42	113	1
1	1	1	42	115	1
1	1	1	42	128	1
1	1	1	42	135	5
1	1	1	42	145	1
2	1	1	43	73	4
1	1	1	43	101	1
2	1	1	43	144	1
1	1	1	44	30	1
1	1	1	44	36	3
2	1	1	44	71	1
1	1	1	44	124	1
1	1	1	45	7	4
2	1	1	45	8	1
1	1	1	45	14	4
1	1	1	45	16	1
2	1	1	45	39	2
2	1	1	45	68	1
1	1	1	45	86	5
2	1	1	45	87	2
1	1	1	45	92	1
2	1	1	45	114	1
1	1	1	45	145	4
1	1	1	46	15	5
1	1	1	46	125	1
1	1	1	46	139	1
1	1	1	46	144	1
1	1	1	47	21	1
1	1	1	47	25	1
1	1	1	47	67	1
2	1	1	47	85	1
2	1	1	48	2	1
1	1	1	48	6	1
1	1	1	48	18	4
1	1	1	48	34	1
1	1	1	48	41	1
1	1	1	48	76	1
1	1	1	48	91	4
1	1	1	48	113	1
1	1	1	48	134	4
1	1	1	49	15	2
1	1	1	49	56	2
1	1	1	49	85	1
1	1	1	49	92	1
1	1	1	49	111	1
2	1	1	49	127	2
1	1	1	50	63	4
2	1	1	50	75	1
1	1	1	50	115	2
1	1	1	50	117	1
1	1	1	51	9	1
2	1	1	51	43	1
1	1	1	51	82	1
1	1	1	51	106	1
1	1	1	51	116	1
1	1	1	51	119	1
1	1	1	52	57	1
1	1	1	52	58	1
1	1	1	52	85	1
1	1	1	52	87	4
1	1	1	52	90	2
1	1	1	52	139	4
1	1	1	53	28	1
1	1	1	53	48	3
1	1	1	53	127	5
1	1	1	54	112	4
1	1	1	54	127	5
1	1	1	55	2	5
1	1	1	55	23	1
1	1	1	55	44	1
1	1	1	55	73	3
2	1	1	55	109	4
1	1	1	55	123	1
1	1	1	55	125	1
2	1	1	56	20	5
1	1	1	56	27	1
3	1	1	56	44	1
1	1	1	56	106	1
1	1	1	56	107	1
1	1	1	57	10	3
1	1	1	57	15	1
1	1	1	57	34	1
1	1	1	57	40	4
1	1	1	57	90	1
1	1	1	57	91	4
2	1	1	57	107	4
1	1	1	57	116	1
1	1	1	57	123	3
1	1	1	57	139	1
1	1	1	57	143	1
1	1	1	58	8	1
1	1	1	58	39	1
1	1	1	58	58	4
2	1	1	58	91	1
1	1	1	58	98	1
1	1	1	58	99	2
1	1	1	58	99	5
1	1	1	58	100	1
1	1	1	58	112	1
2	1	1	58	129	1
1	1	1	59	18	1
2	1	1	59	29	1
1	1	1	59	149	1
1	1	1	60	29	1
2	1	1	60	112	1
2	1	1	60	143	5
1	1	1	61	5	1
1	1	1	61	15	2
1	1	1	61	17	4
1	1	1	61	18	1
2	1	1	61	28	1
1	1	1	61	82	1
1	1	1	61	114	1
1	1	1	61	114	4
2	1	1	62	8	4
1	1	1	62	26	1
1	1	1	62	72	3
1	1	1	63	13	3
1	1	1	63	23	1
1	1	1	63	45	3
1	1	1	63	74	1
1	1	1	63	89	1
1	1	1	63	118	1
1	1	1	63	135	1
1	1	1	64	12	5
1	1	1	64	13	1
1	1	1	64	75	1
2	1	1	64	112	2
1	1	1	64	118	3
1	1	1	64	120	1
1	1	1	65	67	1
1	1	1	65	113	1
3	1	1	66	36	1
1	1	1	66	47	4
1	1	1	66	86	1
1	1	1	67	1	3
1	1	1	67	8	1
1	1	1	67	17	1
1	1	1	67	56	1
1	1	1	67	62	1
1	1	1	67	91	5
1	1	1	67	98	1
1	1	1	68	28	1
1	1	1	68	30	1
1	1	1	68	54	1
1	1	1	68	75	5
1	1	1	68	128	1
1	1	1	68	145	2
1	1	1	69	19	1
1	1	1	69	22	1
1	1	1	69	39	4
1	1	1	69	76	1
1	1	1	69	85	1
1	1	1	69	108	1
1	1	1	69	140	2
1	1	1	70	6	2
1	1	1	70	95	4
1	1	1	71	6	2
1	1	1	71	44	1
2	1	1	71	67	1
1	1	1	71	73	1
1	1	1	71	116	1
2	1	1	71	123	2
1	1	1	71	141	1
1	1	1	72	9	3
1	1	1	72	12	1
1	1	1	72	56	4
1	1	1	72	57	1
1	1	1	72	66	1
2	1	1	72	68	1
1	1	1	72	72	3
1	1	1	72	134	1
1	1	1	72	134	5
2	1	1	72	137	3
1	1	1	73	15	1
1	1	1	73	35	4
1	1	1	74	9	1
1	1	1	74	16	1
1	1	1	74	61	1
1	1	1	74	98	3
1	1	1	74	152	1
1	1	1	75	20	1
1	1	1	75	40	1
1	1	1	75	45	4
1	1	1	75	53	1
1	1	1	75	91	2
1	1	1	75	98	1
1	1	1	75	109	2
1	1	1	75	120	4
1	1	1	75	123	1
1	1	1	75	145	1
1	1	1	75	146	5
1	1	1	76	35	1
1	1	1	76	36	5
1	1	1	76	66	1
1	1	1	76	68	5
1	1	1	76	95	4
1	1	1	76	115	1
2	1	1	76	139	1
1	1	1	77	2	1
1	1	1	77	6	1
1	1	1	77	14	5
1	1	1	77	28	1
1	1	1	77	33	4
1	1	1	77	35	2
1	1	1	77	40	1
1	1	1	77	59	1
1	1	1	77	72	4
1	1	1	77	90	1
1	1	1	77	98	1
1	1	1	77	135	1
1	1	1	78	12	1
1	1	1	78	55	1
1	1	1	78	91	4
1	1	1	78	113	1
1	1	1	78	145	1
1	1	1	79	4	1
1	1	1	79	8	1
2	1	1	79	45	1
1	1	1	79	55	1
1	1	1	79	61	4
1	1	1	79	62	1
1	1	1	79	92	2
1	1	1	79	96	1
1	1	1	79	111	1
1	1	1	79	126	1
1	1	1	79	129	1
1	1	1	80	14	1
1	1	1	80	23	1
1	1	1	80	74	1
1	1	1	80	74	3
1	1	1	80	85	1
1	1	1	80	89	4
1	1	1	80	112	3
1	1	1	80	122	4
1	1	1	81	24	1
1	1	1	81	34	2
1	1	1	81	67	4
1	1	1	81	73	4
1	1	1	81	94	3
1	1	1	81	100	1
1	1	1	81	110	3
1	1	1	81	143	3
1	1	1	82	12	1
1	1	1	82	13	1
1	1	1	82	15	4
1	1	1	82	18	4
1	1	1	82	39	5
1	1	1	82	66	1
1	1	1	82	83	1
1	1	1	82	104	1
1	1	1	82	124	1
1	1	1	82	133	1
1	1	1	82	137	4
2	1	1	82	148	1
1	1	1	83	16	4
2	1	1	83	53	1
1	1	1	83	82	1
1	1	1	83	88	4
1	1	1	83	105	2
1	1	1	83	148	1
2	1	1	84	75	1
1	1	1	84	119	1
1	1	1	84	150	1
1	1	1	85	19	2
2	1	1	85	57	1
2	1	1	85	103	5
1	1	1	85	139	1
1	1	1	85	145	1
1	1	1	86	3	4
1	1	1	86	11	1
1	1	1	86	36	4
1	1	1	86	43	2
1	1	1	87	44	1
1	1	1	87	61	4
1	1	1	87	63	1
1	1	1	88	7	1
2	1	1	88	27	1
1	1	1	88	43	1
1	1	1	88	45	3
1	1	1	88	129	1
1	1	1	88	145	4
2	1	1	89	50	4
1	1	1	89	54	1
3	1	1	89	121	1
1	1	1	90	21	2
1	1	1	90	39	3
1	1	1	91	1	4
1	1	1	91	10	1
4	1	1	91	46	1
2	1	1	91	70	2
1	1	1	91	72	1
1	1	1	91	96	1
1	1	1	91	125	1
2	1	1	91	150	1
1	1	1	91	152	4
1	1	1	92	57	2
1	1	1	92	65	5
1	1	1	92	69	1
1	1	1	92	74	1
1	1	1	92	92	1
1	1	1	93	19	5
2	1	1	93	33	5
1	1	1	93	63	1
1	1	1	93	105	1
1	1	1	93	117	1
2	1	1	94	82	1
1	1	1	94	138	1
2	1	1	95	20	1
1	1	1	95	50	4
1	1	1	95	56	1
1	1	1	95	97	4
1	1	1	95	126	1
1	1	1	95	138	1
1	1	1	95	142	1
1	1	1	95	147	1
3	1	1	96	21	1
2	1	1	96	24	1
1	1	1	96	33	4
1	1	1	96	34	4
1	1	1	96	53	1
1	1	1	96	53	4
1	1	1	96	65	1
1	1	1	96	67	1
1	1	1	96	123	1
1	1	1	96	148	1
1	1	1	97	86	4
2	1	1	97	110	2
1	1	1	98	26	4
1	1	1	98	38	1
1	1	1	98	40	1
2	1	1	98	49	1
1	1	1	98	88	1
2	1	1	98	105	3
1	1	1	98	114	5
2	1	1	98	142	1
1	1	1	99	13	1
2	1	1	99	34	4
1	1	1	99	35	1
1	1	1	99	39	4
1	1	1	99	87	1
2	1	1	100	6	1
1	1	1	100	56	1
1	1	1	100	70	4
1	1	1	100	84	1
1	1	1	100	106	1
2	1	1	100	113	2
1	1	1	100	144	4
1	1	1	101	81	1
1	1	1	101	98	1
1	1	1	101	124	4
1	1	1	102	42	4
1	1	1	102	98	3
1	1	1	102	98	4
1	1	1	102	111	1
1	1	1	103	2	3
1	1	1	103	22	4
3	1	1	103	48	3
1	1	1	103	88	4
1	1	1	103	110	2
2	1	1	103	131	1
1	1	1	104	10	1
2	1	1	104	28	1
2	1	1	104	55	4
2	1	1	104	65	1
1	1	1	104	125	1
1	1	1	104	143	1
1	1	1	105	46	4
1	1	1	105	53	1
1	1	1	105	63	1
1	1	1	105	65	1
1	1	1	105	88	4
1	1	1	105	108	3
1	1	1	105	119	1
1	1	1	106	11	1
1	1	1	106	13	4
1	1	1	106	25	5
1	1	1	106	81	1
1	1	1	106	119	1
1	1	1	106	126	1
3	1	1	107	66	5
1	1	1	107	67	1
1	1	1	107	68	2
1	1	1	107	115	1
1	1	1	108	9	1
1	1	1	108	60	1
1	1	1	108	127	4
1	1	1	109	2	1
1	1	1	109	11	1
1	1	1	109	43	1
1	1	1	109	54	1
1	1	1	109	102	3
1	1	1	109	118	1
1	1	1	109	122	1
1	1	1	109	125	3
1	1	1	110	15	4
1	1	1	110	106	2
1	1	1	111	11	1
1	1	1	111	83	1
1	1	1	112	12	5
1	1	1	112	37	1
1	1	1	112	45	1
1	1	1	112	53	2
1	1	1	112	65	1
1	1	1	112	66	4
1	1	1	112	95	1
1	1	1	112	112	4
2	1	1	112	152	1
1	1	1	113	13	4
1	1	1	113	76	3
1	1	1	113	88	1
1	1	1	113	90	1
1	1	1	113	97	1
1	1	1	113	107	1
1	1	1	113	115	1
1	1	1	114	58	1
2	1	1	114	113	1
1	1	1	114	115	4
1	1	1	114	119	1
1	1	1	114	148	1
1	1	1	114	152	1
1	1	1	115	30	4
1	1	1	115	40	1
1	1	1	115	74	1
1	1	1	115	117	1
1	1	1	116	50	4
1	1	1	116	67	1
1	1	1	116	101	1
1	1	1	117	16	1
1	1	1	117	89	1
1	1	1	117	111	1
1	1	1	118	58	1
1	1	1	118	83	5
1	1	1	118	94	3
1	1	1	118	99	1
1	1	1	118	122	1
1	1	1	118	149	1
1	1	1	119	24	1
1	1	1	119	70	4
1	1	1	119	84	1
1	1	1	120	16	4
2	1	1	120	30	1
1	1	1	120	70	1
1	1	1	121	8	3
1	1	1	121	27	1
2	1	1	121	30	1
1	1	1	121	32	1
2	1	1	121	37	5
1	1	1	121	59	1
1	1	1	121	90	5
1	1	1	121	149	1
1	1	1	121	152	1
1	1	1	122	13	4
2	1	1	122	17	1
1	1	1	122	37	1
1	1	1	122	58	3
1	1	1	122	67	4
1	1	1	122	74	1
2	1	1	122	77	2
1	1	1	122	93	4
1	1	1	122	125	2
1	1	1	122	132	4
1	1	1	123	10	4
1	1	1	123	16	1
1	1	1	123	74	1
1	1	1	123	76	1
1	1	1	123	139	1
1	1	1	124	16	5
1	1	1	124	26	3
1	1	1	124	59	2
1	1	1	124	66	1
1	1	1	124	112	1
1	1	1	124	121	1
1	1	1	124	139	2
1	1	1	124	149	1
1	1	1	125	11	1
1	1	1	125	55	4
2	1	1	125	61	1
1	1	1	125	98	1
1	1	1	125	130	1
1	1	1	126	20	4
2	1	1	126	20	5
1	1	1	126	51	1
1	1	1	126	85	1
1	1	1	126	126	1
1	1	1	127	4	5
1	1	1	127	6	1
1	1	1	127	107	4
2	1	1	127	112	1
1	1	1	127	132	1
1	1	1	127	148	1
1	1	1	127	149	1
1	1	1	128	10	1
2	1	1	128	12	1
1	1	1	128	45	1
1	1	1	128	102	5
2	1	1	129	12	3
1	1	1	129	56	4
1	1	1	130	7	1
1	1	1	130	10	4
1	1	1	130	26	1
1	1	1	130	66	1
2	1	1	130	109	1
1	1	1	131	80	1
1	1	1	131	86	1
1	1	1	131	116	2
1	1	1	132	63	1
2	1	1	132	68	5
1	1	1	132	92	1
1	1	1	132	119	1
1	1	1	132	128	1
1	1	1	133	33	1
1	1	1	133	120	1
1	1	1	133	125	5
1	1	1	134	10	1
1	1	1	134	11	4
1	1	1	134	73	1
2	1	1	134	138	1
1	1	1	134	145	1
1	1	1	135	3	1
1	1	1	135	14	1
1	1	1	135	36	1
2	1	1	136	14	1
1	1	1	136	25	1
1	1	1	136	75	4
1	1	1	137	6	1
1	1	1	137	19	1
2	1	1	137	132	1
1	1	1	138	69	3
1	1	1	138	93	3
1	1	1	138	96	1
1	1	1	139	12	5
1	1	1	139	38	1
1	1	1	139	38	5
1	1	1	139	40	1
3	1	1	139	51	4
1	1	1	139	53	4
1	1	1	139	72	1
1	1	1	139	123	1
1	1	1	139	128	1
1	1	1	140	92	4
1	1	1	140	147	4
1	1	1	140	152	1
1	1	1	141	11	1
1	1	1	141	15	1
2	1	1	141	47	1
1	1	1	141	70	1
1	1	1	141	75	1
1	1	1	141	88	1
1	1	1	141	108	4
1	1	1	141	130	1
1	1	1	142	14	1
1	1	1	142	110	5
1	1	1	142	122	1
1	1	1	142	144	1
1	1	1	143	63	1
1	1	1	143	115	1
2	1	1	143	150	1
1	1	1	144	31	5
2	1	1	144	43	1
1	1	1	144	76	1
1	1	1	144	100	5
1	1	1	144	146	1
1	1	1	145	2	2
1	1	1	145	15	3
2	1	1	145	19	1
1	1	1	145	29	1
1	1	1	145	39	1
1	1	1	145	68	1
1	1	1	145	85	4
1	1	1	145	90	1
2	1	1	145	98	1
1	1	1	145	122	1
1	1	1	146	9	1
2	1	1	146	39	1
1	1	1	146	47	1
1	1	1	146	68	1
1	1	1	146	68	2
1	1	1	146	73	4
1	1	1	146	79	2
1	1	1	146	89	1
1	1	1	147	33	1
2	1	1	147	39	2
1	1	1	147	75	3
1	1	1	147	96	1
1	1	1	147	106	2
1	1	1	147	108	3
2	1	1	147	129	1
1	1	1	147	129	3
1	1	1	147	131	1
2	1	1	147	133	1
1	1	1	147	140	1
1	1	1	147	147	4
1	1	1	147	152	3
1	1	1	148	18	1
2	1	1	148	23	1
1	1	1	148	24	1
1	1	1	148	37	1
1	1	1	148	59	1
1	1	1	149	10	1
1	1	1	149	10	4
1	1	1	149	58	5
1	1	1	149	101	2
3	1	1	149	121	1
1	1	1	149	143	2
1	1	1	150	7	1
1	1	1	150	23	1
1	1	1	150	35	4
1	1	1	150	42	1
2	1	1	150	80	1
1	1	1	150	123	1
1	1	1	151	3	3
1	1	1	151	11	1
1	1	1	151	16	1
1	1	1	151	56	1
1	1	1	151	88	1
2	1	1	151	91	3
1	1	1	151	126	1
1	1	1	152	1	1
1	1	1	152	15	2
2	1	1	152	16	1
1	1	1	152	19	4
1	1	1	152	47	3
1	1	1	152	61	1
1	1	1	152	83	2
1	1	1	153	47	1
1	1	1	153	50	1
1	1	1	153	112	1
1	1	1	153	115	1
1	1	1	153	125	4
1	1	1	153	129	1
1	1	1	153	138	1
2	1	1	154	7	1
1	1	1	154	11	3
1	1	1	154	20	1
1	1	1	154	26	1
1	1	1	154	52	5
2	1	1	154	80	1
1	1	1	154	95	2
1	1	1	154	101	1
2	1	1	154	104	3
2	1	1	154	110	1
1	1	1	154	122	1
1	1	1	154	124	1
1	1	1	154	128	1
1	1	1	155	54	4
1	1	1	155	55	1
1	1	1	155	78	1
1	1	1	155	92	4
1	1	1	155	116	4
1	1	1	155	119	1
2	1	1	156	2	1
3	1	1	156	18	1
1	1	1	156	69	1
1	1	1	156	137	1
1	1	1	156	146	3
1	1	1	157	3	5
1	1	1	157	4	4
1	1	1	157	24	1
1	1	1	157	39	1
1	1	1	157	120	1
1	1	1	157	125	4
1	1	1	157	140	5
1	1	1	157	147	4
1	1	1	158	36	4
1	1	1	158	53	1
1	1	1	158	106	1
1	1	1	158	124	1
2	1	1	158	144	1
1	1	1	158	147	1
1	1	1	158	148	1
1	1	1	159	20	1
1	1	1	159	44	5
1	1	1	159	69	1
1	1	1	159	105	1
1	1	1	159	120	1
1	1	1	160	3	1
1	1	1	160	54	1
1	1	1	160	64	1
1	1	1	160	88	2
1	1	1	160	141	5
1	1	1	160	142	1
1	1	1	161	19	2
1	1	1	161	21	1
2	1	1	161	29	1
1	1	1	161	35	1
1	1	1	161	71	1
1	1	1	161	95	1
2	1	1	161	103	4
1	1	1	161	122	1
1	1	1	162	11	1
1	1	1	162	115	4
1	1	1	162	118	1
1	1	1	162	123	3
1	1	1	163	10	1
1	1	1	164	65	2
1	1	1	164	90	1
1	1	1	164	134	1
1	1	1	165	24	1
1	1	1	165	27	1
1	1	1	165	45	1
1	1	1	165	130	1
1	1	1	165	141	1
1	1	1	166	42	3
1	1	1	166	44	1
1	1	1	166	131	2
1	1	1	167	31	1
1	1	1	167	57	1
1	1	1	167	66	2
1	1	1	167	77	1
1	1	1	167	78	1
1	1	1	168	37	1
1	1	1	168	139	1
1	1	1	169	42	1
1	1	1	170	87	1
1	1	1	171	39	3
1	1	1	171	51	3
2	1	1	171	74	1
1	1	1	171	77	1
2	1	1	171	78	4
1	1	1	171	81	3
1	1	1	171	83	1
2	1	1	171	95	1
1	1	1	172	35	5
1	1	1	172	60	2
1	1	1	172	103	1
1	1	1	173	20	1
1	1	1	173	121	1
1	1	1	174	39	1
2	1	1	174	59	2
2	1	1	174	116	1
1	1	1	175	2	1
1	1	1	175	3	1
1	1	1	175	5	1
1	1	1	175	6	1
1	1	1	175	6	2
3	1	1	175	8	1
1	1	1	175	11	1
1	1	1	175	11	2
3	1	1	175	11	4
1	1	1	175	12	1
4	1	1	175	13	1
2	1	1	175	13	2
1	1	1	175	13	4
2	1	1	175	14	1
1	1	1	175	14	2
1	1	1	175	15	1
6	1	1	175	16	1
1	1	1	175	16	5
3	1	1	175	18	1
2	1	1	175	18	2
1	1	1	175	18	3
1	1	1	175	19	1
2	1	1	175	20	1
1	1	1	175	20	3
2	1	1	175	21	1
1	1	1	175	22	1
1	1	1	175	22	2
1	1	1	175	23	5
2	1	1	175	26	1
3	1	1	175	27	1
1	1	1	175	27	2
1	1	1	175	27	3
1	1	1	175	29	1
2	1	1	175	30	1
2	1	1	175	31	1
1	1	1	175	31	4
1	1	1	175	32	5
1	1	1	175	33	1
4	1	1	175	35	1
2	1	1	175	36	1
1	1	1	175	36	4
2	1	1	175	37	5
1	1	1	175	38	1
1	1	1	175	41	1
1	1	1	175	43	1
1	1	1	175	44	1
1	1	1	175	44	4
2	1	1	175	45	1
1	1	1	175	46	4
2	1	1	175	47	1
1	1	1	175	47	2
1	1	1	175	48	2
1	1	1	175	50	4
1	1	1	175	51	1
3	1	1	175	52	1
4	1	1	175	53	1
1	1	1	175	54	3
1	1	1	175	59	1
1	1	1	175	61	1
1	1	1	175	61	4
1	1	1	175	62	1
2	1	1	175	65	1
2	1	1	175	66	1
1	1	1	175	66	5
4	1	1	175	67	1
1	1	1	175	68	5
1	1	1	175	70	1
3	1	1	175	71	1
1	1	1	175	72	1
1	1	1	175	74	1
1	1	1	175	74	4
1	1	1	175	76	1
1	1	1	175	78	1
3	1	1	175	80	1
2	1	1	175	81	1
1	1	1	175	81	5
2	1	1	175	84	4
1	1	1	175	85	1
2	1	1	175	86	1
1	1	1	175	87	2
1	1	1	175	89	1
1	1	1	175	90	1
1	1	1	175	91	1
1	1	1	175	91	2
1	1	1	175	96	1
1	1	1	175	98	1
2	1	1	175	99	1
2	1	1	175	103	1
1	1	1	175	104	1
1	1	1	175	106	1
1	1	1	175	109	1
1	1	1	175	110	1
2	1	1	175	110	3
1	1	1	175	110	4
2	1	1	175	111	1
1	1	1	175	113	1
1	1	1	175	114	3
2	1	1	175	115	1
1	1	1	175	116	1
1	1	1	175	118	1
3	1	1	175	119	1
1	1	1	175	121	1
1	1	1	175	121	3
1	1	1	175	122	5
1	1	1	175	123	1
1	1	1	175	124	1
1	1	1	175	127	4
1	1	1	175	129	1
3	1	1	175	131	1
1	1	1	175	132	1
1	1	1	175	133	1
1	1	1	175	137	3
2	1	1	175	138	1
4	1	1	175	139	1
1	1	1	175	141	1
1	1	1	175	142	1
1	1	1	175	143	1
1	1	1	175	145	1
2	1	1	175	146	1
1	1	1	175	147	1
2	1	1	175	149	1
1	1	1	175	152	5
1	1	2	1	9	1
1	1	2	1	31	4
1	1	2	1	32	1
1	1	2	1	34	4
1	1	2	1	36	1
1	1	2	1	69	1
1	1	2	1	71	1
1	1	2	1	100	4
2	1	2	1	114	2
1	1	2	1	120	1
1	1	2	1	151	1
1	1	2	2	16	1
2	1	2	2	17	1
1	1	2	2	47	1
1	1	2	2	72	4
1	1	2	2	73	1
1	1	2	2	75	2
1	1	2	2	94	2
1	1	2	2	96	1
1	1	2	3	3	1
1	1	2	3	6	1
1	1	2	3	57	1
1	1	2	3	86	4
1	1	2	3	113	1
1	1	2	4	12	1
2	1	2	4	23	3
1	1	2	4	25	1
1	1	2	4	106	1
1	1	2	5	12	5
1	1	2	5	42	1
1	1	2	5	84	3
1	1	2	6	9	5
1	1	2	6	17	2
1	1	2	6	23	1
1	1	2	6	29	1
1	1	2	6	57	1
1	1	2	6	57	4
1	1	2	6	68	3
1	1	2	6	81	4
1	1	2	7	28	1
1	1	2	7	87	1
1	1	2	7	137	1
1	1	2	8	15	4
1	1	2	8	92	1
1	1	2	8	142	1
2	1	2	9	37	1
1	1	2	9	60	1
1	1	2	9	86	1
1	1	2	9	87	1
1	1	2	9	87	4
1	1	2	9	123	1
1	1	2	10	18	5
1	1	2	10	24	1
1	1	2	10	41	1
1	1	2	10	57	5
1	1	2	10	65	1
1	1	2	10	67	1
1	1	2	10	84	1
1	1	2	10	125	1
1	1	2	11	21	1
1	1	2	11	22	1
1	1	2	11	30	1
1	1	2	11	38	1
1	1	2	11	51	5
1	1	2	11	72	1
1	1	2	11	81	1
1	1	2	11	81	2
1	1	2	11	83	1
1	1	2	11	99	1
2	1	2	11	126	1
1	1	2	11	129	5
1	1	2	11	147	1
1	1	2	11	147	5
1	1	2	11	152	1
1	1	2	12	19	3
1	1	2	12	21	1
1	1	2	12	44	1
1	1	2	12	86	1
2	1	2	12	86	3
1	1	2	12	96	1
1	1	2	12	112	4
1	1	2	12	135	1
1	1	2	13	8	1
1	1	2	13	8	3
1	1	2	13	21	1
1	1	2	13	45	1
1	1	2	13	55	5
1	1	2	13	60	1
1	1	2	13	83	1
1	1	2	13	86	1
1	1	2	13	95	1
1	1	2	13	113	1
1	1	2	13	140	5
1	1	2	14	7	1
2	1	2	14	11	1
1	1	2	14	31	5
1	1	2	14	52	3
1	1	2	14	103	1
2	1	2	15	10	2
1	1	2	15	12	4
1	1	2	15	24	1
1	1	2	15	53	3
1	1	2	15	112	1
1	1	2	15	113	5
1	1	2	15	125	1
1	1	2	15	135	4
1	1	2	15	143	1
1	1	2	15	146	1
1	1	2	16	8	1
1	1	2	16	87	3
1	1	2	16	107	1
3	1	2	16	118	1
1	1	2	16	139	1
1	1	2	17	17	1
1	1	2	17	31	1
1	1	2	17	34	1
1	1	2	17	83	1
1	1	2	17	116	2
1	1	2	17	126	3
1	1	2	17	129	1
1	1	2	17	146	1
1	1	2	17	151	5
1	1	2	18	19	5
1	1	2	18	76	1
1	1	2	18	76	2
1	1	2	18	79	1
1	1	2	18	91	1
1	1	2	18	105	1
1	1	2	18	108	1
1	1	2	18	111	1
1	1	2	18	121	1
1	1	2	18	130	5
1	1	2	19	39	3
1	1	2	19	91	1
1	1	2	19	120	1
1	1	2	20	13	1
2	1	2	20	26	4
1	1	2	20	30	1
1	1	2	20	81	5
1	1	2	20	116	1
1	1	2	20	127	1
1	1	2	21	3	1
1	1	2	21	26	1
2	1	2	21	34	1
2	1	2	21	42	5
1	1	2	21	43	1
1	1	2	21	60	4
1	1	2	21	82	5
1	1	2	21	89	1
1	1	2	21	91	5
1	1	2	21	92	1
1	1	2	21	123	1
1	1	2	21	123	5
1	1	2	21	126	1
1	1	2	22	4	4
1	1	2	22	12	1
2	1	2	22	28	4
1	1	2	22	54	2
1	1	2	22	76	1
1	1	2	22	84	1
1	1	2	22	138	5
1	1	2	22	141	4
1	1	2	23	5	1
2	1	2	23	17	1
1	1	2	23	19	1
1	1	2	23	20	1
1	1	2	23	36	4
1	1	2	23	45	1
1	1	2	23	52	2
1	1	2	23	89	1
1	1	2	23	104	1
1	1	2	23	106	1
1	1	2	23	128	3
1	1	2	23	139	1
1	1	2	23	148	1
1	1	2	24	7	3
1	1	2	24	88	2
1	1	2	24	115	2
1	1	2	25	9	2
1	1	2	25	19	1
1	1	2	25	54	1
2	1	2	25	74	4
1	1	2	25	82	3
1	1	2	25	98	4
1	1	2	26	7	1
1	1	2	26	9	1
1	1	2	26	15	1
1	1	2	26	28	1
1	1	2	26	29	4
1	1	2	26	63	1
1	1	2	26	74	1
1	1	2	26	75	5
1	1	2	26	124	4
1	1	2	26	127	1
1	1	2	26	143	1
1	1	2	27	9	4
1	1	2	27	19	1
1	1	2	27	29	1
2	1	2	27	68	1
1	1	2	27	101	1
1	1	2	27	111	5
2	1	2	27	125	1
1	1	2	27	139	2
1	1	2	28	10	4
1	1	2	28	37	2
1	1	2	28	40	5
1	1	2	28	128	1
1	1	2	28	142	3
1	1	2	29	2	1
1	1	2	29	34	1
1	1	2	29	43	1
1	1	2	29	137	1
2	1	2	30	12	1
1	1	2	30	65	1
1	1	2	30	78	1
1	1	2	30	101	1
1	1	2	31	19	2
1	1	2	31	20	1
1	1	2	31	72	1
1	1	2	31	129	3
1	1	2	31	144	1
1	1	2	32	17	3
1	1	2	32	21	3
2	1	2	32	27	5
1	1	2	32	60	1
1	1	2	32	85	4
1	1	2	32	121	1
1	1	2	32	138	1
2	1	2	32	145	1
1	1	2	33	18	1
1	1	2	33	25	1
1	1	2	34	4	5
1	1	2	34	27	2
1	1	2	34	38	1
1	1	2	34	68	1
1	1	2	34	75	3
1	1	2	34	84	1
1	1	2	34	88	1
2	1	2	34	143	1
1	1	2	35	10	4
1	1	2	35	95	1
1	1	2	35	106	1
1	1	2	35	116	1
1	1	2	35	145	4
1	1	2	36	20	5
1	1	2	36	32	1
1	1	2	36	40	4
1	1	2	36	47	5
1	1	2	36	53	1
1	1	2	36	59	1
1	1	2	36	65	1
1	1	2	36	125	1
1	1	2	37	66	3
1	1	2	37	67	1
1	1	2	37	78	1
1	1	2	37	80	4
1	1	2	37	98	1
1	1	2	37	124	1
1	1	2	37	133	1
1	1	2	37	133	2
1	1	2	37	137	3
1	1	2	37	144	1
1	1	2	38	10	1
1	1	2	38	21	4
1	1	2	38	27	1
1	1	2	38	29	4
1	1	2	38	36	5
1	1	2	38	84	1
1	1	2	38	89	3
1	1	2	38	109	1
1	1	2	39	7	1
1	1	2	39	12	2
2	1	2	39	30	1
1	1	2	39	58	1
1	1	2	39	68	3
1	1	2	39	87	3
1	1	2	39	120	1
1	1	2	39	132	4
1	1	2	39	133	1
1	1	2	39	147	1
1	1	2	40	28	2
1	1	2	40	42	2
1	1	2	40	93	1
1	1	2	41	14	1
1	1	2	41	27	1
1	1	2	41	60	1
1	1	2	41	67	4
1	1	2	41	84	3
1	1	2	41	151	1
1	1	2	42	3	3
1	1	2	42	37	4
1	1	2	42	92	4
2	1	2	42	108	3
1	1	2	43	26	1
1	1	2	43	27	1
1	1	2	43	29	2
2	1	2	43	44	1
1	1	2	43	70	1
1	1	2	43	74	1
1	1	2	43	109	1
1	1	2	43	109	3
1	1	2	43	142	2
1	1	2	43	144	1
1	1	2	44	8	4
1	1	2	44	12	1
1	1	2	44	16	1
1	1	2	44	17	1
1	1	2	44	31	2
1	1	2	44	38	4
1	1	2	44	50	2
1	1	2	44	57	1
1	1	2	44	60	4
1	1	2	44	86	1
1	1	2	44	121	1
1	1	2	44	127	4
1	1	2	44	144	4
2	1	2	45	9	1
1	1	2	45	19	2
1	1	2	45	21	1
1	1	2	45	25	1
1	1	2	45	34	1
1	1	2	45	41	5
1	1	2	45	49	1
1	1	2	45	59	1
1	1	2	45	67	3
1	1	2	45	83	1
1	1	2	45	91	3
1	1	2	45	92	1
1	1	2	45	103	2
1	1	2	45	112	2
2	1	2	45	151	3
1	1	2	45	152	2
1	1	2	46	24	1
1	1	2	46	33	4
1	1	2	46	69	1
1	1	2	46	84	3
1	1	2	46	86	1
1	1	2	46	86	5
1	1	2	46	107	1
1	1	2	46	131	2
1	1	2	46	133	1
1	1	2	47	20	1
2	1	2	47	76	1
1	1	2	47	91	5
1	1	2	47	145	1
1	1	2	48	26	5
2	1	2	48	32	1
1	1	2	48	36	3
1	1	2	48	36	5
1	1	2	48	39	1
1	1	2	48	45	1
1	1	2	48	58	5
1	1	2	48	74	1
1	1	2	48	88	1
1	1	2	48	90	1
2	1	2	48	98	3
1	1	2	48	125	1
1	1	2	48	130	2
1	1	2	48	140	3
1	1	2	48	144	1
1	1	2	48	151	1
1	1	2	49	3	3
1	1	2	49	60	1
1	1	2	49	68	5
2	1	2	49	116	1
1	1	2	49	128	5
1	1	2	49	132	1
1	1	2	49	133	1
1	1	2	49	137	5
1	1	2	50	13	1
1	1	2	50	67	1
1	1	2	50	118	4
1	1	2	50	132	1
1	1	2	50	144	1
1	1	2	51	14	3
1	1	2	51	30	1
2	1	2	51	48	1
1	1	2	51	62	1
1	1	2	51	97	2
1	1	2	51	105	1
1	1	2	51	111	1
1	1	2	51	115	4
1	1	2	51	127	3
1	1	2	51	152	5
1	1	2	52	11	4
2	1	2	52	21	1
1	1	2	52	32	1
1	1	2	52	112	1
1	1	2	52	131	2
1	1	2	52	131	4
1	1	2	53	42	3
1	1	2	53	109	2
1	1	2	54	9	5
1	1	2	54	73	2
1	1	2	54	76	1
1	1	2	55	36	1
1	1	2	55	109	1
1	1	2	55	140	1
1	1	2	55	151	1
1	1	2	56	6	1
1	1	2	56	7	1
2	1	2	56	9	5
1	1	2	56	24	2
1	1	2	56	74	4
1	1	2	56	101	1
1	1	2	56	111	3
3	1	2	56	130	1
1	1	2	56	138	1
1	1	2	56	144	1
1	1	2	56	149	1
1	1	2	57	8	1
1	1	2	57	11	1
1	1	2	57	12	5
2	1	2	57	21	3
1	1	2	57	27	1
1	1	2	57	41	1
2	1	2	57	86	4
1	1	2	57	104	1
1	1	2	57	105	1
1	1	2	57	115	5
1	1	2	57	123	1
1	1	2	57	129	2
1	1	2	58	14	4
1	1	2	58	87	1
1	1	2	58	96	1
1	1	2	58	102	1
1	1	2	58	110	4
1	1	2	58	111	1
1	1	2	58	111	4
1	1	2	58	143	4
1	1	2	59	10	1
1	1	2	59	52	1
1	1	2	59	66	1
1	1	2	59	81	1
2	1	2	59	145	1
1	1	2	60	34	4
1	1	2	61	7	4
1	1	2	61	19	1
1	1	2	61	67	4
1	1	2	61	87	1
1	1	2	61	105	1
1	1	2	61	117	1
1	1	2	62	12	2
1	1	2	62	35	1
2	1	2	62	53	1
2	1	2	62	54	1
1	1	2	62	108	1
1	1	2	62	138	1
1	1	2	63	10	1
2	1	2	63	11	1
1	1	2	63	28	1
1	1	2	63	42	1
1	1	2	63	55	1
1	1	2	63	70	1
2	1	2	63	75	1
1	1	2	63	103	2
1	1	2	63	106	1
2	1	2	63	120	4
1	1	2	63	121	1
1	1	2	63	125	1
1	1	2	63	139	1
3	1	2	63	145	1
1	1	2	64	20	1
1	1	2	64	25	2
3	1	2	64	49	1
1	1	2	64	70	1
1	1	2	64	110	4
1	1	2	64	124	1
1	1	2	64	127	3
1	1	2	65	11	3
1	1	2	65	31	5
1	1	2	65	32	4
1	1	2	65	47	1
1	1	2	65	86	1
1	1	2	66	5	3
2	1	2	66	20	2
1	1	2	66	45	4
1	1	2	66	62	1
1	1	2	66	86	1
1	1	2	66	92	1
1	1	2	66	103	1
1	1	2	67	45	1
1	1	2	68	32	4
1	1	2	68	85	1
1	1	2	68	138	1
1	1	2	68	145	1
1	1	2	68	145	4
1	1	2	69	20	5
1	1	2	69	21	1
1	1	2	69	23	1
1	1	2	69	26	1
1	1	2	69	35	2
1	1	2	69	39	1
1	1	2	69	42	3
2	1	2	69	47	4
1	1	2	69	67	2
1	1	2	69	68	4
1	1	2	70	8	4
1	1	2	70	13	1
1	1	2	70	52	5
1	1	2	70	53	4
1	1	2	70	76	1
1	1	2	70	87	2
1	1	2	70	88	1
1	1	2	70	98	5
1	1	2	70	101	1
3	1	2	70	110	1
1	1	2	70	118	1
1	1	2	70	118	2
1	1	2	70	123	2
1	1	2	70	140	3
1	1	2	71	31	4
1	1	2	71	66	1
1	1	2	71	118	3
3	1	2	72	7	1
1	1	2	72	23	4
1	1	2	72	41	1
1	1	2	72	42	1
1	1	2	72	58	1
1	1	2	72	63	1
1	1	2	72	84	1
1	1	2	72	87	1
1	1	2	72	87	4
1	1	2	72	113	4
1	1	2	72	135	5
3	1	2	73	10	5
1	1	2	73	25	1
1	1	2	73	25	4
1	1	2	73	34	1
1	1	2	73	50	1
2	1	2	73	76	4
1	1	2	73	106	1
1	1	2	74	5	1
1	1	2	74	11	3
1	1	2	74	37	2
1	1	2	74	41	1
1	1	2	74	82	4
1	1	2	74	87	1
1	1	2	74	124	2
1	1	2	74	141	1
1	1	2	75	71	1
1	1	2	75	75	1
2	1	2	76	11	1
2	1	2	76	46	1
1	1	2	76	69	1
1	1	2	76	76	1
1	1	2	76	98	1
1	1	2	76	125	1
1	1	2	77	3	1
1	1	2	77	16	1
1	1	2	77	49	4
1	1	2	77	51	4
1	1	2	77	57	1
1	1	2	77	95	5
1	1	2	77	105	2
1	1	2	77	124	1
1	1	2	78	12	1
1	1	2	78	43	3
1	1	2	78	52	1
2	1	2	78	55	4
1	1	2	78	66	1
1	1	2	78	74	4
1	1	2	78	81	1
1	1	2	78	81	4
1	1	2	78	85	3
1	1	2	78	90	1
1	1	2	78	109	1
1	1	2	79	18	1
1	1	2	79	33	1
1	1	2	79	41	4
1	1	2	79	50	4
2	1	2	79	81	3
1	1	2	79	123	1
1	1	2	79	124	1
1	1	2	79	135	1
2	1	2	79	143	1
1	1	2	80	70	4
1	1	2	80	136	5
1	1	2	80	144	3
1	1	2	81	13	1
1	1	2	81	23	1
1	1	2	81	38	4
1	1	2	81	42	1
1	1	2	81	90	1
1	1	2	81	133	2
1	1	2	82	25	1
3	1	2	82	27	1
1	1	2	82	32	1
1	1	2	82	86	1
2	1	2	82	86	2
1	1	2	82	88	1
1	1	2	82	91	1
1	1	2	82	130	1
1	1	2	82	131	1
1	1	2	82	134	1
1	1	2	82	143	1
1	1	2	83	13	1
1	1	2	83	24	2
1	1	2	83	33	3
1	1	2	83	34	1
1	1	2	83	51	3
1	1	2	83	52	1
1	1	2	83	73	3
1	1	2	83	83	3
2	1	2	83	89	1
1	1	2	84	13	2
1	1	2	84	59	4
1	1	2	84	103	1
1	1	2	85	43	1
1	1	2	85	71	1
1	1	2	85	77	1
1	1	2	85	86	1
1	1	2	85	100	1
1	1	2	85	106	1
1	1	2	85	127	1
2	1	2	86	1	1
1	1	2	86	9	1
2	1	2	86	60	4
1	1	2	86	129	2
1	1	2	87	4	1
1	1	2	87	53	3
1	1	2	87	108	3
1	1	2	88	91	3
1	1	2	88	98	3
1	1	2	88	141	1
1	1	2	89	88	1
1	1	2	90	135	5
1	1	2	91	2	1
1	1	2	91	10	4
1	1	2	91	14	1
1	1	2	91	24	1
1	1	2	91	52	1
1	1	2	91	61	3
1	1	2	91	62	1
1	1	2	91	62	3
1	1	2	91	68	4
1	1	2	91	117	1
1	1	2	91	148	2
1	1	2	92	46	1
1	1	2	92	68	1
1	1	2	93	33	1
1	1	2	93	99	1
1	1	2	93	134	1
1	1	2	93	137	1
1	1	2	93	151	4
1	1	2	94	3	1
1	1	2	94	29	1
1	1	2	94	78	1
1	1	2	94	138	1
1	1	2	95	3	4
1	1	2	95	7	2
1	1	2	95	11	3
1	1	2	95	20	1
2	1	2	95	23	1
2	1	2	95	26	1
1	1	2	95	29	1
1	1	2	95	38	4
2	1	2	95	50	1
1	1	2	95	56	1
1	1	2	95	66	1
1	1	2	95	73	4
1	1	2	95	90	4
1	1	2	95	112	4
1	1	2	95	120	1
1	1	2	96	79	1
1	1	2	96	83	1
2	1	2	96	114	1
1	1	2	96	149	1
1	1	2	97	52	1
1	1	2	97	56	1
1	1	2	97	131	4
1	1	2	98	1	3
1	1	2	98	89	1
1	1	2	98	101	1
1	1	2	98	131	3
1	1	2	98	144	1
1	1	2	99	57	1
1	1	2	99	66	1
2	1	2	99	74	1
1	1	2	99	77	1
1	1	2	99	88	1
1	1	2	99	116	1
1	1	2	99	142	1
2	1	2	100	12	1
1	1	2	100	14	1
1	1	2	100	17	1
1	1	2	100	36	4
1	1	2	100	90	1
2	1	2	100	103	1
1	1	2	100	109	1
2	1	2	100	136	1
1	1	2	101	21	1
2	1	2	101	36	4
1	1	2	101	50	1
3	1	2	101	58	4
1	1	2	101	72	1
1	1	2	101	86	1
1	1	2	101	94	1
1	1	2	102	70	4
2	1	2	102	90	1
1	1	2	102	107	4
1	1	2	103	35	1
1	1	2	103	117	1
1	1	2	104	19	4
1	1	2	104	42	1
2	1	2	104	71	4
1	1	2	104	90	1
1	1	2	104	95	1
2	1	2	104	104	4
1	1	2	105	16	1
1	1	2	105	68	2
1	1	2	105	72	1
1	1	2	105	114	3
1	1	2	105	119	1
1	1	2	105	132	5
2	1	2	106	12	1
1	1	2	106	22	2
2	1	2	106	27	1
1	1	2	106	60	1
1	1	2	106	95	1
1	1	2	106	124	1
1	1	2	106	133	4
1	1	2	106	140	2
3	1	2	107	2	1
1	1	2	107	24	1
1	1	2	107	31	5
1	1	2	107	32	1
1	1	2	107	71	4
1	1	2	107	86	1
1	1	2	107	100	3
3	1	2	107	124	2
1	1	2	108	54	1
1	1	2	108	81	1
1	1	2	108	119	2
1	1	2	108	120	1
2	1	2	109	7	1
1	1	2	109	11	1
1	1	2	109	144	1
1	1	2	110	16	4
1	1	2	110	33	1
1	1	2	110	69	4
1	1	2	111	3	5
1	1	2	111	9	1
1	1	2	111	43	1
1	1	2	111	124	1
1	1	2	112	3	1
1	1	2	112	10	4
1	1	2	112	11	1
1	1	2	112	66	1
1	1	2	112	66	3
1	1	2	112	88	4
1	1	2	112	98	2
1	1	2	112	109	1
1	1	2	112	111	1
1	1	2	112	124	3
1	1	2	112	133	1
1	1	2	112	137	2
1	1	2	112	152	1
1	1	2	113	13	1
1	1	2	113	23	2
1	1	2	113	39	1
1	1	2	113	50	1
1	1	2	113	57	1
1	1	2	113	112	2
1	1	2	114	36	1
1	1	2	114	102	4
1	1	2	114	132	1
1	1	2	115	45	1
1	1	2	115	83	5
1	1	2	115	84	5
1	1	2	115	88	3
1	1	2	115	121	1
1	1	2	115	121	4
2	1	2	115	146	1
1	1	2	116	25	1
1	1	2	116	35	4
2	1	2	116	54	1
1	1	2	116	67	1
1	1	2	116	98	1
1	1	2	117	39	1
1	1	2	117	46	1
1	1	2	117	115	1
1	1	2	117	149	1
1	1	2	118	11	4
1	1	2	118	103	4
1	1	2	118	122	1
1	1	2	119	26	1
1	1	2	119	27	4
2	1	2	119	62	2
1	1	2	119	92	1
2	1	2	119	127	1
1	1	2	120	20	1
1	1	2	120	41	3
2	1	2	120	62	4
1	1	2	120	113	1
3	1	2	120	129	1
1	1	2	120	131	1
1	1	2	120	140	1
2	1	2	121	2	2
1	1	2	121	19	1
1	1	2	121	34	1
1	1	2	121	38	1
1	1	2	121	38	3
1	1	2	121	38	5
2	1	2	121	55	5
2	1	2	121	78	1
1	1	2	121	112	4
1	1	2	121	114	1
1	1	2	121	152	1
1	1	2	122	3	1
1	1	2	122	55	3
1	1	2	122	59	4
1	1	2	122	123	1
1	1	2	122	129	5
1	1	2	123	6	3
2	1	2	123	30	1
1	1	2	123	33	2
1	1	2	123	34	1
1	1	2	123	35	1
2	1	2	123	37	1
1	1	2	123	116	1
1	1	2	123	127	1
1	1	2	123	129	1
1	1	2	123	133	1
1	1	2	123	143	4
1	1	2	124	1	2
1	1	2	124	9	1
1	1	2	124	10	1
1	1	2	124	38	1
1	1	2	124	42	1
1	1	2	124	43	1
2	1	2	124	53	1
1	1	2	124	60	1
1	1	2	124	98	1
1	1	2	124	123	1
1	1	2	124	124	1
1	1	2	124	146	5
1	1	2	125	3	1
1	1	2	125	12	1
1	1	2	125	15	2
1	1	2	125	22	4
2	1	2	125	30	1
1	1	2	125	51	1
1	1	2	125	52	4
1	1	2	125	58	5
1	1	2	125	89	3
1	1	2	125	105	4
1	1	2	125	116	4
2	1	2	125	124	3
1	1	2	125	129	1
1	1	2	125	143	1
1	1	2	126	6	1
2	1	2	126	20	3
1	1	2	126	25	5
1	1	2	126	27	1
1	1	2	126	37	1
2	1	2	126	78	1
1	1	2	126	110	1
2	1	2	126	113	4
1	1	2	127	6	1
1	1	2	127	53	1
2	1	2	127	67	4
1	1	2	127	97	2
1	1	2	127	104	1
1	1	2	127	108	1
3	1	2	127	124	4
1	1	2	127	139	1
1	1	2	128	33	2
1	1	2	128	36	4
1	1	2	128	52	1
1	1	2	128	55	2
1	1	2	128	64	1
1	1	2	128	114	1
1	1	2	128	131	4
2	1	2	129	15	1
1	1	2	129	49	1
1	1	2	129	54	1
1	1	2	129	56	3
1	1	2	129	63	1
1	1	2	129	131	1
1	1	2	130	25	3
1	1	2	130	47	1
1	1	2	130	58	1
1	1	2	130	77	2
2	1	2	130	91	1
1	1	2	130	131	1
1	1	2	131	11	1
1	1	2	131	14	4
2	1	2	131	49	4
1	1	2	131	74	1
1	1	2	131	128	1
1	1	2	131	140	4
1	1	2	131	152	4
1	1	2	132	42	1
1	1	2	132	84	1
1	1	2	132	93	1
1	1	2	132	143	1
1	1	2	133	10	1
2	1	2	133	16	4
[truncated: 575,016 more rows]
