# Supplementary material for: Flexibility-tuning of dual-display DNA-encoded chemical libraries facilitates cyclic peptide ligand discovery
Source: Nat Commun. 2025 Apr 5;16:3273. doi: 10.1038/s41467-025-58507-w (PMC11972359; doi:10.1038/s41467-025-58507-w)
Supplement: Supplementary file 4 — Source Data [file 41467_2025_58507_MOESM4_ESM.zip › Source_Data_Files_Selections/PLAP_Sel2_3.txt]

Count	Code1	Code2	Code3	Code4	Code5
2	1	1	1	52	1
1	1	1	2	10	1
1	1	1	2	64	1
1	1	1	2	111	1
1	1	1	2	141	3
12	1	1	3	41	1
1	1	1	3	58	1
1	1	1	3	63	1
1	1	1	3	76	4
1	1	1	3	118	6
1	1	1	3	134	3
1	1	1	3	146	1
2	1	1	4	29	5
1	1	1	4	38	1
1	1	1	4	50	1
1	1	1	4	58	1
1	1	1	4	107	1
1	1	1	4	147	1
1	1	1	5	116	3
1	1	1	6	2	5
1	1	1	6	29	1
1	1	1	6	60	2
7	1	1	6	65	5
1	1	1	6	98	1
1	1	1	6	152	3
1	1	1	7	46	1
3	1	1	8	9	1
2	1	1	8	75	4
1	1	1	9	20	1
1	1	1	9	21	1
1	1	1	9	26	1
1	1	1	9	125	1
1	1	1	9	139	1
2	1	1	10	18	1
2	1	1	10	22	1
2	1	1	10	76	1
15	1	1	10	76	4
1	1	1	10	81	2
1	1	1	10	97	1
1	1	1	11	13	5
3	1	1	11	37	1
1	1	1	11	43	1
2	1	1	11	45	1
1	1	1	11	105	3
1	1	1	11	127	1
1	1	1	11	137	1
1	1	1	12	74	1
2	1	1	12	116	5
1	1	1	13	85	1
1	1	1	13	100	1
1	1	1	14	2	1
1	1	1	14	53	2
1	1	1	14	88	3
1	1	1	15	8	1
1	1	1	15	9	1
1	1	1	15	28	1
1	1	1	15	34	1
1	1	1	15	46	4
1	1	1	15	52	1
1	1	1	15	91	2
1	1	1	16	3	1
1	1	1	16	25	1
8	1	1	16	33	1
1	1	1	16	43	1
1	1	1	16	64	3
2	1	1	16	81	2
9	1	1	16	81	3
1	1	1	16	145	1
2	1	1	17	63	1
1	1	1	17	98	2
1	1	1	17	104	1
1	1	1	18	34	3
2	1	1	18	93	6
1	1	1	19	3	2
3	1	1	19	4	1
1	1	1	19	16	1
1	1	1	19	32	2
1	1	1	19	98	2
1	1	1	19	105	1
1	1	1	19	116	1
9	1	1	19	124	1
1	1	1	20	33	1
1	1	1	20	47	1
1	1	1	20	56	4
1	1	1	20	68	1
1	1	1	20	97	1
1	1	1	20	150	1
1	1	1	21	20	1
1	1	1	21	24	3
2	1	1	21	88	1
1	1	1	21	91	1
1	1	1	21	105	3
1	1	1	21	113	1
2	1	1	22	22	1
1	1	1	22	26	1
1	1	1	22	29	5
1	1	1	22	76	1
1	1	1	23	11	5
11	1	1	23	15	1
1	1	1	23	25	1
1	1	1	23	26	4
1	1	1	23	61	1
1	1	1	23	71	3
1	1	1	23	137	1
2	1	1	23	150	1
1	1	1	24	95	5
1	1	1	24	129	3
1	1	1	24	139	1
2	1	1	26	15	2
2	1	1	26	32	2
1	1	1	26	36	4
1	1	1	26	36	6
1	1	1	26	50	1
6	1	1	26	74	1
1	1	1	26	112	1
1	1	1	26	112	4
1	1	1	27	31	1
1	1	1	27	38	1
1	1	1	27	42	1
1	1	1	27	99	4
3	1	1	27	103	1
1	1	1	27	113	1
1	1	1	27	138	1
1	1	1	28	5	1
1	1	1	28	21	5
1	1	1	28	93	5
1	1	1	29	36	3
1	1	1	29	48	4
1	1	1	29	56	1
1	1	1	29	112	1
1	1	1	30	62	1
2	1	1	31	20	1
1	1	1	31	30	1
1	1	1	32	73	3
1	1	1	33	45	5
2	1	1	34	3	1
2	1	1	34	21	1
1	1	1	34	33	2
1	1	1	34	37	3
1	1	1	34	50	3
1	1	1	34	69	1
1	1	1	34	71	1
3	1	1	34	73	6
1	1	1	34	76	1
1	1	1	34	104	1
1	1	1	34	115	3
1	1	1	35	34	5
3	1	1	35	41	1
1	1	1	35	122	3
1	1	1	36	11	1
1	1	1	36	58	3
1	1	1	36	63	3
1	1	1	36	65	2
12	1	1	36	99	1
1	1	1	36	110	4
2	1	1	36	123	1
1	1	1	36	127	4
1	1	1	36	131	1
1	1	1	37	7	1
1	1	1	37	8	1
1	1	1	37	10	1
1	1	1	37	11	1
1	1	1	37	15	1
1	1	1	37	23	1
1	1	1	37	28	1
2	1	1	37	33	1
1	1	1	37	43	1
1	1	1	37	65	1
1	1	1	37	70	2
1	1	1	37	76	1
1	1	1	37	96	1
2	1	1	37	104	1
9	1	1	37	104	6
1	1	1	37	113	1
2	1	1	37	113	2
2	1	1	37	140	3
2	1	1	37	142	1
10	1	1	37	148	1
1	1	1	37	152	1
3	1	1	38	116	1
1	1	1	38	144	5
1	1	1	39	22	1
2	1	1	39	37	1
1	1	1	39	49	1
1	1	1	39	50	1
1	1	1	39	52	4
4	1	1	39	65	4
1	1	1	39	84	1
1	1	1	39	116	1
1	1	1	39	118	1
1	1	1	39	130	1
1	1	1	39	143	1
1	1	1	39	152	1
1	1	1	40	65	1
1	1	1	40	91	4
1	1	1	41	16	1
2	1	1	41	16	4
1	1	1	41	72	2
2	1	1	41	87	1
1	1	1	42	33	1
1	1	1	42	35	1
1	1	1	42	83	3
2	1	1	42	127	1
1	1	1	42	152	1
1	1	1	43	84	1
1	1	1	43	100	1
1	1	1	43	102	4
2	1	1	43	146	4
5	1	1	44	31	4
1	1	1	44	42	3
1	1	1	44	51	1
1	1	1	44	67	1
1	1	1	45	8	1
1	1	1	45	11	6
2	1	1	45	15	3
1	1	1	45	21	1
1	1	1	45	27	1
1	1	1	45	75	1
2	1	1	45	92	3
1	1	1	45	122	1
1	1	1	45	139	1
1	1	1	46	46	2
1	1	1	46	47	1
2	1	1	46	71	6
1	1	1	46	90	3
3	1	1	48	8	3
1	1	1	48	16	1
1	1	1	48	45	3
1	1	1	48	47	1
1	1	1	48	109	5
1	1	1	48	139	1
2	1	1	48	142	1
1	1	1	48	148	4
1	1	1	49	3	2
1	1	1	49	14	1
1	1	1	49	33	1
1	1	1	49	45	3
1	1	1	49	111	1
1	1	1	49	122	1
1	1	1	49	139	1
1	1	1	50	18	4
2	1	1	50	37	1
1	1	1	50	42	1
2	1	1	50	47	1
1	1	1	51	2	1
1	1	1	51	11	3
1	1	1	51	62	3
1	1	1	51	93	1
2	1	1	51	93	3
1	1	1	51	93	5
1	1	1	51	94	6
1	1	1	51	126	4
1	1	1	51	135	3
1	1	1	51	147	1
2	1	1	52	19	1
1	1	1	52	76	6
4	1	1	52	115	1
1	1	1	53	3	1
1	1	1	53	7	3
1	1	1	53	98	1
1	1	1	54	124	1
1	1	1	55	21	1
1	1	1	55	60	1
1	1	1	56	15	1
1	1	1	56	20	1
1	1	1	56	24	1
1	1	1	57	58	1
1	1	1	57	74	1
1	1	1	57	97	1
1	1	1	57	119	1
1	1	1	57	125	1
5	1	1	57	139	1
2	1	1	57	146	1
1	1	1	58	2	1
1	1	1	58	4	1
9	1	1	58	10	1
1	1	1	58	63	1
1	1	1	58	77	1
1	1	1	58	145	1
1	1	1	59	30	1
1	1	1	59	49	1
1	1	1	59	65	1
1	1	1	59	66	1
1	1	1	59	132	3
2	1	1	59	146	4
1	1	1	60	2	1
1	1	1	60	2	3
1	1	1	60	8	1
1	1	1	60	23	2
1	1	1	60	51	1
2	1	1	60	128	1
1	1	1	60	152	4
1	1	1	61	3	1
1	1	1	61	48	4
1	1	1	61	61	1
1	1	1	61	125	6
1	1	1	61	152	4
1	1	1	62	28	3
1	1	1	62	39	3
1	1	1	62	86	6
1	1	1	62	118	3
1	1	1	62	127	1
1	1	1	62	150	4
2	1	1	63	10	1
1	1	1	63	33	1
1	1	1	63	47	1
2	1	1	63	71	3
2	1	1	63	110	1
1	1	1	63	114	4
1	1	1	64	28	1
1	1	1	64	47	1
1	1	1	64	120	1
1	1	1	64	149	1
1	1	1	65	30	2
1	1	1	65	110	1
1	1	1	66	51	1
1	1	1	66	133	3
2	1	1	67	42	4
1	1	1	67	50	4
5	1	1	67	66	3
1	1	1	68	43	1
1	1	1	68	99	1
1	1	1	68	111	1
2	1	1	68	131	1
7	1	1	69	30	1
1	1	1	69	97	1
1	1	1	69	115	3
1	1	1	69	148	1
2	1	1	70	18	1
1	1	1	70	103	1
1	1	1	70	115	1
3	1	1	70	115	4
1	1	1	70	140	4
5	1	1	70	149	3
1	1	1	71	20	5
1	1	1	72	3	6
1	1	1	72	5	3
1	1	1	72	8	1
1	1	1	72	41	1
1	1	1	72	110	2
2	1	1	72	134	3
1	1	1	72	143	3
1	1	1	73	20	2
1	1	1	73	61	1
2	1	1	73	71	1
1	1	1	73	96	1
1	1	1	73	98	4
1	1	1	73	151	1
3	1	1	74	1	4
1	1	1	75	12	4
1	1	1	75	20	1
2	1	1	75	36	1
10	1	1	75	36	4
1	1	1	75	47	1
1	1	1	75	75	1
3	1	1	75	106	1
1	1	1	76	37	1
1	1	1	76	42	3
1	1	1	76	65	1
1	1	1	76	82	3
1	1	1	76	85	1
1	1	1	77	8	1
1	1	1	77	11	1
1	1	1	77	84	1
1	1	1	78	8	1
1	1	1	78	17	1
1	1	1	78	17	6
5	1	1	78	26	1
1	1	1	78	38	1
1	1	1	78	43	1
1	1	1	78	81	1
1	1	1	78	116	1
1	1	1	78	123	1
1	1	1	78	125	1
2	1	1	78	127	1
1	1	1	78	152	1
1	1	1	79	17	3
2	1	1	79	18	5
2	1	1	79	27	1
9	1	1	79	31	1
3	1	1	79	47	4
1	1	1	79	47	6
10	1	1	79	59	4
1	1	1	79	67	1
1	1	1	79	84	1
3	1	1	79	86	5
1	1	1	79	114	1
1	1	1	80	21	1
1	1	1	80	29	1
1	1	1	80	81	1
1	1	1	80	91	1
2	1	1	80	145	2
1	1	1	81	21	1
1	1	1	81	41	1
1	1	1	81	43	1
1	1	1	81	44	1
12	1	1	81	47	1
1	1	1	81	49	1
1	1	1	81	61	2
1	1	1	81	67	4
1	1	1	81	83	1
1	1	1	81	90	1
8	1	1	82	14	1
1	1	1	82	22	1
1	1	1	82	56	1
1	1	1	82	83	2
1	1	1	82	95	1
1	1	1	82	115	1
1	1	1	82	120	1
1	1	1	83	2	5
1	1	1	83	30	1
1	1	1	83	51	1
2	1	1	83	68	1
1	1	1	83	73	1
1	1	1	83	126	4
2	1	1	83	127	1
1	1	1	83	146	1
1	1	1	84	107	1
1	1	1	84	144	1
1	1	1	85	11	1
1	1	1	85	37	6
1	1	1	85	38	4
1	1	1	86	113	3
1	1	1	86	152	1
1	1	1	87	11	1
1	1	1	87	61	3
2	1	1	87	79	5
1	1	1	87	95	1
1	1	1	87	108	1
1	1	1	88	36	1
1	1	1	88	57	1
1	1	1	88	99	1
1	1	1	89	8	6
1	1	1	89	26	1
1	1	1	89	43	1
2	1	1	90	11	1
2	1	1	90	35	1
1	1	1	90	66	2
1	1	1	90	67	1
1	1	1	90	116	1
2	1	1	90	127	1
1	1	1	91	11	1
1	1	1	91	85	3
1	1	1	91	88	4
1	1	1	91	110	2
1	1	1	92	22	3
1	1	1	92	110	2
1	1	1	93	21	1
1	1	1	93	55	5
1	1	1	93	64	2
2	1	1	93	116	1
1	1	1	93	118	1
1	1	1	95	119	1
1	1	1	96	3	1
1	1	1	96	26	1
1	1	1	96	39	1
12	1	1	96	45	3
1	1	1	96	78	1
2	1	1	96	83	4
1	1	1	96	86	5
1	1	1	96	102	4
2	1	1	96	120	3
1	1	1	96	129	1
2	1	1	97	66	1
1	1	1	98	21	3
1	1	1	98	91	3
1	1	1	99	120	2
1	1	1	101	20	1
1	1	1	101	21	1
1	1	1	101	64	4
1	1	1	101	141	1
1	1	1	102	23	3
1	1	1	102	47	4
1	1	1	104	35	1
1	1	1	104	37	1
2	1	1	104	84	1
1	1	1	104	120	1
1	1	1	104	144	3
1	1	1	106	24	3
1	1	1	106	27	1
1	1	1	106	50	2
6	1	1	106	50	3
1	1	1	106	110	1
1	1	1	106	112	1
5	1	1	106	112	3
1	1	1	106	112	5
1	1	1	106	145	1
1	1	1	106	151	1
1	1	1	107	29	5
1	1	1	107	84	2
2	1	1	107	91	2
1	1	1	109	9	1
1	1	1	109	26	1
1	1	1	109	115	3
1	1	1	109	137	3
1	1	1	110	7	1
2	1	1	110	7	2
1	1	1	110	7	3
1	1	1	110	116	5
1	1	1	110	134	1
1	1	1	110	144	5
1	1	1	111	101	1
3	1	1	111	144	2
7	1	1	112	35	1
1	1	1	112	133	1
1	1	1	112	151	1
1	1	1	113	99	1
2	1	1	114	7	3
1	1	1	114	26	2
3	1	1	114	66	1
1	1	1	114	76	1
1	1	1	114	82	1
1	1	1	114	126	1
2	1	1	114	126	3
1	1	1	114	148	4
1	1	1	115	16	1
1	1	1	115	18	1
2	1	1	115	33	1
1	1	1	115	67	1
1	1	1	116	112	3
1	1	1	117	12	3
1	1	1	117	91	2
1	1	1	118	65	1
5	1	1	119	29	4
1	1	1	119	39	5
1	1	1	119	67	2
5	1	1	119	89	2
1	1	1	119	89	5
1	1	1	119	101	3
1	1	1	119	152	3
1	1	1	120	14	1
1	1	1	120	33	1
12	1	1	120	35	1
1	1	1	120	71	1
2	1	1	121	24	1
1	1	1	121	42	1
2	1	1	121	47	1
1	1	1	121	127	4
1	1	1	121	152	2
1	1	1	122	1	1
2	1	1	122	42	1
2	1	1	122	72	1
1	1	1	122	87	1
1	1	1	122	95	1
2	1	1	122	115	1
2	1	1	122	139	2
1	1	1	123	31	3
1	1	1	123	70	1
1	1	1	123	83	1
1	1	1	123	91	3
2	1	1	123	132	3
1	1	1	124	86	1
1	1	1	124	135	1
1	1	1	125	7	1
1	1	1	125	44	3
1	1	1	125	45	1
1	1	1	125	56	2
5	1	1	125	62	1
1	1	1	125	97	1
1	1	1	125	133	1
1	1	1	125	134	1
1	1	1	125	147	1
2	1	1	126	43	1
1	1	1	127	36	1
2	1	1	127	43	1
1	1	1	127	88	1
1	1	1	127	88	4
1	1	1	127	120	2
1	1	1	127	120	6
1	1	1	127	124	1
1	1	1	127	130	1
1	1	1	127	143	3
2	1	1	128	7	4
1	1	1	128	44	1
2	1	1	128	55	1
1	1	1	128	146	1
1	1	1	129	28	1
2	1	1	129	123	3
1	1	1	130	12	1
2	1	1	130	13	1
1	1	1	130	20	4
1	1	1	130	30	3
1	1	1	130	46	1
1	1	1	130	50	1
4	1	1	130	63	1
1	1	1	130	79	1
1	1	1	130	80	1
11	1	1	130	89	1
1	1	1	130	112	1
2	1	1	130	116	2
1	1	1	130	120	1
1	1	1	131	22	1
1	1	1	131	47	1
1	1	1	131	129	1
1	1	1	132	25	1
1	1	1	132	39	1
1	1	1	132	83	1
1	1	1	132	112	1
1	1	1	133	63	3
1	1	1	133	68	1
1	1	1	133	70	1
1	1	1	133	129	1
1	1	1	134	12	1
1	1	1	134	60	3
1	1	1	136	42	4
1	1	1	136	62	1
1	1	1	136	93	1
1	1	1	136	129	2
6	1	1	137	67	4
2	1	1	137	67	5
1	1	1	137	74	2
1	1	1	137	124	1
1	1	1	138	103	1
1	1	1	138	125	1
10	1	1	139	17	1
1	1	1	139	29	2
1	1	1	139	92	1
1	1	1	139	128	1
1	1	1	140	27	1
1	1	1	140	43	2
2	1	1	140	60	3
1	1	1	140	65	1
1	1	1	140	92	4
1	1	1	140	110	1
1	1	1	140	148	1
1	1	1	141	35	1
1	1	1	141	147	1
2	1	1	142	31	6
1	1	1	142	42	4
1	1	1	142	57	1
1	1	1	142	82	1
1	1	1	142	147	3
1	1	1	143	8	1
1	1	1	143	41	1
1	1	1	144	35	1
1	1	1	144	42	1
1	1	1	144	123	1
2	1	1	145	106	1
1	1	1	145	112	4
1	1	1	145	133	1
1	1	1	146	132	1
1	1	1	146	147	1
2	1	1	147	14	1
2	1	1	147	124	1
3	1	1	147	124	5
1	1	1	148	43	1
1	1	1	148	72	1
2	1	1	149	31	1
1	1	1	149	43	4
1	1	1	149	125	1
3	1	1	149	146	3
1	1	1	150	68	1
1	1	1	151	17	1
1	1	1	151	46	1
1	1	1	151	47	1
1	1	1	151	61	5
1	1	1	151	66	4
1	1	1	151	130	1
1	1	1	152	16	1
2	1	1	152	81	1
2	1	1	152	106	2
1	1	1	152	110	1
1	1	1	153	46	1
2	1	1	153	70	4
1	1	1	153	112	3
1	1	1	153	113	6
1	1	1	153	142	1
1	1	1	154	46	1
1	1	1	154	60	2
1	1	1	154	63	4
1	1	1	154	66	2
1	1	1	154	108	1
2	1	1	154	112	1
3	1	1	154	122	3
1	1	1	154	136	1
6	1	1	154	136	5
3	1	1	155	36	1
1	1	1	155	58	1
1	1	1	155	122	5
2	1	1	155	152	1
1	1	1	156	16	1
1	1	1	156	118	3
1	1	1	157	54	1
1	1	1	157	59	1
3	1	1	158	19	1
1	1	1	158	60	3
1	1	1	158	139	2
1	1	1	159	82	1
1	1	1	159	125	1
1	1	1	160	38	1
1	1	1	160	42	1
7	1	1	160	60	1
1	1	1	160	66	1
1	1	1	160	67	1
1	1	1	160	99	3
3	1	1	160	99	5
1	1	1	160	110	1
1	1	1	160	122	1
1	1	1	161	147	3
1	1	1	161	152	1
1	1	1	162	102	2
2	1	1	163	75	1
1	1	1	163	118	1
2	1	1	165	38	1
1	1	1	165	63	4
1	1	1	165	132	1
4	1	1	165	132	3
1	1	1	166	12	1
1	1	1	166	142	1
1	1	1	167	126	6
1	1	1	168	30	2
1	1	1	169	39	1
2	1	1	170	11	2
1	1	1	170	25	1
1	1	1	170	70	1
5	1	1	170	73	4
1	1	1	170	119	1
1	1	1	171	9	1
1	1	1	171	48	1
3	1	1	171	81	6
1	1	1	171	89	5
1	1	1	171	105	1
2	1	1	171	124	1
1	1	1	172	15	1
1	1	1	172	18	3
1	1	1	172	22	1
8	1	1	172	53	1
1	1	1	172	70	1
1	1	1	173	3	1
1	1	1	173	68	4
1	1	1	174	19	1
1	1	1	174	90	1
2	1	1	174	94	3
1	1	1	174	102	1
1	1	1	175	103	2
1	1	1	175	113	2
1	1	2	1	37	1
1	1	2	1	66	3
1	1	2	1	137	1
1	1	2	1	147	1
1	1	2	3	5	1
8	1	2	3	46	1
1	1	2	3	46	2
1	1	2	3	94	1
1	1	2	3	146	2
1	1	2	6	34	1
1	1	2	6	89	1
1	1	2	6	132	1
2	1	2	7	12	1
1	1	2	7	38	2
1	1	2	8	52	1
1	1	2	9	39	5
1	1	2	9	68	2
1	1	2	10	37	2
1	1	2	10	97	1
1	1	2	11	22	2
1	1	2	11	68	5
1	1	2	11	86	1
1	1	2	11	100	2
1	1	2	11	106	1
1	1	2	11	123	1
1	1	2	11	136	1
1	1	2	12	2	1
1	1	2	12	9	1
1	1	2	12	91	1
1	1	2	12	132	1
2	1	2	12	137	3
1	1	2	13	76	1
1	1	2	13	84	1
1	1	2	13	112	1
2	1	2	13	118	2
6	1	2	13	119	3
2	1	2	13	119	6
2	1	2	13	132	1
2	1	2	14	14	1
1	1	2	14	15	1
1	1	2	14	65	3
1	1	2	14	70	3
1	1	2	14	76	1
2	1	2	14	115	3
1	1	2	14	115	6
1	1	2	14	124	1
1	1	2	15	18	1
2	1	2	15	87	1
1	1	2	16	1	1
2	1	2	16	37	1
1	1	2	16	56	1
1	1	2	16	90	3
1	1	2	17	6	1
1	1	2	17	85	2
1	1	2	18	100	4
1	1	2	19	97	1
1	1	2	20	37	1
1	1	2	20	144	1
1	1	2	21	20	1
2	1	2	21	96	1
1	1	2	22	3	2
1	1	2	22	109	1
1	1	2	22	110	1
1	1	2	23	44	1
1	1	2	23	97	1
2	1	2	23	143	6
1	1	2	24	27	1
1	1	2	24	62	1
2	1	2	24	76	1
1	1	2	24	85	1
1	1	2	24	97	1
1	1	2	24	112	1
3	1	2	24	141	1
2	1	2	25	86	1
1	1	2	25	94	1
1	1	2	25	113	1
1	1	2	25	115	1
1	1	2	26	13	2
2	1	2	26	18	1
1	1	2	26	21	1
1	1	2	26	39	6
1	1	2	26	109	1
1	1	2	26	118	1
1	1	2	27	7	1
1	1	2	28	10	3
4	1	2	28	21	1
1	1	2	28	21	4
1	1	2	28	32	1
1	1	2	28	62	1
1	1	2	28	140	5
1	1	2	28	150	1
1	1	2	29	45	4
1	1	2	29	58	2
1	1	2	29	104	3
2	1	2	29	134	2
1	1	2	29	135	1
4	1	2	30	74	1
1	1	2	30	90	1
9	1	2	30	95	6
1	1	2	30	133	2
2	1	2	30	143	1
1	1	2	30	146	3
1	1	2	30	152	1
1	1	2	31	74	2
1	1	2	32	16	4
1	1	2	32	28	1
1	1	2	32	83	1
1	1	2	34	17	5
1	1	2	34	21	1
1	1	2	34	23	1
2	1	2	34	63	1
1	1	2	34	105	4
1	1	2	34	116	1
1	1	2	34	135	1
2	1	2	36	12	1
1	1	2	36	27	4
1	1	2	36	37	1
1	1	2	36	42	1
1	1	2	36	58	3
3	1	2	36	63	1
1	1	2	36	67	1
1	1	2	36	103	3
2	1	2	36	120	4
1	1	2	36	124	1
1	1	2	36	147	3
6	1	2	37	76	1
1	1	2	37	77	5
1	1	2	37	110	1
1	1	2	37	143	1
2	1	2	37	152	4
1	1	2	38	6	4
1	1	2	38	11	1
1	1	2	38	79	1
3	1	2	38	88	4
1	1	2	38	121	1
1	1	2	38	151	1
1	1	2	39	27	2
1	1	2	39	38	1
1	1	2	39	86	1
1	1	2	39	118	1
1	1	2	40	22	1
1	1	2	40	144	1
2	1	2	41	21	1
1	1	2	41	42	1
2	1	2	41	73	1
1	1	2	42	38	1
1	1	2	42	55	1
1	1	2	43	21	1
1	1	2	43	92	1
6	1	2	43	122	4
1	1	2	43	122	6
1	1	2	44	8	1
1	1	2	44	15	1
1	1	2	44	65	5
1	1	2	44	78	1
1	1	2	44	93	1
1	1	2	44	112	1
1	1	2	45	4	4
1	1	2	45	7	1
1	1	2	45	17	1
1	1	2	45	58	1
1	1	2	45	86	1
1	1	2	45	91	1
2	1	2	45	117	1
2	1	2	45	125	5
2	1	2	45	129	2
4	1	2	45	143	3
1	1	2	46	1	1
1	1	2	46	37	1
2	1	2	46	39	1
1	1	2	46	71	1
1	1	2	46	73	1
2	1	2	46	83	1
1	1	2	47	19	1
1	1	2	47	30	1
1	1	2	47	33	1
1	1	2	47	58	1
2	1	2	47	62	1
1	1	2	47	90	1
1	1	2	47	91	2
1	1	2	47	131	1
1	1	2	48	9	1
1	1	2	48	21	1
1	1	2	48	26	1
1	1	2	48	44	1
1	1	2	48	62	4
1	1	2	48	71	1
8	1	2	48	71	5
1	1	2	48	75	1
4	1	2	48	75	3
1	1	2	48	88	1
1	1	2	48	98	1
1	1	2	48	108	1
1	1	2	48	110	1
1	1	2	48	119	1
1	1	2	49	8	2
1	1	2	49	43	1
1	1	2	49	58	1
1	1	2	49	58	4
1	1	2	49	84	1
1	1	2	49	112	1
1	1	2	49	121	2
1	1	2	49	145	1
1	1	2	50	42	1
1	1	2	50	43	1
1	1	2	50	124	1
1	1	2	51	6	2
1	1	2	51	18	4
3	1	2	51	24	1
1	1	2	51	45	1
2	1	2	51	61	3
1	1	2	51	66	1
1	1	2	51	67	1
1	1	2	51	71	1
2	1	2	51	91	3
9	1	2	52	2	1
1	1	2	52	2	5
1	1	2	52	18	1
2	1	2	52	26	1
1	1	2	52	63	2
2	1	2	52	68	3
1	1	2	52	84	1
1	1	2	52	147	2
1	1	2	53	56	3
1	1	2	54	74	1
1	1	2	55	91	1
8	1	2	55	91	2
1	1	2	55	109	1
1	1	2	56	11	2
2	1	2	56	27	1
1	1	2	56	29	1
1	1	2	56	51	4
1	1	2	56	104	1
1	1	2	56	118	6
1	1	2	56	122	1
1	1	2	57	23	1
1	1	2	57	39	3
2	1	2	57	49	1
1	1	2	57	88	1
2	1	2	57	91	1
1	1	2	57	107	3
2	1	2	58	9	1
1	1	2	58	13	5
1	1	2	58	38	1
1	1	2	58	52	1
2	1	2	58	88	6
1	1	2	58	105	3
1	1	2	58	149	1
1	1	2	58	152	3
4	1	2	58	152	5
1	1	2	59	111	1
1	1	2	60	89	1
1	1	2	61	14	3
1	1	2	61	32	1
1	1	2	61	140	2
1	1	2	62	39	1
3	1	2	62	93	1
1	1	2	62	112	1
1	1	2	63	8	1
2	1	2	63	10	4
2	1	2	63	11	4
2	1	2	63	16	1
1	1	2	63	51	3
1	1	2	63	62	1
1	1	2	63	76	1
2	1	2	63	85	1
1	1	2	63	91	1
1	1	2	63	95	3
1	1	2	63	127	1
1	1	2	63	138	5
1	1	2	64	7	1
1	1	2	64	26	5
1	1	2	64	44	1
2	1	2	64	71	1
1	1	2	64	87	5
1	1	2	64	114	1
1	1	2	64	145	2
1	1	2	65	57	4
1	1	2	65	79	3
1	1	2	65	116	3
2	1	2	66	5	5
1	1	2	66	42	4
1	1	2	66	73	1
1	1	2	66	77	1
1	1	2	67	7	4
1	1	2	67	127	5
1	1	2	67	138	5
2	1	2	68	7	2
5	1	2	68	39	1
1	1	2	68	48	1
11	1	2	68	84	1
1	1	2	68	106	1
2	1	2	68	146	4
1	1	2	69	15	1
1	1	2	69	18	4
1	1	2	69	20	1
1	1	2	69	30	1
1	1	2	69	82	1
1	1	2	70	19	1
1	1	2	70	55	3
1	1	2	70	69	1
1	1	2	70	75	1
5	1	2	70	134	1
1	1	2	70	148	1
2	1	2	71	93	6
1	1	2	72	47	1
1	1	2	72	67	1
1	1	2	72	83	5
1	1	2	72	93	2
1	1	2	72	116	6
1	1	2	72	125	1
1	1	2	72	126	1
1	1	2	73	36	1
1	1	2	73	39	1
1	1	2	73	81	1
4	1	2	73	81	4
1	1	2	73	81	6
1	1	2	73	82	1
1	1	2	73	143	1
1	1	2	74	67	1
1	1	2	74	148	1
1	1	2	75	25	1
1	1	2	75	32	1
7	1	2	75	47	1
1	1	2	75	63	1
1	1	2	75	67	2
1	1	2	75	89	4
1	1	2	75	110	1
1	1	2	75	147	5
2	1	2	76	21	6
1	1	2	76	81	1
1	1	2	77	27	1
2	1	2	77	64	3
1	1	2	77	82	1
1	1	2	77	88	2
1	1	2	77	142	1
1	1	2	78	12	1
2	1	2	78	51	4
1	1	2	78	70	1
1	1	2	78	84	2
4	1	2	78	84	3
1	1	2	79	10	5
3	1	2	79	24	1
1	1	2	79	42	1
1	1	2	79	66	3
1	1	2	79	90	1
1	1	2	80	63	1
1	1	2	80	67	1
1	1	2	80	68	1
1	1	2	81	4	1
1	1	2	81	10	1
1	1	2	81	28	1
1	1	2	81	36	1
1	1	2	81	42	1
1	1	2	81	57	2
1	1	2	81	74	1
1	1	2	81	76	1
1	1	2	81	86	1
1	1	2	81	106	2
1	1	2	81	123	1
1	1	2	81	131	1
1	1	2	81	142	1
1	1	2	81	151	1
1	1	2	82	7	1
1	1	2	82	9	1
1	1	2	82	38	3
1	1	2	82	40	1
1	1	2	82	57	1
1	1	2	82	58	5
1	1	2	82	100	1
1	1	2	82	147	1
1	1	2	83	26	2
1	1	2	83	28	1
1	1	2	83	42	1
1	1	2	83	67	1
1	1	2	83	70	1
2	1	2	83	93	1
2	1	2	83	106	2
1	1	2	83	115	1
1	1	2	83	128	2
1	1	2	83	134	1
2	1	2	83	151	1
1	1	2	84	19	1
1	1	2	84	70	2
1	1	2	84	83	5
1	1	2	85	10	1
2	1	2	85	24	5
1	1	2	85	129	6
1	1	2	86	81	1
13	1	2	87	43	1
1	1	2	88	57	1
1	1	2	89	34	1
1	1	2	89	127	1
2	1	2	90	36	4
1	1	2	90	39	1
1	1	2	90	84	1
1	1	2	91	33	1
1	1	2	91	88	3
2	1	2	91	107	1
1	1	2	92	72	6
1	1	2	93	44	1
2	1	2	93	59	1
1	1	2	93	98	1
2	1	2	94	35	1
1	1	2	94	105	1
1	1	2	94	145	3
8	1	2	95	8	1
1	1	2	95	14	1
1	1	2	95	58	1
1	1	2	95	67	1
1	1	2	95	102	1
11	1	2	95	138	1
1	1	2	96	11	4
1	1	2	96	63	1
1	1	2	96	76	1
12	1	2	96	140	2
1	1	2	96	149	4
4	1	2	97	28	1
1	1	2	98	10	1
3	1	2	98	10	3
1	1	2	98	23	1
1	1	2	98	49	1
1	1	2	99	10	3
1	1	2	99	25	3
1	1	2	99	50	3
1	1	2	99	57	1
1	1	2	99	90	1
1	1	2	99	99	4
1	1	2	99	104	1
8	1	2	99	130	4
1	1	2	100	8	3
1	1	2	100	63	1
1	1	2	100	81	5
1	1	2	101	26	1
2	1	2	101	130	1
1	1	2	102	16	1
1	1	2	102	43	1
1	1	2	102	68	1
1	1	2	102	99	1
1	1	2	103	43	3
2	1	2	103	87	1
3	1	2	103	87	2
1	1	2	104	17	4
1	1	2	104	61	2
1	1	2	104	129	2
1	1	2	105	6	1
1	1	2	105	128	2
1	1	2	106	27	1
1	1	2	106	103	1
1	1	2	107	31	2
2	1	2	107	51	5
2	1	2	109	29	5
1	1	2	109	79	4
3	1	2	110	17	1
1	1	2	110	90	1
1	1	2	111	55	2
1	1	2	111	69	1
1	1	2	111	132	1
1	1	2	112	29	5
1	1	2	112	43	1
1	1	2	113	29	6
2	1	2	113	119	1
2	1	2	113	128	1
1	1	2	114	24	3
1	1	2	114	45	1
1	1	2	114	51	1
1	1	2	114	90	1
1	1	2	114	146	1
1	1	2	115	53	1
1	1	2	115	119	1
1	1	2	116	33	1
2	1	2	116	121	2
2	1	2	116	146	1
1	1	2	116	147	4
1	1	2	117	28	1
1	1	2	117	46	3
1	1	2	117	135	1
1	1	2	118	91	4
1	1	2	118	101	1
1	1	2	119	78	1
1	1	2	120	17	3
1	1	2	120	19	1
1	1	2	120	37	4
9	1	2	120	58	2
1	1	2	120	95	1
1	1	2	120	118	1
1	1	2	120	122	1
1	1	2	120	139	1
1	1	2	121	4	1
1	1	2	121	23	2
2	1	2	121	36	1
1	1	2	121	44	3
1	1	2	121	99	1
1	1	2	121	152	1
1	1	2	122	1	1
8	1	2	122	26	1
2	1	2	122	38	1
1	1	2	122	55	1
1	1	2	122	68	3
1	1	2	122	76	1
1	1	2	122	83	1
1	1	2	122	99	1
1	1	2	122	118	5
1	1	2	122	122	3
1	1	2	122	124	3
1	1	2	123	10	1
1	1	2	123	12	1
1	1	2	123	19	1
1	1	2	123	24	2
1	1	2	123	32	1
1	1	2	123	37	1
1	1	2	123	42	2
1	1	2	123	85	2
2	1	2	123	99	5
2	1	2	123	111	2
1	1	2	123	114	5
1	1	2	123	115	1
1	1	2	123	127	1
1	1	2	124	9	2
1	1	2	124	42	1
1	1	2	124	112	1
1	1	2	124	147	1
1	1	2	125	15	1
1	1	2	125	26	1
1	1	2	125	29	1
1	1	2	125	36	3
1	1	2	125	37	1
1	1	2	125	40	1
1	1	2	125	41	1
2	1	2	125	50	1
1	1	2	125	53	3
1	1	2	125	99	1
1	1	2	125	102	1
1	1	2	125	144	1
1	1	2	126	31	1
1	1	2	126	82	1
1	1	2	126	84	5
1	1	2	126	85	3
1	1	2	127	10	4
1	1	2	127	20	1
1	1	2	127	78	4
1	1	2	127	85	6
1	1	2	127	103	2
7	1	2	127	108	4
1	1	2	127	114	1
1	1	2	127	147	4
2	1	2	128	56	1
2	1	2	128	66	4
1	1	2	128	114	4
1	1	2	129	39	1
9	1	2	129	44	1
1	1	2	129	101	2
1	1	2	129	137	1
1	1	2	130	80	1
1	1	2	131	30	1
1	1	2	131	33	1
1	1	2	131	120	1
1	1	2	133	13	1
2	1	2	133	27	1
2	1	2	133	45	1
11	1	2	133	45	4
2	1	2	134	76	5
1	1	2	134	140	1
1	1	2	135	29	3
1	1	2	135	43	3
1	1	2	136	20	1
1	1	2	136	42	3
1	1	2	136	102	1
1	1	2	137	37	1
1	1	2	137	83	4
11	1	2	137	101	1
1	1	2	137	101	3
1	1	2	137	146	1
1	1	2	138	13	1
1	1	2	138	44	1
1	1	2	138	48	1
4	1	2	138	125	4
1	1	2	139	2	1
1	1	2	139	50	1
1	1	2	139	106	1
1	1	2	139	138	2
3	1	2	140	12	2
2	1	2	141	101	1
1	1	2	141	123	1
1	1	2	142	31	5
1	1	2	142	70	1
1	1	2	143	61	1
1	1	2	143	83	1
8	1	2	143	96	1
2	1	2	143	139	3
1	1	2	144	18	2
1	1	2	144	111	1
1	1	2	145	25	6
1	1	2	145	43	4
1	1	2	145	53	3
1	1	2	145	115	1
1	1	2	145	121	1
1	1	2	146	11	5
2	1	2	146	28	5
1	1	2	146	93	4
2	1	2	147	27	1
1	1	2	147	32	2
10	1	2	147	124	1
1	1	2	147	146	1
1	1	2	148	2	1
1	1	2	148	12	1
1	1	2	148	52	1
1	1	2	148	63	1
2	1	2	149	18	3
1	1	2	149	40	3
8	1	2	149	81	1
15	1	2	149	111	1
1	1	2	149	118	1
1	1	2	149	131	5
1	1	2	149	138	1
3	1	2	150	79	4
2	1	2	150	97	1
1	1	2	150	103	1
1	1	2	151	44	1
1	1	2	151	87	1
2	1	2	151	107	3
1	1	2	151	122	1
1	1	2	151	127	1
1	1	2	151	151	1
1	1	2	152	27	1
1	1	2	152	35	1
2	1	2	152	50	1
1	1	2	152	55	1
2	1	2	153	6	1
8	1	2	154	84	3
9	1	2	154	99	3
1	1	2	154	149	5
1	1	2	155	82	1
1	1	2	155	93	2
3	1	2	155	93	5
1	1	2	155	110	1
1	1	2	155	146	1
1	1	2	156	102	1
1	1	2	157	16	1
1	1	2	157	27	2
1	1	2	157	35	1
3	1	2	157	60	2
1	1	2	158	8	2
2	1	2	158	9	1
1	1	2	158	15	5
1	1	2	158	26	1
1	1	2	158	70	1
1	1	2	158	133	1
1	1	2	159	2	1
1	1	2	159	24	3
2	1	2	159	27	2
1	1	2	160	140	6
1	1	2	161	78	1
2	1	2	161	112	1
1	1	2	161	115	1
1	1	2	162	14	2
1	1	2	162	44	1
3	1	2	162	84	1
1	1	2	162	84	5
1	1	2	162	150	3
1	1	2	163	48	1
1	1	2	163	56	5
1	1	2	164	12	2
1	1	2	165	8	4
2	1	2	165	19	1
1	1	2	165	150	4
1	1	2	166	62	4
1	1	2	166	119	1
1	1	2	168	125	3
1	1	2	169	54	2
1	1	2	169	146	6
1	1	2	171	1	1
1	1	2	171	4	4
2	1	2	171	35	2
1	1	2	171	48	1
1	1	2	171	97	6
1	1	2	171	110	2
2	1	2	171	123	4
1	1	2	171	144	1
7	1	2	171	147	2
1	1	2	172	102	1
1	1	2	173	38	1
1	1	2	173	131	1
1	1	2	175	100	1
1	1	2	175	124	2
1	1	3	1	13	4
1	1	3	1	51	1
1	1	3	2	1	1
1	1	3	2	11	4
1	1	3	2	89	1
1	1	3	2	101	2
1	1	3	2	117	1
1	1	3	2	124	1
1	1	3	2	133	1
3	1	3	3	25	5
1	1	3	3	36	1
1	1	3	3	42	1
1	1	3	3	48	1
1	1	3	3	67	1
1	1	3	3	86	6
1	1	3	3	128	1
9	1	3	3	134	6
1	1	3	4	12	1
1	1	3	4	21	1
1	1	3	4	22	1
1	1	3	5	47	2
2	1	3	5	81	1
1	1	3	5	109	6
1	1	3	6	23	1
1	1	3	6	27	2
4	1	3	6	128	1
1	1	3	6	138	3
1	1	3	7	102	1
2	1	3	8	45	1
1	1	3	8	143	1
1	1	3	9	49	4
1	1	3	9	50	1
1	1	3	9	55	2
7	1	3	9	68	1
1	1	3	9	75	1
12	1	3	9	76	1
1	1	3	9	76	3
1	1	3	9	84	1
1	1	3	9	135	1
1	1	3	9	148	5
1	1	3	10	11	3
1	1	3	10	38	1
1	1	3	10	68	1
1	1	3	10	101	1
1	1	3	11	25	3
2	1	3	11	37	1
1	1	3	11	42	4
1	1	3	11	90	1
1	1	3	11	98	4
3	1	3	11	112	1
1	1	3	12	42	1
1	1	3	12	56	1
1	1	3	12	84	1
1	1	3	12	103	1
1	1	3	12	110	1
1	1	3	12	131	1
1	1	3	13	10	1
1	1	3	13	16	1
1	1	3	13	42	1
1	1	3	13	47	1
1	1	3	13	100	1
1	1	3	13	103	3
1	1	3	13	127	6
19	1	3	13	137	1
1	1	3	14	17	1
1	1	3	14	77	1
1	1	3	14	88	3
1	1	3	14	94	1
1	1	3	14	115	3
2	1	3	14	152	4
7	1	3	15	13	2
4	1	3	15	17	3
1	1	3	15	27	1
2	1	3	15	37	1
1	1	3	15	58	3
2	1	3	15	70	1
1	1	3	15	96	3
1	1	3	15	106	4
1	1	3	15	131	3
1	1	3	15	139	1
1	1	3	15	152	2
1	1	3	16	107	1
2	1	3	16	145	1
4	1	3	17	4	1
1	1	3	17	6	1
1	1	3	17	35	1
1	1	3	17	37	5
1	1	3	17	39	6
16	1	3	17	68	3
11	1	3	17	77	2
1	1	3	17	88	2
1	1	3	17	125	2
2	1	3	17	138	1
1	1	3	17	148	2
1	1	3	18	6	1
3	1	3	18	7	6
1	1	3	18	57	5
1	1	3	18	64	1
2	1	3	18	95	4
1	1	3	19	73	1
1	1	3	19	77	1
1	1	3	19	124	1
1	1	3	19	143	1
1	1	3	20	15	1
1	1	3	20	57	6
1	1	3	20	67	1
2	1	3	20	78	3
2	1	3	20	120	1
1	1	3	21	11	1
2	1	3	21	108	1
2	1	3	21	111	1
1	1	3	22	132	4
1	1	3	22	141	1
2	1	3	23	78	1
1	1	3	23	98	4
1	1	3	23	133	1
1	1	3	24	13	1
1	1	3	24	42	1
1	1	3	24	43	1
1	1	3	24	108	1
4	1	3	24	148	6
3	1	3	25	13	3
1	1	3	25	15	1
1	1	3	25	125	1
1	1	3	26	14	1
2	1	3	26	15	1
1	1	3	26	25	2
1	1	3	26	36	1
1	1	3	26	39	2
1	1	3	26	45	1
2	1	3	26	81	2
2	1	3	26	103	2
2	1	3	26	106	1
1	1	3	26	109	1
1	1	3	26	113	2
1	1	3	26	127	1
1	1	3	26	131	3
1	1	3	26	147	1
1	1	3	27	33	1
2	1	3	27	50	1
1	1	3	27	73	1
1	1	3	27	98	3
1	1	3	27	120	1
2	1	3	28	5	1
1	1	3	28	23	1
1	1	3	28	103	3
1	1	3	28	138	2
3	1	3	29	8	1
1	1	3	29	28	2
1	1	3	29	30	5
1	1	3	29	57	1
1	1	3	29	103	2
1	1	3	29	112	4
1	1	3	29	122	1
1	1	3	30	8	3
1	1	3	30	20	1
10	1	3	30	20	3
1	1	3	30	37	1
1	1	3	30	44	1
1	1	3	30	108	2
1	1	3	30	112	1
2	1	3	30	131	1
1	1	3	30	131	5
1	1	3	31	60	1
1	1	3	31	127	2
1	1	3	32	49	2
2	1	3	32	50	1
1	1	3	33	11	1
2	1	3	33	20	4
1	1	3	33	34	5
4	1	3	33	38	1
1	1	3	33	71	2
1	1	3	33	91	1
1	1	3	33	128	6
1	1	3	33	129	2
1	1	3	33	134	3
2	1	3	34	10	1
1	1	3	34	18	1
1	1	3	34	24	1
1	1	3	34	28	1
1	1	3	34	29	5
1	1	3	34	48	3
1	1	3	34	64	1
1	1	3	34	73	3
1	1	3	34	107	1
1	1	3	34	127	5
2	1	3	35	11	1
1	1	3	35	25	1
1	1	3	35	33	1
2	1	3	36	11	1
1	1	3	36	19	2
2	1	3	36	37	1
1	1	3	36	44	2
1	1	3	36	51	1
1	1	3	36	54	1
1	1	3	36	65	1
1	1	3	36	67	1
1	1	3	36	99	1
2	1	3	36	111	1
3	1	3	36	146	1
1	1	3	37	24	6
1	1	3	37	39	1
2	1	3	37	55	1
1	1	3	38	28	1
1	1	3	38	42	1
1	1	3	38	48	1
1	1	3	38	52	4
3	1	3	38	65	1
1	1	3	38	78	1
1	1	3	38	123	4
2	1	3	39	73	1
1	1	3	39	122	1
1	1	3	39	123	1
1	1	3	39	126	1
1	1	3	40	15	1
3	1	3	40	15	2
1	1	3	40	35	1
1	1	3	41	41	2
1	1	3	41	62	2
3	1	3	41	87	1
2	1	3	42	9	4
5	1	3	42	89	1
1	1	3	42	112	3
1	1	3	42	129	5
1	1	3	43	38	1
2	1	3	43	43	1
1	1	3	43	44	3
1	1	3	43	59	1
1	1	3	43	94	1
1	1	3	43	116	1
1	1	3	43	132	1
3	1	3	44	16	1
1	1	3	44	24	1
1	1	3	44	81	1
1	1	3	45	36	4
1	1	3	45	57	1
1	1	3	45	62	1
1	1	3	45	67	1
2	1	3	45	86	1
1	1	3	45	119	4
1	1	3	46	3	1
1	1	3	46	6	1
1	1	3	46	32	1
1	1	3	46	35	1
1	1	3	46	56	1
2	1	3	46	60	3
7	1	3	46	103	4
3	1	3	47	14	1
1	1	3	47	99	1
2	1	3	47	139	3
1	1	3	48	20	5
2	1	3	48	24	4
1	1	3	48	43	1
2	1	3	48	45	4
1	1	3	48	49	1
1	1	3	48	62	1
1	1	3	48	65	4
1	1	3	48	91	1
1	1	3	48	91	4
1	1	3	48	129	2
1	1	3	49	43	1
1	1	3	49	49	1
1	1	3	49	62	1
1	1	3	49	67	1
1	1	3	49	97	4
1	1	3	49	114	1
1	1	3	50	11	1
2	1	3	50	53	1
1	1	3	50	105	1
1	1	3	50	121	1
1	1	3	50	132	1
1	1	3	50	147	1
1	1	3	51	5	1
1	1	3	51	96	1
2	1	3	51	97	1
1	1	3	51	144	3
11	1	3	52	7	1
1	1	3	52	14	1
1	1	3	52	39	4
2	1	3	52	59	1
2	1	3	52	127	1
1	1	3	52	130	1
8	1	3	52	130	2
1	1	3	52	130	6
1	1	3	52	148	1
1	1	3	53	49	1
1	1	3	53	58	4
1	1	3	53	76	5
2	1	3	53	87	1
1	1	3	53	100	1
1	1	3	54	12	1
2	1	3	54	18	3
1	1	3	54	33	2
1	1	3	54	84	1
1	1	3	54	137	5
1	1	3	55	85	1
1	1	3	55	136	1
1	1	3	56	17	2
3	1	3	56	29	1
1	1	3	56	42	3
1	1	3	56	42	4
2	1	3	56	53	1
2	1	3	56	59	1
1	1	3	56	140	1
1	1	3	56	145	5
1	1	3	56	146	1
5	1	3	57	5	2
1	1	3	57	7	2
5	1	3	57	11	6
1	1	3	57	29	1
1	1	3	57	44	1
1	1	3	57	63	2
1	1	3	57	95	1
2	1	3	57	122	1
1	1	3	57	129	4
1	1	3	57	146	1
1	1	3	57	150	1
1	1	3	58	10	1
1	1	3	58	20	1
1	1	3	58	27	1
2	1	3	58	28	1
3	1	3	58	28	3
1	1	3	58	31	1
2	1	3	58	66	1
2	1	3	58	79	1
1	1	3	58	105	1
1	1	3	58	115	1
1	1	3	59	109	1
1	1	3	60	2	1
1	1	3	60	53	2
1	1	3	60	96	1
1	1	3	60	110	1
1	1	3	60	137	3
4	1	3	61	15	1
1	1	3	61	42	1
1	1	3	62	2	1
1	1	3	62	3	1
1	1	3	62	42	1
7	1	3	62	43	1
1	1	3	62	43	3
1	1	3	62	47	1
1	1	3	62	114	2
1	1	3	62	131	3
1	1	3	62	147	1
2	1	3	63	31	1
1	1	3	63	63	3
1	1	3	63	71	1
1	1	3	63	141	2
1	1	3	64	39	1
1	1	3	64	51	3
1	1	3	64	134	3
1	1	3	64	146	1
1	1	3	65	68	1
1	1	3	65	94	4
1	1	3	65	140	1
1	1	3	65	152	3
4	1	3	65	152	4
1	1	3	66	30	6
1	1	3	66	42	1
1	1	3	66	49	1
1	1	3	66	86	1
1	1	3	66	99	1
1	1	3	66	120	1
1	1	3	67	8	2
1	1	3	67	13	2
2	1	3	67	19	1
1	1	3	67	33	1
1	1	3	67	37	4
1	1	3	67	71	1
15	1	3	67	71	4
1	1	3	67	74	1
1	1	3	68	3	1
2	1	3	68	5	1
1	1	3	68	134	1
1	1	3	69	20	1
1	1	3	69	29	3
1	1	3	69	38	1
1	1	3	69	54	2
1	1	3	69	112	1
1	1	3	70	97	4
2	1	3	70	103	1
2	1	3	70	112	3
1	1	3	70	140	1
1	1	3	71	29	2
1	1	3	71	49	4
1	1	3	71	54	1
1	1	3	71	86	2
4	1	3	71	91	1
1	1	3	71	96	4
1	1	3	72	11	5
1	1	3	72	26	1
1	1	3	72	64	3
1	1	3	72	66	1
1	1	3	72	129	2
1	1	3	72	131	2
1	1	3	72	134	5
1	1	3	72	140	4
2	1	3	73	21	1
1	1	3	73	24	2
1	1	3	73	111	1
1	1	3	74	1	1
2	1	3	74	9	1
1	1	3	74	20	3
1	1	3	74	27	1
1	1	3	74	35	1
1	1	3	74	44	1
3	1	3	74	58	1
1	1	3	74	78	1
2	1	3	74	132	1
2	1	3	74	152	1
1	1	3	75	11	3
1	1	3	75	21	1
3	1	3	75	31	1
1	1	3	75	37	1
1	1	3	75	78	1
3	1	3	76	18	3
1	1	3	76	21	1
1	1	3	76	23	1
1	1	3	76	25	3
1	1	3	76	48	1
1	1	3	76	91	3
2	1	3	76	122	3
1	1	3	76	133	3
2	1	3	77	7	2
4	1	3	77	9	1
2	1	3	77	11	1
1	1	3	77	37	1
1	1	3	77	99	1
1	1	3	77	131	1
1	1	3	77	149	1
1	1	3	78	56	2
1	1	3	78	63	1
1	1	3	78	135	1
1	1	3	79	6	6
1	1	3	79	10	1
1	1	3	79	22	3
1	1	3	79	34	5
1	1	3	79	46	1
12	1	3	79	46	4
1	1	3	79	59	1
13	1	3	79	67	1
11	1	3	79	68	1
1	1	3	79	85	1
2	1	3	79	89	4
3	1	3	79	109	1
1	1	3	79	128	3
2	1	3	79	129	1
2	1	3	79	138	1
1	1	3	79	151	1
2	1	3	80	27	3
1	1	3	80	42	1
2	1	3	80	101	2
1	1	3	80	118	1
1	1	3	81	9	5
1	1	3	81	26	1
1	1	3	81	28	1
8	1	3	81	52	2
1	1	3	81	52	4
1	1	3	81	67	1
6	1	3	81	69	1
1	1	3	81	69	3
1	1	3	81	70	1
1	1	3	81	81	1
1	1	3	81	82	1
1	1	3	81	116	1
1	1	3	81	119	1
1	1	3	81	129	2
1	1	3	81	134	3
1	1	3	82	5	3
2	1	3	82	11	1
1	1	3	82	33	1
2	1	3	82	38	1
1	1	3	82	45	3
1	1	3	82	54	1
1	1	3	82	74	1
6	1	3	82	89	1
1	1	3	82	95	1
1	1	3	82	126	2
1	1	3	82	129	2
2	1	3	82	151	1
1	1	3	82	151	6
1	1	3	83	3	1
1	1	3	83	14	1
12	1	3	83	37	2
1	1	3	83	38	4
1	1	3	83	83	1
1	1	3	83	117	1
1	1	3	83	121	1
1	1	3	83	140	6
4	1	3	84	74	1
1	1	3	84	86	2
1	1	3	84	97	3
1	1	3	86	38	1
2	1	3	87	65	1
1	1	3	88	4	1
2	1	3	88	24	1
1	1	3	88	46	1
2	1	3	88	55	1
1	1	3	88	86	1
1	1	3	91	12	1
1	1	3	91	35	1
1	1	3	91	66	2
1	1	3	91	88	3
1	1	3	91	128	1
1	1	3	92	6	1
1	1	3	92	17	1
2	1	3	92	63	1
1	1	3	92	86	1
1	1	3	92	90	4
1	1	3	92	108	2
1	1	3	92	115	1
1	1	3	92	152	6
1	1	3	93	52	1
1	1	3	93	76	1
1	1	3	93	83	4
1	1	3	93	94	4
2	1	3	93	116	1
1	1	3	93	129	1
1	1	3	94	2	6
1	1	3	94	54	4
1	1	3	94	68	1
2	1	3	94	143	1
1	1	3	95	43	1
1	1	3	95	57	1
2	1	3	95	66	1
1	1	3	95	81	1
1	1	3	95	114	3
15	1	3	95	120	2
2	1	3	95	120	3
1	1	3	96	72	1
1	1	3	96	101	1
2	1	3	96	125	1
12	1	3	96	143	1
1	1	3	96	152	1
1	1	3	97	102	1
1	1	3	97	137	1
1	1	3	98	10	1
2	1	3	98	42	5
2	1	3	98	74	2
1	1	3	99	83	3
1	1	3	100	25	1
4	1	3	100	35	1
1	1	3	100	57	2
1	1	3	100	81	5
1	1	3	100	86	1
1	1	3	100	124	1
1	1	3	100	126	4
1	1	3	100	142	1
1	1	3	101	6	1
1	1	3	101	17	1
1	1	3	101	75	4
1	1	3	101	135	1
1	1	3	102	124	4
1	1	3	103	67	1
1	1	3	103	112	1
3	1	3	104	12	1
1	1	3	104	39	1
1	1	3	104	65	1
1	1	3	104	108	1
1	1	3	104	108	5
5	1	3	104	123	1
1	1	3	104	130	1
1	1	3	104	144	2
1	1	3	105	17	1
1	1	3	106	30	1
1	1	3	106	33	3
1	1	3	106	73	1
1	1	3	106	132	1
1	1	3	107	10	1
1	1	3	107	37	1
1	1	3	108	7	1
1	1	3	108	9	1
2	1	3	108	10	2
1	1	3	108	62	3
2	1	3	109	8	1
6	1	3	109	15	1
1	1	3	109	16	2
1	1	3	109	31	5
[truncated: 296,050 more rows]
