# Supplementary material for: Flexibility-tuning of dual-display DNA-encoded chemical libraries facilitates cyclic peptide ligand discovery
Source: Nat Commun. 2025 Apr 5;16:3273. doi: 10.1038/s41467-025-58507-w (PMC11972359; doi:10.1038/s41467-025-58507-w)
Supplement: Supplementary file 4 — Source Data [file 41467_2025_58507_MOESM4_ESM.zip › Source_Data_Files_Selections/Thrombin_Sel2_Concat.txt]

Count	Code1	Code2	Code3	Code4	Code5
5.10478420375576	1	1	1	2	1
4.12760916494339	1	1	1	68	5
10.53624203855211	1	1	1	112	1
20.41913681502304	1	1	2	10	1
4.12760916494339	1	1	2	67	1
5.10478420375576	1	1	2	76	1
8.25521832988678	1	1	2	113	1
10.20956840751152	1	1	2	142	1
5.10478420375576	1	1	2	148	3
4.12760916494339	1	1	3	5	1
4.12760916494339	1	1	3	7	1
4.12760916494339	1	1	3	10	1
4.12760916494339	1	1	3	24	2
5.268121019276055	1	1	3	32	1
4.12760916494339	1	1	3	81	1
4.12760916494339	1	1	3	101	1
5.268121019276055	1	1	3	109	1
5.268121019276055	1	1	4	20	2
5.10478420375576	1	1	4	55	1
5.10478420375576	1	1	4	87	1
5.10478420375576	1	1	4	98	1
5.10478420375576	1	1	4	109	1
4.12760916494339	1	1	5	12	1
8.25521832988678	1	1	5	29	5
8.25521832988678	1	1	5	36	1
5.268121019276055	1	1	5	37	1
15.314352611267282	1	1	5	43	4
5.10478420375576	1	1	5	43	5
4.12760916494339	1	1	5	58	1
5.10478420375576	1	1	5	75	1
4.12760916494339	1	1	5	81	1
5.10478420375576	1	1	6	14	1
10.53624203855211	1	1	6	39	1
4.12760916494339	1	1	6	43	1
9.395730184219445	1	1	6	63	1
5.268121019276055	1	1	6	103	1
5.268121019276055	1	1	6	105	1
5.10478420375576	1	1	7	20	1
8.25521832988678	1	1	7	73	1
5.10478420375576	1	1	7	100	1
5.10478420375576	1	1	7	119	1
4.12760916494339	1	1	7	150	1
8.25521832988678	1	1	8	9	4
4.12760916494339	1	1	8	21	3
5.10478420375576	1	1	8	26	1
4.12760916494339	1	1	8	35	1
4.12760916494339	1	1	8	46	1
10.53624203855211	1	1	8	65	1
5.268121019276055	1	1	8	65	3
9.23239336869915	1	1	8	81	1
10.20956840751152	1	1	8	107	1
5.268121019276055	1	1	9	6	1
10.53624203855211	1	1	9	8	1
4.12760916494339	1	1	9	14	1
16.51043665977356	1	1	9	23	1
5.10478420375576	1	1	9	31	1
5.10478420375576	1	1	9	60	1
4.12760916494339	1	1	9	105	1
4.12760916494339	1	1	9	112	1
5.10478420375576	1	1	9	125	1
10.20956840751152	1	1	9	144	1
5.268121019276055	1	1	10	47	2
4.12760916494339	1	1	10	56	1
4.12760916494339	1	1	11	24	1
5.10478420375576	1	1	11	28	1
10.372905223031815	1	1	11	39	1
5.10478420375576	1	1	11	39	6
5.268121019276055	1	1	11	122	1
9.23239336869915	1	1	11	125	1
8.25521832988678	1	1	11	126	1
4.12760916494339	1	1	11	131	1
4.12760916494339	1	1	11	131	2
5.268121019276055	1	1	11	138	1
10.20956840751152	1	1	12	60	1
5.10478420375576	1	1	12	72	1
5.10478420375576	1	1	12	73	1
21.07248407710422	1	1	12	83	1
5.268121019276055	1	1	12	113	1
12.38282749483017	1	1	12	118	1
4.12760916494339	1	1	12	118	4
5.10478420375576	1	1	12	129	1
4.12760916494339	1	1	12	146	1
5.10478420375576	1	1	13	6	1
5.10478420375576	1	1	13	18	1
5.10478420375576	1	1	13	30	2
4.12760916494339	1	1	13	38	1
5.268121019276055	1	1	13	39	4
4.12760916494339	1	1	13	42	1
4.12760916494339	1	1	13	42	2
5.10478420375576	1	1	13	48	1
9.23239336869915	1	1	13	52	1
10.372905223031815	1	1	13	65	1
5.268121019276055	1	1	13	69	1
4.12760916494339	1	1	13	81	1
5.268121019276055	1	1	13	98	1
5.10478420375576	1	1	13	101	4
5.10478420375576	1	1	13	135	1
5.10478420375576	1	1	13	146	4
5.10478420375576	1	1	13	148	1
5.10478420375576	1	1	14	7	1
10.20956840751152	1	1	14	10	1
8.25521832988678	1	1	14	13	1
4.12760916494339	1	1	14	27	1
5.10478420375576	1	1	14	35	1
24.54674597996643	1	1	14	42	1
5.10478420375576	1	1	14	57	1
20.41913681502304	1	1	14	74	1
10.372905223031815	1	1	14	78	1
5.10478420375576	1	1	14	81	1
5.10478420375576	1	1	14	84	1
5.10478420375576	1	1	14	86	1
4.12760916494339	1	1	14	133	1
5.268121019276055	1	1	14	141	1
5.10478420375576	1	1	14	143	1
5.268121019276055	1	1	15	9	1
5.10478420375576	1	1	15	15	1
5.10478420375576	1	1	15	39	1
5.268121019276055	1	1	15	43	4
5.268121019276055	1	1	15	58	1
5.10478420375576	1	1	15	65	1
5.10478420375576	1	1	15	78	1
8.25521832988678	1	1	16	10	1
5.268121019276055	1	1	16	15	1
5.10478420375576	1	1	16	20	1
4.12760916494339	1	1	16	54	1
5.10478420375576	1	1	16	59	1
12.38282749483017	1	1	16	63	1
4.12760916494339	1	1	16	70	1
4.12760916494339	1	1	16	76	1
5.10478420375576	1	1	16	82	1
4.12760916494339	1	1	16	84	1
4.12760916494339	1	1	16	88	1
5.268121019276055	1	1	16	95	1
10.53624203855211	1	1	16	118	1
5.268121019276055	1	1	16	125	1
4.12760916494339	1	1	17	21	1
4.12760916494339	1	1	17	25	1
4.12760916494339	1	1	17	26	1
4.12760916494339	1	1	17	34	1
4.12760916494339	1	1	17	43	1
5.10478420375576	1	1	17	46	1
5.268121019276055	1	1	17	47	1
4.12760916494339	1	1	17	48	1
4.12760916494339	1	1	17	63	1
10.20956840751152	1	1	17	88	1
5.268121019276055	1	1	17	91	1
5.10478420375576	1	1	17	112	2
4.12760916494339	1	1	17	123	1
5.268121019276055	1	1	17	126	1
4.12760916494339	1	1	17	133	1
5.268121019276055	1	1	18	59	4
5.10478420375576	1	1	18	76	1
5.268121019276055	1	1	18	115	1
4.12760916494339	1	1	18	125	1
4.12760916494339	1	1	18	146	1
5.10478420375576	1	1	19	16	1
4.12760916494339	1	1	19	44	1
5.10478420375576	1	1	19	127	1
5.10478420375576	1	1	20	2	1
4.12760916494339	1	1	20	7	1
4.12760916494339	1	1	20	32	1
4.12760916494339	1	1	20	33	1
5.10478420375576	1	1	20	37	1
12.38282749483017	1	1	20	46	1
12.38282749483017	1	1	20	134	1
5.10478420375576	1	1	21	8	1
5.268121019276055	1	1	21	10	1
10.53624203855211	1	1	21	19	2
5.268121019276055	1	1	21	32	1
5.268121019276055	1	1	21	33	1
5.268121019276055	1	1	21	50	1
5.10478420375576	1	1	21	55	1
4.12760916494339	1	1	21	70	1
4.12760916494339	1	1	21	78	1
4.12760916494339	1	1	21	81	1
10.53624203855211	1	1	21	96	1
5.268121019276055	1	1	21	106	3
5.268121019276055	1	1	21	108	1
4.12760916494339	1	1	21	112	1
12.38282749483017	1	1	21	124	1
4.12760916494339	1	1	21	125	3
5.268121019276055	1	1	21	127	1
8.25521832988678	1	1	21	143	1
8.25521832988678	1	1	22	3	1
8.25521832988678	1	1	22	10	1
42.14496815420844	1	1	22	30	1
31.445389300136036	1	1	22	42	1
5.10478420375576	1	1	22	50	1
5.10478420375576	1	1	22	66	1
5.10478420375576	1	1	22	68	1
4.12760916494339	1	1	22	75	1
10.20956840751152	1	1	22	98	1
4.12760916494339	1	1	22	118	1
4.12760916494339	1	1	22	120	4
5.10478420375576	1	1	23	2	1
5.268121019276055	1	1	23	6	1
9.23239336869915	1	1	23	12	1
4.12760916494339	1	1	23	33	2
4.12760916494339	1	1	23	39	1
5.268121019276055	1	1	23	53	1
4.12760916494339	1	1	23	61	1
5.10478420375576	1	1	23	68	1
5.268121019276055	1	1	23	70	1
4.12760916494339	1	1	23	74	1
4.12760916494339	1	1	23	75	1
4.12760916494339	1	1	23	81	1
10.20956840751152	1	1	23	86	1
4.12760916494339	1	1	23	89	1
5.10478420375576	1	1	23	97	1
5.10478420375576	1	1	23	112	3
5.10478420375576	1	1	23	119	1
4.12760916494339	1	1	23	120	1
10.53624203855211	1	1	23	135	1
4.12760916494339	1	1	23	135	3
15.314352611267282	1	1	23	144	1
4.12760916494339	1	1	24	3	1
5.268121019276055	1	1	24	3	5
5.268121019276055	1	1	24	29	1
4.12760916494339	1	1	24	46	1
5.10478420375576	1	1	24	49	1
4.12760916494339	1	1	24	49	3
8.25521832988678	1	1	24	65	1
5.10478420375576	1	1	24	98	1
8.25521832988678	1	1	24	103	1
5.268121019276055	1	1	24	123	1
5.10478420375576	1	1	24	127	1
5.268121019276055	1	1	24	139	1
4.12760916494339	1	1	25	7	1
5.10478420375576	1	1	25	16	1
5.10478420375576	1	1	25	22	1
21.07248407710422	1	1	25	35	1
4.12760916494339	1	1	25	37	1
4.12760916494339	1	1	25	45	1
5.10478420375576	1	1	25	57	2
10.20956840751152	1	1	25	74	1
4.12760916494339	1	1	25	81	1
5.268121019276055	1	1	25	91	1
4.12760916494339	1	1	25	93	1
5.10478420375576	1	1	25	100	1
4.12760916494339	1	1	25	105	1
4.12760916494339	1	1	25	115	1
5.10478420375576	1	1	25	121	1
5.268121019276055	1	1	26	2	1
5.268121019276055	1	1	26	3	1
4.12760916494339	1	1	26	9	1
5.268121019276055	1	1	26	9	2
10.20956840751152	1	1	26	20	1
4.12760916494339	1	1	26	29	4
4.12760916494339	1	1	26	30	1
4.12760916494339	1	1	26	39	1
5.10478420375576	1	1	26	39	4
10.372905223031815	1	1	26	42	1
5.10478420375576	1	1	26	67	1
5.268121019276055	1	1	26	74	1
10.20956840751152	1	1	26	76	5
13.523339349162836	1	1	26	84	1
4.12760916494339	1	1	26	86	1
4.12760916494339	1	1	26	93	1
5.10478420375576	1	1	26	104	1
5.268121019276055	1	1	26	105	1
5.10478420375576	1	1	26	106	5
5.268121019276055	1	1	26	108	1
40.83827363004608	1	1	26	118	1
4.12760916494339	1	1	26	120	1
9.23239336869915	1	1	26	133	1
4.12760916494339	1	1	26	139	4
15.314352611267282	1	1	26	140	1
5.268121019276055	1	1	26	146	2
5.10478420375576	1	1	27	16	1
4.12760916494339	1	1	27	21	1
5.10478420375576	1	1	27	58	1
4.12760916494339	1	1	27	137	1
5.10478420375576	1	1	28	2	1
5.10478420375576	1	1	28	39	2
5.10478420375576	1	1	28	56	6
5.268121019276055	1	1	28	107	1
4.12760916494339	1	1	28	116	5
4.12760916494339	1	1	28	138	1
5.268121019276055	1	1	29	1	1
4.12760916494339	1	1	29	4	3
5.10478420375576	1	1	29	15	1
8.25521832988678	1	1	29	27	1
5.10478420375576	1	1	29	33	1
5.268121019276055	1	1	29	35	1
15.804363057828166	1	1	29	44	1
8.25521832988678	1	1	29	60	1
5.268121019276055	1	1	29	61	1
10.20956840751152	1	1	29	66	1
5.268121019276055	1	1	29	82	1
5.10478420375576	1	1	29	103	1
10.20956840751152	1	1	29	105	1
4.12760916494339	1	1	29	106	1
5.268121019276055	1	1	29	107	1
5.10478420375576	1	1	29	138	1
9.395730184219445	1	1	29	140	1
5.268121019276055	1	1	29	147	1
4.12760916494339	1	1	29	149	1
5.268121019276055	1	1	30	35	1
10.20956840751152	1	1	30	43	1
4.12760916494339	1	1	30	59	1
5.268121019276055	1	1	30	61	4
15.64102624230787	1	1	30	68	1
5.10478420375576	1	1	30	103	1
15.804363057828166	1	1	30	113	1
10.20956840751152	1	1	30	127	1
4.12760916494339	1	1	31	7	1
4.12760916494339	1	1	31	8	1
10.20956840751152	1	1	31	28	1
4.12760916494339	1	1	31	52	1
4.12760916494339	1	1	31	76	1
5.268121019276055	1	1	31	112	1
4.12760916494339	1	1	31	115	1
8.25521832988678	1	1	31	131	1
4.12760916494339	1	1	31	144	1
5.10478420375576	1	1	32	8	1
5.10478420375576	1	1	32	12	1
5.268121019276055	1	1	32	16	1
4.12760916494339	1	1	32	36	1
5.268121019276055	1	1	32	38	1
8.25521832988678	1	1	32	45	1
5.268121019276055	1	1	32	65	1
5.10478420375576	1	1	32	92	1
4.12760916494339	1	1	32	103	1
20.41913681502304	1	1	32	113	1
5.10478420375576	1	1	32	113	3
4.12760916494339	1	1	33	9	1
4.12760916494339	1	1	33	11	5
4.12760916494339	1	1	33	49	1
5.10478420375576	1	1	33	50	1
5.268121019276055	1	1	33	56	1
5.10478420375576	1	1	33	75	1
4.12760916494339	1	1	33	81	1
4.12760916494339	1	1	33	84	1
4.12760916494339	1	1	33	106	1
4.12760916494339	1	1	33	113	1
5.268121019276055	1	1	34	3	1
5.268121019276055	1	1	34	4	1
4.12760916494339	1	1	34	6	1
10.53624203855211	1	1	34	7	1
5.10478420375576	1	1	34	15	1
5.10478420375576	1	1	34	16	1
26.340605096380276	1	1	34	18	1
4.12760916494339	1	1	34	21	5
5.268121019276055	1	1	34	24	1
5.10478420375576	1	1	34	26	3
5.268121019276055	1	1	34	32	1
10.53624203855211	1	1	34	36	1
5.10478420375576	1	1	34	44	1
4.12760916494339	1	1	34	48	1
5.268121019276055	1	1	34	51	1
5.268121019276055	1	1	34	56	1
4.12760916494339	1	1	34	57	3
5.268121019276055	1	1	34	70	1
5.268121019276055	1	1	34	111	1
20.63804582471695	1	1	34	114	1
8.25521832988678	1	1	34	135	1
5.10478420375576	1	1	34	145	1
5.10478420375576	1	1	34	146	1
5.10478420375576	1	1	35	23	1
5.10478420375576	1	1	35	27	1
5.268121019276055	1	1	35	38	1
4.12760916494339	1	1	35	44	1
5.268121019276055	1	1	35	60	4
4.12760916494339	1	1	35	132	1
8.25521832988678	1	1	35	151	1
4.12760916494339	1	1	36	10	1
4.12760916494339	1	1	36	25	1
10.20956840751152	1	1	36	42	1
4.12760916494339	1	1	36	50	1
4.12760916494339	1	1	36	55	1
10.20956840751152	1	1	36	61	4
10.20956840751152	1	1	36	66	1
5.268121019276055	1	1	36	71	1
5.268121019276055	1	1	36	72	1
4.12760916494339	1	1	36	74	3
10.20956840751152	1	1	36	79	1
5.268121019276055	1	1	36	91	1
5.10478420375576	1	1	36	94	1
5.268121019276055	1	1	36	99	1
5.10478420375576	1	1	36	101	1
4.12760916494339	1	1	36	105	1
5.10478420375576	1	1	36	111	3
5.268121019276055	1	1	36	116	1
4.12760916494339	1	1	36	144	2
9.395730184219445	1	1	37	7	1
26.340605096380276	1	1	37	27	1
10.20956840751152	1	1	37	39	1
16.51043665977356	1	1	37	53	1
20.41913681502304	1	1	37	57	1
4.12760916494339	1	1	37	59	1
5.10478420375576	1	1	37	65	1
8.25521832988678	1	1	37	70	1
4.12760916494339	1	1	37	81	1
4.12760916494339	1	1	37	86	1
4.12760916494339	1	1	37	110	3
5.10478420375576	1	1	37	113	1
5.268121019276055	1	1	37	131	1
4.12760916494339	1	1	37	143	1
5.268121019276055	1	1	37	144	1
5.10478420375576	1	1	37	145	1
4.12760916494339	1	1	38	7	5
10.53624203855211	1	1	38	22	1
5.10478420375576	1	1	38	28	3
10.53624203855211	1	1	38	29	1
8.25521832988678	1	1	38	69	1
10.20956840751152	1	1	38	79	1
16.51043665977356	1	1	38	81	1
4.12760916494339	1	1	38	104	1
5.10478420375576	1	1	38	106	1
5.268121019276055	1	1	38	113	1
5.268121019276055	1	1	38	116	1
5.268121019276055	1	1	38	122	1
5.10478420375576	1	1	38	125	1
4.12760916494339	1	1	38	146	3
4.12760916494339	1	1	39	7	1
4.12760916494339	1	1	39	20	1
20.63804582471695	1	1	39	24	1
5.268121019276055	1	1	39	32	1
5.268121019276055	1	1	39	36	1
5.268121019276055	1	1	39	45	1
5.268121019276055	1	1	39	52	1
5.10478420375576	1	1	39	52	5
5.268121019276055	1	1	39	56	1
5.268121019276055	1	1	39	57	4
4.12760916494339	1	1	39	67	1
10.20956840751152	1	1	39	71	1
20.41913681502304	1	1	39	83	1
4.12760916494339	1	1	39	98	1
5.268121019276055	1	1	39	107	1
4.12760916494339	1	1	39	123	1
5.10478420375576	1	1	39	130	1
10.372905223031815	1	1	39	141	1
4.12760916494339	1	1	39	150	1
5.10478420375576	1	1	39	152	1
4.12760916494339	1	1	40	27	1
5.268121019276055	1	1	40	59	1
10.20956840751152	1	1	41	7	1
4.12760916494339	1	1	41	10	1
5.10478420375576	1	1	41	28	4
4.12760916494339	1	1	41	90	1
5.10478420375576	1	1	41	112	1
5.10478420375576	1	1	41	120	4
4.12760916494339	1	1	41	125	1
5.10478420375576	1	1	41	126	4
5.268121019276055	1	1	42	7	1
5.268121019276055	1	1	42	10	1
4.12760916494339	1	1	42	11	1
5.268121019276055	1	1	42	23	1
4.12760916494339	1	1	42	26	1
4.12760916494339	1	1	42	43	1
5.268121019276055	1	1	42	48	1
5.10478420375576	1	1	42	54	1
5.268121019276055	1	1	42	57	1
4.12760916494339	1	1	42	66	1
4.12760916494339	1	1	42	68	1
5.268121019276055	1	1	42	88	1
4.12760916494339	1	1	42	89	1
28.89326415460373	1	1	42	101	1
4.12760916494339	1	1	42	116	1
5.268121019276055	1	1	42	124	1
5.268121019276055	1	1	43	7	2
4.12760916494339	1	1	43	14	1
5.10478420375576	1	1	43	37	1
5.10478420375576	1	1	43	40	1
5.268121019276055	1	1	43	46	1
5.10478420375576	1	1	43	61	1
5.268121019276055	1	1	43	64	1
5.10478420375576	1	1	43	66	1
5.268121019276055	1	1	43	68	1
8.25521832988678	1	1	43	73	1
21.778557679049616	1	1	43	74	1
8.25521832988678	1	1	43	75	1
4.12760916494339	1	1	43	82	1
5.10478420375576	1	1	43	84	1
4.12760916494339	1	1	43	90	1
5.268121019276055	1	1	43	111	3
4.12760916494339	1	1	43	115	1
5.268121019276055	1	1	43	129	3
5.268121019276055	1	1	43	137	1
5.268121019276055	1	1	43	138	1
5.10478420375576	1	1	43	147	1
5.10478420375576	1	1	44	2	3
5.10478420375576	1	1	44	3	1
5.10478420375576	1	1	44	9	1
5.268121019276055	1	1	44	14	5
10.53624203855211	1	1	44	16	1
4.12760916494339	1	1	44	18	1
5.10478420375576	1	1	44	23	1
5.268121019276055	1	1	44	27	1
10.20956840751152	1	1	44	43	1
5.268121019276055	1	1	44	52	1
5.10478420375576	1	1	44	59	1
5.268121019276055	1	1	44	61	1
12.38282749483017	1	1	44	67	1
13.523339349162836	1	1	44	75	1
5.268121019276055	1	1	44	88	1
4.12760916494339	1	1	44	94	1
4.12760916494339	1	1	44	104	1
4.12760916494339	1	1	44	112	1
5.10478420375576	1	1	44	125	1
5.10478420375576	1	1	44	129	1
5.10478420375576	1	1	44	147	1
4.12760916494339	1	1	44	148	1
5.268121019276055	1	1	45	5	1
30.847614232228473	1	1	45	7	1
5.10478420375576	1	1	45	12	1
4.12760916494339	1	1	45	20	1
12.38282749483017	1	1	45	24	1
10.20956840751152	1	1	45	28	1
5.10478420375576	1	1	45	31	4
8.25521832988678	1	1	45	43	1
5.10478420375576	1	1	45	47	1
10.20956840751152	1	1	45	67	1
5.10478420375576	1	1	45	74	1
4.12760916494339	1	1	45	78	1
5.10478420375576	1	1	45	101	4
5.10478420375576	1	1	45	106	1
9.23239336869915	1	1	45	115	1
4.12760916494339	1	1	45	119	1
5.10478420375576	1	1	45	149	1
4.12760916494339	1	1	46	1	1
10.20956840751152	1	1	46	2	1
4.12760916494339	1	1	46	3	1
15.314352611267282	1	1	46	9	1
5.268121019276055	1	1	46	13	3
5.10478420375576	1	1	46	18	1
5.10478420375576	1	1	46	29	1
9.395730184219445	1	1	46	30	1
10.20956840751152	1	1	46	31	1
4.12760916494339	1	1	46	37	1
9.23239336869915	1	1	46	38	1
5.10478420375576	1	1	46	43	1
5.268121019276055	1	1	46	61	1
10.53624203855211	1	1	46	84	1
10.372905223031815	1	1	46	100	1
5.10478420375576	1	1	46	112	1
5.10478420375576	1	1	46	141	1
8.25521832988678	1	1	46	144	1
5.268121019276055	1	1	46	146	1
8.25521832988678	1	1	46	152	1
4.12760916494339	1	1	47	14	1
5.10478420375576	1	1	47	18	1
8.25521832988678	1	1	47	20	1
5.10478420375576	1	1	47	23	1
5.10478420375576	1	1	47	28	1
5.10478420375576	1	1	47	33	1
4.12760916494339	1	1	47	45	1
5.268121019276055	1	1	47	58	1
4.12760916494339	1	1	47	65	1
4.12760916494339	1	1	47	74	3
5.10478420375576	1	1	47	86	1
5.10478420375576	1	1	47	88	1
5.268121019276055	1	1	47	100	1
5.10478420375576	1	1	47	102	1
5.268121019276055	1	1	47	110	1
20.41913681502304	1	1	47	112	1
5.10478420375576	1	1	47	131	1
5.268121019276055	1	1	47	132	1
10.20956840751152	1	1	47	146	1
5.10478420375576	1	1	47	148	1
8.25521832988678	1	1	47	149	1
10.20956840751152	1	1	48	3	2
5.10478420375576	1	1	48	4	4
5.10478420375576	1	1	48	8	1
5.10478420375576	1	1	48	12	5
5.10478420375576	1	1	48	13	2
15.804363057828166	1	1	48	14	1
5.10478420375576	1	1	48	14	3
5.268121019276055	1	1	48	14	4
4.12760916494339	1	1	48	15	1
4.12760916494339	1	1	48	27	1
9.395730184219445	1	1	48	35	1
10.20956840751152	1	1	48	45	1
5.10478420375576	1	1	48	52	3
4.12760916494339	1	1	48	56	1
5.268121019276055	1	1	48	60	1
4.12760916494339	1	1	48	61	1
5.10478420375576	1	1	48	67	1
4.12760916494339	1	1	48	69	1
24.76565498966034	1	1	48	75	1
4.12760916494339	1	1	48	86	1
5.268121019276055	1	1	48	89	1
4.12760916494339	1	1	48	97	3
5.10478420375576	1	1	48	117	1
5.10478420375576	1	1	48	120	1
5.268121019276055	1	1	48	124	1
4.12760916494339	1	1	48	130	1
4.12760916494339	1	1	48	131	1
4.12760916494339	1	1	48	134	1
5.10478420375576	1	1	48	144	1
10.20956840751152	1	1	48	145	1
5.10478420375576	1	1	48	146	1
4.12760916494339	1	1	48	151	1
4.12760916494339	1	1	49	4	1
4.12760916494339	1	1	49	6	1
9.23239336869915	1	1	49	20	1
15.477689426787576	1	1	49	24	1
8.25521832988678	1	1	49	25	1
5.10478420375576	1	1	49	29	1
5.10478420375576	1	1	49	43	5
4.12760916494339	1	1	49	46	1
5.10478420375576	1	1	49	59	1
4.12760916494339	1	1	49	62	1
4.12760916494339	1	1	49	65	4
4.12760916494339	1	1	49	66	1
4.12760916494339	1	1	49	72	1
5.268121019276055	1	1	49	76	1
5.10478420375576	1	1	49	84	1
5.10478420375576	1	1	49	85	1
9.23239336869915	1	1	49	86	1
10.53624203855211	1	1	49	97	1
4.12760916494339	1	1	49	107	1
5.10478420375576	1	1	49	110	4
5.10478420375576	1	1	49	114	1
4.12760916494339	1	1	49	116	1
4.12760916494339	1	1	49	129	1
5.268121019276055	1	1	49	134	1
8.25521832988678	1	1	49	144	1
5.268121019276055	1	1	49	146	1
25.5239210187788	1	1	49	149	1
5.10478420375576	1	1	50	43	1
4.12760916494339	1	1	50	56	1
5.10478420375576	1	1	50	75	1
4.12760916494339	1	1	50	76	1
4.12760916494339	1	1	50	79	1
4.12760916494339	1	1	50	100	1
10.20956840751152	1	1	50	107	1
10.20956840751152	1	1	50	114	4
5.268121019276055	1	1	50	120	1
4.12760916494339	1	1	50	127	1
5.10478420375576	1	1	50	133	1
4.12760916494339	1	1	50	145	4
13.523339349162836	1	1	51	34	1
4.12760916494339	1	1	51	39	1
4.12760916494339	1	1	51	45	1
21.07248407710422	1	1	51	67	1
5.268121019276055	1	1	51	68	1
4.12760916494339	1	1	51	71	1
4.12760916494339	1	1	51	91	5
4.12760916494339	1	1	51	121	1
4.12760916494339	1	1	52	1	4
4.12760916494339	1	1	52	6	1
5.268121019276055	1	1	52	12	4
5.10478420375576	1	1	52	28	1
5.268121019276055	1	1	52	29	3
10.53624203855211	1	1	52	33	1
4.12760916494339	1	1	52	45	1
5.10478420375576	1	1	52	84	1
5.268121019276055	1	1	52	101	1
5.268121019276055	1	1	52	110	1
10.53624203855211	1	1	52	113	1
10.53624203855211	1	1	52	145	1
15.804363057828166	1	1	52	148	1
5.10478420375576	1	1	53	27	1
16.51043665977356	1	1	53	31	1
5.268121019276055	1	1	53	76	1
5.268121019276055	1	1	54	4	1
10.20956840751152	1	1	54	21	1
4.12760916494339	1	1	54	34	1
5.268121019276055	1	1	54	37	1
5.10478420375576	1	1	54	45	1
5.268121019276055	1	1	54	49	1
4.12760916494339	1	1	54	55	1
5.268121019276055	1	1	54	68	1
5.10478420375576	1	1	54	106	1
4.12760916494339	1	1	54	128	4
8.25521832988678	1	1	54	150	1
5.10478420375576	1	1	54	152	1
5.10478420375576	1	1	55	6	1
5.10478420375576	1	1	55	9	1
10.53624203855211	1	1	55	12	1
5.10478420375576	1	1	55	18	1
5.268121019276055	1	1	55	29	1
10.53624203855211	1	1	55	31	1
5.268121019276055	1	1	55	57	1
10.53624203855211	1	1	55	62	1
5.10478420375576	1	1	55	74	1
10.53624203855211	1	1	55	122	1
5.268121019276055	1	1	55	134	1
5.10478420375576	1	1	55	150	1
4.12760916494339	1	1	56	9	1
12.38282749483017	1	1	56	17	1
17.48761169858593	1	1	56	28	1
10.20956840751152	1	1	56	30	4
5.10478420375576	1	1	56	31	1
4.12760916494339	1	1	56	37	1
5.10478420375576	1	1	56	42	1
4.12760916494339	1	1	56	45	2
5.10478420375576	1	1	56	57	1
5.268121019276055	1	1	56	60	1
5.268121019276055	1	1	56	72	1
5.10478420375576	1	1	56	75	1
4.12760916494339	1	1	56	81	1
8.25521832988678	1	1	56	88	1
5.268121019276055	1	1	56	94	1
5.268121019276055	1	1	56	97	1
5.268121019276055	1	1	56	107	1
5.10478420375576	1	1	56	115	1
9.395730184219445	1	1	56	121	1
5.10478420375576	1	1	56	128	1
4.12760916494339	1	1	56	133	1
5.268121019276055	1	1	56	137	1
5.10478420375576	1	1	56	138	1
5.10478420375576	1	1	56	140	1
5.10478420375576	1	1	56	142	1
8.25521832988678	1	1	56	146	1
5.268121019276055	1	1	56	147	1
4.12760916494339	1	1	57	2	1
4.12760916494339	1	1	57	5	1
5.10478420375576	1	1	57	12	1
12.38282749483017	1	1	57	16	1
5.10478420375576	1	1	57	22	1
4.12760916494339	1	1	57	25	1
5.10478420375576	1	1	57	31	1
5.10478420375576	1	1	57	42	1
5.268121019276055	1	1	57	43	2
5.10478420375576	1	1	57	44	1
16.51043665977356	1	1	57	45	1
5.10478420375576	1	1	57	53	1
15.314352611267282	1	1	57	67	1
5.268121019276055	1	1	57	69	1
9.395730184219445	1	1	57	70	1
5.10478420375576	1	1	57	82	1
5.10478420375576	1	1	57	84	1
5.10478420375576	1	1	57	88	3
5.268121019276055	1	1	57	94	1
4.12760916494339	1	1	57	98	1
4.12760916494339	1	1	57	121	2
5.268121019276055	1	1	57	137	1
5.268121019276055	1	1	57	144	1
16.51043665977356	1	1	57	151	1
5.10478420375576	1	1	58	12	1
10.53624203855211	1	1	58	13	1
4.12760916494339	1	1	58	24	1
4.12760916494339	1	1	58	33	1
5.10478420375576	1	1	58	42	1
5.268121019276055	1	1	58	53	1
5.10478420375576	1	1	58	54	1
5.10478420375576	1	1	58	61	1
5.10478420375576	1	1	58	62	1
4.12760916494339	1	1	58	69	1
5.10478420375576	1	1	58	76	1
4.12760916494339	1	1	58	81	1
5.268121019276055	1	1	58	83	1
10.20956840751152	1	1	58	95	1
12.38282749483017	1	1	58	112	1
5.10478420375576	1	1	58	113	4
5.10478420375576	1	1	58	119	4
5.268121019276055	1	1	58	138	1
5.268121019276055	1	1	58	142	1
4.12760916494339	1	1	58	151	1
5.268121019276055	1	1	59	4	1
5.10478420375576	1	1	59	27	1
5.10478420375576	1	1	59	43	1
8.25521832988678	1	1	59	52	1
4.12760916494339	1	1	59	66	1
4.12760916494339	1	1	59	101	1
5.10478420375576	1	1	59	118	1
10.53624203855211	1	1	59	151	1
4.12760916494339	1	1	60	2	1
5.10478420375576	1	1	60	37	1
15.314352611267282	1	1	60	47	1
17.48761169858593	1	1	60	68	1
4.12760916494339	1	1	60	73	1
4.12760916494339	1	1	60	95	1
4.12760916494339	1	1	60	105	1
5.10478420375576	1	1	60	112	3
4.12760916494339	1	1	61	14	1
5.268121019276055	1	1	61	24	1
5.268121019276055	1	1	61	27	1
5.10478420375576	1	1	61	35	1
12.38282749483017	1	1	61	39	1
5.268121019276055	1	1	61	55	1
5.268121019276055	1	1	61	68	1
5.268121019276055	1	1	61	75	1
5.10478420375576	1	1	61	78	1
5.10478420375576	1	1	61	122	4
5.268121019276055	1	1	61	149	1
4.12760916494339	1	1	62	7	1
5.10478420375576	1	1	62	19	1
4.12760916494339	1	1	62	22	1
5.268121019276055	1	1	62	60	1
5.10478420375576	1	1	62	61	1
8.25521832988678	1	1	62	74	1
4.12760916494339	1	1	62	91	1
5.268121019276055	1	1	62	99	1
4.12760916494339	1	1	63	25	1
5.10478420375576	1	1	63	26	1
5.268121019276055	1	1	63	27	1
5.10478420375576	1	1	63	52	1
5.10478420375576	1	1	63	56	1
5.10478420375576	1	1	63	68	1
5.10478420375576	1	1	63	83	1
4.12760916494339	1	1	63	87	1
5.268121019276055	1	1	63	104	1
5.10478420375576	1	1	63	125	1
5.268121019276055	1	1	64	11	1
5.10478420375576	1	1	64	24	1
5.10478420375576	1	1	64	25	1
5.10478420375576	1	1	64	29	1
5.268121019276055	1	1	64	33	1
5.268121019276055	1	1	64	39	1
4.12760916494339	1	1	64	58	1
26.340605096380276	1	1	64	88	1
5.268121019276055	1	1	64	95	1
4.12760916494339	1	1	64	124	2
5.10478420375576	1	1	64	152	1
5.10478420375576	1	1	65	27	1
10.20956840751152	1	1	65	30	1
5.10478420375576	1	1	65	42	1
4.12760916494339	1	1	65	52	3
4.12760916494339	1	1	65	63	1
5.10478420375576	1	1	65	67	2
5.268121019276055	1	1	65	81	1
8.25521832988678	1	1	65	118	1
5.268121019276055	1	1	65	142	1
4.12760916494339	1	1	65	149	4
5.268121019276055	1	1	65	150	1
5.268121019276055	1	1	66	56	1
5.10478420375576	1	1	66	57	1
10.53624203855211	1	1	66	58	1
5.10478420375576	1	1	66	74	1
5.10478420375576	1	1	66	96	4
5.268121019276055	1	1	66	112	1
10.20956840751152	1	1	66	131	2
15.314352611267282	1	1	66	137	1
5.268121019276055	1	1	66	141	1
5.10478420375576	1	1	66	145	1
5.268121019276055	1	1	67	42	1
5.268121019276055	1	1	67	52	1
10.53624203855211	1	1	67	59	1
5.10478420375576	1	1	67	73	1
5.10478420375576	1	1	67	88	1
4.12760916494339	1	1	67	89	1
4.12760916494339	1	1	67	96	1
4.12760916494339	1	1	67	105	1
8.25521832988678	1	1	68	11	4
10.53624203855211	1	1	68	30	1
5.268121019276055	1	1	68	31	1
4.12760916494339	1	1	68	62	1
5.10478420375576	1	1	68	86	1
5.10478420375576	1	1	68	98	1
4.12760916494339	1	1	68	125	1
4.12760916494339	1	1	68	144	1
5.268121019276055	1	1	68	148	1
5.10478420375576	1	1	69	2	1
5.268121019276055	1	1	69	8	1
16.51043665977356	1	1	69	8	4
4.12760916494339	1	1	69	8	5
9.23239336869915	1	1	69	27	1
5.10478420375576	1	1	69	29	4
5.268121019276055	1	1	69	30	1
4.12760916494339	1	1	69	31	1
10.53624203855211	1	1	69	42	1
5.268121019276055	1	1	69	44	1
5.10478420375576	1	1	69	51	1
4.12760916494339	1	1	69	56	1
5.268121019276055	1	1	69	60	1
5.268121019276055	1	1	69	65	1
5.10478420375576	1	1	69	86	1
5.10478420375576	1	1	69	94	1
4.12760916494339	1	1	69	99	1
8.25521832988678	1	1	69	101	1
8.25521832988678	1	1	69	104	1
4.12760916494339	1	1	69	111	1
5.268121019276055	1	1	69	116	1
5.10478420375576	1	1	69	121	1
5.10478420375576	1	1	69	125	1
5.10478420375576	1	1	69	126	5
15.804363057828166	1	1	69	134	1
4.12760916494339	1	1	69	137	1
5.10478420375576	1	1	69	137	4
4.12760916494339	1	1	69	141	1
5.10478420375576	1	1	69	144	2
4.12760916494339	1	1	69	146	1
5.268121019276055	1	1	69	149	1
5.10478420375576	1	1	70	10	1
4.12760916494339	1	1	70	23	1
10.53624203855211	1	1	70	39	1
5.268121019276055	1	1	70	43	4
12.38282749483017	1	1	70	74	1
8.25521832988678	1	1	71	24	4
5.10478420375576	1	1	71	27	1
15.314352611267282	1	1	71	27	2
12.38282749483017	1	1	71	28	1
5.268121019276055	1	1	71	37	1
5.10478420375576	1	1	71	57	1
16.51043665977356	1	1	71	61	3
4.12760916494339	1	1	72	3	1
4.12760916494339	1	1	72	12	1
4.12760916494339	1	1	72	21	1
5.10478420375576	1	1	72	43	1
5.10478420375576	1	1	72	73	1
4.12760916494339	1	1	72	74	1
10.20956840751152	1	1	72	112	1
4.12760916494339	1	1	72	125	1
10.20956840751152	1	1	72	141	1
5.10478420375576	1	1	73	7	1
4.12760916494339	1	1	73	10	1
10.20956840751152	1	1	73	15	1
5.10478420375576	1	1	73	22	1
4.12760916494339	1	1	73	33	1
4.12760916494339	1	1	73	37	1
5.10478420375576	1	1	73	39	1
10.20956840751152	1	1	73	56	1
4.12760916494339	1	1	73	57	1
21.07248407710422	1	1	73	66	1
5.10478420375576	1	1	73	81	1
4.12760916494339	1	1	73	82	1
5.10478420375576	1	1	73	100	1
8.25521832988678	1	1	73	102	1
4.12760916494339	1	1	73	102	4
5.10478420375576	1	1	73	125	1
5.268121019276055	1	1	73	130	1
8.25521832988678	1	1	73	138	1
4.12760916494339	1	1	74	15	1
4.12760916494339	1	1	74	16	1
5.10478420375576	1	1	74	34	1
5.268121019276055	1	1	74	36	1
5.10478420375576	1	1	74	37	4
4.12760916494339	1	1	74	39	1
5.10478420375576	1	1	74	115	1
5.10478420375576	1	1	75	10	1
5.10478420375576	1	1	75	32	3
5.10478420375576	1	1	75	38	1
5.10478420375576	1	1	75	57	1
5.268121019276055	1	1	75	59	1
4.12760916494339	1	1	75	68	1
4.12760916494339	1	1	75	68	5
4.12760916494339	1	1	75	78	1
8.25521832988678	1	1	75	81	1
4.12760916494339	1	1	75	85	1
4.12760916494339	1	1	75	98	1
5.268121019276055	1	1	75	102	1
5.10478420375576	1	1	75	124	1
10.20956840751152	1	1	75	125	1
15.804363057828166	1	1	75	134	1
4.12760916494339	1	1	75	140	1
4.12760916494339	1	1	76	68	1
5.268121019276055	1	1	76	146	1
5.268121019276055	1	1	77	4	1
4.12760916494339	1	1	77	11	1
10.20956840751152	1	1	77	16	1
5.268121019276055	1	1	77	26	1
4.12760916494339	1	1	77	37	1
5.268121019276055	1	1	77	49	1
4.12760916494339	1	1	77	56	1
4.12760916494339	1	1	77	63	1
5.10478420375576	1	1	77	68	1
8.25521832988678	1	1	77	79	1
4.12760916494339	1	1	77	82	1
5.10478420375576	1	1	77	83	1
5.10478420375576	1	1	77	84	1
4.12760916494339	1	1	77	112	1
5.268121019276055	1	1	77	119	1
26.340605096380276	1	1	77	120	1
5.268121019276055	1	1	77	120	3
5.268121019276055	1	1	77	144	3
4.12760916494339	1	1	77	150	3
5.268121019276055	1	1	78	3	4
5.10478420375576	1	1	78	9	1
5.268121019276055	1	1	78	29	2
5.10478420375576	1	1	78	33	1
5.268121019276055	1	1	78	34	1
4.12760916494339	1	1	78	42	1
5.268121019276055	1	1	78	44	1
5.268121019276055	1	1	78	56	1
9.23239336869915	1	1	78	88	1
10.53624203855211	1	1	78	91	1
4.12760916494339	1	1	78	94	1
5.10478420375576	1	1	78	95	1
8.25521832988678	1	1	78	101	1
9.23239336869915	1	1	78	105	1
5.10478420375576	1	1	78	118	1
4.12760916494339	1	1	78	121	1
5.10478420375576	1	1	78	127	1
8.25521832988678	1	1	78	135	1
5.10478420375576	1	1	78	138	1
10.53624203855211	1	1	78	152	1
5.268121019276055	1	1	78	152	5
5.268121019276055	1	1	79	11	1
5.268121019276055	1	1	79	12	1
4.12760916494339	1	1	79	39	4
5.10478420375576	1	1	79	42	1
5.10478420375576	1	1	79	44	1
8.25521832988678	1	1	79	46	1
4.12760916494339	1	1	79	49	1
5.10478420375576	1	1	79	63	1
5.10478420375576	1	1	79	68	1
5.10478420375576	1	1	79	70	1
4.12760916494339	1	1	79	83	1
5.10478420375576	1	1	79	90	1
4.12760916494339	1	1	79	96	4
5.10478420375576	1	1	79	114	1
4.12760916494339	1	1	79	131	1
19.931972222771556	1	1	80	10	1
5.10478420375576	1	1	80	115	1
9.23239336869915	1	1	81	3	1
5.10478420375576	1	1	81	53	1
15.314352611267282	1	1	81	57	1
5.268121019276055	1	1	81	74	1
8.25521832988678	1	1	81	92	1
5.268121019276055	1	1	81	112	1
4.12760916494339	1	1	81	129	1
4.12760916494339	1	1	81	144	1
5.268121019276055	1	1	82	2	1
5.10478420375576	1	1	82	3	1
4.12760916494339	1	1	82	8	1
10.53624203855211	1	1	82	19	1
5.268121019276055	1	1	82	23	1
10.372905223031815	1	1	82	26	1
19.441961776210672	1	1	82	31	1
4.12760916494339	1	1	82	32	4
4.12760916494339	1	1	82	39	1
4.12760916494339	1	1	82	39	4
5.268121019276055	1	1	82	42	5
24.76565498966034	1	1	82	44	1
5.10478420375576	1	1	82	55	1
9.23239336869915	1	1	82	60	1
5.10478420375576	1	1	82	73	2
4.12760916494339	1	1	82	74	1
5.10478420375576	1	1	82	92	1
52.68121019276055	1	1	82	106	1
5.10478420375576	1	1	82	114	1
4.12760916494339	1	1	82	115	4
4.12760916494339	1	1	82	117	1
4.12760916494339	1	1	82	129	1
5.268121019276055	1	1	82	137	1
4.12760916494339	1	1	82	138	1
5.268121019276055	1	1	82	144	1
41.004456299875784	1	1	83	12	1
16.51043665977356	1	1	83	26	1
5.268121019276055	1	1	83	27	1
10.20956840751152	1	1	83	28	1
5.268121019276055	1	1	83	30	1
10.372905223031815	1	1	83	32	1
4.12760916494339	1	1	83	42	1
4.12760916494339	1	1	83	43	1
4.12760916494339	1	1	83	43	4
5.268121019276055	1	1	83	49	1
5.10478420375576	1	1	83	61	1
5.268121019276055	1	1	83	70	1
5.268121019276055	1	1	83	84	1
10.372905223031815	1	1	83	104	1
4.12760916494339	1	1	83	113	1
4.12760916494339	1	1	83	126	2
10.20956840751152	1	1	83	134	1
5.268121019276055	1	1	83	136	1
21.07248407710422	1	1	83	140	1
5.268121019276055	1	1	83	143	1
4.12760916494339	1	1	83	148	1
10.53624203855211	1	1	83	149	1
4.12760916494339	1	1	84	54	1
4.12760916494339	1	1	84	75	1
8.25521832988678	1	1	84	78	1
4.12760916494339	1	1	84	100	1
5.268121019276055	1	1	85	14	1
5.268121019276055	1	1	85	76	2
4.12760916494339	1	1	85	122	1
5.268121019276055	1	1	86	67	1
5.268121019276055	1	1	87	24	1
5.10478420375576	1	1	87	44	1
4.12760916494339	1	1	87	62	1
5.10478420375576	1	1	87	143	1
24.76565498966034	1	1	88	56	1
4.12760916494339	1	1	88	62	1
5.10478420375576	1	1	88	70	1
8.25521832988678	1	1	88	94	2
5.10478420375576	1	1	88	97	1
5.268121019276055	1	1	88	110	1
12.38282749483017	1	1	88	150	1
10.20956840751152	1	1	88	151	1
5.268121019276055	1	1	89	18	1
5.268121019276055	1	1	89	42	1
5.10478420375576	1	1	89	54	1
5.10478420375576	1	1	89	61	1
5.10478420375576	1	1	89	88	1
5.268121019276055	1	1	90	57	1
5.10478420375576	1	1	90	57	4
5.268121019276055	1	1	90	81	1
4.12760916494339	1	1	90	93	1
5.268121019276055	1	1	90	123	2
5.10478420375576	1	1	90	137	1
4.12760916494339	1	1	90	138	1
4.12760916494339	1	1	90	147	1
5.10478420375576	1	1	91	58	1
4.12760916494339	1	1	91	58	2
8.25521832988678	1	1	91	77	1
5.10478420375576	1	1	91	144	1
10.53624203855211	1	1	92	15	1
10.20956840751152	1	1	92	43	1
5.10478420375576	1	1	92	57	1
5.10478420375576	1	1	92	60	1
10.20956840751152	1	1	92	72	1
5.10478420375576	1	1	93	4	1
10.53624203855211	1	1	93	12	1
5.10478420375576	1	1	93	18	5
5.268121019276055	1	1	93	60	1
8.25521832988678	1	1	93	85	3
5.10478420375576	1	1	93	92	1
10.53624203855211	1	1	93	97	1
15.314352611267282	1	1	93	110	1
5.10478420375576	1	1	93	112	1
5.10478420375576	1	1	93	126	1
5.268121019276055	1	1	93	143	5
4.12760916494339	1	1	94	10	1
4.12760916494339	1	1	94	11	3
10.20956840751152	1	1	94	34	3
5.10478420375576	1	1	94	39	1
4.12760916494339	1	1	94	58	1
8.25521832988678	1	1	94	87	1
8.25521832988678	1	1	95	7	1
4.12760916494339	1	1	95	26	1
10.20956840751152	1	1	95	36	1
5.10478420375576	1	1	95	39	1
4.12760916494339	1	1	95	53	1
5.10478420375576	1	1	95	55	1
4.12760916494339	1	1	95	60	1
10.20956840751152	1	1	95	62	3
5.10478420375576	1	1	95	66	1
5.10478420375576	1	1	95	67	2
12.38282749483017	1	1	95	73	1
5.268121019276055	1	1	95	94	1
5.268121019276055	1	1	95	97	1
5.10478420375576	1	1	95	113	1
8.25521832988678	1	1	95	114	1
5.268121019276055	1	1	95	118	1
4.12760916494339	1	1	95	120	1
5.268121019276055	1	1	95	123	1
5.268121019276055	1	1	95	138	1
5.10478420375576	1	1	95	140	1
5.10478420375576	1	1	95	145	1
4.12760916494339	1	1	95	151	1
4.12760916494339	1	1	96	15	1
5.10478420375576	1	1	96	27	1
5.10478420375576	1	1	96	33	5
4.12760916494339	1	1	96	37	1
4.12760916494339	1	1	96	85	4
5.268121019276055	1	1	96	86	1
4.12760916494339	1	1	96	89	1
4.12760916494339	1	1	96	96	1
5.10478420375576	1	1	96	115	1
5.10478420375576	1	1	96	116	1
4.12760916494339	1	1	96	121	1
5.10478420375576	1	1	97	17	1
5.10478420375576	1	1	97	23	1
10.53624203855211	1	1	97	57	1
4.12760916494339	1	1	98	15	1
5.268121019276055	1	1	98	27	1
4.12760916494339	1	1	98	36	4
4.12760916494339	1	1	98	68	1
5.10478420375576	1	1	98	75	1
4.12760916494339	1	1	98	132	1
4.12760916494339	1	1	98	146	1
5.268121019276055	1	1	98	152	5
8.25521832988678	1	1	99	24	1
4.12760916494339	1	1	99	38	1
10.20956840751152	1	1	99	53	1
5.268121019276055	1	1	99	104	1
5.10478420375576	1	1	99	119	1
4.12760916494339	1	1	99	134	1
5.10478420375576	1	1	99	139	1
4.12760916494339	1	1	100	9	1
5.268121019276055	1	1	100	11	5
5.268121019276055	1	1	100	34	1
5.10478420375576	1	1	100	49	1
5.10478420375576	1	1	100	65	1
5.10478420375576	1	1	100	70	1
10.20956840751152	1	1	100	83	1
5.10478420375576	1	1	100	102	1
15.314352611267282	1	1	100	114	1
5.268121019276055	1	1	100	120	1
4.12760916494339	1	1	100	131	1
5.268121019276055	1	1	100	144	1
5.268121019276055	1	1	100	151	1
5.10478420375576	1	1	101	33	1
8.25521832988678	1	1	101	145	1
4.12760916494339	1	1	102	62	1
4.12760916494339	1	1	102	97	1
10.20956840751152	1	1	102	108	1
4.12760916494339	1	1	102	122	1
5.268121019276055	1	1	103	52	3
5.10478420375576	1	1	103	63	1
5.10478420375576	1	1	103	86	1
5.10478420375576	1	1	103	152	1
10.372905223031815	1	1	104	31	1
5.268121019276055	1	1	104	47	1
4.12760916494339	1	1	104	48	3
5.10478420375576	1	1	104	68	1
4.12760916494339	1	1	104	103	4
5.10478420375576	1	1	104	121	1
5.10478420375576	1	1	104	124	1
4.12760916494339	1	1	104	133	1
8.25521832988678	1	1	104	144	1
4.12760916494339	1	1	105	9	1
10.53624203855211	1	1	105	14	1
5.268121019276055	1	1	105	18	1
5.10478420375576	1	1	105	21	4
5.10478420375576	1	1	105	72	6
4.12760916494339	1	1	105	85	1
8.25521832988678	1	1	105	88	1
4.12760916494339	1	1	105	90	1
10.20956840751152	1	1	105	129	1
10.20956840751152	1	1	106	12	1
10.53624203855211	1	1	106	30	1
5.10478420375576	1	1	106	38	1
4.12760916494339	1	1	106	57	1
5.10478420375576	1	1	106	58	1
16.51043665977356	1	1	106	86	1
4.12760916494339	1	1	106	99	1
8.25521832988678	1	1	106	103	1
4.12760916494339	1	1	106	115	1
5.10478420375576	1	1	106	116	1
5.268121019276055	1	1	106	138	1
5.268121019276055	1	1	107	11	1
4.12760916494339	1	1	107	24	1
16.51043665977356	1	1	107	36	1
4.12760916494339	1	1	107	43	1
4.12760916494339	1	1	107	56	1
5.268121019276055	1	1	107	68	1
5.10478420375576	1	1	108	103	1
5.10478420375576	1	1	108	105	1
4.12760916494339	1	1	109	3	1
5.268121019276055	1	1	109	42	1
4.12760916494339	1	1	109	45	1
10.53624203855211	1	1	109	81	1
5.268121019276055	1	1	109	134	3
5.10478420375576	1	1	109	137	1
4.12760916494339	1	1	109	138	1
4.12760916494339	1	1	110	4	1
4.12760916494339	1	1	110	14	1
8.25521832988678	1	1	110	15	1
5.268121019276055	1	1	110	16	1
10.53624203855211	1	1	110	26	1
10.20956840751152	1	1	110	39	1
5.268121019276055	1	1	110	53	1
5.10478420375576	1	1	110	138	1
5.268121019276055	1	1	111	8	1
10.53624203855211	1	1	111	16	1
5.10478420375576	1	1	111	29	1
4.12760916494339	1	1	111	38	1
5.10478420375576	1	1	111	49	1
4.12760916494339	1	1	111	76	1
5.268121019276055	1	1	111	86	1
5.10478420375576	1	1	111	101	1
4.12760916494339	1	1	111	110	1
5.10478420375576	1	1	111	115	1
5.268121019276055	1	1	111	133	1
4.12760916494339	1	1	111	139	1
8.25521832988678	1	1	111	143	1
10.53624203855211	1	1	111	150	1
5.268121019276055	1	1	112	17	1
5.268121019276055	1	1	112	20	1
4.12760916494339	1	1	112	22	1
5.10478420375576	1	1	112	24	1
5.10478420375576	1	1	112	30	1
8.25521832988678	1	1	112	35	1
5.268121019276055	1	1	112	37	1
4.12760916494339	1	1	112	38	1
5.268121019276055	1	1	112	41	1
10.53624203855211	1	1	112	42	1
4.12760916494339	1	1	112	43	1
4.12760916494339	1	1	112	53	1
5.268121019276055	1	1	112	71	1
4.12760916494339	1	1	112	78	1
5.10478420375576	1	1	112	79	1
5.10478420375576	1	1	112	86	1
5.10478420375576	1	1	112	110	1
4.12760916494339	1	1	112	116	3
4.12760916494339	1	1	112	134	1
5.268121019276055	1	1	112	144	1
9.395730184219445	1	1	113	10	1
10.53624203855211	1	1	113	34	1
5.268121019276055	1	1	113	39	1
15.804363057828166	1	1	113	58	1
5.268121019276055	1	1	113	98	1
4.12760916494339	1	1	113	125	1
10.53624203855211	1	1	114	9	1
5.10478420375576	1	1	114	29	1
24.76565498966034	1	1	114	60	1
10.20956840751152	1	1	114	62	1
4.12760916494339	1	1	114	144	1
12.38282749483017	1	1	114	144	4
5.10478420375576	1	1	115	9	1
5.10478420375576	1	1	115	41	1
5.10478420375576	1	1	115	104	1
5.10478420375576	1	1	115	112	2
5.10478420375576	1	1	115	127	1
9.23239336869915	1	1	115	133	1
4.12760916494339	1	1	116	14	1
4.12760916494339	1	1	116	31	1
5.10478420375576	1	1	116	148	1
4.12760916494339	1	1	117	14	1
8.25521832988678	1	1	117	17	1
5.10478420375576	1	1	117	125	1
10.53624203855211	1	1	118	34	1
5.10478420375576	1	1	118	45	1
15.804363057828166	1	1	118	49	1
8.25521832988678	1	1	118	51	4
5.268121019276055	1	1	118	60	1
4.12760916494339	1	1	119	61	1
5.10478420375576	1	1	119	72	1
21.07248407710422	1	1	119	96	1
10.20956840751152	1	1	119	131	1
8.25521832988678	1	1	119	138	4
5.10478420375576	1	1	120	6	1
10.53624203855211	1	1	120	7	1
14.6638512034955	1	1	120	10	1
5.268121019276055	1	1	120	39	1
5.268121019276055	1	1	120	42	1
5.10478420375576	1	1	120	58	1
10.20956840751152	1	1	120	74	3
5.10478420375576	1	1	120	74	4
5.10478420375576	1	1	120	75	1
4.12760916494339	1	1	120	93	1
5.10478420375576	1	1	120	107	1
4.12760916494339	1	1	120	109	1
5.10478420375576	1	1	120	111	1
5.268121019276055	1	1	120	113	1
5.268121019276055	1	1	120	115	1
5.268121019276055	1	1	120	147	1
4.12760916494339	1	1	120	152	1
5.10478420375576	1	1	121	6	1
42.14496815420844	1	1	121	28	1
4.12760916494339	1	1	121	34	1
5.268121019276055	1	1	121	68	1
5.268121019276055	1	1	121	74	1
4.12760916494339	1	1	121	88	1
5.268121019276055	1	1	121	101	1
5.10478420375576	1	1	121	110	1
4.12760916494339	1	1	121	144	1
4.12760916494339	1	1	122	43	1
4.12760916494339	1	1	122	64	1
15.804363057828166	1	1	122	65	1
4.12760916494339	1	1	122	75	1
5.10478420375576	1	1	122	91	1
5.10478420375576	1	1	122	97	1
5.10478420375576	1	1	122	123	1
5.268121019276055	1	1	122	147	1
5.10478420375576	1	1	122	152	1
5.268121019276055	1	1	123	9	1
5.10478420375576	1	1	123	28	1
5.268121019276055	1	1	123	31	1
4.12760916494339	1	1	123	45	1
5.10478420375576	1	1	123	46	1
4.12760916494339	1	1	123	49	1
5.10478420375576	1	1	123	53	4
5.10478420375576	1	1	123	57	1
4.12760916494339	1	1	123	67	1
5.10478420375576	1	1	123	70	1
4.12760916494339	1	1	123	86	1
5.268121019276055	1	1	123	91	1
5.10478420375576	1	1	123	97	1
5.268121019276055	1	1	123	103	1
5.10478420375576	1	1	123	106	1
5.10478420375576	1	1	123	110	1
4.12760916494339	1	1	123	113	1
4.12760916494339	1	1	123	114	1
5.10478420375576	1	1	123	141	2
4.12760916494339	1	1	123	146	1
5.268121019276055	1	1	124	3	1
4.12760916494339	1	1	124	13	1
5.268121019276055	1	1	124	17	1
5.268121019276055	1	1	124	27	1
8.25521832988678	1	1	124	29	1
4.12760916494339	1	1	124	30	1
5.10478420375576	1	1	124	33	1
5.268121019276055	1	1	124	42	1
4.12760916494339	1	1	124	101	1
10.20956840751152	1	1	124	103	3
4.12760916494339	1	1	124	116	1
5.10478420375576	1	1	124	130	1
14.500514387975205	1	1	125	11	1
5.10478420375576	1	1	125	17	1
4.12760916494339	1	1	125	29	1
12.38282749483017	1	1	125	38	1
5.10478420375576	1	1	125	42	1
10.20956840751152	1	1	125	43	1
4.12760916494339	1	1	125	48	1
10.20956840751152	1	1	125	57	1
9.23239336869915	1	1	125	62	1
5.10478420375576	1	1	125	68	1
5.10478420375576	1	1	125	73	1
5.10478420375576	1	1	125	94	1
5.268121019276055	1	1	125	97	1
13.523339349162836	1	1	125	98	1
5.268121019276055	1	1	125	99	6
5.268121019276055	1	1	125	103	1
10.20956840751152	1	1	125	105	1
4.12760916494339	1	1	125	112	1
4.12760916494339	1	1	125	113	1
4.12760916494339	1	1	125	119	1
5.10478420375576	1	1	125	125	3
4.12760916494339	1	1	125	134	3
5.10478420375576	1	1	126	8	3
5.10478420375576	1	1	126	12	1
5.10478420375576	1	1	126	26	4
5.268121019276055	1	1	126	33	4
4.12760916494339	1	1	126	36	1
25.20009324204761	1	1	126	44	1
4.12760916494339	1	1	126	50	1
10.53624203855211	1	1	126	68	1
5.268121019276055	1	1	126	94	4
10.20956840751152	1	1	126	118	1
5.10478420375576	1	1	126	126	1
5.10478420375576	1	1	126	137	1
5.268121019276055	1	1	127	3	1
4.12760916494339	1	1	127	6	1
5.10478420375576	1	1	127	9	1
5.268121019276055	1	1	127	17	1
5.10478420375576	1	1	127	29	1
5.10478420375576	1	1	127	35	1
5.268121019276055	1	1	127	38	1
5.10478420375576	1	1	127	41	1
34.59582342626706	1	1	127	42	1
5.268121019276055	1	1	127	43	1
5.10478420375576	1	1	127	43	5
5.10478420375576	1	1	127	48	4
8.25521832988678	1	1	127	70	1
4.12760916494339	1	1	127	86	1
4.12760916494339	1	1	127	97	1
20.63804582471695	1	1	127	115	1
5.268121019276055	1	1	127	116	2
5.10478420375576	1	1	127	124	1
4.12760916494339	1	1	127	128	1
5.10478420375576	1	1	127	141	1
4.12760916494339	1	1	127	146	1
5.10478420375576	1	1	127	147	1
4.12760916494339	1	1	128	10	1
5.10478420375576	1	1	128	53	1
5.10478420375576	1	1	128	68	1
12.38282749483017	1	1	128	82	1
5.10478420375576	1	1	128	86	1
5.268121019276055	1	1	128	99	1
5.10478420375576	1	1	128	116	1
5.10478420375576	1	1	128	140	3
4.12760916494339	1	1	128	148	3
8.25521832988678	1	1	129	30	1
5.10478420375576	1	1	129	36	1
4.12760916494339	1	1	129	44	1
5.268121019276055	1	1	129	61	5
4.12760916494339	1	1	129	71	1
10.20956840751152	1	1	129	106	1
4.12760916494339	1	1	129	137	1
5.268121019276055	1	1	130	26	1
5.10478420375576	1	1	130	29	1
4.12760916494339	1	1	130	30	1
25.5239210187788	1	1	130	32	1
5.10478420375576	1	1	130	50	1
4.12760916494339	1	1	130	103	4
4.12760916494339	1	1	130	142	4
5.10478420375576	1	1	131	12	1
5.10478420375576	1	1	131	23	1
26.340605096380276	1	1	131	29	1
10.53624203855211	1	1	131	31	1
5.268121019276055	1	1	131	55	1
5.268121019276055	1	1	131	61	1
4.12760916494339	1	1	131	81	1
5.10478420375576	1	1	131	82	1
5.10478420375576	1	1	131	84	1
10.53624203855211	1	1	131	144	1
5.268121019276055	1	1	131	145	1
5.268121019276055	1	1	132	44	1
10.20956840751152	1	1	132	68	1
10.20956840751152	1	1	133	13	1
5.10478420375576	1	1	133	27	1
5.10478420375576	1	1	133	35	1
4.12760916494339	1	1	133	43	1
4.12760916494339	1	1	133	43	2
4.12760916494339	1	1	133	68	1
10.20956840751152	1	1	133	113	1
25.5239210187788	1	1	133	116	2
5.10478420375576	1	1	133	138	1
10.53624203855211	1	1	134	39	1
5.10478420375576	1	1	134	112	2
4.12760916494339	1	1	135	28	1
4.12760916494339	1	1	135	109	1
5.10478420375576	1	1	135	142	1
5.268121019276055	1	1	136	35	1
5.10478420375576	1	1	136	38	1
10.20956840751152	1	1	136	44	5
5.10478420375576	1	1	136	48	1
4.12760916494339	1	1	136	58	4
4.12760916494339	1	1	136	75	1
15.804363057828166	1	1	136	105	1
5.10478420375576	1	1	136	127	1
5.10478420375576	1	1	136	128	4
5.268121019276055	1	1	137	33	1
8.25521832988678	1	1	137	86	1
5.268121019276055	1	1	137	94	1
4.12760916494339	1	1	138	16	1
10.20956840751152	1	1	138	43	1
4.12760916494339	1	1	138	56	1
10.20956840751152	1	1	138	59	1
5.10478420375576	1	1	138	91	1
10.53624203855211	1	1	138	123	1
5.268121019276055	1	1	138	129	1
5.268121019276055	1	1	138	139	1
8.25521832988678	1	1	139	11	1
20.41913681502304	1	1	139	23	1
5.10478420375576	1	1	139	39	2
5.268121019276055	1	1	139	74	1
4.12760916494339	1	1	139	93	1
4.12760916494339	1	1	139	109	1
4.12760916494339	1	1	139	118	1
4.12760916494339	1	1	139	128	1
4.12760916494339	1	1	139	133	1
5.268121019276055	1	1	139	147	1
21.07248407710422	1	1	140	51	1
4.12760916494339	1	1	140	54	1
4.12760916494339	1	1	140	133	1
5.268121019276055	1	1	141	30	1
5.10478420375576	1	1	141	64	1
5.268121019276055	1	1	141	74	1
4.12760916494339	1	1	141	104	4
5.268121019276055	1	1	142	6	1
5.10478420375576	1	1	142	61	4
5.10478420375576	1	1	142	105	3
5.268121019276055	1	1	143	8	1
5.10478420375576	1	1	143	10	1
5.10478420375576	1	1	143	20	3
5.268121019276055	1	1	143	66	1
5.268121019276055	1	1	143	78	1
5.268121019276055	1	1	143	105	1
4.12760916494339	1	1	143	112	1
10.20956840751152	1	1	143	124	1
4.12760916494339	1	1	143	145	1
5.268121019276055	1	1	143	152	1
5.10478420375576	1	1	144	13	2
4.12760916494339	1	1	144	24	1
4.12760916494339	1	1	144	25	1
5.10478420375576	1	1	144	46	1
10.53624203855211	1	1	144	62	1
5.10478420375576	1	1	144	81	1
5.268121019276055	1	1	144	122	1
5.268121019276055	1	1	144	127	1
5.268121019276055	1	1	144	143	1
4.12760916494339	1	1	144	144	1
4.12760916494339	1	1	145	9	1
5.10478420375576	1	1	145	23	1
5.268121019276055	1	1	145	24	1
4.12760916494339	1	1	145	31	1
4.12760916494339	1	1	145	35	1
4.12760916494339	1	1	145	36	4
5.268121019276055	1	1	145	39	1
5.10478420375576	1	1	145	64	1
5.10478420375576	1	1	145	68	1
5.268121019276055	1	1	145	93	1
5.10478420375576	1	1	145	97	5
5.10478420375576	1	1	145	109	1
15.804363057828166	1	1	145	110	3
5.10478420375576	1	1	145	114	1
5.10478420375576	1	1	145	126	1
25.5239210187788	1	1	145	145	1
8.25521832988678	1	1	145	146	1
4.12760916494339	1	1	146	23	1
5.10478420375576	1	1	146	39	3
5.10478420375576	1	1	146	70	1
5.10478420375576	1	1	146	76	1
4.12760916494339	1	1	146	100	1
5.10478420375576	1	1	146	126	1
5.10478420375576	1	1	146	137	1
5.268121019276055	1	1	147	12	1
5.10478420375576	1	1	147	37	1
4.12760916494339	1	1	147	39	1
5.268121019276055	1	1	147	44	1
5.268121019276055	1	1	147	55	4
21.07248407710422	1	1	147	101	1
5.268121019276055	1	1	148	28	1
4.12760916494339	1	1	148	37	1
4.12760916494339	1	1	148	38	1
4.12760916494339	1	1	148	41	1
5.10478420375576	1	1	148	43	1
4.12760916494339	1	1	148	56	1
8.25521832988678	1	1	148	91	2
15.804363057828166	1	1	148	103	1
5.10478420375576	1	1	148	137	1
5.268121019276055	1	1	148	147	1
5.10478420375576	1	1	148	152	1
5.268121019276055	1	1	149	17	1
4.12760916494339	1	1	149	28	1
5.10478420375576	1	1	149	45	4
5.268121019276055	1	1	149	76	1
5.268121019276055	1	1	149	101	1
4.12760916494339	1	1	149	110	1
5.268121019276055	1	1	149	123	1
5.10478420375576	1	1	150	2	1
5.268121019276055	1	1	150	34	1
4.12760916494339	1	1	150	38	1
10.20956840751152	1	1	150	39	1
4.12760916494339	1	1	150	49	1
4.12760916494339	1	1	150	54	1
5.10478420375576	1	1	150	57	1
4.12760916494339	1	1	150	59	1
5.10478420375576	1	1	150	61	1
10.20956840751152	1	1	150	69	1
4.12760916494339	1	1	150	74	1
10.20956840751152	1	1	150	113	1
4.12760916494339	1	1	150	115	1
4.12760916494339	1	1	150	116	1
4.12760916494339	1	1	150	118	1
4.12760916494339	1	1	150	125	1
5.268121019276055	1	1	150	127	1
5.10478420375576	1	1	150	137	3
4.12760916494339	1	1	151	3	1
5.10478420375576	1	1	151	13	1
4.12760916494339	1	1	151	16	1
5.10478420375576	1	1	151	39	1
10.20956840751152	1	1	151	42	1
5.10478420375576	1	1	151	44	1
12.38282749483017	1	1	151	95	1
5.10478420375576	1	1	151	102	1
4.12760916494339	1	1	151	119	1
10.53624203855211	1	1	151	122	1
4.12760916494339	1	1	152	7	1
4.12760916494339	1	1	152	8	1
5.10478420375576	1	1	152	36	1
5.10478420375576	1	1	152	60	1
4.12760916494339	1	1	152	105	3
5.10478420375576	1	1	152	112	2
4.12760916494339	1	1	152	127	1
5.10478420375576	1	1	152	147	3
5.268121019276055	1	1	152	148	1
5.10478420375576	1	1	153	7	1
10.20956840751152	1	1	153	62	1
15.314352611267282	1	1	153	152	1
15.804363057828166	1	1	154	2	1
5.10478420375576	1	1	154	12	1
4.12760916494339	1	1	154	42	1
4.12760916494339	1	1	154	47	1
5.10478420375576	1	1	154	53	1
5.10478420375576	1	1	154	69	5
4.12760916494339	1	1	154	75	1
5.268121019276055	1	1	154	94	1
10.53624203855211	1	1	154	100	1
5.268121019276055	1	1	154	103	1
16.51043665977356	1	1	154	104	1
10.20956840751152	1	1	154	127	1
4.12760916494339	1	1	155	16	1
4.12760916494339	1	1	155	34	1
5.10478420375576	1	1	155	36	1
5.268121019276055	1	1	155	43	1
5.10478420375576	1	1	155	48	1
5.10478420375576	1	1	155	87	1
5.10478420375576	1	1	155	145	1
31.60872611565633	1	1	155	148	1
5.268121019276055	1	1	156	8	2
10.20956840751152	1	1	156	19	1
5.10478420375576	1	1	156	24	5
5.268121019276055	1	1	156	139	1
5.10478420375576	1	1	157	8	1
5.10478420375576	1	1	157	21	1
4.12760916494339	1	1	157	30	1
8.25521832988678	1	1	157	57	4
24.54674597996643	1	1	157	140	1
10.53624203855211	1	1	158	1	1
4.12760916494339	1	1	158	8	1
5.10478420375576	1	1	158	14	1
10.20956840751152	1	1	158	16	1
5.10478420375576	1	1	158	35	1
10.372905223031815	1	1	158	86	1
5.10478420375576	1	1	158	109	4
5.268121019276055	1	1	158	127	1
4.12760916494339	1	1	159	8	1
4.12760916494339	1	1	159	38	1
8.25521832988678	1	1	159	126	1
5.10478420375576	1	1	160	13	1
4.12760916494339	1	1	160	14	1
5.10478420375576	1	1	160	21	1
5.268121019276055	1	1	160	37	1
4.12760916494339	1	1	160	42	1
8.25521832988678	1	1	160	57	1
4.12760916494339	1	1	160	69	1
5.10478420375576	1	1	160	83	1
5.268121019276055	1	1	160	121	1
5.10478420375576	1	1	160	124	1
5.268121019276055	1	1	160	148	1
4.12760916494339	1	1	161	9	1
10.20956840751152	1	1	161	11	1
5.268121019276055	1	1	161	15	1
10.53624203855211	1	1	161	18	1
5.268121019276055	1	1	161	49	1
8.25521832988678	1	1	161	71	1
4.12760916494339	1	1	161	71	3
4.12760916494339	1	1	161	88	1
15.314352611267282	1	1	161	90	1
5.10478420375576	1	1	161	107	1
5.10478420375576	1	1	161	121	4
25.5239210187788	1	1	161	126	1
5.268121019276055	1	1	161	137	5
16.51043665977356	1	1	161	144	1
5.268121019276055	1	1	162	18	1
5.268121019276055	1	1	162	42	1
5.268121019276055	1	1	162	44	4
20.41913681502304	1	1	162	59	1
4.12760916494339	1	1	162	70	1
4.12760916494339	1	1	162	73	1
5.10478420375576	1	1	162	79	1
10.53624203855211	1	1	162	91	1
4.12760916494339	1	1	162	106	1
5.10478420375576	1	1	162	121	1
5.10478420375576	1	1	162	123	4
5.10478420375576	1	1	162	125	1
10.53624203855211	1	1	162	144	1
5.10478420375576	1	1	162	149	1
8.25521832988678	1	1	163	67	1
4.12760916494339	1	1	163	91	1
5.268121019276055	1	1	163	132	1
5.10478420375576	1	1	164	4	1
5.268121019276055	1	1	164	71	1
8.25521832988678	1	1	164	86	1
5.10478420375576	1	1	164	89	1
5.268121019276055	1	1	164	103	1
5.268121019276055	1	1	164	116	1
10.53624203855211	1	1	165	66	1
5.268121019276055	1	1	165	68	1
4.12760916494339	1	1	165	74	1
5.10478420375576	1	1	165	93	1
5.10478420375576	1	1	165	110	1
4.12760916494339	1	1	166	11	1
5.10478420375576	1	1	166	12	1
5.10478420375576	1	1	166	48	1
5.10478420375576	1	1	166	57	1
4.12760916494339	1	1	166	60	1
10.20956840751152	1	1	166	61	1
4.12760916494339	1	1	166	84	1
4.12760916494339	1	1	166	105	1
5.10478420375576	1	1	166	122	1
10.20956840751152	1	1	166	123	1
4.12760916494339	1	1	166	127	1
10.20956840751152	1	1	166	152	1
8.25521832988678	1	1	167	30	1
5.268121019276055	1	1	167	42	1
5.10478420375576	1	1	167	110	1
4.12760916494339	1	1	167	118	1
8.25521832988678	1	1	167	137	1
4.12760916494339	1	1	167	143	1
5.268121019276055	1	1	167	143	4
10.53624203855211	1	1	167	146	1
5.10478420375576	1	1	168	9	1
10.20956840751152	1	1	168	28	1
8.25521832988678	1	1	168	75	4
5.268121019276055	1	1	168	94	1
5.10478420375576	1	1	168	103	1
5.10478420375576	1	1	168	105	1
5.268121019276055	1	1	168	112	1
4.12760916494339	1	1	168	139	1
15.804363057828166	1	1	168	141	1
8.25521832988678	1	1	170	32	1
10.53624203855211	1	1	170	46	1
5.268121019276055	1	1	170	53	1
5.268121019276055	1	1	170	57	1
4.12760916494339	1	1	171	16	1
4.12760916494339	1	1	171	17	1
20.63804582471695	1	1	171	27	1
5.268121019276055	1	1	171	36	1
5.10478420375576	1	1	171	38	1
5.268121019276055	1	1	171	46	1
5.10478420375576	1	1	171	103	3
5.268121019276055	1	1	171	132	1
4.12760916494339	1	1	172	15	1
5.10478420375576	1	1	172	23	1
4.12760916494339	1	1	172	43	1
4.12760916494339	1	1	172	45	1
4.12760916494339	1	1	172	46	1
4.12760916494339	1	1	172	66	5
12.38282749483017	1	1	172	96	1
4.12760916494339	1	1	172	141	1
16.51043665977356	1	1	173	20	1
5.268121019276055	1	1	173	21	1
4.12760916494339	1	1	173	26	1
4.12760916494339	1	1	173	37	1
4.12760916494339	1	1	173	67	1
8.25521832988678	1	1	173	102	1
5.10478420375576	1	1	173	103	1
15.804363057828166	1	1	173	112	6
5.268121019276055	1	1	173	127	1
5.268121019276055	1	1	173	151	1
4.12760916494339	1	1	174	83	1
5.268121019276055	1	1	174	110	1
4.12760916494339	1	1	174	118	4
5.268121019276055	1	1	174	139	1
5.10478420375576	1	1	174	143	1
4.12760916494339	1	1	174	143	4
10.20956840751152	1	1	175	30	1
4.12760916494339	1	1	175	32	1
4.12760916494339	1	1	175	109	1
5.10478420375576	1	1	175	138	1
5.10478420375576	1	2	1	12	1
10.20956840751152	1	2	1	119	1
5.10478420375576	1	2	2	5	1
5.10478420375576	1	2	2	6	1
5.10478420375576	1	2	2	16	1
4.12760916494339	1	2	2	22	1
4.12760916494339	1	2	2	32	1
4.12760916494339	1	2	2	73	1
5.10478420375576	1	2	2	112	4
5.10478420375576	1	2	3	14	3
5.10478420375576	1	2	3	48	1
5.10478420375576	1	2	3	69	1
5.10478420375576	1	2	3	77	1
21.07248407710422	1	2	3	83	1
5.10478420375576	1	2	3	84	3
4.12760916494339	1	2	3	90	1
5.10478420375576	1	2	3	107	1
10.20956840751152	1	2	3	127	6
4.12760916494339	1	2	4	32	1
4.12760916494339	1	2	4	42	1
4.12760916494339	1	2	4	62	1
5.10478420375576	1	2	4	66	1
5.268121019276055	1	2	4	84	1
5.10478420375576	1	2	4	89	1
5.268121019276055	1	2	4	131	2
5.10478420375576	1	2	4	141	1
5.10478420375576	1	2	5	43	1
5.268121019276055	1	2	5	66	1
10.20956840751152	1	2	5	95	1
12.38282749483017	1	2	5	102	1
4.12760916494339	1	2	5	103	1
5.10478420375576	1	2	5	105	1
5.10478420375576	1	2	6	39	1
5.10478420375576	1	2	6	96	1
5.10478420375576	1	2	6	116	2
8.25521832988678	1	2	6	124	1
5.10478420375576	1	2	6	126	1
5.268121019276055	1	2	6	146	1
5.268121019276055	1	2	6	151	1
10.53624203855211	1	2	7	15	1
5.10478420375576	1	2	7	21	1
5.268121019276055	1	2	7	22	1
5.268121019276055	1	2	7	39	1
5.268121019276055	1	2	7	45	1
21.07248407710422	1	2	7	57	1
4.12760916494339	1	2	7	63	1
10.20956840751152	1	2	7	87	1
5.268121019276055	1	2	7	110	1
4.12760916494339	1	2	7	127	5
5.10478420375576	1	2	7	133	1
4.12760916494339	1	2	7	142	1
8.25521832988678	1	2	7	152	1
5.10478420375576	1	2	8	27	1
5.10478420375576	1	2	8	56	1
4.12760916494339	1	2	8	109	2
4.12760916494339	1	2	9	10	2
8.25521832988678	1	2	9	17	1
5.268121019276055	1	2	9	29	1
5.268121019276055	1	2	9	36	3
5.10478420375576	1	2	9	45	1
5.10478420375576	1	2	9	78	1
5.10478420375576	1	2	9	84	1
4.12760916494339	1	2	9	91	1
4.12760916494339	1	2	9	113	1
5.10478420375576	1	2	9	129	1
5.10478420375576	1	2	9	148	1
5.10478420375576	1	2	10	11	2
4.12760916494339	1	2	10	18	1
8.25521832988678	1	2	10	31	1
5.10478420375576	1	2	10	50	3
5.10478420375576	1	2	10	59	1
4.12760916494339	1	2	10	96	1
4.12760916494339	1	2	10	129	1
5.268121019276055	1	2	10	147	1
4.12760916494339	1	2	11	1	1
4.12760916494339	1	2	11	5	3
4.12760916494339	1	2	11	27	1
20.63804582471695	1	2	11	28	1
10.20956840751152	1	2	11	37	1
5.10478420375576	1	2	11	42	1
12.38282749483017	1	2	11	52	1
4.12760916494339	1	2	11	75	5
5.268121019276055	1	2	11	77	1
4.12760916494339	1	2	11	102	1
12.38282749483017	1	2	11	139	1
4.12760916494339	1	2	12	11	1
5.268121019276055	1	2	12	14	1
5.10478420375576	1	2	12	39	1
5.268121019276055	1	2	12	40	1
10.53624203855211	1	2	12	56	1
5.268121019276055	1	2	12	57	1
10.20956840751152	1	2	12	66	1
4.12760916494339	1	2	12	75	1
5.10478420375576	1	2	12	82	4
5.10478420375576	1	2	12	91	5
5.268121019276055	1	2	12	106	1
5.268121019276055	1	2	12	108	1
5.10478420375576	1	2	12	109	1
5.10478420375576	1	2	13	8	1
10.20956840751152	1	2	13	9	1
10.20956840751152	1	2	13	30	1
5.10478420375576	1	2	13	45	1
4.12760916494339	1	2	13	75	1
5.10478420375576	1	2	13	81	1
5.268121019276055	1	2	13	83	1
4.12760916494339	1	2	13	110	1
5.268121019276055	1	2	13	115	1
4.12760916494339	1	2	13	137	1
4.12760916494339	1	2	14	7	1
5.268121019276055	1	2	14	24	1
10.53624203855211	1	2	14	27	1
5.10478420375576	1	2	14	34	1
4.12760916494339	1	2	14	39	1
5.10478420375576	1	2	14	41	1
4.12760916494339	1	2	14	48	1
4.12760916494339	1	2	14	55	1
5.268121019276055	1	2	14	65	3
4.12760916494339	1	2	14	66	1
9.23239336869915	1	2	14	82	1
15.314352611267282	1	2	14	103	1
21.07248407710422	1	2	14	106	1
4.12760916494339	1	2	14	114	1
5.268121019276055	1	2	14	125	1
12.38282749483017	1	2	14	129	1
5.268121019276055	1	2	14	138	1
4.12760916494339	1	2	14	139	1
4.12760916494339	1	2	14	145	1
4.12760916494339	1	2	14	146	1
4.12760916494339	1	2	15	12	5
5.10478420375576	1	2	15	16	2
4.12760916494339	1	2	15	19	1
5.268121019276055	1	2	15	21	1
5.10478420375576	1	2	15	28	1
5.268121019276055	1	2	15	39	1
5.268121019276055	1	2	15	57	1
4.12760916494339	1	2	15	66	1
5.10478420375576	1	2	15	78	1
5.268121019276055	1	2	15	94	1
5.10478420375576	1	2	15	99	4
5.268121019276055	1	2	15	112	1
5.10478420375576	1	2	15	120	1
5.10478420375576	1	2	15	127	1
4.12760916494339	1	2	15	137	4
4.12760916494339	1	2	16	41	1
5.10478420375576	1	2	16	57	1
4.12760916494339	1	2	16	90	1
5.268121019276055	1	2	16	90	3
5.10478420375576	1	2	16	97	1
4.12760916494339	1	2	16	124	1
8.25521832988678	1	2	16	135	1
4.12760916494339	1	2	16	143	1
5.268121019276055	1	2	16	145	1
5.268121019276055	1	2	17	14	1
8.25521832988678	1	2	17	14	3
5.268121019276055	1	2	17	15	1
4.12760916494339	1	2	17	17	1
5.268121019276055	1	2	17	33	1
5.268121019276055	1	2	17	42	1
10.53624203855211	1	2	17	67	1
5.10478420375576	1	2	17	74	1
5.268121019276055	1	2	17	94	1
5.10478420375576	1	2	17	105	1
5.268121019276055	1	2	17	120	5
10.53624203855211	1	2	17	130	1
5.268121019276055	1	2	18	16	2
10.20956840751152	1	2	18	44	1
5.10478420375576	1	2	18	45	1
4.12760916494339	1	2	18	75	1
5.10478420375576	1	2	18	76	1
4.12760916494339	1	2	18	125	1
4.12760916494339	1	2	19	8	1
4.12760916494339	1	2	19	15	1
4.12760916494339	1	2	19	30	1
4.12760916494339	1	2	19	46	1
5.10478420375576	1	2	19	115	1
5.10478420375576	1	2	19	132	1
4.12760916494339	1	2	19	143	1
5.10478420375576	1	2	19	145	1
4.12760916494339	1	2	20	26	1
5.10478420375576	1	2	20	44	1
5.10478420375576	1	2	20	60	1
5.10478420375576	1	2	20	68	1
5.268121019276055	1	2	20	75	1
5.10478420375576	1	2	20	92	1
4.12760916494339	1	2	20	93	4
5.10478420375576	1	2	20	137	1
15.804363057828166	1	2	20	140	1
24.76565498966034	1	2	21	44	1
4.12760916494339	1	2	21	47	1
15.314352611267282	1	2	21	47	5
4.12760916494339	1	2	21	60	1
5.10478420375576	1	2	21	68	1
4.12760916494339	1	2	21	83	1
8.25521832988678	1	2	21	117	1
5.268121019276055	1	2	21	124	1
5.10478420375576	1	2	21	128	3
4.12760916494339	1	2	21	130	1
4.12760916494339	1	2	22	27	1
5.10478420375576	1	2	22	36	1
4.12760916494339	1	2	22	39	1
10.20956840751152	1	2	22	75	1
5.10478420375576	1	2	22	90	1
5.10478420375576	1	2	22	122	1
5.10478420375576	1	2	22	126	1
5.10478420375576	1	2	22	129	5
5.10478420375576	1	2	22	132	1
4.12760916494339	1	2	22	146	1
5.10478420375576	1	2	23	3	1
5.10478420375576	1	2	23	18	1
8.25521832988678	1	2	23	31	1
4.12760916494339	1	2	23	44	1
[truncated: 998,000+ more rows]
