# Supplementary material for: Flexibility-tuning of dual-display DNA-encoded chemical libraries facilitates cyclic peptide ligand discovery
Source: Nat Commun. 2025 Apr 5;16:3273. doi: 10.1038/s41467-025-58507-w (PMC11972359; doi:10.1038/s41467-025-58507-w)
Supplement: Supplementary file 4 — Source Data [file 41467_2025_58507_MOESM4_ESM.zip › Source_Data_Files_Selections/PLAP_Sel2_2.txt]

Count	Code1	Code2	Code3	Code4	Code5
1	1	1	1	48	1
9	1	1	2	30	1
1	1	1	2	134	1
2	1	1	3	6	1
1	1	1	3	29	1
1	1	1	3	83	1
1	1	1	3	84	1
1	1	1	4	91	1
1	1	1	5	69	3
1	1	1	7	124	1
1	1	1	8	119	1
1	1	1	9	74	1
1	1	1	10	15	1
1	1	1	10	114	1
1	1	1	11	31	1
1	1	1	12	14	1
1	1	1	12	19	1
2	1	1	13	43	1
1	1	1	13	72	1
1	1	1	14	10	1
1	1	1	14	39	1
1	1	1	14	75	1
2	1	1	14	107	1
1	1	1	15	21	3
1	1	1	15	23	1
1	1	1	15	59	1
1	1	1	15	106	1
1	1	1	16	26	1
1	1	1	16	33	1
1	1	1	20	58	1
1	1	1	21	12	1
3	1	1	21	127	1
1	1	1	21	127	5
1	1	1	21	143	1
1	1	1	22	66	1
2	1	1	22	75	1
1	1	1	23	85	1
1	1	1	23	141	1
1	1	1	24	108	1
1	1	1	24	123	2
1	1	1	25	44	1
1	1	1	25	85	1
1	1	1	25	110	1
1	1	1	26	15	1
1	1	1	26	29	1
1	1	1	26	75	1
1	1	1	27	120	1
1	1	1	28	104	1
2	1	1	28	112	1
1	1	1	29	18	1
1	1	1	29	20	1
2	1	1	29	49	1
1	1	1	30	45	1
1	1	1	30	100	2
8	1	1	31	26	3
2	1	1	31	27	1
1	1	1	31	105	1
2	1	1	31	135	1
1	1	1	32	92	1
1	1	1	32	112	1
1	1	1	33	3	1
2	1	1	33	48	1
1	1	1	34	59	1
1	1	1	34	81	2
1	1	1	35	56	1
1	1	1	36	47	1
1	1	1	36	68	1
1	1	1	36	115	1
1	1	1	38	58	1
1	1	1	38	116	1
1	1	1	38	147	1
1	1	1	39	10	1
1	1	1	39	14	1
1	1	1	39	37	1
1	1	1	39	61	1
1	1	1	39	102	3
1	1	1	39	129	1
1	1	1	41	51	1
1	1	1	41	103	1
1	1	1	42	92	1
1	1	1	43	40	1
1	1	1	43	58	1
2	1	1	44	15	4
1	1	1	44	91	1
1	1	1	44	136	3
1	1	1	44	140	1
1	1	1	45	24	1
1	1	1	46	51	1
1	1	1	46	98	1
1	1	1	46	135	1
1	1	1	47	6	1
2	1	1	47	57	1
1	1	1	48	42	2
1	1	1	48	57	1
1	1	1	48	152	1
24	1	1	49	38	1
1	1	1	49	59	1
1	1	1	49	73	1
1	1	1	49	112	1
1	1	1	49	131	1
4	1	1	49	144	1
2	1	1	50	58	1
1	1	1	51	54	1
1	1	1	51	90	1
1	1	1	51	131	1
1	1	1	51	143	3
1	1	1	52	47	2
1	1	1	52	68	1
1	1	1	53	43	5
2	1	1	54	123	1
1	1	1	54	138	1
3	1	1	55	86	2
1	1	1	55	120	1
1	1	1	56	42	1
1	1	1	56	59	1
1	1	1	56	106	1
1	1	1	56	145	1
1	1	1	57	111	1
1	1	1	57	114	1
1	1	1	58	62	1
1	1	1	58	131	1
1	1	1	59	45	1
1	1	1	60	21	1
1	1	1	60	26	1
1	1	1	60	56	1
1	1	1	61	85	1
1	1	1	63	12	1
1	1	1	63	100	1
1	1	1	63	123	1
1	1	1	65	9	1
1	1	1	65	39	1
1	1	1	66	24	1
1	1	1	69	53	1
1	1	1	69	57	1
1	1	1	69	58	1
1	1	1	70	40	1
1	1	1	70	105	4
1	1	1	71	14	1
1	1	1	71	60	1
1	1	1	72	73	1
1	1	1	72	111	1
1	1	1	73	68	1
8	1	1	73	68	2
1	1	1	73	68	3
1	1	1	73	82	3
1	1	1	74	70	1
1	1	1	74	119	1
1	1	1	76	39	1
1	1	1	76	87	1
2	1	1	76	120	1
1	1	1	76	146	1
1	1	1	77	12	1
1	1	1	77	38	1
1	1	1	77	53	1
1	1	1	77	127	1
2	1	1	78	42	4
1	1	1	78	49	1
1	1	1	78	65	1
1	1	1	78	144	1
1	1	1	79	26	1
3	1	1	79	27	1
1	1	1	79	42	1
1	1	1	79	67	1
9	1	1	79	68	1
1	1	1	79	71	1
1	1	1	79	101	1
1	1	1	79	103	1
1	1	1	79	106	1
1	1	1	79	115	1
1	1	1	79	135	1
4	1	1	80	68	4
1	1	1	80	71	1
1	1	1	80	111	1
4	1	1	81	15	1
1	1	1	81	58	1
1	1	1	81	114	1
3	1	1	81	138	1
1	1	1	81	140	1
1	1	1	82	18	1
1	1	1	82	22	1
1	1	1	82	97	1
2	1	1	82	108	1
1	1	1	83	7	1
1	1	1	83	7	3
1	1	1	83	23	1
1	1	1	83	148	1
1	1	1	85	141	1
1	1	1	86	112	1
1	1	1	87	99	1
1	1	1	88	44	1
2	1	1	90	42	1
1	1	1	90	49	1
2	1	1	90	55	1
1	1	1	92	147	1
3	1	1	92	147	4
1	1	1	93	45	1
1	1	1	94	41	4
1	1	1	95	11	1
5	1	1	95	43	1
1	1	1	96	103	3
1	1	1	97	67	1
2	1	1	99	45	1
19	1	1	99	75	1
1	1	1	99	123	1
1	1	1	100	19	1
1	1	1	101	6	1
1	1	1	104	12	1
1	1	1	104	47	1
12	1	1	104	65	4
1	1	1	105	98	1
1	1	1	106	27	1
1	1	1	106	95	1
1	1	1	106	113	1
1	1	1	106	147	1
1	1	1	107	49	1
1	1	1	107	59	1
1	1	1	107	85	1
1	1	1	107	132	1
1	1	1	108	97	1
2	1	1	109	67	1
1	1	1	110	100	4
1	1	1	110	112	1
1	1	1	111	7	1
1	1	1	111	49	1
5	1	1	111	63	1
1	1	1	111	74	1
1	1	1	111	105	2
1	1	1	111	127	1
1	1	1	112	69	4
1	1	1	112	152	1
1	1	1	113	144	1
1	1	1	114	26	1
1	1	1	114	50	5
1	1	1	115	119	1
1	1	1	115	130	1
1	1	1	115	132	1
1	1	1	116	135	1
1	1	1	117	28	1
1	1	1	117	31	1
7	1	1	117	31	4
1	1	1	117	114	1
1	1	1	117	126	5
1	1	1	118	123	1
1	1	1	120	72	1
1	1	1	121	67	1
1	1	1	123	3	1
3	1	1	123	11	1
15	1	1	123	11	3
1	1	1	123	14	1
1	1	1	123	33	1
1	1	1	123	45	5
1	1	1	123	56	1
2	1	1	123	73	1
2	1	1	123	86	1
1	1	1	123	115	1
1	1	1	123	131	1
1	1	1	123	138	1
3	1	1	123	150	1
1	1	1	124	10	1
1	1	1	124	32	1
1	1	1	124	85	1
4	1	1	125	39	1
1	1	1	125	42	1
1	1	1	125	111	1
1	1	1	125	129	1
1	1	1	126	57	1
1	1	1	127	56	1
1	1	1	127	95	1
1	1	1	127	124	1
1	1	1	128	23	1
1	1	1	128	121	3
2	1	1	129	60	1
12	1	1	131	47	1
1	1	1	131	67	1
1	1	1	132	36	1
1	1	1	133	38	1
1	1	1	134	24	4
1	1	1	134	53	1
14	1	1	134	88	1
1	1	1	136	42	1
1	1	1	136	76	1
2	1	1	136	96	1
1	1	1	136	98	1
1	1	1	136	143	1
1	1	1	136	146	1
1	1	1	138	14	1
3	1	1	138	15	1
1	1	1	138	43	1
1	1	1	139	81	1
1	1	1	139	138	1
2	1	1	141	9	1
1	1	1	141	11	1
1	1	1	141	12	1
3	1	1	141	28	1
18	1	1	141	28	2
1	1	1	141	45	1
1	1	1	143	138	1
1	1	1	144	7	1
1	1	1	145	11	1
1	1	1	145	63	1
1	1	1	145	74	1
1	1	1	145	98	1
1	1	1	145	117	1
19	1	1	145	122	1
1	1	1	145	122	4
1	1	1	146	66	1
1	1	1	146	92	1
1	1	1	149	9	4
1	1	1	149	34	1
1	1	1	150	10	1
1	1	1	150	33	1
19	1	1	150	39	1
1	1	1	150	42	1
1	1	1	150	54	1
1	1	1	150	123	1
1	1	1	150	144	1
1	1	1	151	26	1
1	1	1	151	75	1
1	1	1	151	112	1
9	1	1	152	12	1
1	1	1	152	24	1
1	1	1	155	52	1
1	1	1	156	60	1
1	1	1	156	121	4
1	1	1	158	24	1
1	1	1	158	98	1
1	1	1	161	30	1
1	1	1	161	64	1
1	1	1	162	45	1
1	1	1	162	111	1
1	1	1	162	127	1
1	1	1	164	89	1
1	1	1	165	149	1
1	1	1	166	65	1
1	1	1	166	68	1
1	1	1	168	20	1
1	1	1	170	73	4
1	1	1	171	42	3
1	1	1	172	1	4
2	1	1	172	28	1
2	1	1	172	43	1
22	1	1	172	96	1
1	1	1	172	106	1
1	1	1	172	131	1
1	1	1	172	152	1
1	1	1	173	127	1
1	1	1	174	106	1
1	1	1	175	43	1
1	1	1	175	65	1
1	1	1	175	105	4
1	1	2	3	145	4
1	1	2	4	21	1
1	1	2	5	53	1
2	1	2	6	27	1
1	1	2	6	148	1
1	1	2	7	108	1
1	1	2	8	55	1
1	1	2	9	42	1
1	1	2	9	68	1
1	1	2	9	70	1
1	1	2	11	5	1
1	1	2	11	24	1
1	1	2	11	126	1
1	1	2	12	7	1
1	1	2	12	30	2
1	1	2	12	63	1
1	1	2	12	151	1
1	1	2	13	40	1
1	1	2	13	68	1
1	1	2	14	105	1
1	1	2	15	10	1
1	1	2	15	47	1
1	1	2	16	60	1
1	1	2	16	61	1
1	1	2	16	76	1
2	1	2	17	21	1
1	1	2	17	60	1
1	1	2	17	96	1
1	1	2	17	113	4
1	1	2	17	121	1
2	1	2	18	1	1
1	1	2	18	27	4
2	1	2	18	53	1
1	1	2	18	113	1
1	1	2	19	15	1
1	1	2	21	130	1
1	1	2	21	146	1
1	1	2	22	58	1
3	1	2	22	109	1
2	1	2	23	29	1
2	1	2	23	66	1
4	1	2	23	105	1
2	1	2	23	126	1
3	1	2	24	51	1
1	1	2	25	13	2
1	1	2	25	27	1
1	1	2	25	147	1
1	1	2	26	3	1
1	1	2	26	37	1
1	1	2	26	42	1
1	1	2	26	57	1
1	1	2	26	65	1
1	1	2	26	75	1
2	1	2	26	125	1
1	1	2	28	122	1
1	1	2	29	6	1
1	1	2	29	23	1
1	1	2	29	44	4
1	1	2	29	152	1
1	1	2	31	106	1
4	1	2	31	127	1
2	1	2	32	17	1
1	1	2	32	36	1
1	1	2	32	49	1
1	1	2	32	57	1
2	1	2	32	144	1
1	1	2	33	42	1
5	1	2	34	3	1
1	1	2	34	9	4
4	1	2	34	39	2
2	1	2	34	45	1
2	1	2	34	94	1
16	1	2	34	94	2
1	1	2	34	135	1
1	1	2	34	135	3
1	1	2	35	62	1
2	1	2	35	65	1
1	1	2	36	101	1
1	1	2	36	103	1
2	1	2	37	107	1
1	1	2	38	57	1
1	1	2	38	107	1
1	1	2	39	32	1
1	1	2	39	75	1
2	1	2	41	81	1
2	1	2	42	92	1
1	1	2	42	129	1
1	1	2	43	9	1
1	1	2	43	26	1
1	1	2	43	133	1
1	1	2	44	12	4
1	1	2	44	89	1
1	1	2	44	106	1
1	1	2	44	144	1
1	1	2	45	6	1
1	1	2	45	37	1
15	1	2	45	71	1
2	1	2	45	103	5
1	1	2	45	114	3
1	1	2	45	123	1
1	1	2	46	28	1
2	1	2	46	97	1
1	1	2	47	78	1
1	1	2	47	139	1
1	1	2	48	57	1
1	1	2	48	74	1
1	1	2	48	137	5
1	1	2	49	15	1
1	1	2	49	43	4
1	1	2	49	57	1
1	1	2	49	120	1
1	1	2	49	134	1
1	1	2	52	88	1
2	1	2	53	12	1
1	1	2	53	120	2
1	1	2	54	10	1
1	1	2	54	21	1
1	1	2	54	21	2
9	1	2	54	21	3
1	1	2	54	38	1
1	1	2	54	41	1
1	1	2	54	48	4
1	1	2	54	53	1
2	1	2	54	59	1
1	1	2	54	125	1
1	1	2	56	1	1
1	1	2	56	34	1
1	1	2	56	43	1
1	1	2	56	108	1
1	1	2	56	130	1
1	1	2	56	145	1
1	1	2	57	12	1
2	1	2	57	15	1
2	1	2	57	77	3
1	1	2	57	100	1
2	1	2	57	121	1
1	1	2	57	134	1
1	1	2	57	144	1
1	1	2	58	46	1
1	1	2	59	90	1
11	1	2	59	144	1
2	1	2	60	43	1
5	1	2	60	60	4
1	1	2	62	57	4
1	1	2	62	111	5
1	1	2	62	147	1
1	1	2	64	12	1
1	1	2	64	15	1
1	1	2	65	26	1
2	1	2	65	76	1
1	1	2	66	7	1
1	1	2	66	36	2
1	1	2	66	43	1
1	1	2	66	131	1
2	1	2	67	43	1
1	1	2	67	72	1
1	1	2	68	27	1
1	1	2	69	37	1
1	1	2	69	113	1
1	1	2	69	134	1
1	1	2	70	7	1
2	1	2	71	53	1
2	1	2	72	21	1
1	1	2	72	52	1
2	1	2	72	58	1
1	1	2	72	69	1
1	1	2	72	104	1
2	1	2	72	125	4
1	1	2	72	147	4
4	1	2	73	47	1
1	1	2	73	123	1
1	1	2	74	27	1
1	1	2	74	45	1
1	1	2	74	57	1
1	1	2	74	120	2
1	1	2	75	7	1
1	1	2	75	47	1
1	1	2	75	116	2
1	1	2	76	82	2
1	1	2	77	11	1
1	1	2	77	111	1
1	1	2	78	12	1
1	1	2	78	23	1
2	1	2	78	63	1
1	1	2	78	85	1
1	1	2	78	97	1
2	1	2	78	121	1
1	1	2	80	21	1
1	1	2	80	47	1
1	1	2	81	11	1
1	1	2	81	15	1
1	1	2	81	21	1
1	1	2	81	54	1
1	1	2	81	79	1
1	1	2	81	100	1
1	1	2	81	152	1
1	1	2	82	22	1
2	1	2	82	48	1
1	1	2	82	74	1
1	1	2	82	108	1
1	1	2	83	43	1
1	1	2	83	66	1
1	1	2	83	102	1
1	1	2	84	20	1
1	1	2	84	47	2
1	1	2	85	142	1
1	1	2	88	38	3
1	1	2	89	25	1
2	1	2	90	48	1
1	1	2	91	42	5
1	1	2	91	45	1
1	1	2	91	114	1
1	1	2	92	67	4
1	1	2	92	147	1
1	1	2	93	50	1
1	1	2	93	56	1
1	1	2	94	4	1
2	1	2	94	62	1
1	1	2	94	115	1
1	1	2	95	8	1
2	1	2	95	11	1
4	1	2	95	11	3
1	1	2	95	40	1
1	1	2	95	45	1
1	1	2	95	66	1
1	1	2	95	122	4
1	1	2	95	125	4
1	1	2	95	133	1
1	1	2	96	48	1
1	1	2	96	101	1
1	1	2	98	8	2
1	1	2	98	58	1
8	1	2	101	24	1
1	1	2	101	27	5
1	1	2	103	27	1
1	1	2	103	74	3
1	1	2	104	29	1
1	1	2	104	68	4
1	1	2	105	93	1
1	1	2	106	86	1
1	1	2	106	107	1
1	1	2	110	115	1
1	1	2	111	38	1
1	1	2	111	39	1
2	1	2	111	110	1
1	1	2	112	14	1
1	1	2	112	15	1
1	1	2	112	106	1
17	1	2	112	107	1
1	1	2	112	140	1
1	1	2	114	21	2
1	1	2	114	51	1
2	1	2	114	116	4
1	1	2	115	10	1
2	1	2	116	15	2
1	1	2	116	39	1
1	1	2	116	43	4
1	1	2	116	93	1
1	1	2	116	120	1
1	1	2	117	3	1
1	1	2	117	43	3
18	1	2	117	43	4
1	1	2	117	108	1
1	1	2	117	146	2
2	1	2	118	3	1
1	1	2	118	60	1
1	1	2	118	74	1
1	1	2	120	3	1
1	1	2	120	102	1
1	1	2	120	108	1
1	1	2	120	112	3
1	1	2	120	139	1
1	1	2	120	146	1
1	1	2	121	7	4
19	1	2	121	38	1
1	1	2	121	51	1
1	1	2	121	118	1
1	1	2	122	3	1
1	1	2	122	44	1
1	1	2	122	150	1
1	1	2	123	57	1
1	1	2	123	83	1
2	1	2	123	122	1
1	1	2	124	123	2
1	1	2	124	144	1
3	1	2	125	11	1
1	1	2	125	12	1
1	1	2	125	33	4
1	1	2	125	45	1
25	1	2	125	48	1
1	1	2	125	110	1
1	1	2	125	146	1
1	1	2	126	7	1
1	1	2	126	11	1
1	1	2	126	60	1
1	1	2	127	28	1
20	1	2	127	67	1
1	1	2	127	107	1
1	1	2	127	122	1
1	1	2	127	149	2
2	1	2	128	44	1
2	1	2	129	43	1
1	1	2	131	42	1
1	1	2	131	70	1
1	1	2	131	148	1
9	1	2	132	4	1
1	1	2	132	42	1
3	1	2	132	123	1
2	1	2	132	126	1
1	1	2	132	140	1
1	1	2	133	31	4
1	1	2	134	28	1
1	1	2	134	48	1
1	1	2	134	140	1
1	1	2	135	61	1
2	1	2	136	12	1
1	1	2	136	56	1
1	1	2	136	96	1
1	1	2	136	112	1
1	1	2	136	146	1
1	1	2	137	40	1
1	1	2	138	76	1
1	1	2	138	105	3
2	1	2	139	92	1
1	1	2	139	111	1
3	1	2	140	44	1
1	1	2	140	72	1
1	1	2	140	123	1
10	1	2	141	10	1
1	1	2	141	11	1
1	1	2	141	131	1
1	1	2	141	146	1
1	1	2	143	109	1
4	1	2	143	109	4
1	1	2	144	103	1
1	1	2	145	4	1
17	1	2	145	4	4
1	1	2	145	76	1
1	1	2	145	140	1
1	1	2	146	7	1
3	1	2	146	125	1
1	1	2	147	62	1
1	1	2	147	112	1
1	1	2	147	151	4
1	1	2	148	28	1
2	1	2	148	53	1
1	1	2	148	74	1
10	1	2	148	97	1
2	1	2	148	132	5
1	1	2	150	1	1
1	1	2	151	3	1
1	1	2	151	37	1
1	1	2	152	27	1
1	1	2	152	58	1
1	1	2	153	39	1
2	1	2	153	74	1
1	1	2	154	48	1
1	1	2	154	56	1
1	1	2	154	76	2
4	1	2	154	138	1
1	1	2	155	63	1
1	1	2	155	129	1
1	1	2	156	20	3
1	1	2	157	11	1
1	1	2	157	127	1
1	1	2	157	139	1
1	1	2	158	124	1
2	1	2	158	125	1
1	1	2	159	8	1
1	1	2	159	11	1
1	1	2	159	90	4
1	1	2	159	138	1
1	1	2	161	37	1
2	1	2	161	124	4
1	1	2	161	134	1
1	1	2	161	135	1
25	1	2	161	141	1
1	1	2	162	8	1
1	1	2	162	32	1
1	1	2	162	108	1
1	1	2	162	127	1
1	1	2	165	67	2
1	1	2	165	150	1
1	1	2	166	72	1
2	1	2	166	97	1
1	1	2	167	69	4
1	1	2	167	125	1
2	1	2	168	21	1
1	1	2	168	21	5
2	1	2	168	44	1
1	1	2	170	152	1
1	1	2	171	95	1
1	1	2	172	124	1
1	1	2	172	124	4
1	1	2	172	145	1
1	1	2	173	9	3
1	1	2	174	104	1
1	1	2	175	3	1
1	1	3	2	10	1
1	1	3	2	31	1
7	1	3	2	91	1
1	1	3	2	118	1
1	1	3	3	74	1
1	1	3	3	120	4
1	1	3	4	12	1
1	1	3	4	120	1
1	1	3	6	3	1
1	1	3	6	26	1
1	1	3	6	33	1
1	1	3	6	98	1
1	1	3	6	106	1
7	1	3	6	110	1
1	1	3	6	125	1
1	1	3	6	152	1
1	1	3	7	20	1
1	1	3	7	39	3
1	1	3	7	45	1
1	1	3	8	32	1
1	1	3	8	35	1
2	1	3	8	52	1
3	1	3	8	70	1
13	1	3	8	70	4
1	1	3	8	131	1
1	1	3	9	7	1
1	1	3	9	7	4
1	1	3	9	61	1
2	1	3	9	62	1
1	1	3	9	82	1
2	1	3	9	143	1
1	1	3	10	3	4
1	1	3	10	12	1
1	1	3	10	36	1
1	1	3	10	42	1
11	1	3	10	84	1
1	1	3	10	84	3
1	1	3	10	114	1
1	1	3	10	118	1
1	1	3	11	3	1
1	1	3	11	28	1
1	1	3	11	36	1
1	1	3	11	51	1
22	1	3	11	72	1
2	1	3	11	131	1
1	1	3	12	7	1
1	1	3	12	25	1
1	1	3	12	30	2
1	1	3	12	42	4
1	1	3	13	34	1
2	1	3	13	95	1
1	1	3	13	135	5
2	1	3	15	73	3
1	1	3	15	75	3
6	1	3	15	91	1
2	1	3	16	51	1
2	1	3	17	42	1
1	1	3	17	134	1
1	1	3	18	10	1
1	1	3	18	51	1
2	1	3	18	147	1
2	1	3	18	147	3
1	1	3	19	32	1
1	1	3	19	47	1
1	1	3	20	98	1
1	1	3	21	76	1
1	1	3	22	40	1
1	1	3	23	11	1
2	1	3	23	30	1
1	1	3	23	57	1
5	1	3	23	72	1
9	1	3	23	120	1
1	1	3	23	129	1
1	1	3	24	11	1
1	1	3	25	11	1
1	1	3	25	97	1
1	1	3	25	110	4
2	1	3	26	8	1
1	1	3	26	57	1
1	1	3	26	92	1
5	1	3	26	96	1
1	1	3	26	150	1
1	1	3	28	18	1
2	1	3	29	6	1
1	1	3	29	38	1
1	1	3	29	39	1
1	1	3	29	44	1
1	1	3	29	83	1
1	1	3	29	84	4
1	1	3	29	113	1
2	1	3	30	91	1
2	1	3	31	58	1
1	1	3	31	61	1
2	1	3	33	107	1
1	1	3	34	5	1
1	1	3	34	41	1
1	1	3	34	43	1
2	1	3	34	68	1
1	1	3	35	9	1
1	1	3	35	45	1
1	1	3	35	48	1
1	1	3	36	26	2
2	1	3	36	42	1
1	1	3	36	134	4
1	1	3	38	27	1
1	1	3	38	56	1
1	1	3	38	66	1
1	1	3	38	90	1
1	1	3	39	63	1
2	1	3	40	28	1
1	1	3	42	31	2
1	1	3	42	39	1
1	1	3	42	92	1
1	1	3	42	97	1
2	1	3	42	115	1
1	1	3	42	134	1
1	1	3	43	76	1
1	1	3	43	81	4
2	1	3	44	18	1
2	1	3	44	22	1
1	1	3	44	26	1
1	1	3	44	33	1
1	1	3	44	37	1
1	1	3	44	80	1
1	1	3	44	149	1
1	1	3	45	39	1
1	1	3	45	56	1
1	1	3	45	81	1
2	1	3	45	91	1
2	1	3	45	101	4
2	1	3	45	131	1
1	1	3	46	7	1
5	1	3	46	41	1
1	1	3	46	87	3
1	1	3	47	151	1
1	1	3	48	4	1
1	1	3	48	15	1
1	1	3	48	36	2
2	1	3	48	43	3
1	1	3	48	48	1
1	1	3	48	76	1
2	1	3	48	101	1
1	1	3	48	104	1
1	1	3	48	132	1
1	1	3	49	19	1
20	1	3	49	42	1
1	1	3	49	43	1
1	1	3	49	55	1
1	1	3	49	56	1
2	1	3	49	65	4
1	1	3	49	78	2
3	1	3	49	144	1
1	1	3	49	145	1
1	1	3	50	38	1
1	1	3	50	45	4
2	1	3	50	47	1
1	1	3	50	60	4
2	1	3	50	144	1
1	1	3	51	81	1
1	1	3	51	112	1
1	1	3	51	135	3
1	1	3	52	18	1
1	1	3	52	20	1
1	1	3	52	37	1
1	1	3	53	87	4
1	1	3	53	118	4
1	1	3	54	71	1
2	1	3	54	95	1
3	1	3	55	64	1
1	1	3	55	131	1
1	1	3	56	6	1
2	1	3	56	28	1
1	1	3	56	39	1
1	1	3	57	39	1
2	1	3	57	63	1
1	1	3	57	146	1
1	1	3	58	14	1
4	1	3	59	82	1
1	1	3	59	119	1
3	1	3	59	121	4
1	1	3	60	83	1
10	1	3	60	83	4
1	1	3	60	147	1
1	1	3	61	15	1
1	1	3	61	18	1
2	1	3	61	57	3
1	1	3	61	83	1
1	1	3	61	130	1
1	1	3	62	17	1
1	1	3	62	95	1
1	1	3	62	100	1
1	1	3	62	137	3
1	1	3	63	37	3
1	1	3	63	55	1
4	1	3	63	92	1
1	1	3	63	113	1
1	1	3	63	144	4
2	1	3	63	152	1
1	1	3	64	127	1
1	1	3	65	17	1
1	1	3	65	43	1
1	1	3	65	106	1
1	1	3	66	28	1
2	1	3	66	60	1
1	1	3	67	116	1
1	1	3	68	53	1
1	1	3	68	127	1
1	1	3	68	145	1
1	1	3	69	21	1
1	1	3	69	30	3
1	1	3	69	42	1
1	1	3	69	47	1
1	1	3	69	125	1
1	1	3	69	139	1
1	1	3	70	24	1
1	1	3	70	72	1
1	1	3	70	101	1
2	1	3	70	115	1
1	1	3	70	146	1
1	1	3	72	26	1
1	1	3	72	68	1
1	1	3	72	68	2
1	1	3	72	126	1
2	1	3	72	140	1
1	1	3	72	148	1
1	1	3	73	14	4
24	1	3	73	47	1
1	1	3	73	68	4
1	1	3	73	94	4
1	1	3	75	6	3
1	1	3	75	8	1
1	1	3	75	13	1
1	1	3	75	47	3
1	1	3	75	81	1
1	1	3	75	118	1
1	1	3	75	133	4
2	1	3	76	39	1
1	1	3	76	61	1
2	1	3	76	127	1
1	1	3	77	6	1
1	1	3	77	34	4
1	1	3	77	60	1
1	1	3	77	74	1
1	1	3	78	8	1
1	1	3	78	11	4
1	1	3	78	20	1
1	1	3	78	96	1
1	1	3	78	97	1
3	1	3	78	121	1
4	1	3	78	147	1
1	1	3	78	147	4
1	1	3	79	15	1
1	1	3	79	37	1
1	1	3	80	13	1
2	1	3	80	85	1
1	1	3	80	112	1
1	1	3	80	134	1
1	1	3	81	27	1
3	1	3	81	47	1
1	1	3	81	47	2
1	1	3	81	68	1
1	1	3	81	120	4
1	1	3	81	123	1
1	1	3	81	133	1
1	1	3	82	4	1
1	1	3	82	20	1
1	1	3	82	22	1
1	1	3	82	28	1
1	1	3	82	30	1
1	1	3	82	104	1
1	1	3	83	21	1
1	1	3	83	68	4
1	1	3	83	93	1
1	1	3	83	139	4
1	1	3	84	77	1
2	1	3	85	26	1
1	1	3	87	28	4
2	1	3	87	55	1
1	1	3	88	32	1
2	1	3	88	68	4
1	1	3	88	102	1
22	1	3	88	102	2
1	1	3	88	104	1
1	1	3	88	120	1
1	1	3	88	152	4
1	1	3	89	68	1
2	1	3	90	55	1
3	1	3	90	78	1
1	1	3	91	21	1
1	1	3	91	145	1
1	1	3	92	137	4
1	1	3	93	53	1
1	1	3	93	140	1
1	1	3	94	124	1
1	1	3	95	7	1
1	1	3	95	11	1
3	1	3	95	30	1
1	1	3	95	38	1
1	1	3	95	42	1
1	1	3	95	74	1
1	1	3	96	23	1
1	1	3	96	114	1
1	1	3	99	90	1
1	1	3	100	45	1
1	1	3	100	76	1
1	1	3	100	84	1
1	1	3	103	91	2
1	1	3	103	114	1
1	1	3	103	143	1
1	1	3	104	37	3
1	1	3	104	142	1
1	1	3	106	4	1
3	1	3	106	14	1
1	1	3	106	59	1
1	1	3	106	74	1
2	1	3	106	114	1
1	1	3	106	114	2
1	1	3	107	68	1
2	1	3	107	85	1
1	1	3	109	26	1
10	1	3	109	57	1
1	1	3	109	75	1
1	1	3	109	139	1
1	1	3	110	52	1
1	1	3	110	122	1
1	1	3	110	142	4
1	1	3	110	148	1
1	1	3	111	2	1
1	1	3	111	12	1
1	1	3	111	29	1
1	1	3	111	43	4
1	1	3	111	131	1
1	1	3	112	39	1
1	1	3	112	118	1
1	1	3	112	149	1
1	1	3	113	112	1
1	1	3	114	13	1
1	1	3	117	19	1
1	1	3	117	41	1
1	1	3	117	57	1
3	1	3	119	91	1
1	1	3	120	57	1
2	1	3	120	105	1
1	1	3	120	122	1
1	1	3	121	121	1
1	1	3	121	144	1
1	1	3	122	23	1
1	1	3	122	46	1
1	1	3	122	73	1
2	1	3	122	93	1
1	1	3	122	135	1
1	1	3	123	11	2
1	1	3	123	15	1
1	1	3	123	21	1
1	1	3	123	27	1
1	1	3	123	56	1
1	1	3	123	66	1
2	1	3	123	67	1
1	1	3	123	141	2
3	1	3	124	51	1
1	1	3	124	67	1
1	1	3	124	114	1
1	1	3	124	118	1
1	1	3	125	11	1
2	1	3	125	40	1
1	1	3	125	43	1
1	1	3	125	66	1
1	1	3	125	72	1
1	1	3	125	73	1
1	1	3	125	76	1
1	1	3	125	86	1
1	1	3	125	98	1
1	1	3	125	138	1
1	1	3	126	1	1
1	1	3	126	26	1
1	1	3	126	55	1
1	1	3	126	78	1
1	1	3	126	125	1
1	1	3	126	140	1
1	1	3	127	8	1
1	1	3	127	144	1
1	1	3	127	152	1
1	1	3	128	63	1
1	1	3	130	22	1
1	1	3	131	11	4
1	1	3	131	12	1
1	1	3	131	36	1
1	1	3	132	27	1
1	1	3	132	61	1
1	1	3	132	132	1
1	1	3	133	135	1
2	1	3	133	146	1
1	1	3	134	7	1
1	1	3	134	33	2
1	1	3	134	93	1
1	1	3	136	75	1
1	1	3	136	96	1
1	1	3	136	112	1
1	1	3	136	113	1
1	1	3	138	62	1
1	1	3	138	87	4
1	1	3	138	143	1
1	1	3	139	24	1
1	1	3	139	67	1
1	1	3	140	31	1
2	1	3	140	52	4
5	1	3	140	150	1
1	1	3	142	120	1
1	1	3	143	101	1
1	1	3	143	143	1
1	1	3	144	129	4
2	1	3	144	139	1
2	1	3	144	144	2
1	1	3	145	17	1
21	1	3	145	56	1
1	1	3	145	59	1
1	1	3	145	67	1
1	1	3	145	81	1
1	1	3	145	118	1
1	1	3	146	26	1
3	1	3	147	10	2
2	1	3	147	21	1
1	1	3	147	110	1
1	1	3	147	122	1
1	1	3	148	4	1
1	1	3	148	20	1
2	1	3	148	39	1
1	1	3	148	85	1
1	1	3	148	112	1
1	1	3	150	9	4
1	1	3	150	11	1
1	1	3	151	12	1
1	1	3	151	79	1
1	1	3	151	133	4
1	1	3	151	144	1
2	1	3	152	16	1
2	1	3	152	39	1
1	1	3	152	82	5
1	1	3	152	97	1
1	1	3	152	104	1
1	1	3	152	132	1
11	1	3	152	144	1
1	1	3	152	144	2
1	1	3	153	67	1
1	1	3	154	18	1
1	1	3	154	39	1
2	1	3	154	84	1
1	1	3	154	101	1
2	1	3	155	11	1
1	1	3	155	140	1
1	1	3	157	54	1
1	1	3	158	18	1
1	1	3	158	38	1
1	1	3	158	134	1
1	1	3	159	60	4
1	1	3	160	14	4
2	1	3	160	43	1
1	1	3	160	68	1
1	1	3	161	64	1
1	1	3	161	104	1
1	1	3	161	105	1
1	1	3	161	119	1
2	1	3	161	125	1
1	1	3	162	16	1
1	1	3	162	43	4
1	1	3	162	45	1
4	1	3	162	68	1
20	1	3	162	68	4
1	1	3	162	113	1
1	1	3	162	135	1
3	1	3	162	139	1
14	1	3	163	41	1
1	1	3	164	43	1
1	1	3	165	8	1
1	1	3	165	45	1
3	1	3	166	14	1
1	1	3	166	32	1
1	1	3	166	36	1
3	1	3	166	44	1
10	1	3	166	82	1
1	1	3	167	40	4
1	1	3	168	28	1
2	1	3	169	35	1
1	1	3	169	50	1
1	1	3	169	58	1
2	1	3	169	58	4
16	1	3	169	115	1
1	1	3	171	27	1
1	1	3	171	32	1
1	1	3	171	61	1
1	1	3	171	68	4
1	1	3	171	149	1
1	1	3	172	3	1
9	1	3	172	61	1
1	1	3	172	115	1
1	1	3	172	117	1
1	1	3	175	70	1
1	1	3	175	129	4
1	1	4	4	32	1
1	1	4	4	37	1
1	1	4	4	71	1
1	1	4	6	28	1
1	1	4	6	103	1
1	1	4	7	24	1
1	1	4	9	15	1
1	1	4	10	107	1
1	1	4	11	20	1
2	1	4	11	72	1
1	1	4	11	132	1
1	1	4	13	46	1
1	1	4	14	75	1
1	1	4	14	86	1
1	1	4	14	107	1
1	1	4	15	71	1
2	1	4	15	106	2
3	1	4	16	3	1
1	1	4	16	58	1
9	1	4	16	60	1
3	1	4	16	60	2
1	1	4	16	60	4
1	1	4	16	111	3
2	1	4	16	112	1
1	1	4	16	130	1
1	1	4	16	132	1
1	1	4	18	2	1
7	1	4	18	2	6
1	1	4	18	108	1
2	1	4	18	133	1
1	1	4	20	20	1
1	1	4	20	24	1
9	1	4	20	71	1
1	1	4	22	30	1
1	1	4	22	144	2
2	1	4	23	46	1
1	1	4	23	58	1
1	1	4	23	65	1
1	1	4	23	121	4
1	1	4	24	96	1
1	1	4	24	127	1
2	1	4	25	2	1
1	1	4	25	3	1
1	1	4	25	60	1
3	1	4	26	13	1
1	1	4	26	13	5
1	1	4	26	36	1
1	1	4	26	38	1
1	1	4	26	46	1
2	1	4	26	68	2
1	1	4	26	68	4
1	1	4	26	101	5
1	1	4	29	14	1
1	1	4	29	44	1
1	1	4	29	89	1
1	1	4	29	134	1
1	1	4	30	68	1
1	1	4	30	94	1
1	1	4	30	115	1
1	1	4	31	42	1
1	1	4	33	14	1
1	1	4	33	26	1
1	1	4	33	45	1
1	1	4	34	56	1
1	1	4	34	64	1
2	1	4	34	71	1
2	1	4	34	72	1
1	1	4	34	83	2
1	1	4	34	88	1
14	1	4	34	94	1
1	1	4	34	99	1
1	1	4	34	107	1
1	1	4	34	126	1
1	1	4	36	42	1
1	1	4	36	88	1
2	1	4	36	101	1
1	1	4	36	111	1
1	1	4	36	128	1
1	1	4	37	59	1
1	1	4	37	73	1
1	1	4	38	47	1
1	1	4	38	49	1
17	1	4	39	52	1
1	1	4	39	52	5
1	1	4	39	101	1
1	1	4	39	102	1
1	1	4	39	107	4
1	1	4	39	111	1
1	1	4	39	125	1
1	1	4	41	39	1
16	1	4	41	51	1
1	1	4	41	100	2
1	1	4	42	134	1
2	1	4	43	2	1
1	1	4	43	14	1
1	1	4	43	41	1
2	1	4	43	79	1
2	1	4	43	81	1
1	1	4	43	122	1
1	1	4	43	139	1
2	1	4	44	8	1
1	1	4	44	29	1
2	1	4	44	46	1
1	1	4	44	58	1
12	1	4	44	59	1
1	1	4	44	80	1
3	1	4	44	130	1
1	1	4	44	151	1
1	1	4	45	82	1
1	1	4	45	86	2
1	1	4	45	151	1
1	1	4	46	7	1
1	1	4	46	89	1
1	1	4	46	107	1
2	1	4	46	125	1
1	1	4	46	127	1
20	1	4	47	21	1
1	1	4	47	94	1
1	1	4	48	14	1
2	1	4	48	22	2
1	1	4	48	51	1
1	1	4	48	91	1
1	1	4	48	141	3
1	1	4	49	17	1
1	1	4	49	39	1
1	1	4	49	70	1
1	1	4	49	96	1
2	1	4	50	3	1
1	1	4	50	11	1
1	1	4	50	81	1
1	1	4	51	112	1
1	1	4	52	61	1
1	1	4	52	91	1
1	1	4	53	36	4
1	1	4	54	99	1
1	1	4	55	119	4
2	1	4	55	150	1
1	1	4	56	152	1
1	1	4	57	19	1
1	1	4	57	27	1
1	1	4	57	37	1
1	1	4	57	61	1
22	1	4	57	67	1
1	1	4	57	67	4
1	1	4	58	56	1
1	1	4	58	76	4
1	1	4	59	88	1
1	1	4	61	5	1
2	1	4	61	61	1
1	1	4	62	30	1
1	1	4	62	87	3
1	1	4	62	123	1
1	1	4	63	76	1
1	1	4	63	126	1
1	1	4	65	126	1
1	1	4	66	19	1
1	1	4	67	4	1
1	1	4	67	75	4
1	1	4	67	145	5
1	1	4	68	37	1
1	1	4	69	12	1
1	1	4	69	20	3
1	1	4	69	50	1
1	1	4	69	100	1
1	1	4	69	107	1
1	1	4	69	131	1
1	1	4	69	133	1
1	1	4	70	147	1
1	1	4	72	17	1
1	1	4	72	91	1
2	1	4	72	148	1
1	1	4	73	3	1
1	1	4	74	4	1
1	1	4	74	120	2
1	1	4	76	126	4
1	1	4	77	28	1
1	1	4	77	34	1
1	1	4	78	9	1
2	1	4	78	13	1
1	1	4	78	16	1
2	1	4	78	36	1
1	1	4	78	73	1
1	1	4	78	119	1
1	1	4	79	47	1
1	1	4	79	67	1
1	1	4	80	134	1
1	1	4	81	19	1
2	1	4	81	36	1
1	1	4	81	43	1
2	1	4	81	60	1
3	1	4	81	68	1
2	1	4	81	68	4
1	1	4	81	75	1
1	1	4	81	103	1
1	1	4	81	129	1
1	1	4	81	138	1
1	1	4	82	41	1
1	1	4	82	45	1
1	1	4	82	72	1
1	1	4	82	109	1
1	1	4	82	146	1
1	1	4	82	151	1
1	1	4	83	12	1
1	1	4	83	26	1
1	1	4	83	131	1
1	1	4	84	58	1
1	1	4	86	60	1
1	1	4	86	68	2
1	1	4	86	82	1
13	1	4	86	108	1
1	1	4	87	18	1
1	1	4	87	82	1
1	1	4	88	20	1
5	1	4	88	125	1
1	1	4	88	144	4
1	1	4	91	2	1
10	1	4	91	52	4
1	1	4	91	62	1
1	1	4	91	73	1
1	1	4	91	83	3
1	1	4	91	95	4
1	1	4	93	35	1
1	1	4	93	53	1
1	1	4	93	65	1
1	1	4	94	59	1
1	1	4	94	124	1
1	1	4	95	28	1
1	1	4	95	57	2
1	1	4	95	91	1
1	1	4	95	120	1
2	1	4	95	138	1
2	1	4	96	45	1
1	1	4	96	70	1
1	1	4	98	65	1
1	1	4	99	53	1
1	1	4	101	39	1
2	1	4	104	140	3
1	1	4	106	3	1
1	1	4	106	24	1
1	1	4	106	39	1
3	1	4	106	43	1
1	1	4	106	53	1
1	1	4	106	67	1
1	1	4	106	82	1
1	1	4	106	109	4
1	1	4	106	148	5
1	1	4	107	82	2
1	1	4	107	91	1
1	1	4	107	93	3
1	1	4	107	122	4
1	1	4	107	123	1
23	1	4	107	137	1
1	1	4	109	37	3
1	1	4	109	146	1
1	1	4	111	15	1
1	1	4	112	39	1
1	1	4	112	57	1
1	1	4	112	66	1
1	1	4	112	74	1
1	1	4	112	103	1
1	1	4	112	121	1
1	1	4	113	48	1
1	1	4	113	131	1
1	1	4	114	10	1
1	1	4	116	97	1
1	1	4	116	147	1
1	1	4	117	4	1
1	1	4	117	36	1
3	1	4	118	10	1
2	1	4	118	58	1
1	1	4	118	115	1
1	1	4	119	12	2
1	1	4	119	13	1
1	1	4	120	103	1
1	1	4	122	26	1
1	1	4	122	47	4
1	1	4	122	121	2
1	1	4	123	28	1
1	1	4	123	43	1
1	1	4	123	56	1
1	1	4	124	34	1
1	1	4	124	115	1
1	1	4	125	23	1
1	1	4	125	63	1
1	1	4	125	103	1
1	1	4	125	110	5
1	1	4	125	112	1
1	1	4	125	114	2
1	1	4	125	148	1
1	1	4	126	134	1
1	1	4	129	60	1
1	1	4	132	38	1
1	1	4	133	57	1
1	1	4	133	137	1
1	1	4	134	80	2
1	1	4	134	84	1
1	1	4	134	110	1
1	1	4	134	151	1
1	1	4	136	121	1
1	1	4	138	145	4
1	1	4	139	24	1
1	1	4	140	35	1
1	1	4	141	54	1
1	1	4	141	54	4
1	1	4	141	100	1
1	1	4	141	110	1
1	1	4	142	53	2
1	1	4	144	19	1
1	1	4	145	29	1
1	1	4	146	15	1
2	1	4	147	7	1
1	1	4	147	9	1
1	1	4	147	27	1
1	1	4	147	130	1
1	1	4	147	131	1
1	1	4	147	141	2
1	1	4	148	151	1
1	1	4	151	140	3
1	1	4	152	69	1
22	1	4	154	5	1
2	1	4	154	9	4
2	1	4	154	52	4
1	1	4	154	93	1
1	1	4	154	108	1
1	1	4	154	144	1
1	1	4	154	147	1
3	1	4	154	152	1
1	1	4	155	11	1
1	1	4	155	27	1
1	1	4	155	73	1
1	1	4	156	130	1
1	1	4	159	15	1
1	1	4	160	63	1
2	1	4	160	123	1
1	1	4	161	21	4
1	1	4	161	111	1
1	1	4	162	7	3
13	1	4	162	43	3
2	1	4	162	57	1
1	1	4	162	88	1
1	1	4	162	116	1
1	1	4	162	120	1
2	1	4	166	18	1
2	1	4	166	21	1
8	1	4	166	21	2
1	1	4	166	37	5
1	1	4	166	43	1
1	1	4	167	29	1
1	1	4	168	81	1
1	1	4	171	135	1
1	1	4	172	44	1
1	1	4	172	92	1
1	1	4	173	112	1
1	1	4	174	29	1
1	1	4	174	148	2
4	1	4	175	76	1
1	1	4	175	122	1
1	1	4	175	123	4
1	1	4	175	126	1
1	1	4	175	128	1
1	1	5	2	26	1
1	1	5	6	124	1
2	1	5	7	18	1
1	1	5	7	83	3
9	1	5	7	121	1
1	1	5	7	144	1
1	1	5	8	70	1
1	1	5	8	112	1
2	1	5	9	8	5
1	1	5	9	9	1
1	1	5	9	42	1
1	1	5	9	63	1
1	1	5	9	104	1
1	1	5	10	43	1
1	1	5	10	71	1
1	1	5	10	73	1
1	1	5	10	118	1
1	1	5	10	146	1
1	1	5	11	57	1
1	1	5	12	35	1
1	1	5	13	46	1
1	1	5	13	62	1
1	1	5	13	85	1
1	1	5	13	95	1
2	1	5	13	125	1
1	1	5	14	10	1
1	1	5	14	82	1
3	1	5	15	8	1
1	1	5	15	51	1
1	1	5	15	76	1
1	1	5	15	90	1
2	1	5	16	4	1
1	1	5	16	141	1
1	1	5	17	37	1
1	1	5	17	67	1
1	1	5	17	68	1
1	1	5	17	106	1
1	1	5	17	132	1
1	1	5	18	139	6
1	1	5	22	58	1
1	1	5	22	58	3
1	1	5	23	133	1
1	1	5	23	134	1
1	1	5	23	135	1
1	1	5	23	145	1
2	1	5	24	10	1
1	1	5	24	146	1
1	1	5	25	15	4
1	1	5	26	90	1
1	1	5	26	133	1
9	1	5	27	37	1
1	1	5	27	97	1
1	1	5	28	108	1
1	1	5	29	36	1
1	1	5	29	98	1
1	1	5	29	125	1
1	1	5	30	91	1
1	1	5	30	94	1
2	1	5	30	106	1
1	1	5	31	69	1
1	1	5	31	85	1
2	1	5	32	150	1
1	1	5	33	6	1
1	1	5	33	138	4
1	1	5	34	5	1
2	1	5	34	31	1
1	1	5	34	62	1
1	1	5	34	115	1
1	1	5	34	121	1
1	1	5	34	126	1
1	1	5	36	8	1
1	1	5	36	152	3
1	1	5	37	55	1
2	1	5	37	122	1
1	1	5	38	29	1
1	1	5	38	75	1
1	1	5	38	116	1
1	1	5	39	37	1
1	1	5	39	42	1
1	1	5	39	84	1
1	1	5	39	119	1
2	1	5	39	121	4
1	1	5	40	51	4
1	1	5	41	37	1
1	1	5	41	51	1
1	1	5	43	26	1
1	1	5	43	115	3
1	1	5	44	40	1
1	1	5	44	43	1
1	1	5	44	46	1
1	1	5	44	63	1
1	1	5	44	91	1
3	1	5	44	110	1
1	1	5	44	121	1
1	1	5	44	148	1
1	1	5	45	102	1
1	1	5	46	36	1
2	1	5	46	121	1
1	1	5	48	26	1
1	1	5	48	50	3
1	1	5	48	52	1
1	1	5	48	118	1
1	1	5	48	123	5
1	1	5	49	135	1
1	1	5	49	146	1
1	1	5	50	25	1
1	1	5	50	53	4
1	1	5	50	67	1
1	1	5	50	120	1
2	1	5	50	134	4
1	1	5	51	15	1
16	1	5	51	15	2
1	1	5	51	36	1
1	1	5	51	110	1
1	1	5	52	110	4
1	1	5	52	139	1
1	1	5	52	145	5
1	1	5	53	76	1
1	1	5	53	118	1
1	1	5	54	122	1
1	1	5	56	145	1
1	1	5	57	85	1
1	1	5	58	50	1
1	1	5	58	52	1
1	1	5	58	56	1
1	1	5	58	108	1
1	1	5	58	123	5
1	1	5	58	132	1
2	1	5	59	14	1
1	1	5	59	54	1
1	1	5	60	60	1
1	1	5	61	49	1
8	1	5	61	63	1
1	1	5	61	93	1
1	1	5	62	129	1
1	1	5	62	145	4
2	1	5	63	19	1
1	1	5	64	24	1
1	1	5	64	68	1
1	1	5	64	92	1
1	1	5	64	97	1
1	1	5	65	53	1
1	1	5	66	11	1
1	1	5	66	27	1
1	1	5	68	110	1
1	1	5	69	37	1
1	1	5	69	81	1
1	1	5	69	146	1
2	1	5	70	122	1
1	1	5	70	130	1
1	1	5	70	141	1
1	1	5	70	147	1
1	1	5	72	63	1
1	1	5	72	115	1
1	1	5	72	137	1
3	1	5	73	106	1
1	1	5	74	42	1
1	1	5	74	70	1
1	1	5	77	57	1
1	1	5	78	18	1
1	1	5	78	20	1
1	1	5	78	32	1
1	1	5	78	69	1
20	1	5	78	83	1
1	1	5	78	137	1
2	1	5	78	139	1
1	1	5	79	15	1
1	1	5	79	36	1
13	1	5	79	36	4
1	1	5	79	37	1
1	1	5	79	47	1
3	1	5	79	47	2
2	1	5	79	74	1
1	1	5	79	78	1
1	1	5	80	99	1
1	1	5	80	105	1
1	1	5	80	116	1
1	1	5	81	3	2
1	1	5	81	11	1
1	1	5	81	18	1
1	1	5	81	22	1
1	1	5	81	26	1
1	1	5	81	27	1
1	1	5	81	67	5
1	1	5	81	92	1
2	1	5	82	10	4
1	1	5	82	20	1
1	1	5	82	36	1
1	1	5	82	58	1
1	1	5	82	62	1
1	1	5	82	73	1
1	1	5	82	86	1
2	1	5	82	92	1
1	1	5	83	44	1
1	1	5	83	131	1
1	1	5	83	151	1
1	1	5	85	74	1
1	1	5	85	86	1
1	1	5	88	18	1
15	1	5	88	21	1
1	1	5	88	41	1
1	1	5	88	91	1
1	1	5	90	78	1
2	1	5	90	143	1
15	1	5	92	27	1
2	1	5	92	40	1
1	1	5	93	125	1
1	1	5	95	7	1
1	1	5	95	23	1
1	1	5	95	102	5
2	1	5	95	123	1
1	1	5	95	130	1
11	1	5	95	143	1
1	1	5	95	145	1
1	1	5	96	7	1
1	1	5	96	45	4
1	1	5	98	32	1
1	1	5	100	108	1
12	1	5	104	25	1
1	1	5	104	74	4
1	1	5	106	36	1
1	1	5	107	49	1
1	1	5	109	56	1
2	1	5	110	9	3
1	1	5	110	10	4
1	1	5	110	49	5
1	1	5	110	64	2
26	1	5	110	96	1
1	1	5	110	116	1
1	1	5	111	48	1
1	1	5	111	84	1
1	1	5	112	78	5
1	1	5	113	86	1
1	1	5	114	110	5
1	1	5	116	90	4
1	1	5	117	118	1
1	1	5	118	60	1
1	1	5	121	5	1
1	1	5	121	28	1
1	1	5	122	35	1
1	1	5	122	70	1
1	1	5	124	43	1
1	1	5	124	118	1
1	1	5	125	11	1
1	1	5	125	34	1
1	1	5	125	47	1
1	1	5	125	62	1
1	1	5	125	89	1
2	1	5	125	98	1
1	1	5	125	125	1
1	1	5	125	152	1
1	1	5	126	10	1
1	1	5	128	27	1
1	1	5	128	44	1
1	1	5	129	37	1
1	1	5	129	62	1
1	1	5	131	11	1
1	1	5	131	42	1
1	1	5	131	57	1
1	1	5	131	81	4
1	1	5	131	96	1
1	1	5	131	118	1
1	1	5	132	107	1
1	1	5	133	139	1
1	1	5	136	11	1
1	1	5	138	53	1
1	1	5	143	33	2
1	1	5	143	48	1
1	1	5	143	61	1
13	1	5	143	106	1
1	1	5	143	113	1
1	1	5	143	146	1
1	1	5	144	21	1
1	1	5	145	27	1
1	1	5	145	35	1
1	1	5	147	125	5
1	1	5	147	126	1
1	1	5	148	29	1
1	1	5	149	46	1
1	1	5	149	48	1
1	1	5	149	75	4
2	1	5	150	10	1
1	1	5	150	81	1
1	1	5	150	84	2
1	1	5	150	84	3
1	1	5	151	39	1
1	1	5	151	63	1
1	1	5	152	54	1
1	1	5	152	107	1
1	1	5	154	5	1
1	1	5	156	80	1
1	1	5	158	65	1
1	1	5	161	132	3
1	1	5	162	33	1
1	1	5	162	78	1
3	1	5	162	131	1
1	1	5	164	75	1
1	1	5	165	13	1
1	1	5	165	72	1
1	1	5	166	43	1
1	1	5	166	111	1
3	1	5	167	14	1
1	1	5	167	138	2
1	1	5	168	4	4
1	1	5	172	27	1
2	1	5	172	82	1
1	1	5	173	16	3
1	1	5	175	14	4
1	1	5	175	143	1
2	1	5	175	148	1
1	1	6	1	20	4
1	1	6	2	9	1
7	1	6	2	107	1
1	1	6	3	17	1
1	1	6	3	47	1
1	1	6	3	47	2
12	1	6	3	47	4
1	1	6	3	140	1
1	1	6	4	42	1
1	1	6	6	47	1
1	1	6	7	70	1
2	1	6	7	86	1
1	1	6	7	136	1
1	1	6	9	80	1
1	1	6	10	68	1
1	1	6	11	96	1
1	1	6	11	147	1
1	1	6	12	18	6
1	1	6	12	62	1
1	1	6	12	65	1
1	1	6	12	119	1
7	1	6	12	140	1
1	1	6	12	144	1
2	1	6	13	46	1
1	1	6	13	49	1
1	1	6	13	74	1
2	1	6	14	9	1
1	1	6	14	26	1
1	1	6	14	43	1
2	1	6	14	71	1
1	1	6	15	21	3
1	1	6	15	38	1
1	1	6	15	68	4
1	1	6	15	97	3
2	1	6	16	66	1
1	1	6	16	105	1
1	1	6	16	114	1
1	1	6	17	6	1
1	1	6	17	7	1
1	1	6	17	26	1
20	1	6	17	42	1
1	1	6	17	47	1
1	1	6	20	112	1
1	1	6	21	8	1
2	1	6	21	38	1
1	1	6	21	133	1
1	1	6	22	75	1
1	1	6	22	79	1
1	1	6	23	27	1
1	1	6	23	43	1
1	1	6	23	45	1
1	1	6	23	92	1
1	1	6	23	105	1
2	1	6	23	115	1
1	1	6	23	123	1
1	1	6	23	127	1
1	1	6	24	8	1
1	1	6	24	95	3
1	1	6	25	141	1
1	1	6	26	57	1
1	1	6	26	148	4
1	1	6	27	82	1
2	1	6	28	51	2
1	1	6	28	53	1
1	1	6	30	91	1
1	1	6	31	61	1
1	1	6	31	120	1
1	1	6	32	95	1
2	1	6	33	3	1
1	1	6	33	37	5
1	1	6	33	131	1
1	1	6	34	3	1
2	1	6	34	15	1
3	1	6	34	98	1
2	1	6	34	138	1
1	1	6	34	139	1
1	1	6	35	37	1
1	1	6	35	69	1
2	1	6	35	73	1
1	1	6	36	8	1
1	1	6	36	52	4
2	1	6	36	57	1
2	1	6	37	1	1
[truncated: 238,072 more rows]
