# Supplementary material for: Flexibility-tuning of dual-display DNA-encoded chemical libraries facilitates cyclic peptide ligand discovery
Source: Nat Commun. 2025 Apr 5;16:3273. doi: 10.1038/s41467-025-58507-w (PMC11972359; doi:10.1038/s41467-025-58507-w)
Supplement: Supplementary file 4 — Source Data [file 41467_2025_58507_MOESM4_ESM.zip › Source_Data_Files_Selections/PLAP_Sel2_1.txt]

Count	Code1	Code2	Code3	Code4	Code5
1	1	1	3	7	4
1	1	1	3	12	4
2	1	1	3	26	1
1	1	1	3	27	4
1	1	1	3	123	1
4	1	1	3	137	1
18	1	1	3	137	3
1	1	1	5	39	1
1	1	1	5	145	1
1	1	1	7	31	3
1	1	1	7	117	1
1	1	1	8	93	1
1	1	1	8	145	2
1	1	1	9	30	1
1	1	1	9	60	1
1	1	1	9	72	1
1	1	1	9	73	1
1	1	1	9	138	1
1	1	1	9	139	1
2	1	1	10	39	2
1	1	1	10	56	1
1	1	1	11	7	1
1	1	1	11	38	1
1	1	1	12	10	1
1	1	1	12	14	1
1	1	1	12	59	1
1	1	1	12	144	1
1	1	1	13	42	1
1	1	1	13	68	1
1	1	1	13	90	1
1	1	1	13	121	1
1	1	1	14	67	1
1	1	1	15	42	4
1	1	1	15	115	1
1	1	1	16	15	1
3	1	1	16	20	5
1	1	1	16	24	1
1	1	1	16	59	1
2	1	1	17	97	4
1	1	1	17	112	1
2	1	1	17	126	1
1	1	1	18	115	1
1	1	1	19	38	4
1	1	1	20	39	2
1	1	1	20	113	3
1	1	1	21	62	1
1	1	1	21	114	1
1	1	1	22	39	1
1	1	1	23	13	1
1	1	1	23	98	1
1	1	1	23	126	4
1	1	1	23	141	4
1	1	1	24	7	5
1	1	1	24	8	1
1	1	1	26	6	1
1	1	1	26	68	1
1	1	1	26	74	1
1	1	1	29	11	1
2	1	1	29	42	1
1	1	1	29	43	1
2	1	1	30	84	1
1	1	1	30	90	4
1	1	1	31	21	1
1	1	1	31	103	1
1	1	1	32	30	1
2	1	1	32	147	1
1	1	1	34	11	2
1	1	1	34	13	1
1	1	1	34	19	1
1	1	1	34	58	1
1	1	1	34	98	1
1	1	1	34	119	1
3	1	1	35	63	2
1	1	1	36	52	1
3	1	1	36	53	1
1	1	1	37	11	1
1	1	1	37	23	1
1	1	1	37	46	1
1	1	1	37	108	5
1	1	1	38	146	1
1	1	1	39	19	1
1	1	1	39	28	1
1	1	1	39	33	1
1	1	1	39	58	1
1	1	1	39	86	1
2	1	1	39	103	3
1	1	1	41	16	1
1	1	1	41	56	4
1	1	1	41	78	3
1	1	1	42	14	1
1	1	1	42	44	4
2	1	1	42	118	1
1	1	1	43	56	1
1	1	1	43	83	1
2	1	1	43	98	1
1	1	1	43	119	1
1	1	1	43	125	2
4	1	1	43	144	1
1	1	1	44	3	1
1	1	1	44	6	1
1	1	1	44	7	1
1	1	1	44	17	2
37	1	1	44	24	1
28	1	1	44	28	1
1	1	1	44	28	3
1	1	1	44	55	1
2	1	1	44	73	1
1	1	1	44	75	4
2	1	1	44	122	1
2	1	1	44	137	4
1	1	1	44	140	1
1	1	1	45	42	1
1	1	1	45	60	1
17	1	1	45	84	1
1	1	1	45	84	4
1	1	1	45	90	1
1	1	1	45	98	1
1	1	1	45	101	4
1	1	1	45	145	1
2	1	1	46	2	1
1	1	1	46	51	1
7	1	1	46	67	1
4	1	1	46	68	1
1	1	1	46	68	4
1	1	1	48	12	1
1	1	1	48	42	1
1	1	1	48	45	1
1	1	1	48	47	1
1	1	1	48	83	1
1	1	1	48	84	3
1	1	1	48	91	3
1	1	1	48	129	1
2	1	1	49	39	1
1	1	1	49	53	1
1	1	1	49	96	1
1	1	1	49	102	1
1	1	1	49	112	1
1	1	1	49	119	1
1	1	1	49	145	1
1	1	1	49	145	4
1	1	1	51	38	1
1	1	1	51	105	1
2	1	1	51	135	1
1	1	1	52	12	1
1	1	1	53	54	1
1	1	1	54	35	1
1	1	1	55	134	1
1	1	1	56	38	4
1	1	1	56	56	4
1	1	1	56	57	1
1	1	1	56	84	4
1	1	1	56	122	1
1	1	1	57	48	1
2	1	1	57	141	1
1	1	1	57	145	1
1	1	1	58	10	1
2	1	1	58	16	1
1	1	1	58	27	1
1	1	1	58	62	1
1	1	1	58	98	1
1	1	1	59	81	1
1	1	1	59	112	1
1	1	1	60	68	1
2	1	1	61	126	1
1	1	1	61	131	1
1	1	1	62	20	1
1	1	1	62	36	1
1	1	1	62	37	1
1	1	1	62	61	1
1	1	1	63	42	1
1	1	1	63	121	1
1	1	1	63	124	3
1	1	1	63	137	2
1	1	1	64	16	1
1	1	1	64	111	1
1	1	1	66	4	1
1	1	1	67	8	1
1	1	1	67	10	1
1	1	1	67	30	1
1	1	1	67	30	2
1	1	1	67	72	1
1	1	1	67	113	1
1	1	1	67	135	4
1	1	1	67	144	3
1	1	1	68	66	1
2	1	1	69	39	1
2	1	1	69	50	1
2	1	1	70	132	1
1	1	1	71	82	4
1	1	1	71	100	1
1	1	1	71	114	1
1	1	1	71	140	4
1	1	1	73	22	1
1	1	1	73	45	1
2	1	1	73	47	1
19	1	1	73	47	4
1	1	1	73	49	1
1	1	1	73	76	1
1	1	1	74	4	1
1	1	1	74	6	1
1	1	1	74	8	1
2	1	1	74	49	1
1	1	1	75	12	1
1	1	1	75	19	1
1	1	1	75	25	1
1	1	1	75	144	3
1	1	1	76	11	4
1	1	1	76	49	1
1	1	1	77	33	1
1	1	1	77	61	1
2	1	1	77	100	1
1	1	1	78	49	1
1	1	1	78	65	1
1	1	1	78	74	1
1	1	1	78	151	1
1	1	1	79	57	1
6	1	1	79	67	1
24	1	1	79	67	3
1	1	1	79	91	1
2	1	1	79	97	1
1	1	1	79	131	4
1	1	1	79	140	1
1	1	1	79	145	4
1	1	1	81	17	1
1	1	1	81	36	1
1	1	1	81	47	1
1	1	1	81	52	1
1	1	1	81	68	4
1	1	1	81	87	1
1	1	1	81	95	1
1	1	1	81	133	2
1	1	1	82	9	1
1	1	1	82	14	1
1	1	1	82	20	1
1	1	1	82	42	1
2	1	1	82	103	1
1	1	1	84	12	1
2	1	1	85	74	1
2	1	1	85	74	4
1	1	1	85	84	1
2	1	1	86	12	1
1	1	1	87	121	1
1	1	1	88	83	1
1	1	1	88	133	1
1	1	1	88	141	2
1	1	1	89	62	1
1	1	1	90	28	1
1	1	1	90	29	1
1	1	1	91	76	1
1	1	1	93	30	1
3	1	1	95	21	1
2	1	1	95	73	2
1	1	1	95	85	1
2	1	1	95	99	1
1	1	1	96	67	1
1	1	1	96	74	1
1	1	1	99	9	1
2	1	1	99	66	1
3	1	1	99	115	1
1	1	1	101	27	1
1	1	1	103	81	1
1	1	1	103	86	1
1	1	1	104	69	1
1	1	1	105	122	1
1	1	1	106	66	1
1	1	1	106	105	1
1	1	1	111	56	1
2	1	1	111	152	1
2	1	1	112	5	1
1	1	1	112	14	1
1	1	1	112	27	1
1	1	1	112	131	1
1	1	1	113	30	1
39	1	1	113	51	1
2	1	1	113	83	1
1	1	1	113	84	4
2	1	1	113	97	4
1	1	1	113	114	1
1	1	1	113	135	1
1	1	1	114	14	1
1	1	1	114	106	1
1	1	1	115	5	1
1	1	1	115	27	1
2	1	1	115	53	4
1	1	1	115	68	1
1	1	1	117	39	1
1	1	1	118	121	1
1	1	1	120	23	1
1	1	1	120	135	2
1	1	1	121	43	1
1	1	1	121	86	1
1	1	1	121	132	3
1	1	1	121	142	1
1	1	1	122	27	1
1	1	1	122	75	1
1	1	1	122	144	4
1	1	1	123	10	1
1	1	1	123	13	2
1	1	1	123	33	2
1	1	1	123	42	1
2	1	1	123	68	1
1	1	1	123	109	1
1	1	1	123	140	4
1	1	1	124	20	1
2	1	1	124	67	3
1	1	1	124	108	1
3	1	1	125	9	1
1	1	1	125	12	1
1	1	1	125	141	1
1	1	1	125	145	1
1	1	1	126	42	1
1	1	1	126	63	1
1	1	1	126	92	4
1	1	1	127	8	1
37	1	1	127	83	1
1	1	1	127	102	1
1	1	1	127	110	1
1	1	1	127	118	1
1	1	1	127	126	1
1	1	1	127	152	1
1	1	1	128	105	1
1	1	1	128	108	1
1	1	1	128	112	5
1	1	1	129	54	1
1	1	1	129	135	1
1	1	1	129	140	1
2	1	1	130	13	1
2	1	1	130	122	1
1	1	1	132	50	4
1	1	1	132	58	1
1	1	1	133	106	1
1	1	1	134	7	1
1	1	1	134	53	4
1	1	1	134	81	4
1	1	1	134	99	1
1	1	1	136	101	1
1	1	1	136	125	1
1	1	1	137	42	1
2	1	1	137	108	1
1	1	1	139	10	2
2	1	1	140	108	1
1	1	1	141	58	1
2	1	1	144	113	1
1	1	1	145	68	1
1	1	1	145	92	1
1	1	1	145	109	1
1	1	1	145	121	2
1	1	1	147	28	1
1	1	1	147	81	1
1	1	1	147	126	1
1	1	1	148	19	1
1	1	1	148	52	1
1	1	1	148	65	1
1	1	1	148	112	4
1	1	1	149	16	1
1	1	1	149	26	1
2	1	1	149	39	1
1	1	1	149	47	1
1	1	1	150	72	1
1	1	1	150	115	1
1	1	1	150	140	1
1	1	1	151	4	1
1	1	1	151	39	1
1	1	1	152	63	1
1	1	1	152	74	1
1	1	1	152	76	1
1	1	1	152	122	1
19	1	1	153	30	1
1	1	1	153	133	1
1	1	1	154	33	5
1	1	1	154	73	1
1	1	1	154	126	1
1	1	1	155	55	1
3	1	1	155	57	1
1	1	1	156	78	1
1	1	1	156	132	1
1	1	1	156	152	4
1	1	1	157	145	1
1	1	1	158	11	1
1	1	1	158	35	1
1	1	1	158	39	1
2	1	1	159	11	1
1	1	1	159	24	1
2	1	1	159	43	1
1	1	1	159	64	4
1	1	1	159	133	1
1	1	1	159	144	1
1	1	1	160	29	1
1	1	1	160	112	1
1	1	1	162	13	4
1	1	1	162	49	1
43	1	1	162	57	1
1	1	1	162	140	1
1	1	1	163	132	1
1	1	1	164	36	1
1	1	1	165	42	1
1	1	1	165	68	6
8	1	1	165	119	1
1	1	1	166	39	1
1	1	1	167	152	1
7	1	1	169	55	1
1	1	1	171	27	1
1	1	1	171	38	1
1	1	1	171	47	1
1	1	1	171	110	1
1	1	1	172	18	1
1	1	1	174	101	1
1	1	1	174	119	1
1	1	1	175	33	1
1	1	2	1	37	1
1	1	2	1	39	1
1	1	2	5	100	2
1	1	2	6	83	1
1	1	2	7	66	1
1	1	2	8	29	4
1	1	2	8	38	1
1	1	2	8	39	1
25	1	2	8	45	1
1	1	2	8	109	1
1	1	2	8	139	4
1	1	2	9	38	4
1	1	2	9	143	1
2	1	2	9	148	1
1	1	2	12	73	1
1	1	2	12	115	1
1	1	2	12	151	1
1	1	2	14	44	1
1	1	2	14	106	1
1	1	2	14	113	4
2	1	2	14	144	1
1	1	2	15	32	5
1	1	2	16	92	1
1	1	2	16	120	4
1	1	2	17	1	1
1	1	2	17	72	1
1	1	2	17	80	1
1	1	2	18	9	1
1	1	2	20	6	1
1	1	2	20	95	1
1	1	2	22	121	1
1	1	2	23	67	1
1	1	2	23	86	1
1	1	2	23	101	1
1	1	2	23	111	1
1	1	2	23	117	1
1	1	2	24	11	1
1	1	2	24	33	1
1	1	2	24	62	3
1	1	2	24	74	4
1	1	2	24	82	1
1	1	2	24	86	1
1	1	2	24	133	1
32	1	2	24	134	1
1	1	2	25	40	1
1	1	2	25	68	1
1	1	2	25	100	1
1	1	2	25	105	1
1	1	2	25	111	1
2	1	2	26	26	1
1	1	2	26	48	3
1	1	2	26	68	4
1	1	2	26	70	1
1	1	2	29	5	1
1	1	2	29	103	1
1	1	2	29	149	1
1	1	2	30	147	1
1	1	2	31	14	1
1	1	2	31	140	1
1	1	2	31	144	1
1	1	2	32	20	1
1	1	2	32	91	1
1	1	2	32	140	1
1	1	2	34	67	1
1	1	2	36	35	1
1	1	2	36	113	1
1	1	2	37	39	1
1	1	2	37	128	1
1	1	2	38	74	1
1	1	2	39	37	4
1	1	2	39	92	1
2	1	2	39	109	1
1	1	2	41	29	1
1	1	2	41	68	4
1	1	2	41	105	1
1	1	2	41	137	1
1	1	2	42	143	2
1	1	2	42	147	1
28	1	2	42	147	3
1	1	2	43	43	1
1	1	2	43	93	2
2	1	2	43	101	1
1	1	2	44	9	1
1	1	2	44	22	1
1	1	2	44	31	1
2	1	2	44	38	1
1	1	2	44	50	1
1	1	2	44	101	3
2	1	2	44	121	1
2	1	2	45	38	1
6	1	2	45	129	1
1	1	2	46	38	1
1	1	2	46	42	1
2	1	2	46	60	1
1	1	2	46	62	1
2	1	2	46	85	1
1	1	2	46	112	1
1	1	2	46	115	1
1	1	2	46	116	1
1	1	2	47	23	1
2	1	2	47	110	1
1	1	2	48	2	1
1	1	2	48	10	1
1	1	2	48	38	1
1	1	2	48	66	1
2	1	2	48	105	1
16	1	2	48	105	4
1	1	2	49	19	1
1	1	2	49	27	1
1	1	2	49	90	1
2	1	2	49	103	1
1	1	2	49	127	1
1	1	2	49	139	1
1	1	2	50	51	1
23	1	2	50	84	1
1	1	2	50	94	1
2	1	2	51	106	1
1	1	2	52	3	1
1	1	2	52	15	1
1	1	2	52	115	1
1	1	2	55	18	1
1	1	2	56	26	4
3	1	2	56	84	1
1	1	2	56	106	1
1	1	2	56	106	3
1	1	2	56	128	1
1	1	2	56	143	4
1	1	2	57	56	1
1	1	2	57	89	1
1	1	2	58	9	1
1	1	2	58	17	1
1	1	2	58	47	1
3	1	2	58	95	1
1	1	2	59	49	1
2	1	2	60	126	1
1	1	2	61	42	1
2	1	2	61	71	1
1	1	2	61	137	1
31	1	2	61	137	3
3	1	2	61	137	4
1	1	2	61	141	1
1	1	2	61	145	1
1	1	2	61	148	1
1	1	2	62	55	1
1	1	2	62	102	1
1	1	2	63	9	1
6	1	2	63	118	1
1	1	2	63	137	2
1	1	2	64	57	1
1	1	2	64	91	5
1	1	2	65	21	1
1	1	2	65	24	1
1	1	2	65	37	1
1	1	2	65	49	1
34	1	2	65	57	1
1	1	2	66	121	1
1	1	2	67	15	4
1	1	2	67	132	1
1	1	2	68	11	1
2	1	2	68	27	1
2	1	2	68	133	4
1	1	2	69	30	1
1	1	2	69	145	1
1	1	2	70	144	1
1	1	2	71	62	1
2	1	2	71	135	1
1	1	2	72	8	1
1	1	2	72	10	3
1	1	2	72	126	1
1	1	2	72	144	1
1	1	2	74	42	4
1	1	2	74	115	1
1	1	2	75	23	5
1	1	2	75	67	1
1	1	2	75	112	4
20	1	2	76	25	1
2	1	2	76	25	4
2	1	2	76	40	1
1	1	2	76	44	1
1	1	2	77	19	1
1	1	2	77	42	1
1	1	2	77	43	1
1	1	2	77	57	1
1	1	2	77	73	1
1	1	2	77	98	2
3	1	2	77	110	1
1	1	2	77	142	1
1	1	2	78	11	1
1	1	2	78	19	1
1	1	2	78	38	1
4	1	2	78	39	1
1	1	2	78	104	1
1	1	2	78	147	1
1	1	2	79	8	1
1	1	2	79	29	1
1	1	2	79	57	1
1	1	2	80	33	1
1	1	2	80	125	1
1	1	2	80	128	1
1	1	2	80	144	1
1	1	2	81	11	4
2	1	2	81	16	1
3	1	2	81	20	1
1	1	2	81	47	1
1	1	2	81	52	1
1	1	2	81	68	1
1	1	2	81	140	4
1	1	2	82	1	1
1	1	2	82	3	1
1	1	2	82	15	1
1	1	2	82	57	1
1	1	2	82	101	4
1	1	2	82	107	1
1	1	2	82	113	1
1	1	2	82	135	1
2	1	2	82	139	1
1	1	2	82	152	1
3	1	2	83	55	1
1	1	2	83	57	5
1	1	2	83	133	1
1	1	2	83	141	1
2	1	2	85	11	4
1	1	2	85	30	1
41	1	2	85	40	1
1	1	2	85	40	4
1	1	2	85	58	1
1	1	2	85	103	4
1	1	2	85	129	1
1	1	2	85	144	1
1	1	2	86	42	2
1	1	2	86	105	1
1	1	2	91	31	1
1	1	2	93	42	1
2	1	2	93	44	1
2	1	2	93	96	1
1	1	2	94	11	4
2	1	2	94	47	1
1	1	2	95	14	1
1	1	2	95	28	1
1	1	2	95	49	1
2	1	2	95	126	1
1	1	2	95	131	1
1	1	2	96	128	1
1	1	2	98	21	1
1	1	2	98	43	4
2	1	2	99	149	1
1	1	2	101	81	1
1	1	2	102	144	1
1	1	2	103	67	4
1	1	2	103	69	1
1	1	2	104	129	1
2	1	2	106	21	1
1	1	2	106	44	1
1	1	2	109	23	1
2	1	2	109	125	4
1	1	2	110	88	1
1	1	2	110	97	1
1	1	2	110	141	3
1	1	2	111	14	1
1	1	2	111	134	1
1	1	2	113	46	3
1	1	2	113	54	1
1	1	2	114	7	3
1	1	2	114	91	1
2	1	2	115	55	1
1	1	2	116	60	1
1	1	2	116	115	1
1	1	2	117	32	1
1	1	2	118	52	1
1	1	2	119	30	1
1	1	2	119	51	4
1	1	2	120	39	1
1	1	2	120	55	1
1	1	2	120	110	1
1	1	2	120	114	1
1	1	2	120	118	1
1	1	2	120	122	1
2	1	2	121	12	1
1	1	2	121	27	1
1	1	2	121	109	1
2	1	2	122	56	1
1	1	2	122	112	1
1	1	2	123	8	1
3	1	2	123	13	1
2	1	2	123	35	1
1	1	2	123	94	1
1	1	2	124	144	1
1	1	2	125	12	1
1	1	2	125	57	1
1	1	2	125	59	1
1	1	2	125	106	1
2	1	2	125	114	1
1	1	2	125	123	1
1	1	2	126	14	1
1	1	2	126	40	1
1	1	2	126	57	1
1	1	2	126	100	5
1	1	2	127	88	1
1	1	2	127	88	5
19	1	2	129	2	1
1	1	2	129	8	1
1	1	2	129	26	1
1	1	2	129	28	1
1	1	2	129	42	1
1	1	2	129	68	1
1	1	2	129	83	1
1	1	2	129	144	1
1	1	2	131	70	1
1	1	2	131	122	1
2	1	2	131	131	1
2	1	2	133	74	1
1	1	2	133	120	4
1	1	2	137	135	1
2	1	2	138	39	1
1	1	2	138	42	1
1	1	2	138	45	1
1	1	2	140	43	1
1	1	2	141	25	1
1	1	2	141	103	1
1	1	2	143	7	1
1	1	2	143	95	1
2	1	2	143	132	1
1	1	2	144	109	1
1	1	2	145	56	1
1	1	2	145	79	1
2	1	2	145	83	1
1	1	2	145	121	2
1	1	2	145	127	1
1	1	2	146	35	4
1	1	2	146	96	1
1	1	2	146	111	1
2	1	2	147	6	4
1	1	2	147	120	1
1	1	2	148	28	1
2	1	2	149	2	1
1	1	2	149	43	1
1	1	2	149	108	1
2	1	2	150	13	1
1	1	2	150	19	1
1	1	2	150	68	1
1	1	2	150	99	1
1	1	2	150	105	3
1	1	2	150	128	1
1	1	2	151	14	1
1	1	2	151	142	1
1	1	2	152	26	1
11	1	2	152	61	1
2	1	2	152	78	1
1	1	2	152	132	1
1	1	2	153	10	4
1	1	2	154	16	1
1	1	2	154	152	1
1	1	2	156	35	1
1	1	2	156	43	1
1	1	2	157	38	1
1	1	2	157	112	1
6	1	2	157	151	1
1	1	2	158	115	2
1	1	2	159	131	1
1	1	2	160	34	3
4	1	2	160	48	1
13	1	2	160	91	1
1	1	2	160	101	1
1	1	2	160	103	1
1	1	2	160	131	1
1	1	2	161	115	1
1	1	2	161	143	1
1	1	2	162	148	1
1	1	2	163	6	1
1	1	2	163	28	1
1	1	2	164	15	2
1	1	2	164	50	4
1	1	2	164	56	1
17	1	2	164	76	1
1	1	2	165	152	3
1	1	2	166	7	1
1	1	2	166	29	1
2	1	2	166	52	1
1	1	2	166	63	1
1	1	2	167	23	1
2	1	2	167	73	1
1	1	2	167	137	1
1	1	2	171	16	4
2	1	2	171	23	1
1	1	2	171	105	1
1	1	2	171	128	1
1	1	2	171	147	1
1	1	2	172	1	1
1	1	2	172	39	1
1	1	2	172	103	1
1	1	3	1	56	1
2	1	3	6	28	1
1	1	3	6	68	1
1	1	3	6	71	1
1	1	3	6	126	1
1	1	3	6	146	1
1	1	3	7	22	1
1	1	3	8	27	1
2	1	3	8	81	4
1	1	3	8	118	1
1	1	3	8	149	1
1	1	3	9	116	1
1	1	3	9	138	1
1	1	3	10	20	2
1	1	3	10	38	1
1	1	3	11	1	1
4	1	3	11	120	1
1	1	3	11	135	1
1	1	3	12	123	1
1	1	3	12	147	1
1	1	3	13	7	1
1	1	3	13	16	4
1	1	3	13	23	1
1	1	3	13	74	1
1	1	3	14	3	1
1	1	3	14	69	1
2	1	3	14	70	1
1	1	3	15	117	4
1	1	3	16	10	4
1	1	3	16	84	1
2	1	3	16	131	1
1	1	3	17	13	1
2	1	3	17	145	1
1	1	3	19	14	1
1	1	3	19	144	1
30	1	3	20	73	1
1	1	3	20	73	2
1	1	3	20	116	1
1	1	3	22	84	4
1	1	3	22	121	1
1	1	3	23	7	1
1	1	3	23	48	1
2	1	3	23	55	1
1	1	3	23	58	5
1	1	3	23	75	1
1	1	3	23	115	1
1	1	3	24	93	1
1	1	3	25	28	1
1	1	3	25	44	4
1	1	3	25	120	2
2	1	3	26	11	1
2	1	3	26	15	1
1	1	3	26	47	4
1	1	3	26	68	1
1	1	3	26	100	1
1	1	3	27	68	1
1	1	3	27	71	1
1	1	3	28	27	1
1	1	3	29	38	1
1	1	3	29	40	1
1	1	3	30	101	1
1	1	3	31	97	4
2	1	3	32	16	1
1	1	3	32	112	1
1	1	3	33	31	1
2	1	3	34	6	1
1	1	3	34	13	3
1	1	3	34	47	1
1	1	3	34	57	1
38	1	3	34	64	1
1	1	3	34	68	1
2	1	3	34	74	1
1	1	3	34	81	1
1	1	3	34	89	1
1	1	3	34	97	4
1	1	3	34	107	1
2	1	3	36	14	1
1	1	3	36	36	1
1	1	3	36	44	1
1	1	3	36	66	1
1	1	3	37	14	1
4	1	3	37	66	1
1	1	3	37	73	1
2	1	3	37	151	1
1	1	3	39	60	1
1	1	3	39	77	1
1	1	3	39	123	1
1	1	3	39	145	1
1	1	3	40	62	1
1	1	3	41	29	1
1	1	3	41	48	3
1	1	3	41	63	1
1	1	3	42	67	4
1	1	3	43	20	3
1	1	3	43	53	1
1	1	3	43	66	1
1	1	3	43	98	1
1	1	3	44	3	1
1	1	3	44	23	1
2	1	3	44	27	1
1	1	3	44	34	1
1	1	3	44	38	1
1	1	3	44	43	3
1	1	3	44	48	1
1	1	3	44	63	4
1	1	3	44	74	1
1	1	3	44	91	1
40	1	3	44	97	1
1	1	3	44	102	1
2	1	3	44	125	1
1	1	3	44	133	1
1	1	3	45	14	1
2	1	3	45	25	1
1	1	3	45	43	1
2	1	3	45	63	1
1	1	3	45	66	1
1	1	3	46	6	5
1	1	3	46	8	1
1	1	3	46	47	1
1	1	3	46	53	2
1	1	3	46	60	4
1	1	3	46	66	4
1	1	3	47	12	5
1	1	3	47	63	1
1	1	3	47	120	1
1	1	3	47	133	1
2	1	3	48	3	1
1	1	3	48	39	1
1	1	3	48	46	1
2	1	3	48	53	1
1	1	3	48	63	1
1	1	3	48	67	1
3	1	3	48	68	1
2	1	3	48	85	1
1	1	3	48	98	1
1	1	3	48	105	1
1	1	3	48	114	1
1	1	3	48	147	1
1	1	3	49	10	1
1	1	3	49	12	1
1	1	3	49	25	4
1	1	3	49	40	1
1	1	3	49	42	1
1	1	3	49	51	2
1	1	3	49	68	1
1	1	3	49	120	1
1	1	3	49	152	1
1	1	3	50	21	1
1	1	3	50	49	1
4	1	3	51	45	1
1	1	3	51	147	1
1	1	3	52	78	1
1	1	3	52	108	1
1	1	3	52	143	1
19	1	3	53	48	1
1	1	3	54	56	1
1	1	3	54	144	1
1	1	3	55	67	1
1	1	3	55	110	1
1	1	3	55	123	1
1	1	3	56	88	1
1	1	3	57	3	5
1	1	3	57	10	1
1	1	3	57	21	3
1	1	3	57	24	1
1	1	3	57	26	1
1	1	3	57	34	5
1	1	3	57	49	1
1	1	3	57	81	1
1	1	3	57	141	1
1	1	3	58	124	1
1	1	3	59	105	1
1	1	3	59	119	1
1	1	3	60	18	1
1	1	3	60	49	1
1	1	3	61	1	1
2	1	3	61	103	1
1	1	3	62	121	1
1	1	3	63	7	1
1	1	3	63	17	1
2	1	3	63	30	1
1	1	3	63	39	1
1	1	3	63	65	1
1	1	3	63	105	1
2	1	3	63	112	1
1	1	3	63	139	1
1	1	3	64	12	1
1	1	3	64	51	4
1	1	3	64	53	1
1	1	3	64	132	1
1	1	3	65	3	1
1	1	3	65	10	1
1	1	3	65	139	1
1	1	3	66	31	3
1	1	3	67	71	1
2	1	3	68	36	5
1	1	3	68	91	1
3	1	3	69	7	1
1	1	3	69	18	1
1	1	3	69	25	4
1	1	3	69	60	1
2	1	3	69	99	4
1	1	3	69	103	1
1	1	3	69	139	1
1	1	3	69	152	1
1	1	3	70	26	1
2	1	3	70	110	1
1	1	3	71	27	1
2	1	3	71	33	4
1	1	3	71	132	1
1	1	3	72	46	1
1	1	3	72	100	1
2	1	3	72	152	1
1	1	3	73	16	1
1	1	3	73	39	1
1	1	3	73	47	1
1	1	3	75	57	1
1	1	3	75	81	1
2	1	3	76	8	5
1	1	3	77	9	1
1	1	3	77	10	1
1	1	3	77	14	1
1	1	3	77	30	1
1	1	3	77	83	1
1	1	3	77	126	1
1	1	3	77	152	1
2	1	3	78	28	1
1	1	3	78	57	1
3	1	3	78	145	1
1	1	3	79	11	1
1	1	3	79	21	1
1	1	3	79	22	1
2	1	3	79	26	1
1	1	3	79	39	4
1	1	3	79	84	1
1	1	3	79	87	1
1	1	3	79	97	1
1	1	3	79	128	1
1	1	3	80	67	1
2	1	3	80	85	1
1	1	3	81	6	1
1	1	3	81	12	4
1	1	3	81	40	1
2	1	3	81	51	1
1	1	3	81	68	4
4	1	3	82	19	1
1	1	3	82	21	1
1	1	3	82	60	1
1	1	3	82	72	3
1	1	3	83	8	1
1	1	3	83	15	1
1	1	3	83	21	1
1	1	3	83	32	3
1	1	3	83	46	1
1	1	3	83	47	1
1	1	3	83	65	1
1	1	3	83	91	1
35	1	3	83	121	4
1	1	3	83	127	1
1	1	3	83	143	1
2	1	3	84	30	1
1	1	3	85	70	2
1	1	3	86	14	4
1	1	3	86	129	1
1	1	3	87	15	1
1	1	3	87	20	1
1	1	3	87	91	1
1	1	3	88	45	1
1	1	3	88	101	1
3	1	3	88	103	1
2	1	3	89	139	1
2	1	3	90	26	1
1	1	3	91	48	1
1	1	3	93	45	1
1	1	3	93	67	1
1	1	3	93	77	1
1	1	3	94	11	1
1	1	3	94	98	1
4	1	3	95	15	1
1	1	3	95	16	1
1	1	3	95	50	1
1	1	3	95	68	2
1	1	3	95	95	1
1	1	3	95	98	1
1	1	3	95	106	1
1	1	3	95	121	1
1	1	3	96	66	1
1	1	3	96	67	2
2	1	3	98	112	1
1	1	3	99	41	1
1	1	3	99	45	1
1	1	3	99	149	1
1	1	3	100	65	1
1	1	3	103	115	1
1	1	3	104	56	1
2	1	3	105	22	1
1	1	3	105	88	1
3	1	3	106	33	1
1	1	3	106	52	1
1	1	3	106	146	1
1	1	3	106	152	1
1	1	3	107	51	1
2	1	3	107	96	1
1	1	3	109	39	1
2	1	3	109	43	1
1	1	3	109	70	1
1	1	3	109	71	1
1	1	3	110	51	1
1	1	3	110	74	1
1	1	3	111	13	1
1	1	3	111	27	1
1	1	3	111	33	1
2	1	3	111	132	1
2	1	3	112	9	1
1	1	3	112	13	1
1	1	3	112	30	1
1	1	3	112	85	1
1	1	3	112	98	3
1	1	3	112	103	1
1	1	3	114	7	1
1	1	3	114	41	1
1	1	3	115	115	4
2	1	3	115	145	1
1	1	3	116	44	2
1	1	3	118	52	1
1	1	3	118	144	1
1	1	3	119	147	1
1	1	3	120	33	1
2	1	3	120	35	1
2	1	3	120	70	1
1	1	3	121	27	3
2	1	3	121	62	1
1	1	3	121	88	1
1	1	3	122	56	4
1	1	3	122	133	1
5	1	3	122	147	1
1	1	3	123	7	1
2	1	3	123	13	1
1	1	3	123	37	1
1	1	3	123	144	1
1	1	3	123	150	1
1	1	3	124	26	1
1	1	3	124	27	2
1	1	3	124	40	1
1	1	3	124	42	2
1	1	3	124	56	1
1	1	3	124	66	1
1	1	3	124	67	1
1	1	3	124	86	1
1	1	3	124	114	2
1	1	3	124	126	1
5	1	3	124	134	1
3	1	3	124	134	4
1	1	3	124	134	5
1	1	3	125	26	1
1	1	3	125	30	1
1	1	3	125	45	1
1	1	3	125	57	1
20	1	3	125	63	1
2	1	3	125	63	3
1	1	3	125	101	1
1	1	3	125	111	1
1	1	3	125	120	4
1	1	3	125	132	1
1	1	3	126	9	1
13	1	3	126	35	1
1	1	3	126	51	5
2	1	3	126	55	1
1	1	3	126	129	1
1	1	3	127	12	1
1	1	3	127	72	1
1	1	3	127	103	1
1	1	3	128	50	1
2	1	3	128	89	1
1	1	3	130	38	1
2	1	3	130	72	1
1	1	3	131	51	1
1	1	3	131	57	1
1	1	3	132	27	3
2	1	3	133	47	1
1	1	3	133	77	1
6	1	3	133	131	1
1	1	3	134	38	1
1	1	3	134	53	1
1	1	3	134	84	1
1	1	3	136	15	1
1	1	3	136	66	1
1	1	3	136	103	1
2	1	3	136	120	3
1	1	3	140	37	1
2	1	3	140	130	1
1	1	3	142	90	1
1	1	3	143	142	1
1	1	3	143	146	1
1	1	3	144	127	1
3	1	3	145	3	1
1	1	3	145	8	1
1	1	3	145	15	1
1	1	3	145	75	1
1	1	3	145	109	1
1	1	3	145	113	1
2	1	3	145	121	2
1	1	3	146	44	1
1	1	3	146	74	2
1	1	3	146	147	1
1	1	3	147	115	1
1	1	3	148	22	1
1	1	3	148	123	2
3	1	3	149	143	1
1	1	3	149	145	1
1	1	3	150	12	2
1	1	3	150	28	5
1	1	3	150	61	1
46	1	3	150	76	1
1	1	3	150	76	2
1	1	3	150	131	1
1	1	3	150	140	1
2	1	3	150	150	1
1	1	3	150	152	1
1	1	3	151	74	1
1	1	3	152	14	4
1	1	3	152	18	1
1	1	3	152	116	2
1	1	3	152	144	1
1	1	3	153	67	4
1	1	3	153	106	1
1	1	3	154	15	1
3	1	3	154	45	1
6	1	3	154	60	2
1	1	3	154	99	1
1	1	3	154	106	1
4	1	3	156	26	1
1	1	3	157	19	1
4	1	3	157	60	4
1	1	3	157	151	1
1	1	3	158	10	1
1	1	3	158	41	4
1	1	3	158	57	1
40	1	3	158	67	1
1	1	3	158	131	1
1	1	3	159	24	1
1	1	3	159	42	1
1	1	3	160	46	4
1	1	3	160	60	1
1	1	3	160	103	1
1	1	3	161	12	4
1	1	3	162	13	3
2	1	3	162	42	1
17	1	3	162	49	1
2	1	3	163	29	1
1	1	3	163	42	1
38	1	3	163	131	1
1	1	3	163	138	1
1	1	3	164	12	1
1	1	3	164	114	1
1	1	3	164	145	1
1	1	3	166	107	4
1	1	3	168	17	1
1	1	3	169	66	1
1	1	3	171	141	1
26	1	3	171	147	1
2	1	3	172	19	4
1	1	3	172	56	1
1	1	3	172	109	1
1	1	3	175	44	2
1	1	4	1	1	1
1	1	4	2	56	1
3	1	4	2	107	1
1	1	4	2	139	1
1	1	4	3	39	1
2	1	4	3	47	1
1	1	4	3	53	1
52	1	4	3	67	1
1	1	4	3	67	4
1	1	4	3	74	1
1	1	4	3	115	1
1	1	4	3	133	1
1	1	4	3	133	4
1	1	4	3	139	1
1	1	4	3	143	1
1	1	4	3	150	1
1	1	4	5	125	1
1	1	4	5	139	1
4	1	4	6	61	1
1	1	4	6	115	3
1	1	4	6	122	1
1	1	4	7	7	3
1	1	4	7	105	1
1	1	4	7	115	4
2	1	4	7	134	1
11	1	4	9	6	1
2	1	4	9	115	1
2	1	4	9	123	1
1	1	4	9	137	1
1	1	4	10	19	1
1	1	4	11	57	1
1	1	4	11	139	1
1	1	4	12	138	1
2	1	4	13	74	1
1	1	4	14	106	1
2	1	4	14	148	1
1	1	4	15	20	1
1	1	4	15	121	1
2	1	4	16	135	1
1	1	4	17	146	1
1	1	4	20	11	1
1	1	4	20	84	1
1	1	4	21	12	1
1	1	4	21	55	1
1	1	4	21	103	1
1	1	4	22	54	1
1	1	4	22	128	1
1	1	4	23	5	4
2	1	4	23	28	2
1	1	4	23	66	1
1	1	4	23	111	2
1	1	4	23	120	1
1	1	4	24	29	1
1	1	4	24	124	1
17	1	4	25	10	1
1	1	4	25	52	3
1	1	4	25	116	4
1	1	4	26	5	1
1	1	4	26	47	1
1	1	4	26	66	1
1	1	4	26	75	1
1	1	4	26	86	1
1	1	4	26	144	1
1	1	4	27	3	1
1	1	4	28	151	1
2	1	4	30	25	1
1	1	4	30	48	1
1	1	4	30	51	1
2	1	4	30	69	1
40	1	4	30	101	1
1	1	4	31	140	1
1	1	4	33	13	1
1	1	4	33	16	1
2	1	4	34	14	1
4	1	4	34	52	1
2	1	4	36	10	2
1	1	4	36	110	1
1	1	4	37	17	1
1	1	4	37	24	1
3	1	4	37	145	4
1	1	4	38	54	1
1	1	4	38	115	1
1	1	4	39	15	1
1	1	4	39	76	1
1	1	4	39	98	1
1	1	4	39	109	1
1	1	4	39	118	1
1	1	4	40	19	1
1	1	4	41	90	1
1	1	4	41	115	4
1	1	4	41	131	1
1	1	4	41	147	1
1	1	4	42	42	1
1	1	4	42	46	4
1	1	4	42	57	3
1	1	4	43	12	1
1	1	4	43	13	1
1	1	4	43	101	1
1	1	4	44	9	1
1	1	4	44	49	1
1	1	4	44	140	1
1	1	4	45	16	1
1	1	4	45	35	1
1	1	4	45	35	4
1	1	4	45	38	1
3	1	4	45	41	1
1	1	4	45	63	3
2	1	4	45	135	1
1	1	4	45	143	1
1	1	4	46	22	1
1	1	4	46	38	1
2	1	4	46	68	1
1	1	4	46	127	1
1	1	4	47	23	1
1	1	4	47	32	1
1	1	4	47	56	1
1	1	4	47	146	1
2	1	4	48	9	1
1	1	4	48	12	3
1	1	4	48	37	1
1	1	4	48	42	1
1	1	4	48	52	1
1	1	4	48	66	1
1	1	4	48	91	1
1	1	4	48	102	1
3	1	4	48	113	1
1	1	4	48	121	4
1	1	4	49	24	1
2	1	4	49	42	1
2	1	4	49	60	1
10	1	4	49	60	3
1	1	4	49	109	1
1	1	4	49	113	1
1	1	4	49	125	1
1	1	4	49	142	1
1	1	4	49	152	1
1	1	4	51	30	1
1	1	4	51	82	1
2	1	4	52	3	1
3	1	4	52	16	1
1	1	4	52	57	1
2	1	4	52	78	3
1	1	4	54	36	1
2	1	4	54	36	4
2	1	4	54	43	1
1	1	4	54	75	1
1	1	4	54	123	1
1	1	4	56	30	1
2	1	4	56	95	4
2	1	4	57	73	1
1	1	4	58	7	1
1	1	4	58	8	1
1	1	4	58	49	1
1	1	4	58	67	1
1	1	4	59	49	1
1	1	4	59	85	4
1	1	4	60	5	2
2	1	4	60	10	1
1	1	4	60	11	3
1	1	4	60	44	1
1	1	4	61	44	1
1	1	4	61	97	4
1	1	4	61	100	1
1	1	4	61	129	4
2	1	4	62	47	1
2	1	4	63	9	3
1	1	4	63	129	1
1	1	4	63	139	1
1	1	4	64	10	1
2	1	4	65	10	1
2	1	4	66	59	1
1	1	4	66	83	1
1	1	4	67	7	1
1	1	4	67	9	1
1	1	4	67	11	1
1	1	4	67	43	1
1	1	4	67	52	1
1	1	4	67	73	1
1	1	4	67	82	1
2	1	4	67	125	1
1	1	4	67	134	1
1	1	4	69	8	1
1	1	4	69	8	5
1	1	4	69	11	1
1	1	4	69	30	1
13	1	4	69	53	1
1	1	4	69	112	1
2	1	4	70	49	1
1	1	4	70	97	1
2	1	4	70	99	1
1	1	4	70	100	1
1	1	4	70	134	1
1	1	4	70	138	1
2	1	4	72	7	1
2	1	4	72	70	1
1	1	4	72	84	4
2	1	4	72	93	1
1	1	4	73	64	1
4	1	4	73	67	1
1	1	4	73	93	1
1	1	4	73	133	1
1	1	4	74	49	1
1	1	4	76	134	1
1	1	4	77	12	1
1	1	4	77	17	1
1	1	4	77	30	1
1	1	4	77	93	3
1	1	4	78	41	3
1	1	4	78	83	1
1	1	4	78	116	1
1	1	4	78	119	1
1	1	4	78	134	1
1	1	4	79	18	1
1	1	4	79	47	1
2	1	4	79	55	1
1	1	4	79	67	1
3	1	4	80	11	4
1	1	4	80	23	1
1	1	4	80	47	1
1	1	4	81	1	1
4	1	4	81	13	1
1	1	4	81	48	1
1	1	4	81	54	1
1	1	4	81	67	1
2	1	4	81	68	5
1	1	4	81	71	1
1	1	4	81	89	1
1	1	4	81	114	1
1	1	4	82	20	4
1	1	4	82	24	4
1	1	4	83	36	1
1	1	4	83	53	1
2	1	4	83	67	1
1	1	4	83	74	1
1	1	4	83	79	1
1	1	4	83	141	1
1	1	4	83	143	1
1	1	4	84	38	1
1	1	4	84	46	1
1	1	4	84	65	1
1	1	4	85	9	1
1	1	4	85	133	1
1	1	4	86	34	1
1	1	4	86	65	1
1	1	4	86	68	4
21	1	4	86	105	1
2	1	4	86	111	1
1	1	4	86	130	1
1	1	4	89	141	1
1	1	4	90	71	1
1	1	4	90	86	1
1	1	4	92	62	1
1	1	4	93	30	5
1	1	4	95	23	1
1	1	4	95	39	1
1	1	4	95	132	1
1	1	4	96	58	4
2	1	4	96	100	1
1	1	4	98	15	1
1	1	4	100	34	1
1	1	4	100	126	1
1	1	4	100	138	1
1	1	4	101	81	1
1	1	4	101	110	1
2	1	4	103	37	1
1	1	4	106	9	1
1	1	4	106	10	2
1	1	4	106	11	1
2	1	4	106	12	1
1	1	4	106	17	1
50	1	4	106	28	1
1	1	4	106	28	2
1	1	4	106	28	6
1	1	4	106	31	1
38	1	4	106	34	1
1	1	4	106	42	1
1	1	4	106	52	1
1	1	4	106	67	1
35	1	4	106	85	1
1	1	4	106	85	2
1	1	4	106	97	1
1	1	4	106	114	1
1	1	4	106	134	1
1	1	4	106	139	4
1	1	4	106	141	1
1	1	4	107	7	1
1	1	4	107	31	1
1	1	4	107	139	1
1	1	4	109	98	1
1	1	4	111	27	1
2	1	4	111	28	3
1	1	4	111	35	1
1	1	4	112	11	1
1	1	4	112	115	1
1	1	4	112	126	2
1	1	4	114	3	1
1	1	4	114	119	1
1	1	4	115	12	1
1	1	4	115	46	1
1	1	4	115	51	4
24	1	4	115	115	4
1	1	4	115	115	5
1	1	4	116	82	1
2	1	4	117	97	1
1	1	4	117	107	1
1	1	4	117	133	1
1	1	4	119	89	1
1	1	4	119	97	1
3	1	4	120	21	1
1	1	4	120	21	3
1	1	4	121	42	1
1	1	4	121	52	3
1	1	4	122	5	1
1	1	4	122	7	1
1	1	4	123	13	4
1	1	4	123	57	1
1	1	4	123	59	1
1	1	4	123	87	4
1	1	4	123	90	1
1	1	4	123	112	1
1	1	4	124	60	1
1	1	4	124	104	1
1	1	4	125	106	1
1	1	4	125	120	1
1	1	4	126	18	4
1	1	4	126	48	1
1	1	4	126	103	2
1	1	4	127	64	1
1	1	4	127	81	1
1	1	4	127	145	1
1	1	4	128	68	5
1	1	4	132	110	1
1	1	4	133	11	1
1	1	4	133	62	1
1	1	4	134	63	2
1	1	4	135	81	2
1	1	4	137	18	1
1	1	4	138	91	1
1	1	4	139	9	2
1	1	4	139	45	1
1	1	4	140	23	1
2	1	4	140	51	1
1	1	4	140	139	1
1	1	4	142	152	1
1	1	4	143	36	1
2	1	4	143	113	4
1	1	4	144	1	1
1	1	4	145	15	1
1	1	4	146	43	1
1	1	4	146	123	1
1	1	4	147	100	4
1	1	4	147	108	1
1	1	4	147	133	1
1	1	4	148	9	1
1	1	4	148	38	1
1	1	4	148	114	4
1	1	4	148	119	1
1	1	4	149	110	1
1	1	4	150	17	2
2	1	4	150	81	1
2	1	4	150	108	1
2	1	4	151	13	1
1	1	4	151	68	1
1	1	4	151	73	1
1	1	4	152	9	1
1	1	4	152	56	1
1	1	4	152	66	1
1	1	4	152	69	4
1	1	4	152	118	5
1	1	4	153	36	3
1	1	4	153	43	1
1	1	4	153	98	1
3	1	4	154	16	1
1	1	4	154	22	2
1	1	4	154	38	1
1	1	4	155	141	1
1	1	4	157	3	4
1	1	4	157	7	5
5	1	4	157	14	1
1	1	4	157	45	1
1	1	4	157	56	1
2	1	4	157	110	1
1	1	4	157	145	3
1	1	4	158	45	1
1	1	4	158	81	1
2	1	4	158	105	4
3	1	4	160	38	3
3	1	4	161	65	4
1	1	4	161	116	1
1	1	4	161	143	4
1	1	4	161	150	1
1	1	4	162	24	1
1	1	4	162	27	1
1	1	4	162	28	1
2	1	4	162	74	4
1	1	4	163	85	1
1	1	4	164	10	1
1	1	4	164	29	1
1	1	4	164	40	1
5	1	4	164	113	1
1	1	4	164	121	1
1	1	4	164	125	1
1	1	4	165	121	1
1	1	4	166	63	1
1	1	4	167	98	1
1	1	4	168	42	1
1	1	4	169	135	4
1	1	4	172	9	1
1	1	4	172	71	1
2	1	4	172	120	1
1	1	4	173	135	1
1	1	5	1	1	1
1	1	5	1	17	3
2	1	5	2	8	1
33	1	5	2	17	1
1	1	5	2	124	1
1	1	5	3	26	2
1	1	5	3	37	1
1	1	5	3	67	1
1	1	5	3	133	1
1	1	5	3	137	3
1	1	5	4	42	1
1	1	5	4	77	3
9	1	5	4	115	2
3	1	5	5	36	4
1	1	5	6	134	5
1	1	5	7	72	1
1	1	5	7	74	1
1	1	5	7	82	1
1	1	5	7	103	1
1	1	5	7	115	1
1	1	5	7	117	1
27	1	5	7	144	1
1	1	5	9	19	1
4	1	5	9	24	3
1	1	5	9	43	1
1	1	5	9	86	1
1	1	5	9	88	1
3	1	5	9	118	1
1	1	5	9	119	1
2	1	5	9	123	1
1	1	5	9	126	1
2	1	5	9	142	1
1	1	5	9	144	1
1	1	5	9	146	1
2	1	5	10	2	1
1	1	5	10	41	1
1	1	5	10	45	1
2	1	5	10	81	1
1	1	5	10	97	1
1	1	5	11	7	1
1	1	5	11	57	1
1	1	5	12	50	1
2	1	5	14	89	1
1	1	5	15	7	4
1	1	5	15	9	1
2	1	5	15	98	1
1	1	5	16	137	4
1	1	5	17	13	2
2	1	5	17	13	5
1	1	5	17	14	3
1	1	5	17	24	1
1	1	5	17	28	1
2	1	5	17	30	1
1	1	5	18	110	1
1	1	5	19	38	1
1	1	5	20	103	3
1	1	5	21	91	1
1	1	5	22	15	1
1	1	5	22	21	1
1	1	5	22	38	1
2	1	5	22	129	1
1	1	5	22	146	2
1	1	5	23	2	1
1	1	5	23	35	1
1	1	5	23	37	1
1	1	5	23	43	2
1	1	5	23	53	1
1	1	5	23	73	1
1	1	5	23	75	1
1	1	5	23	83	1
1	1	5	23	108	1
1	1	5	23	110	1
1	1	5	23	115	1
1	1	5	24	26	1
3	1	5	24	44	1
2	1	5	24	105	3
3	1	5	24	141	1
2	1	5	25	1	1
1	1	5	25	26	4
1	1	5	25	27	4
1	1	5	25	51	1
1	1	5	25	61	1
1	1	5	25	66	1
1	1	5	25	71	1
1	1	5	25	143	4
1	1	5	25	144	1
1	1	5	26	8	1
1	1	5	26	22	1
1	1	5	26	52	1
1	1	5	26	56	1
1	1	5	26	79	1
1	1	5	26	90	1
1	1	5	26	131	1
2	1	5	26	146	1
1	1	5	26	147	1
1	1	5	29	57	1
1	1	5	29	66	1
1	1	5	29	76	1
1	1	5	29	97	2
1	1	5	29	130	1
1	1	5	30	6	6
1	1	5	30	143	1
1	1	5	30	147	1
1	1	5	31	144	1
4	1	5	31	144	4
1	1	5	32	76	1
2	1	5	32	88	1
1	1	5	32	139	1
1	1	5	33	26	1
1	1	5	33	28	1
1	1	5	33	146	1
1	1	5	34	39	1
1	1	5	34	42	1
1	1	5	34	61	1
3	1	5	34	97	1
1	1	5	34	110	1
1	1	5	34	110	5
1	1	5	34	151	1
1	1	5	35	57	1
1	1	5	35	90	1
1	1	5	35	94	1
27	1	5	35	121	1
3	1	5	35	121	4
3	1	5	35	139	1
1	1	5	36	97	1
1	1	5	36	113	1
1	1	5	36	125	1
2	1	5	36	128	1
1	1	5	38	76	1
1	1	5	39	13	1
1	1	5	39	27	1
2	1	5	39	39	1
2	1	5	39	39	2
2	1	5	39	135	1
1	1	5	40	20	1
1	1	5	41	105	1
1	1	5	41	144	1
1	1	5	42	133	3
1	1	5	43	11	1
2	1	5	43	39	1
1	1	5	43	51	1
2	1	5	43	95	1
1	1	5	44	36	1
1	1	5	44	36	4
1	1	5	44	52	1
2	1	5	44	121	1
1	1	5	44	137	1
1	1	5	44	150	1
1	1	5	45	7	1
1	1	5	45	24	4
1	1	5	45	51	1
1	1	5	45	68	1
1	1	5	45	70	1
1	1	5	45	100	1
1	1	5	45	107	2
1	1	5	46	43	1
1	1	5	46	112	1
1	1	5	46	133	1
1	1	5	46	147	1
1	1	5	47	91	1
1	1	5	48	33	1
1	1	5	48	59	1
1	1	5	48	67	1
1	1	5	48	81	1
1	1	5	49	8	1
1	1	5	49	8	4
1	1	5	49	12	1
1	1	5	49	32	3
1	1	5	49	43	1
1	1	5	49	86	1
1	1	5	50	69	1
1	1	5	50	82	1
1	1	5	50	118	1
1	1	5	52	134	1
1	1	5	53	104	1
1	1	5	54	121	4
1	1	5	54	127	5
3	1	5	55	7	1
2	1	5	55	11	1
2	1	5	55	23	1
1	1	5	55	91	1
3	1	5	55	145	1
1	1	5	55	147	3
1	1	5	56	3	1
1	1	5	56	4	1
1	1	5	56	41	1
1	1	5	56	67	1
1	1	5	56	89	1
1	1	5	56	116	1
1	1	5	56	121	2
1	1	5	57	34	4
1	1	5	57	37	1
1	1	5	57	38	1
1	1	5	57	46	1
1	1	5	57	62	1
1	1	5	57	74	1
1	1	5	57	107	1
1	1	5	57	108	1
1	1	5	57	114	1
1	1	5	57	118	1
1	1	5	58	17	1
1	1	5	58	59	1
1	1	5	58	75	1
1	1	5	58	97	1
1	1	5	58	140	1
1	1	5	58	151	1
1	1	5	60	27	1
1	1	5	61	47	1
2	1	5	61	128	2
1	1	5	62	47	1
1	1	5	62	73	1
2	1	5	63	56	1
1	1	5	64	71	1
1	1	5	64	152	1
1	1	5	65	29	1
1	1	5	65	54	1
2	1	5	65	60	1
1	1	5	65	67	1
2	1	5	65	81	1
1	1	5	65	97	1
1	1	5	65	135	1
41	1	5	65	143	1
1	1	5	65	143	2
1	1	5	66	38	1
1	1	5	66	89	1
2	1	5	66	94	1
3	1	5	67	103	1
1	1	5	69	37	1
2	1	5	69	68	1
1	1	5	69	123	1
1	1	5	69	126	1
2	1	5	70	26	1
1	1	5	70	44	1
1	1	5	70	67	2
1	1	5	70	74	1
1	1	5	70	102	1
1	1	5	71	14	1
2	1	5	71	18	1
1	1	5	71	28	1
1	1	5	71	71	1
1	1	5	71	83	1
1	1	5	71	106	1
1	1	5	71	135	1
1	1	5	72	46	1
1	1	5	73	73	1
1	1	5	73	125	1
1	1	5	75	47	1
3	1	5	75	74	1
3	1	5	75	95	1
1	1	5	76	49	1
1	1	5	76	144	1
1	1	5	77	19	1
2	1	5	77	21	1
1	1	5	77	25	1
1	1	5	77	32	2
2	1	5	77	83	1
2	1	5	77	87	3
1	1	5	77	115	4
1	1	5	77	120	1
1	1	5	77	122	1
1	1	5	78	90	1
2	1	5	78	92	1
1	1	5	79	3	1
2	1	5	79	19	1
1	1	5	79	45	4
4	1	5	79	48	1
1	1	5	79	60	3
1	1	5	79	63	1
1	1	5	80	36	1
1	1	5	80	68	1
2	1	5	80	92	1
2	1	5	80	106	1
1	1	5	81	7	1
1	1	5	81	13	1
1	1	5	81	15	1
1	1	5	81	19	1
1	1	5	81	39	2
1	1	5	81	55	2
3	1	5	81	67	1
18	1	5	81	68	1
1	1	5	81	133	1
1	1	5	81	137	1
1	1	5	82	42	1
1	1	5	82	132	1
1	1	5	82	135	1
1	1	5	82	143	1
1	1	5	83	39	1
1	1	5	84	95	1
2	1	5	84	110	1
1	1	5	85	24	1
1	1	5	86	26	2
1	1	5	87	66	1
2	1	5	87	101	1
1	1	5	88	8	1
1	1	5	88	36	1
1	1	5	88	47	1
1	1	5	89	63	1
1	1	5	89	73	1
1	1	5	89	146	1
1	1	5	91	121	1
1	1	5	92	8	1
3	1	5	92	37	1
1	1	5	92	52	1
1	1	5	92	131	1
1	1	5	93	55	1
1	1	5	93	77	1
1	1	5	94	27	2
1	1	5	95	28	1
1	1	5	95	34	1
1	1	5	95	36	1
1	1	5	95	42	1
1	1	5	95	49	1
1	1	5	95	58	1
1	1	5	95	60	1
1	1	5	95	68	1
1	1	5	96	43	1
1	1	5	96	84	1
1	1	5	98	16	3
1	1	5	98	42	1
1	1	5	99	23	1
1	1	5	99	48	4
1	1	5	99	58	1
1	1	5	99	69	1
1	1	5	100	20	1
[truncated: 310,188 more rows]
