# Supplementary material for: Flexibility-tuning of dual-display DNA-encoded chemical libraries facilitates cyclic peptide ligand discovery
Source: Nat Commun. 2025 Apr 5;16:3273. doi: 10.1038/s41467-025-58507-w (PMC11972359; doi:10.1038/s41467-025-58507-w)
Supplement: Supplementary file 4 — Source Data [file 41467_2025_58507_MOESM4_ESM.zip › Source_Data_Files_Selections/CAIX_Sel1_1.txt]

Count	Code1	Code2	Code3	Code4	Code5
1	1	1	1	7	4
2	1	1	1	10	4
1	1	1	1	21	1
1	1	1	1	29	4
1	1	1	1	53	1
1	1	1	1	62	1
1	1	1	1	68	1
3	1	1	1	79	3
3	1	1	1	81	1
1	1	1	1	86	2
2	1	1	1	104	2
1	1	1	1	105	1
1	1	1	1	115	1
1	1	1	1	117	1
1	1	1	1	120	2
1	1	1	1	126	1
1	1	1	1	132	5
1	1	1	1	135	2
1	1	1	1	141	1
1	1	1	1	145	1
1	1	1	2	9	2
1	1	1	2	11	2
1	1	1	2	12	2
1	1	1	2	14	2
1	1	1	2	21	3
1	1	1	2	27	1
1	1	1	2	40	1
1	1	1	2	41	1
1	1	1	2	55	1
1	1	1	2	56	1
1	1	1	2	57	6
1	1	1	2	70	3
1	1	1	2	78	1
1	1	1	2	87	2
2	1	1	2	91	3
1	1	1	2	119	5
1	1	1	2	133	1
1	1	1	2	136	2
1	1	1	3	5	2
1	1	1	3	14	2
1	1	1	3	19	1
2	1	1	3	22	2
1	1	1	3	24	2
1	1	1	3	25	3
1	1	1	3	28	6
1	1	1	3	29	1
1	1	1	3	30	6
1	1	1	3	31	2
2	1	1	3	43	1
1	1	1	3	52	6
2	1	1	3	58	1
1	1	1	3	62	1
1	1	1	3	62	2
1	1	1	3	63	3
1	1	1	3	70	1
1	1	1	3	82	1
1	1	1	3	90	1
1	1	1	3	106	6
1	1	1	3	116	1
2	1	1	3	117	1
2	1	1	3	118	2
1	1	1	3	119	2
1	1	1	3	120	1
2	1	1	3	122	1
1	1	1	3	130	5
1	1	1	3	133	1
1	1	1	3	134	2
1	1	1	3	149	1
1	1	1	3	150	1
1	1	1	4	10	1
1	1	1	4	10	3
2	1	1	4	11	1
1	1	1	4	23	2
1	1	1	4	23	3
1	1	1	4	25	4
1	1	1	4	32	1
2	1	1	4	66	1
1	1	1	4	68	1
1	1	1	4	81	5
1	1	1	4	88	5
2	1	1	4	91	3
1	1	1	4	100	4
1	1	1	4	116	3
1	1	1	4	120	1
2	1	1	4	122	1
2	1	1	4	128	1
1	1	1	4	129	1
1	1	1	4	131	6
1	1	1	4	133	1
3	1	1	4	138	3
1	1	1	4	139	3
2	1	1	4	140	3
1	1	1	5	3	5
4	1	1	5	16	1
1	1	1	5	20	1
2	1	1	5	26	3
2	1	1	5	46	1
1	1	1	5	46	5
1	1	1	5	48	1
2	1	1	5	74	2
1	1	1	5	81	3
1	1	1	5	87	1
1	1	1	5	87	6
1	1	1	5	115	1
2	1	1	5	116	2
1	1	1	5	140	4
1	1	1	5	143	1
1	1	1	5	145	3
1	1	1	6	5	4
1	1	1	6	7	1
1	1	1	6	7	3
1	1	1	6	8	1
1	1	1	6	26	1
1	1	1	6	38	4
1	1	1	6	48	3
1	1	1	6	50	1
1	1	1	6	56	6
1	1	1	6	60	5
3	1	1	6	62	5
2	1	1	6	76	4
1	1	1	6	94	2
1	1	1	6	99	1
1	1	1	6	106	6
1	1	1	6	114	3
1	1	1	6	122	2
1	1	1	6	123	1
2	1	1	6	127	1
3	1	1	6	141	1
2	1	1	6	145	1
1	1	1	7	1	1
2	1	1	7	10	1
1	1	1	7	10	5
1	1	1	7	15	2
2	1	1	7	68	3
1	1	1	7	77	1
3	1	1	7	78	1
2	1	1	7	80	2
1	1	1	7	96	2
1	1	1	7	107	1
2	1	1	7	114	1
3	1	1	7	131	1
1	1	1	7	133	1
1	1	1	7	134	1
1	1	1	7	140	2
1	1	1	8	10	1
1	1	1	8	14	6
1	1	1	8	17	5
1	1	1	8	27	3
1	1	1	8	29	1
1	1	1	8	31	1
1	1	1	8	36	1
1	1	1	8	37	1
2	1	1	8	41	4
1	1	1	8	53	2
1	1	1	8	67	1
4	1	1	8	67	3
2	1	1	8	86	2
1	1	1	8	87	1
1	1	1	8	87	5
1	1	1	8	100	4
1	1	1	8	116	2
1	1	1	8	117	2
1	1	1	8	124	1
1	1	1	8	134	4
2	1	1	9	12	1
1	1	1	9	17	3
2	1	1	9	24	6
2	1	1	9	37	3
1	1	1	9	39	1
1	1	1	9	42	2
1	1	1	9	46	1
1	1	1	9	50	4
1	1	1	9	57	6
1	1	1	9	73	2
1	1	1	9	75	4
1	1	1	9	76	1
2	1	1	9	80	3
1	1	1	9	88	3
1	1	1	9	122	2
1	1	1	9	125	2
1	1	1	9	130	4
3	1	1	9	145	1
2	1	1	10	7	1
5	1	1	10	12	1
1	1	1	10	14	4
1	1	1	10	28	6
1	1	1	10	34	5
2	1	1	10	43	5
1	1	1	10	47	1
2	1	1	10	50	1
1	1	1	10	51	3
1	1	1	10	55	1
1	1	1	10	58	1
1	1	1	10	59	3
1	1	1	10	71	6
1	1	1	10	74	1
1	1	1	10	85	2
1	1	1	10	92	1
1	1	1	10	103	2
1	1	1	10	106	2
1	1	1	10	109	1
1	1	1	10	110	4
1	1	1	10	120	1
1	1	1	10	124	6
2	1	1	10	130	2
3	1	1	10	133	2
2	1	1	10	152	1
1	1	1	11	8	3
1	1	1	11	11	1
1	1	1	11	13	1
1	1	1	11	14	1
1	1	1	11	14	2
1	1	1	11	14	4
2	1	1	11	16	1
1	1	1	11	16	6
1	1	1	11	19	1
1	1	1	11	22	3
3	1	1	11	22	4
1	1	1	11	34	1
2	1	1	11	34	5
1	1	1	11	35	1
1	1	1	11	39	2
1	1	1	11	41	1
1	1	1	11	42	5
2	1	1	11	44	1
1	1	1	11	52	1
2	1	1	11	60	1
1	1	1	11	67	4
1	1	1	11	76	1
1	1	1	11	83	1
1	1	1	11	88	1
1	1	1	11	90	1
1	1	1	11	91	1
1	1	1	11	95	4
1	1	1	11	101	4
1	1	1	11	110	3
1	1	1	11	111	1
1	1	1	11	113	6
1	1	1	11	117	1
2	1	1	11	120	1
1	1	1	11	120	2
1	1	1	11	121	2
1	1	1	11	125	6
1	1	1	11	131	1
2	1	1	11	133	1
1	1	1	11	139	2
1	1	1	11	143	5
2	1	1	11	150	3
1	1	1	11	151	6
1	1	1	12	7	4
1	1	1	12	16	5
1	1	1	12	16	6
1	1	1	12	22	1
2	1	1	12	30	1
1	1	1	12	46	1
1	1	1	12	57	2
1	1	1	12	89	1
1	1	1	12	93	3
1	1	1	12	127	1
1	1	1	13	2	5
1	1	1	13	4	2
2	1	1	13	6	3
2	1	1	13	9	1
1	1	1	13	9	2
1	1	1	13	12	1
1	1	1	13	20	1
1	1	1	13	21	3
1	1	1	13	25	3
1	1	1	13	26	4
1	1	1	13	30	1
4	1	1	13	44	1
1	1	1	13	48	1
1	1	1	13	60	1
1	1	1	13	71	1
1	1	1	13	86	5
1	1	1	13	92	1
1	1	1	13	96	6
4	1	1	13	103	1
1	1	1	13	105	1
1	1	1	13	107	1
1	1	1	13	112	6
1	1	1	13	124	5
2	1	1	13	129	2
1	1	1	13	131	1
1	1	1	13	135	3
1	1	1	13	146	6
1	1	1	13	148	1
1	1	1	14	3	1
5	1	1	14	8	1
1	1	1	14	9	1
1	1	1	14	12	3
1	1	1	14	13	1
1	1	1	14	15	1
1	1	1	14	19	4
1	1	1	14	27	1
1	1	1	14	27	2
1	1	1	14	29	2
2	1	1	14	33	1
1	1	1	14	37	2
1	1	1	14	38	1
1	1	1	14	39	3
1	1	1	14	39	6
1	1	1	14	43	1
1	1	1	14	49	1
1	1	1	14	55	1
1	1	1	14	58	3
1	1	1	14	62	2
1	1	1	14	67	1
1	1	1	14	69	5
1	1	1	14	70	1
1	1	1	14	73	2
1	1	1	14	79	1
1	1	1	14	87	6
1	1	1	14	88	2
1	1	1	14	88	4
1	1	1	14	91	5
2	1	1	14	97	3
2	1	1	14	99	1
1	1	1	14	100	2
1	1	1	14	103	1
1	1	1	14	103	2
1	1	1	14	106	1
3	1	1	14	108	3
2	1	1	14	111	1
1	1	1	14	111	5
1	1	1	14	116	6
1	1	1	14	117	2
1	1	1	14	120	2
1	1	1	14	121	2
1	1	1	14	126	1
4	1	1	14	131	1
3	1	1	14	132	5
3	1	1	14	133	1
1	1	1	14	137	4
1	1	1	14	138	1
1	1	1	14	139	2
1	1	1	14	145	2
2	1	1	14	146	1
3	1	1	14	147	1
1	1	1	14	148	3
1	1	1	15	2	1
1	1	1	15	7	1
1	1	1	15	7	4
1	1	1	15	7	5
1	1	1	15	11	1
1	1	1	15	13	3
1	1	1	15	14	4
1	1	1	15	16	1
1	1	1	15	31	2
1	1	1	15	40	1
1	1	1	15	66	4
1	1	1	15	70	5
6	1	1	15	87	1
1	1	1	15	88	3
1	1	1	15	89	1
1	1	1	15	89	5
3	1	1	15	91	5
1	1	1	15	102	5
3	1	1	15	114	1
1	1	1	15	116	1
1	1	1	15	123	1
1	1	1	15	123	3
1	1	1	15	127	1
2	1	1	15	130	1
1	1	1	15	139	2
1	1	1	15	149	2
1	1	1	16	21	1
2	1	1	16	25	1
2	1	1	16	25	4
1	1	1	16	30	4
1	1	1	16	31	1
1	1	1	16	39	1
1	1	1	16	54	1
1	1	1	16	55	2
1	1	1	16	73	5
1	1	1	16	108	4
1	1	1	16	117	1
1	1	1	16	122	4
1	1	1	16	125	4
2	1	1	16	133	1
5	1	1	16	139	1
2	1	1	16	143	1
2	1	1	16	144	1
1	1	1	16	147	1
2	1	1	17	3	6
1	1	1	17	4	2
1	1	1	17	11	2
1	1	1	17	12	1
1	1	1	17	14	3
1	1	1	17	37	2
1	1	1	17	38	1
2	1	1	17	40	5
1	1	1	17	47	1
1	1	1	17	47	5
3	1	1	17	48	1
1	1	1	17	75	2
1	1	1	17	90	1
1	1	1	17	93	6
1	1	1	17	97	5
1	1	1	17	98	5
1	1	1	17	105	2
1	1	1	17	106	2
1	1	1	17	115	2
1	1	1	17	119	1
1	1	1	17	125	2
1	1	1	17	133	2
1	1	1	17	134	1
1	1	1	17	140	1
1	1	1	17	143	4
1	1	1	18	18	1
2	1	1	18	18	4
1	1	1	18	21	4
1	1	1	18	30	1
1	1	1	18	31	1
1	1	1	18	33	6
1	1	1	18	38	3
1	1	1	18	45	6
1	1	1	18	54	1
1	1	1	18	55	1
1	1	1	18	73	1
1	1	1	18	91	1
1	1	1	18	108	5
2	1	1	18	124	4
1	1	1	18	126	1
1	1	1	18	130	4
1	1	1	18	131	1
1	1	1	18	137	1
1	1	1	18	144	1
1	1	1	18	146	1
1	1	1	19	11	4
1	1	1	19	12	1
1	1	1	19	15	1
2	1	1	19	15	3
1	1	1	19	16	3
1	1	1	19	27	1
1	1	1	19	34	3
1	1	1	19	36	4
1	1	1	19	42	2
1	1	1	19	46	1
2	1	1	19	53	5
1	1	1	19	55	1
1	1	1	19	56	4
1	1	1	19	64	1
1	1	1	19	71	4
2	1	1	19	73	1
1	1	1	19	84	1
2	1	1	19	88	2
1	1	1	19	91	4
1	1	1	19	92	2
1	1	1	19	94	5
1	1	1	19	99	1
1	1	1	19	101	2
1	1	1	19	108	2
1	1	1	19	115	1
2	1	1	19	116	4
1	1	1	19	118	2
1	1	1	19	120	1
2	1	1	19	124	1
1	1	1	19	132	2
1	1	1	19	133	1
1	1	1	19	141	1
1	1	1	19	145	1
1	1	1	20	7	1
1	1	1	20	10	1
1	1	1	20	14	2
1	1	1	20	38	2
1	1	1	20	39	1
1	1	1	20	40	1
1	1	1	20	41	1
1	1	1	20	48	1
1	1	1	20	66	1
1	1	1	20	67	1
1	1	1	20	74	1
1	1	1	20	84	1
1	1	1	20	87	1
2	1	1	20	125	1
1	1	1	20	130	1
1	1	1	20	131	1
1	1	1	20	137	1
1	1	1	20	143	3
1	1	1	20	145	5
1	1	1	20	147	1
1	1	1	21	10	2
1	1	1	21	15	3
1	1	1	21	16	1
1	1	1	21	18	2
1	1	1	21	21	3
1	1	1	21	33	4
1	1	1	21	36	1
1	1	1	21	37	1
1	1	1	21	37	6
1	1	1	21	38	6
1	1	1	21	39	1
2	1	1	21	45	1
1	1	1	21	48	2
1	1	1	21	50	4
2	1	1	21	55	1
1	1	1	21	58	1
2	1	1	21	74	3
1	1	1	21	84	1
1	1	1	21	86	4
1	1	1	21	90	6
1	1	1	21	93	1
1	1	1	21	94	3
1	1	1	21	101	5
2	1	1	21	103	2
1	1	1	21	106	4
1	1	1	21	125	2
1	1	1	21	131	5
1	1	1	21	135	4
1	1	1	21	138	1
2	1	1	21	141	5
1	1	1	21	145	1
1	1	1	21	148	1
1	1	1	21	150	3
1	1	1	22	4	1
1	1	1	22	5	3
1	1	1	22	11	2
1	1	1	22	13	5
1	1	1	22	18	3
1	1	1	22	28	1
1	1	1	22	33	1
1	1	1	22	33	4
1	1	1	22	35	2
1	1	1	22	36	1
1	1	1	22	38	2
2	1	1	22	39	4
2	1	1	22	42	4
1	1	1	22	46	1
1	1	1	22	54	4
2	1	1	22	68	3
1	1	1	22	74	1
1	1	1	22	75	1
1	1	1	22	79	1
1	1	1	22	81	5
2	1	1	22	93	1
1	1	1	22	131	1
1	1	1	22	134	4
2	1	1	22	137	1
1	1	1	22	143	1
1	1	1	22	145	1
1	1	1	22	151	2
1	1	1	23	7	2
2	1	1	23	12	1
1	1	1	23	14	4
1	1	1	23	14	5
1	1	1	23	18	6
1	1	1	23	20	1
1	1	1	23	22	1
1	1	1	23	23	3
1	1	1	23	24	1
1	1	1	23	25	6
1	1	1	23	31	1
1	1	1	23	38	2
1	1	1	23	72	1
1	1	1	23	73	5
1	1	1	23	76	4
1	1	1	23	86	3
1	1	1	23	87	4
2	1	1	23	91	3
1	1	1	23	107	1
1	1	1	23	108	1
1	1	1	23	116	4
1	1	1	23	120	4
1	1	1	23	122	4
2	1	1	23	124	4
2	1	1	23	127	1
2	1	1	23	127	3
2	1	1	23	131	1
1	1	1	23	140	6
1	1	1	23	141	2
1	1	1	23	146	1
1	1	1	23	148	1
2	1	1	23	149	2
2	1	1	24	3	1
1	1	1	24	12	1
2	1	1	24	14	4
1	1	1	24	15	6
1	1	1	24	19	4
1	1	1	24	23	5
1	1	1	24	31	4
2	1	1	24	32	4
1	1	1	24	63	4
2	1	1	24	69	1
1	1	1	24	81	1
1	1	1	24	91	6
1	1	1	24	93	1
1	1	1	24	98	2
1	1	1	24	101	4
1	1	1	24	104	3
1	1	1	24	113	1
1	1	1	24	132	1
1	1	1	24	141	6
1	1	1	24	144	2
1	1	1	24	148	5
1	1	1	25	24	1
1	1	1	25	24	2
2	1	1	25	32	2
1	1	1	25	37	1
1	1	1	25	38	6
1	1	1	25	42	3
1	1	1	25	45	2
1	1	1	25	49	5
1	1	1	25	66	1
1	1	1	25	81	1
2	1	1	25	101	6
1	1	1	25	113	5
1	1	1	25	118	2
1	1	1	25	119	6
1	1	1	26	2	2
1	1	1	26	5	1
1	1	1	26	6	2
1	1	1	26	10	2
1	1	1	26	18	4
1	1	1	26	19	1
1	1	1	26	23	1
1	1	1	26	24	2
2	1	1	26	30	3
1	1	1	26	32	2
1	1	1	26	35	1
1	1	1	26	43	3
1	1	1	26	47	1
1	1	1	26	58	1
3	1	1	26	58	3
3	1	1	26	58	4
1	1	1	26	63	1
1	1	1	26	65	6
1	1	1	26	66	1
1	1	1	26	68	5
1	1	1	26	83	1
1	1	1	26	83	5
1	1	1	26	88	5
2	1	1	26	93	1
1	1	1	26	98	1
2	1	1	26	106	5
1	1	1	26	108	2
1	1	1	26	108	3
1	1	1	26	124	1
1	1	1	26	125	2
1	1	1	26	125	3
1	1	1	26	126	2
1	1	1	26	126	5
1	1	1	26	139	1
1	1	1	26	139	4
1	1	1	26	143	1
2	1	1	26	148	1
1	1	1	26	150	4
1	1	1	27	4	1
1	1	1	27	5	1
1	1	1	27	20	1
1	1	1	27	42	2
1	1	1	27	51	1
1	1	1	27	58	1
1	1	1	27	62	1
1	1	1	27	77	3
1	1	1	27	90	2
1	1	1	27	108	4
1	1	1	27	112	1
1	1	1	27	115	1
1	1	1	27	119	2
1	1	1	27	133	5
2	1	1	27	137	5
1	1	1	28	2	1
1	1	1	28	14	1
1	1	1	28	21	1
1	1	1	28	23	3
1	1	1	28	26	1
1	1	1	28	30	1
1	1	1	28	41	4
2	1	1	28	50	5
2	1	1	28	52	1
1	1	1	28	65	1
2	1	1	28	72	4
1	1	1	28	72	5
1	1	1	28	72	6
2	1	1	28	81	3
1	1	1	28	87	1
1	1	1	28	89	2
1	1	1	28	91	1
1	1	1	28	112	1
1	1	1	28	118	4
1	1	1	28	131	4
1	1	1	28	134	1
2	1	1	29	4	6
2	1	1	29	7	2
1	1	1	29	8	5
1	1	1	29	8	6
1	1	1	29	10	1
2	1	1	29	10	2
1	1	1	29	31	1
1	1	1	29	33	5
3	1	1	29	34	1
1	1	1	29	35	1
1	1	1	29	55	3
1	1	1	29	60	3
1	1	1	29	67	1
1	1	1	29	69	1
1	1	1	29	70	4
1	1	1	29	81	2
2	1	1	29	83	1
1	1	1	29	86	3
1	1	1	29	87	4
1	1	1	29	88	1
1	1	1	29	95	2
1	1	1	29	95	3
1	1	1	29	104	4
2	1	1	29	109	2
2	1	1	29	115	5
2	1	1	29	126	1
1	1	1	29	126	4
1	1	1	29	128	3
2	1	1	29	141	4
1	1	1	29	148	3
1	1	1	29	152	1
4	1	1	30	2	4
1	1	1	30	6	3
2	1	1	30	7	1
2	1	1	30	14	2
1	1	1	30	15	1
1	1	1	30	21	2
1	1	1	30	28	3
1	1	1	30	31	1
1	1	1	30	32	1
1	1	1	30	39	4
1	1	1	30	41	1
1	1	1	30	42	6
1	1	1	30	43	3
1	1	1	30	44	2
1	1	1	30	50	1
1	1	1	30	51	2
1	1	1	30	56	5
1	1	1	30	57	1
1	1	1	30	67	3
1	1	1	30	70	2
1	1	1	30	71	6
1	1	1	30	82	1
1	1	1	30	87	2
1	1	1	30	89	2
2	1	1	30	91	3
1	1	1	30	94	3
1	1	1	30	98	3
1	1	1	30	99	3
1	1	1	30	104	5
1	1	1	30	110	2
1	1	1	30	115	1
2	1	1	30	120	1
1	1	1	30	132	2
1	1	1	30	133	5
1	1	1	30	135	3
1	1	1	30	137	3
1	1	1	30	139	1
1	1	1	30	139	6
1	1	1	31	12	2
1	1	1	31	18	1
1	1	1	31	30	4
2	1	1	31	32	2
1	1	1	31	36	1
1	1	1	31	45	1
2	1	1	31	45	6
2	1	1	31	54	1
1	1	1	31	57	1
1	1	1	31	57	2
1	1	1	31	69	1
1	1	1	31	73	5
1	1	1	31	74	1
2	1	1	31	79	1
1	1	1	31	82	1
1	1	1	31	87	3
1	1	1	31	92	5
1	1	1	31	98	1
1	1	1	31	105	4
1	1	1	31	131	1
1	1	1	31	138	2
1	1	1	31	145	1
1	1	1	31	148	1
1	1	1	32	15	4
2	1	1	32	27	1
1	1	1	32	32	2
1	1	1	32	55	3
2	1	1	32	60	1
1	1	1	32	63	3
2	1	1	32	67	1
2	1	1	32	83	1
2	1	1	32	88	2
1	1	1	32	106	1
1	1	1	32	106	4
1	1	1	32	110	5
1	1	1	32	116	4
1	1	1	32	125	4
2	1	1	32	126	1
1	1	1	32	130	2
1	1	1	32	142	1
1	1	1	32	145	4
2	1	1	33	2	1
1	1	1	33	7	1
1	1	1	33	24	2
2	1	1	33	42	5
1	1	1	33	46	2
2	1	1	33	69	4
1	1	1	33	70	2
1	1	1	33	81	1
1	1	1	33	84	2
1	1	1	33	86	1
1	1	1	33	86	2
3	1	1	33	91	1
2	1	1	33	106	1
1	1	1	33	135	1
1	1	1	33	138	2
2	1	1	33	141	2
2	1	1	34	14	1
1	1	1	34	14	2
2	1	1	34	21	1
1	1	1	34	32	5
1	1	1	34	33	1
1	1	1	34	33	4
1	1	1	34	37	3
2	1	1	34	38	5
1	1	1	34	44	1
1	1	1	34	45	1
1	1	1	34	57	2
1	1	1	34	65	2
1	1	1	34	73	1
1	1	1	34	79	1
1	1	1	34	81	6
2	1	1	34	84	5
1	1	1	34	92	4
2	1	1	34	95	2
1	1	1	34	97	5
2	1	1	34	101	2
1	1	1	34	108	3
1	1	1	34	110	1
1	1	1	34	112	3
1	1	1	34	119	3
1	1	1	34	122	4
1	1	1	34	143	1
3	1	1	34	146	1
2	1	1	34	146	5
1	1	1	34	147	2
1	1	1	35	14	1
1	1	1	35	16	1
2	1	1	35	21	2
1	1	1	35	23	6
1	1	1	35	45	5
1	1	1	35	52	4
1	1	1	35	54	1
3	1	1	35	58	1
2	1	1	35	67	5
1	1	1	35	71	4
1	1	1	35	76	1
1	1	1	35	79	3
2	1	1	35	81	1
1	1	1	35	82	1
1	1	1	35	89	1
1	1	1	35	95	6
1	1	1	35	104	2
1	1	1	35	105	1
1	1	1	35	108	6
1	1	1	35	111	1
1	1	1	35	112	1
1	1	1	35	126	1
1	1	1	35	135	2
1	1	1	35	144	1
1	1	1	35	148	2
1	1	1	36	5	5
1	1	1	36	6	1
1	1	1	36	15	1
1	1	1	36	22	4
1	1	1	36	24	1
1	1	1	36	24	3
1	1	1	36	26	1
1	1	1	36	30	2
1	1	1	36	31	4
1	1	1	36	39	3
1	1	1	36	39	5
1	1	1	36	40	6
1	1	1	36	46	2
2	1	1	36	68	2
1	1	1	36	73	3
1	1	1	36	93	1
1	1	1	36	97	4
1	1	1	36	106	1
1	1	1	36	110	4
1	1	1	36	120	1
1	1	1	36	132	3
1	1	1	36	144	2
2	1	1	37	6	1
2	1	1	37	7	3
1	1	1	37	19	1
1	1	1	37	20	1
1	1	1	37	20	2
2	1	1	37	25	1
2	1	1	37	30	1
1	1	1	37	35	3
1	1	1	37	56	5
1	1	1	37	59	1
1	1	1	37	65	6
1	1	1	37	67	1
2	1	1	37	68	1
1	1	1	37	69	3
2	1	1	37	74	3
1	1	1	37	75	2
2	1	1	37	81	1
1	1	1	37	83	1
1	1	1	37	108	1
1	1	1	37	109	1
2	1	1	37	118	4
1	1	1	37	119	5
1	1	1	37	120	1
1	1	1	37	122	3
1	1	1	37	123	1
1	1	1	37	123	2
1	1	1	37	132	1
1	1	1	37	134	1
1	1	1	37	139	1
3	1	1	37	145	1
1	1	1	37	145	4
2	1	1	37	145	6
1	1	1	37	148	1
1	1	1	37	149	2
1	1	1	37	150	2
1	1	1	38	18	1
1	1	1	38	18	2
1	1	1	38	19	6
1	1	1	38	25	2
1	1	1	38	32	5
1	1	1	38	35	5
2	1	1	38	37	1
1	1	1	38	38	6
1	1	1	38	39	4
1	1	1	38	40	1
1	1	1	38	45	2
3	1	1	38	47	1
1	1	1	38	48	1
1	1	1	38	51	1
2	1	1	38	67	1
1	1	1	38	67	2
2	1	1	38	68	4
1	1	1	38	70	1
1	1	1	38	76	1
1	1	1	38	84	5
1	1	1	38	86	5
1	1	1	38	88	1
2	1	1	38	99	1
2	1	1	38	103	2
1	1	1	38	108	4
1	1	1	38	112	1
2	1	1	38	118	3
1	1	1	38	123	3
1	1	1	38	125	1
1	1	1	38	129	6
1	1	1	38	130	1
1	1	1	38	134	2
1	1	1	38	135	4
3	1	1	38	148	1
1	1	1	39	2	1
1	1	1	39	3	2
1	1	1	39	7	3
1	1	1	39	8	5
1	1	1	39	10	1
1	1	1	39	12	1
3	1	1	39	18	1
1	1	1	39	53	3
1	1	1	39	54	1
1	1	1	39	60	1
1	1	1	39	76	2
1	1	1	39	78	5
1	1	1	39	100	6
2	1	1	39	107	4
1	1	1	39	110	1
1	1	1	39	117	4
1	1	1	39	118	2
1	1	1	39	120	6
1	1	1	39	131	4
1	1	1	39	132	1
1	1	1	39	137	2
1	1	1	39	138	1
1	1	1	39	140	2
2	1	1	39	145	1
1	1	1	39	147	1
2	1	1	40	6	1
2	1	1	40	6	6
1	1	1	40	11	2
1	1	1	40	18	1
1	1	1	40	18	5
1	1	1	40	18	6
1	1	1	40	23	2
1	1	1	40	30	1
1	1	1	40	33	2
1	1	1	40	39	2
1	1	1	40	41	4
1	1	1	40	43	6
1	1	1	40	45	2
1	1	1	40	47	1
1	1	1	40	53	1
1	1	1	40	63	1
1	1	1	40	72	6
1	1	1	40	100	1
2	1	1	40	105	1
1	1	1	40	106	4
1	1	1	40	108	1
1	1	1	40	108	3
1	1	1	40	111	1
1	1	1	40	113	1
1	1	1	40	115	1
2	1	1	40	116	1
1	1	1	40	127	1
1	1	1	40	131	4
1	1	1	40	141	2
1	1	1	40	145	1
1	1	1	41	17	4
2	1	1	41	22	6
1	1	1	41	24	1
1	1	1	41	33	1
1	1	1	41	37	1
1	1	1	41	59	1
1	1	1	41	62	2
1	1	1	41	67	4
1	1	1	41	85	1
1	1	1	41	88	3
1	1	1	41	89	1
1	1	1	41	94	2
1	1	1	41	98	1
1	1	1	41	104	1
1	1	1	41	107	1
1	1	1	41	116	2
2	1	1	41	127	4
1	1	1	41	127	6
1	1	1	41	128	1
1	1	1	41	134	2
1	1	1	41	147	1
1	1	1	42	3	1
1	1	1	42	18	1
1	1	1	42	38	2
1	1	1	42	56	1
1	1	1	42	67	4
1	1	1	42	68	3
1	1	1	42	88	1
1	1	1	42	106	3
1	1	1	42	107	3
1	1	1	42	127	1
1	1	1	42	130	1
1	1	1	42	135	1
1	1	1	42	141	1
1	1	1	43	20	2
1	1	1	43	28	3
1	1	1	43	33	6
1	1	1	43	49	2
1	1	1	43	52	4
1	1	1	43	58	2
2	1	1	43	59	5
1	1	1	43	60	2
1	1	1	43	60	5
1	1	1	43	74	2
1	1	1	43	86	3
1	1	1	43	89	1
1	1	1	43	97	5
1	1	1	43	112	4
1	1	1	43	115	5
1	1	1	43	122	1
3	1	1	43	130	2
1	1	1	43	134	4
1	1	1	43	150	1
1	1	1	44	16	4
2	1	1	44	25	2
1	1	1	44	28	1
1	1	1	44	29	2
1	1	1	44	33	1
1	1	1	44	36	5
1	1	1	44	49	2
1	1	1	44	52	4
1	1	1	44	69	1
1	1	1	44	77	2
1	1	1	44	81	3
1	1	1	44	86	1
1	1	1	44	91	4
1	1	1	44	94	3
2	1	1	44	98	6
2	1	1	44	99	1
1	1	1	44	142	3
1	1	1	45	2	1
1	1	1	45	9	1
2	1	1	45	9	2
1	1	1	45	15	2
1	1	1	45	18	2
1	1	1	45	21	2
3	1	1	45	26	1
2	1	1	45	29	2
1	1	1	45	37	1
1	1	1	45	42	3
1	1	1	45	43	1
1	1	1	45	49	3
4	1	1	45	49	4
2	1	1	45	55	1
1	1	1	45	67	3
3	1	1	45	68	5
1	1	1	45	80	1
2	1	1	45	91	2
1	1	1	45	95	5
3	1	1	45	97	1
1	1	1	45	107	3
1	1	1	45	115	1
1	1	1	45	117	1
1	1	1	45	120	1
1	1	1	45	121	4
2	1	1	45	126	1
1	1	1	45	134	1
1	1	1	45	136	3
1	1	1	45	138	2
2	1	1	45	139	4
1	1	1	45	144	1
2	1	1	45	149	1
1	1	1	45	149	3
1	1	1	46	16	1
1	1	1	46	23	6
1	1	1	46	29	4
1	1	1	46	44	1
1	1	1	46	45	2
1	1	1	46	63	2
1	1	1	46	104	5
1	1	1	46	110	2
1	1	1	46	137	5
1	1	1	46	138	2
3	1	1	47	16	5
1	1	1	47	20	1
2	1	1	47	31	1
1	1	1	47	33	3
1	1	1	47	36	2
1	1	1	47	48	4
1	1	1	47	50	2
1	1	1	47	70	3
1	1	1	47	99	6
2	1	1	47	110	6
1	1	1	47	113	1
1	1	1	47	114	1
1	1	1	47	115	5
1	1	1	47	119	1
1	1	1	47	120	1
1	1	1	47	121	2
1	1	1	47	123	3
1	1	1	47	125	1
1	1	1	47	127	2
1	1	1	47	140	1
1	1	1	47	147	1
1	1	1	47	149	2
1	1	1	47	150	2
1	1	1	48	6	3
1	1	1	48	10	1
1	1	1	48	14	3
1	1	1	48	15	1
1	1	1	48	21	1
1	1	1	48	29	1
2	1	1	48	38	5
1	1	1	48	52	5
1	1	1	48	58	4
2	1	1	48	62	2
3	1	1	48	63	2
1	1	1	48	65	4
1	1	1	48	67	1
1	1	1	48	83	2
1	1	1	48	84	2
1	1	1	48	86	2
1	1	1	48	90	1
1	1	1	48	98	1
1	1	1	48	99	1
1	1	1	48	103	1
2	1	1	48	106	1
1	1	1	48	122	1
1	1	1	48	125	2
2	1	1	48	129	2
2	1	1	48	145	1
2	1	1	48	152	1
1	1	1	49	6	1
2	1	1	49	12	1
1	1	1	49	21	1
1	1	1	49	21	2
1	1	1	49	21	6
1	1	1	49	27	1
1	1	1	49	29	1
1	1	1	49	37	1
1	1	1	49	55	1
1	1	1	49	69	3
2	1	1	49	73	1
1	1	1	49	81	3
3	1	1	49	87	5
1	1	1	49	93	1
1	1	1	49	101	1
1	1	1	49	109	1
4	1	1	49	111	6
2	1	1	49	120	1
2	1	1	49	120	2
2	1	1	49	123	2
1	1	1	49	125	3
1	1	1	49	127	1
1	1	1	49	127	5
1	1	1	49	131	2
1	1	1	49	134	6
1	1	1	49	139	1
2	1	1	50	3	4
1	1	1	50	6	1
2	1	1	50	14	2
2	1	1	50	24	3
2	1	1	50	25	3
1	1	1	50	30	2
1	1	1	50	37	1
2	1	1	50	39	1
1	1	1	50	40	2
1	1	1	50	46	1
1	1	1	50	51	1
2	1	1	50	57	1
1	1	1	50	66	4
2	1	1	50	73	5
2	1	1	50	76	1
1	1	1	50	83	1
2	1	1	50	85	2
1	1	1	50	116	1
1	1	1	50	116	4
1	1	1	50	128	2
2	1	1	50	129	2
1	1	1	50	144	1
1	1	1	51	2	3
1	1	1	51	4	3
1	1	1	51	12	1
1	1	1	51	20	1
1	1	1	51	21	1
1	1	1	51	23	1
1	1	1	51	23	4
1	1	1	51	30	2
1	1	1	51	31	3
1	1	1	51	33	1
1	1	1	51	39	2
1	1	1	51	40	1
1	1	1	51	51	1
1	1	1	51	56	1
1	1	1	51	65	2
1	1	1	51	75	4
1	1	1	51	87	1
1	1	1	51	87	2
1	1	1	51	105	4
1	1	1	51	116	1
1	1	1	51	122	1
1	1	1	51	123	1
1	1	1	51	133	1
2	1	1	51	147	3
1	1	1	52	4	4
1	1	1	52	30	3
1	1	1	52	38	2
1	1	1	52	42	1
2	1	1	52	52	2
1	1	1	52	53	1
2	1	1	52	56	1
2	1	1	52	57	4
1	1	1	52	58	4
1	1	1	52	74	2
1	1	1	52	74	3
1	1	1	52	76	6
1	1	1	52	83	3
2	1	1	52	94	1
3	1	1	52	94	2
1	1	1	52	95	4
1	1	1	52	98	2
1	1	1	52	104	1
1	1	1	52	105	1
2	1	1	52	129	2
1	1	1	52	132	1
1	1	1	52	137	1
1	1	1	52	138	1
2	1	1	52	148	3
1	1	1	52	149	5
1	1	1	53	3	1
1	1	1	53	9	1
1	1	1	53	9	3
2	1	1	53	10	1
1	1	1	53	17	5
1	1	1	53	21	1
1	1	1	53	35	3
1	1	1	53	39	1
1	1	1	53	45	4
1	1	1	53	57	2
1	1	1	53	58	1
1	1	1	53	60	2
2	1	1	53	66	1
1	1	1	53	68	1
1	1	1	53	74	2
1	1	1	53	75	5
2	1	1	53	78	1
1	1	1	53	91	2
1	1	1	53	105	3
2	1	1	53	112	1
3	1	1	53	122	4
2	1	1	53	125	3
1	1	1	53	126	1
2	1	1	53	137	3
1	1	1	53	140	2
2	1	1	54	3	1
1	1	1	54	7	1
2	1	1	54	7	4
2	1	1	54	10	1
1	1	1	54	13	2
1	1	1	54	14	1
2	1	1	54	19	1
1	1	1	54	28	4
1	1	1	54	32	4
1	1	1	54	33	1
2	1	1	54	41	1
2	1	1	54	57	1
1	1	1	54	62	2
1	1	1	54	70	6
1	1	1	54	102	2
1	1	1	54	132	4
1	1	1	54	133	4
1	1	1	54	135	1
1	1	1	54	141	3
1	1	1	54	147	1
1	1	1	55	7	3
1	1	1	55	11	1
1	1	1	55	49	1
1	1	1	55	84	3
1	1	1	55	93	1
1	1	1	55	101	2
1	1	1	55	113	1
1	1	1	55	115	1
1	1	1	55	135	1
1	1	1	55	143	3
1	1	1	55	143	4
1	1	1	55	151	6
4	1	1	55	152	1
1	1	1	56	1	6
1	1	1	56	2	2
1	1	1	56	7	4
3	1	1	56	13	1
2	1	1	56	14	5
1	1	1	56	29	4
1	1	1	56	34	5
2	1	1	56	38	1
1	1	1	56	38	2
1	1	1	56	47	5
2	1	1	56	50	1
1	1	1	56	56	1
2	1	1	56	58	6
2	1	1	56	81	1
1	1	1	56	84	2
1	1	1	56	88	2
2	1	1	56	95	3
2	1	1	56	99	1
2	1	1	56	101	1
1	1	1	56	112	3
1	1	1	56	115	1
2	1	1	56	116	1
1	1	1	56	118	1
1	1	1	56	127	1
1	1	1	56	138	5
1	1	1	56	146	1
1	1	1	56	149	1
1	1	1	57	9	5
1	1	1	57	12	3
1	1	1	57	20	4
1	1	1	57	21	2
2	1	1	57	23	3
1	1	1	57	30	6
1	1	1	57	31	2
2	1	1	57	35	1
1	1	1	57	36	1
1	1	1	57	39	2
1	1	1	57	45	1
1	1	1	57	51	1
1	1	1	57	53	2
1	1	1	57	53	3
2	1	1	57	60	2
1	1	1	57	66	4
3	1	1	57	67	5
1	1	1	57	70	4
1	1	1	57	74	1
1	1	1	57	81	1
1	1	1	57	86	1
1	1	1	57	88	2
1	1	1	57	88	3
1	1	1	57	93	2
1	1	1	57	98	4
1	1	1	57	120	4
1	1	1	57	124	1
1	1	1	57	126	1
1	1	1	57	131	5
1	1	1	58	1	1
1	1	1	58	12	3
2	1	1	58	14	1
1	1	1	58	16	1
1	1	1	58	30	1
3	1	1	58	36	1
2	1	1	58	43	3
1	1	1	58	45	4
1	1	1	58	51	1
1	1	1	58	76	2
1	1	1	58	77	2
2	1	1	58	84	4
1	1	1	58	90	6
1	1	1	58	94	6
1	1	1	58	95	4
2	1	1	58	99	2
1	1	1	58	103	1
1	1	1	58	116	1
1	1	1	58	120	2
1	1	1	58	125	2
1	1	1	58	127	2
1	1	1	58	143	3
1	1	1	58	148	1
1	1	1	58	148	4
1	1	1	59	6	5
2	1	1	59	15	1
1	1	1	59	29	3
1	1	1	59	32	1
2	1	1	59	39	2
1	1	1	59	63	2
1	1	1	59	63	5
1	1	1	59	66	1
2	1	1	59	71	2
1	1	1	59	99	2
2	1	1	59	104	4
2	1	1	59	105	1
2	1	1	59	107	1
1	1	1	59	119	4
1	1	1	59	122	1
4	1	1	59	143	3
1	1	1	59	151	1
2	1	1	60	5	2
1	1	1	60	6	1
2	1	1	60	19	1
1	1	1	60	19	2
1	1	1	60	21	2
1	1	1	60	21	4
1	1	1	60	24	1
2	1	1	60	27	1
1	1	1	60	27	4
2	1	1	60	28	2
2	1	1	60	41	4
1	1	1	60	42	1
1	1	1	60	43	2
1	1	1	60	61	4
1	1	1	60	66	1
2	1	1	60	86	4
1	1	1	60	97	1
2	1	1	60	101	1
1	1	1	60	131	6
2	1	1	60	144	3
2	1	1	60	147	1
1	1	1	61	6	4
1	1	1	61	11	1
1	1	1	61	17	1
1	1	1	61	27	2
1	1	1	61	29	1
3	1	1	61	31	3
1	1	1	61	45	2
1	1	1	61	46	4
1	1	1	61	53	3
2	1	1	61	61	3
1	1	1	61	66	4
1	1	1	61	72	1
1	1	1	61	93	1
1	1	1	61	104	2
1	1	1	61	107	1
1	1	1	61	126	2
1	1	1	61	131	4
1	1	1	61	134	1
1	1	1	61	134	5
1	1	1	61	138	5
2	1	1	61	152	1
2	1	1	61	152	3
1	1	1	62	8	2
2	1	1	62	21	1
1	1	1	62	23	4
1	1	1	62	29	1
1	1	1	62	30	1
1	1	1	62	33	1
3	1	1	62	41	5
1	1	1	62	43	4
1	1	1	62	65	4
1	1	1	62	70	1
1	1	1	62	74	1
1	1	1	62	85	4
2	1	1	62	111	4
2	1	1	62	131	2
1	1	1	62	139	2
1	1	1	62	145	1
2	1	1	63	1	2
1	1	1	63	5	6
1	1	1	63	9	1
2	1	1	63	12	3
1	1	1	63	18	3
1	1	1	63	25	4
1	1	1	63	33	5
1	1	1	63	36	4
1	1	1	63	38	3
1	1	1	63	39	1
1	1	1	63	41	1
3	1	1	63	42	3
2	1	1	63	43	1
1	1	1	63	44	1
2	1	1	63	46	2
1	1	1	63	48	4
1	1	1	63	49	3
1	1	1	63	71	3
1	1	1	63	81	1
1	1	1	63	81	5
1	1	1	63	83	1
2	1	1	63	103	1
1	1	1	63	108	4
2	1	1	63	112	1
1	1	1	63	130	1
1	1	1	63	130	6
1	1	1	63	136	1
1	1	1	63	139	1
2	1	1	63	145	6
1	1	1	63	147	4
1	1	1	64	16	3
1	1	1	64	23	2
1	1	1	64	25	1
1	1	1	64	26	4
1	1	1	64	37	1
1	1	1	64	52	1
1	1	1	64	56	2
1	1	1	64	62	2
1	1	1	64	69	5
2	1	1	64	70	4
1	1	1	64	72	1
2	1	1	64	76	2
1	1	1	64	88	2
2	1	1	64	95	1
2	1	1	64	103	1
1	1	1	64	108	1
1	1	1	64	114	4
1	1	1	64	115	1
1	1	1	64	125	4
1	1	1	64	129	1
2	1	1	64	130	1
2	1	1	64	138	4
2	1	1	65	10	5
1	1	1	65	13	1
1	1	1	65	14	1
4	1	1	65	25	1
1	1	1	65	27	1
2	1	1	65	35	3
1	1	1	65	38	1
1	1	1	65	42	1
1	1	1	65	43	1
2	1	1	65	55	3
1	1	1	65	68	1
1	1	1	65	83	1
1	1	1	65	89	3
1	1	1	65	91	4
1	1	1	65	92	5
2	1	1	65	97	1
1	1	1	65	107	1
1	1	1	65	109	4
1	1	1	65	117	1
1	1	1	65	125	1
1	1	1	65	131	1
1	1	1	65	141	3
1	1	1	65	141	5
1	1	1	65	142	2
3	1	1	65	147	6
1	1	1	66	13	2
1	1	1	66	33	3
1	1	1	66	35	3
1	1	1	66	39	1
1	1	1	66	44	1
1	1	1	66	61	5
1	1	1	66	66	5
1	1	1	66	74	1
1	1	1	66	78	5
1	1	1	66	110	1
2	1	1	66	113	1
2	1	1	66	115	3
1	1	1	66	131	2
4	1	1	66	134	1
1	1	1	66	135	1
1	1	1	66	137	1
2	1	1	67	1	4
1	1	1	67	2	5
1	1	1	67	12	2
1	1	1	67	14	5
1	1	1	67	19	1
1	1	1	67	20	1
1	1	1	67	21	5
4	1	1	67	23	1
3	1	1	67	30	1
1	1	1	67	33	1
1	1	1	67	41	1
1	1	1	67	59	2
1	1	1	67	66	1
1	1	1	67	67	5
1	1	1	67	70	6
1	1	1	67	75	1
1	1	1	67	81	1
1	1	1	67	82	4
2	1	1	67	94	1
2	1	1	67	95	1
1	1	1	67	100	4
1	1	1	67	117	2
1	1	1	67	121	2
1	1	1	67	126	3
1	1	1	67	131	1
1	1	1	67	142	4
1	1	1	67	145	3
1	1	1	67	152	6
2	1	1	68	6	1
1	1	1	68	7	4
2	1	1	68	9	2
1	1	1	68	11	1
1	1	1	68	12	6
1	1	1	68	13	1
1	1	1	68	20	1
2	1	1	68	32	1
1	1	1	68	32	3
1	1	1	68	53	1
2	1	1	68	57	2
1	1	1	68	59	1
2	1	1	68	69	1
1	1	1	68	77	2
1	1	1	68	91	1
1	1	1	68	95	1
2	1	1	68	109	2
1	1	1	68	112	3
1	1	1	68	115	4
1	1	1	68	125	4
1	1	1	68	131	4
1	1	1	68	131	5
1	1	1	68	134	3
2	1	1	68	140	1
1	1	1	68	145	3
1	1	1	68	148	1
1	1	1	69	2	1
1	1	1	69	5	4
1	1	1	69	6	1
2	1	1	69	14	1
1	1	1	69	17	2
1	1	1	69	20	3
1	1	1	69	21	4
1	1	1	69	22	1
4	1	1	69	33	1
2	1	1	69	43	2
1	1	1	69	58	1
1	1	1	69	102	2
1	1	1	69	120	5
2	1	1	69	126	1
2	1	1	69	127	1
2	1	1	69	141	5
1	1	1	69	142	2
1	1	1	69	147	5
2	1	1	70	1	1
2	1	1	70	5	3
1	1	1	70	9	1
2	1	1	70	10	4
1	1	1	70	11	3
1	1	1	70	11	6
1	1	1	70	18	4
1	1	1	70	19	5
1	1	1	70	32	5
1	1	1	70	33	2
1	1	1	70	38	6
1	1	1	70	40	1
2	1	1	70	42	1
1	1	1	70	50	2
1	1	1	70	65	2
1	1	1	70	83	1
1	1	1	70	86	4
1	1	1	70	96	1
2	1	1	70	99	1
2	1	1	70	103	1
2	1	1	70	125	1
2	1	1	70	129	1
1	1	1	70	134	2
2	1	1	70	137	1
1	1	1	70	138	6
1	1	1	71	12	6
1	1	1	71	15	5
1	1	1	71	21	5
1	1	1	71	42	2
1	1	1	71	43	3
1	1	1	71	47	1
2	1	1	71	52	4
1	1	1	71	53	1
1	1	1	71	58	2
1	1	1	71	65	1
1	1	1	71	73	2
1	1	1	71	76	4
2	1	1	71	87	5
1	1	1	71	90	6
2	1	1	71	99	1
2	1	1	71	107	1
1	1	1	71	111	2
1	1	1	71	127	2
1	1	1	71	131	2
1	1	1	71	133	1
2	1	1	72	6	2
4	1	1	72	8	1
1	1	1	72	10	1
1	1	1	72	12	6
1	1	1	72	14	1
1	1	1	72	14	3
1	1	1	72	14	6
2	1	1	72	17	1
1	1	1	72	28	2
1	1	1	72	31	1
1	1	1	72	31	5
1	1	1	72	36	1
1	1	1	72	38	1
1	1	1	72	42	1
1	1	1	72	47	4
1	1	1	72	50	5
1	1	1	72	51	1
1	1	1	72	57	1
1	1	1	72	61	4
1	1	1	72	73	1
1	1	1	72	74	1
1	1	1	72	76	5
1	1	1	72	81	2
2	1	1	72	83	1
5	1	1	72	95	1
1	1	1	72	101	1
1	1	1	72	105	2
1	1	1	72	105	4
2	1	1	72	107	2
1	1	1	72	108	1
1	1	1	72	113	5
1	1	1	72	113	6
1	1	1	72	116	1
1	1	1	72	120	4
1	1	1	72	122	2
1	1	1	72	124	1
1	1	1	72	124	6
2	1	1	72	131	1
2	1	1	72	143	3
3	1	1	73	9	2
1	1	1	73	12	6
1	1	1	73	16	1
2	1	1	73	21	1
1	1	1	73	27	1
1	1	1	73	27	2
1	1	1	73	32	1
2	1	1	73	33	2
1	1	1	73	42	5
2	1	1	73	46	1
1	1	1	73	53	3
1	1	1	73	57	3
1	1	1	73	64	5
1	1	1	73	86	3
1	1	1	73	88	2
1	1	1	73	107	1
1	1	1	73	111	4
2	1	1	73	118	1
1	1	1	73	133	5
2	1	1	73	141	1
1	1	1	74	3	6
1	1	1	74	7	1
1	1	1	74	10	1
1	1	1	74	19	1
1	1	1	74	25	1
1	1	1	74	29	1
1	1	1	74	37	5
1	1	1	74	44	2
2	1	1	74	46	1
1	1	1	74	51	2
1	1	1	74	53	2
1	1	1	74	58	5
1	1	1	74	66	4
1	1	1	74	70	1
2	1	1	74	84	1
1	1	1	74	105	2
1	1	1	74	108	1
1	1	1	74	120	3
2	1	1	74	134	1
1	1	1	74	144	1
1	1	1	74	144	2
1	1	1	74	144	5
1	1	1	74	146	1
1	1	1	74	149	3
1	1	1	74	150	5
1	1	1	75	1	3
1	1	1	75	8	1
1	1	1	75	14	3
1	1	1	75	20	1
1	1	1	75	20	3
1	1	1	75	30	1
2	1	1	75	41	2
3	1	1	75	44	6
1	1	1	75	61	1
2	1	1	75	67	1
1	1	1	75	69	1
2	1	1	75	76	3
3	1	1	75	85	1
1	1	1	75	87	4
1	1	1	75	88	1
1	1	1	75	103	3
1	1	1	75	106	3
1	1	1	75	119	1
1	1	1	75	122	2
1	1	1	75	124	1
1	1	1	75	126	2
1	1	1	75	135	1
1	1	1	75	137	1
3	1	1	75	144	1
1	1	1	75	147	3
1	1	1	76	7	1
1	1	1	76	14	2
1	1	1	76	14	5
2	1	1	76	37	1
1	1	1	76	61	1
1	1	1	76	65	1
1	1	1	76	69	3
5	1	1	76	72	3
1	1	1	76	81	2
2	1	1	76	91	6
1	1	1	76	93	2
1	1	1	76	96	4
1	1	1	76	97	3
2	1	1	76	100	1
1	1	1	76	124	1
3	1	1	76	126	4
1	1	1	76	129	1
1	1	1	76	134	4
1	1	1	76	135	1
1	1	1	76	139	4
2	1	1	76	141	1
1	1	1	76	148	2
1	1	1	76	149	3
1	1	1	77	8	4
1	1	1	77	14	6
1	1	1	77	16	5
1	1	1	77	19	1
2	1	1	77	33	2
1	1	1	77	39	1
4	1	1	77	41	1
1	1	1	77	44	1
1	1	1	77	45	3
1	1	1	77	52	1
1	1	1	77	55	1
1	1	1	77	56	1
1	1	1	77	57	4
1	1	1	77	58	1
1	1	1	77	68	1
1	1	1	77	69	2
2	1	1	77	76	1
1	1	1	77	83	4
5	1	1	77	86	1
1	1	1	77	88	3
1	1	1	77	90	1
3	1	1	77	91	5
1	1	1	77	108	4
1	1	1	77	111	1
1	1	1	77	112	3
4	1	1	77	115	1
1	1	1	77	126	1
2	1	1	77	139	1
1	1	1	77	140	4
1	1	1	77	147	2
1	1	1	77	152	1
1	1	1	78	2	1
3	1	1	78	6	4
2	1	1	78	8	1
1	1	1	78	14	5
1	1	1	78	15	1
1	1	1	78	23	1
1	1	1	78	26	1
1	1	1	78	43	1
1	1	1	78	74	2
1	1	1	78	75	1
2	1	1	78	88	1
1	1	1	78	89	5
1	1	1	78	95	2
1	1	1	78	100	1
1	1	1	78	106	5
1	1	1	78	107	1
1	1	1	78	108	6
1	1	1	78	111	1
1	1	1	78	113	2
1	1	1	78	115	3
1	1	1	78	122	1
1	1	1	78	125	1
1	1	1	78	129	4
1	1	1	78	130	1
1	1	1	78	133	5
1	1	1	78	134	1
1	1	1	78	144	3
1	1	1	78	150	2
1	1	1	78	152	1
1	1	1	79	2	5
1	1	1	79	3	4
1	1	1	79	7	1
1	1	1	79	13	1
1	1	1	79	14	1
1	1	1	79	19	3
1	1	1	79	24	1
2	1	1	79	31	2
1	1	1	79	36	3
1	1	1	79	37	2
1	1	1	79	39	1
1	1	1	79	39	2
3	1	1	79	42	1
1	1	1	79	42	5
1	1	1	79	45	3
2	1	1	79	49	3
1	1	1	79	51	5
1	1	1	79	54	3
1	1	1	79	55	1
1	1	1	79	61	1
1	1	1	79	69	1
1	1	1	79	69	3
3	1	1	79	73	6
1	1	1	79	75	1
4	1	1	79	76	1
1	1	1	79	76	2
1	1	1	79	81	1
1	1	1	79	86	1
2	1	1	79	87	1
1	1	1	79	89	1
1	1	1	79	102	2
1	1	1	79	109	2
1	1	1	79	111	1
1	1	1	79	114	6
1	1	1	79	122	3
1	1	1	79	125	5
1	1	1	79	133	1
1	1	1	79	133	2
2	1	1	79	139	1
1	1	1	79	139	3
1	1	1	79	145	1
1	1	1	79	149	2
1	1	1	79	149	6
2	1	1	80	11	1
2	1	1	80	25	1
2	1	1	80	25	6
1	1	1	80	30	3
1	1	1	80	44	1
1	1	1	80	60	2
1	1	1	80	69	1
2	1	1	80	81	1
1	1	1	80	81	5
1	1	1	80	105	3
4	1	1	80	111	1
3	1	1	80	118	5
1	1	1	80	120	1
1	1	1	80	126	3
1	1	1	80	137	1
1	1	1	81	3	2
3	1	1	81	4	1
1	1	1	81	12	1
1	1	1	81	18	6
1	1	1	81	23	4
1	1	1	81	26	6
1	1	1	81	38	1
1	1	1	81	39	1
1	1	1	81	46	1
1	1	1	81	49	1
1	1	1	81	50	2
1	1	1	81	52	1
1	1	1	81	53	1
1	1	1	81	55	1
1	1	1	81	59	1
1	1	1	81	61	1
2	1	1	81	76	1
1	1	1	81	83	2
1	1	1	81	92	3
1	1	1	81	99	1
1	1	1	81	99	3
2	1	1	81	103	1
1	1	1	81	110	3
1	1	1	81	118	1
1	1	1	81	118	2
2	1	1	81	119	4
1	1	1	81	127	1
1	1	1	81	138	1
2	1	1	81	139	3
1	1	1	81	140	5
1	1	1	81	142	5
1	1	1	82	3	3
1	1	1	82	6	2
1	1	1	82	7	1
1	1	1	82	7	2
1	1	1	82	12	3
1	1	1	82	14	1
1	1	1	82	17	1
1	1	1	82	17	6
1	1	1	82	23	2
1	1	1	82	25	1
2	1	1	82	27	2
1	1	1	82	33	1
1	1	1	82	35	1
1	1	1	82	44	6
1	1	1	82	49	3
1	1	1	82	56	6
1	1	1	82	62	1
4	1	1	82	67	6
3	1	1	82	76	1
1	1	1	82	77	1
1	1	1	82	81	2
1	1	1	82	82	1
1	1	1	82	84	2
1	1	1	82	86	5
1	1	1	82	88	1
1	1	1	82	96	1
[truncated: 998,000+ more rows]
