# Supplementary material for: Flexibility-tuning of dual-display DNA-encoded chemical libraries facilitates cyclic peptide ligand discovery
Source: Nat Commun. 2025 Apr 5;16:3273. doi: 10.1038/s41467-025-58507-w (PMC11972359; doi:10.1038/s41467-025-58507-w)
Supplement: Supplementary file 4 — Source Data [file 41467_2025_58507_MOESM4_ESM.zip › Source_Data_Files_Selections/CAIX_Sel1_3.txt]

Count	Code1	Code2	Code3	Code4	Code5
1	1	1	1	6	2
1	1	1	1	9	2
1	1	1	1	21	1
2	1	1	1	37	4
3	1	1	1	55	1
1	1	1	1	58	1
1	1	1	1	69	2
1	1	1	1	82	1
1	1	1	1	93	1
2	1	1	1	124	1
1	1	1	1	135	1
1	1	1	1	150	5
1	1	1	2	2	1
1	1	1	2	11	1
1	1	1	2	12	1
1	1	1	2	21	1
1	1	1	2	57	1
2	1	1	2	59	4
1	1	1	2	95	1
3	1	1	2	103	1
1	1	1	2	108	1
1	1	1	2	109	3
1	1	1	2	110	4
1	1	1	2	120	4
1	1	1	2	142	1
1	1	1	2	145	1
1	1	1	2	151	2
2	1	1	3	16	1
1	1	1	3	21	1
1	1	1	3	29	1
1	1	1	3	43	6
3	1	1	3	52	1
2	1	1	3	69	1
1	1	1	3	73	2
2	1	1	3	74	2
1	1	1	3	107	2
1	1	1	3	108	1
1	1	1	3	123	1
1	1	1	3	125	2
2	1	1	3	127	5
2	1	1	3	134	1
1	1	1	3	134	4
1	1	1	3	142	3
1	1	1	4	10	4
2	1	1	4	16	2
1	1	1	4	18	2
1	1	1	4	29	1
3	1	1	4	30	1
1	1	1	4	30	5
1	1	1	4	31	1
1	1	1	4	39	5
1	1	1	4	41	6
1	1	1	4	45	1
1	1	1	4	66	4
1	1	1	4	87	1
1	1	1	4	94	5
1	1	1	4	100	1
1	1	1	4	104	1
1	1	1	4	112	6
1	1	1	4	114	5
1	1	1	4	115	1
2	1	1	4	118	2
1	1	1	4	122	3
1	1	1	4	122	6
3	1	1	4	129	4
1	1	1	4	133	1
1	1	1	4	139	3
1	1	1	4	140	2
2	1	1	5	4	1
1	1	1	5	11	3
2	1	1	5	17	4
1	1	1	5	29	2
1	1	1	5	37	2
1	1	1	5	45	1
1	1	1	5	55	5
1	1	1	5	63	1
1	1	1	5	68	1
1	1	1	5	68	5
1	1	1	5	68	6
1	1	1	5	76	1
1	1	1	5	90	3
2	1	1	5	92	4
1	1	1	5	99	2
1	1	1	5	105	5
1	1	1	5	109	6
1	1	1	5	148	1
1	1	1	5	149	6
1	1	1	5	150	1
1	1	1	5	152	2
1	1	1	6	14	1
1	1	1	6	16	5
1	1	1	6	25	1
1	1	1	6	41	2
1	1	1	6	54	2
1	1	1	6	55	5
1	1	1	6	67	6
1	1	1	6	72	6
1	1	1	6	73	5
1	1	1	6	77	1
1	1	1	6	77	2
1	1	1	6	79	3
1	1	1	6	112	2
5	1	1	6	116	2
1	1	1	6	117	3
1	1	1	6	120	1
1	1	1	6	135	1
1	1	1	6	137	1
2	1	1	6	139	2
2	1	1	6	148	2
1	1	1	7	8	1
1	1	1	7	10	1
1	1	1	7	61	1
1	1	1	7	67	2
2	1	1	7	86	1
1	1	1	7	101	1
1	1	1	7	103	1
2	1	1	7	117	2
1	1	1	7	142	1
1	1	1	8	3	1
1	1	1	8	9	1
1	1	1	8	10	2
1	1	1	8	25	1
1	1	1	8	25	2
1	1	1	8	28	3
1	1	1	8	30	3
2	1	1	8	39	3
1	1	1	8	41	3
1	1	1	8	50	5
1	1	1	8	91	1
1	1	1	8	97	1
1	1	1	8	99	2
1	1	1	8	113	6
2	1	1	8	114	1
3	1	1	8	116	2
1	1	1	8	116	5
1	1	1	8	130	3
1	1	1	8	135	5
1	1	1	8	144	1
1	1	1	9	8	3
1	1	1	9	37	4
1	1	1	9	41	1
1	1	1	9	63	1
3	1	1	9	66	2
1	1	1	9	68	2
1	1	1	9	72	1
1	1	1	9	88	1
2	1	1	9	97	2
1	1	1	9	138	2
1	1	1	9	146	4
1	1	1	9	147	4
1	1	1	10	17	1
1	1	1	10	21	4
1	1	1	10	24	1
1	1	1	10	42	5
1	1	1	10	42	6
1	1	1	10	52	2
1	1	1	10	70	4
1	1	1	10	89	3
1	1	1	10	102	1
2	1	1	10	107	1
1	1	1	10	114	1
1	1	1	10	122	3
1	1	1	10	122	6
1	1	1	10	134	1
1	1	1	11	3	2
1	1	1	11	6	1
1	1	1	11	10	6
1	1	1	11	20	1
1	1	1	11	31	1
2	1	1	11	31	6
1	1	1	11	33	1
2	1	1	11	36	1
1	1	1	11	37	5
1	1	1	11	42	1
2	1	1	11	45	4
1	1	1	11	53	4
1	1	1	11	59	1
1	1	1	11	65	4
1	1	1	11	66	3
1	1	1	11	67	2
1	1	1	11	70	2
1	1	1	11	80	1
1	1	1	11	83	1
1	1	1	11	88	1
1	1	1	11	88	6
1	1	1	11	90	2
2	1	1	11	99	2
1	1	1	11	105	1
1	1	1	11	105	3
1	1	1	11	113	4
1	1	1	11	123	3
1	1	1	11	124	1
1	1	1	11	127	2
2	1	1	11	131	6
1	1	1	11	140	4
3	1	1	11	144	4
1	1	1	11	148	6
1	1	1	11	151	2
1	1	1	11	152	2
1	1	1	12	17	3
1	1	1	12	52	6
1	1	1	12	82	6
1	1	1	12	86	1
2	1	1	12	91	2
2	1	1	12	99	4
1	1	1	12	139	1
1	1	1	12	146	4
1	1	1	13	3	2
1	1	1	13	6	2
1	1	1	13	7	1
1	1	1	13	10	3
2	1	1	13	11	1
1	1	1	13	11	2
1	1	1	13	13	1
1	1	1	13	15	1
1	1	1	13	22	6
1	1	1	13	27	4
1	1	1	13	29	1
1	1	1	13	34	3
1	1	1	13	53	4
1	1	1	13	60	1
2	1	1	13	67	6
1	1	1	13	68	1
1	1	1	13	69	6
1	1	1	13	76	1
2	1	1	13	81	3
1	1	1	13	84	2
1	1	1	13	105	1
1	1	1	13	120	3
1	1	1	13	122	4
1	1	1	13	125	1
1	1	1	13	126	2
1	1	1	13	135	5
1	1	1	13	149	3
1	1	1	14	2	6
1	1	1	14	11	6
1	1	1	14	13	1
2	1	1	14	15	2
1	1	1	14	21	4
2	1	1	14	22	3
1	1	1	14	29	4
1	1	1	14	33	4
1	1	1	14	36	3
1	1	1	14	76	4
1	1	1	14	81	1
1	1	1	14	81	2
2	1	1	14	83	1
1	1	1	14	83	6
1	1	1	14	91	4
1	1	1	14	99	4
2	1	1	14	103	2
1	1	1	14	105	4
1	1	1	14	108	1
1	1	1	14	112	2
1	1	1	14	113	1
1	1	1	14	117	1
1	1	1	14	119	1
1	1	1	14	127	1
1	1	1	14	130	4
1	1	1	14	137	2
3	1	1	14	140	2
1	1	1	14	141	2
3	1	1	14	144	1
1	1	1	14	144	2
1	1	1	14	147	3
1	1	1	14	151	1
1	1	1	15	16	4
1	1	1	15	21	1
1	1	1	15	25	5
1	1	1	15	31	4
1	1	1	15	34	4
1	1	1	15	48	6
1	1	1	15	51	5
1	1	1	15	53	1
1	1	1	15	55	1
1	1	1	15	67	2
1	1	1	15	73	5
1	1	1	15	76	2
1	1	1	15	76	3
1	1	1	15	88	1
1	1	1	15	89	6
2	1	1	15	92	1
2	1	1	15	106	3
3	1	1	15	109	2
1	1	1	15	110	1
2	1	1	15	113	6
1	1	1	15	116	1
1	1	1	15	123	3
2	1	1	15	126	1
1	1	1	15	128	2
2	1	1	15	130	2
1	1	1	15	130	3
1	1	1	15	138	1
2	1	1	15	139	3
1	1	1	15	148	3
1	1	1	15	152	1
2	1	1	16	2	4
2	1	1	16	4	3
2	1	1	16	6	2
1	1	1	16	8	1
1	1	1	16	8	2
1	1	1	16	27	3
1	1	1	16	40	6
1	1	1	16	45	1
1	1	1	16	66	1
1	1	1	16	68	1
1	1	1	16	81	2
1	1	1	16	95	1
2	1	1	16	105	6
1	1	1	16	112	4
1	1	1	16	112	5
2	1	1	16	119	1
1	1	1	16	122	1
1	1	1	16	141	2
1	1	1	16	144	3
1	1	1	16	149	1
1	1	1	17	6	4
1	1	1	17	7	1
1	1	1	17	9	1
1	1	1	17	10	1
2	1	1	17	17	2
1	1	1	17	29	1
1	1	1	17	33	3
2	1	1	17	37	1
3	1	1	17	42	1
1	1	1	17	46	2
1	1	1	17	57	6
1	1	1	17	67	2
1	1	1	17	76	5
1	1	1	17	78	1
2	1	1	17	81	1
1	1	1	17	85	3
1	1	1	17	111	2
1	1	1	17	112	1
2	1	1	17	118	1
2	1	1	17	121	5
1	1	1	17	123	6
1	1	1	17	134	1
1	1	1	17	151	1
1	1	1	18	1	2
1	1	1	18	2	2
1	1	1	18	19	4
1	1	1	18	24	6
1	1	1	18	29	5
1	1	1	18	31	5
1	1	1	18	36	1
2	1	1	18	40	1
1	1	1	18	46	6
1	1	1	18	48	1
1	1	1	18	60	6
1	1	1	18	73	1
2	1	1	18	88	1
1	1	1	18	89	1
1	1	1	18	137	1
1	1	1	18	138	1
1	1	1	18	143	2
1	1	1	19	11	1
1	1	1	19	11	5
1	1	1	19	16	3
1	1	1	19	17	6
1	1	1	19	20	1
1	1	1	19	31	5
1	1	1	19	44	4
3	1	1	19	48	1
2	1	1	19	51	1
1	1	1	19	53	2
1	1	1	19	66	4
3	1	1	19	74	1
1	1	1	19	77	3
1	1	1	19	91	1
1	1	1	19	97	1
1	1	1	19	104	1
1	1	1	19	107	1
1	1	1	19	107	3
1	1	1	19	108	3
1	1	1	19	111	3
1	1	1	19	124	1
2	1	1	19	127	1
1	1	1	19	131	2
1	1	1	19	132	1
1	1	1	19	137	1
1	1	1	19	152	1
1	1	1	20	9	1
1	1	1	20	11	1
1	1	1	20	14	1
1	1	1	20	18	1
1	1	1	20	32	1
2	1	1	20	38	1
2	1	1	20	66	3
2	1	1	20	76	1
1	1	1	20	97	1
1	1	1	20	97	3
1	1	1	20	131	3
1	1	1	20	138	2
1	1	1	20	139	4
1	1	1	20	146	2
1	1	1	20	146	4
1	1	1	20	147	1
2	1	1	21	10	2
1	1	1	21	11	2
1	1	1	21	26	1
1	1	1	21	28	6
1	1	1	21	29	1
3	1	1	21	29	5
1	1	1	21	32	5
1	1	1	21	34	6
1	1	1	21	43	1
1	1	1	21	46	3
1	1	1	21	50	1
1	1	1	21	67	4
1	1	1	21	70	4
1	1	1	21	72	3
1	1	1	21	74	1
1	1	1	21	75	5
1	1	1	21	88	3
1	1	1	21	92	3
2	1	1	21	103	5
2	1	1	21	111	1
3	1	1	21	113	6
1	1	1	21	121	1
1	1	1	21	121	6
1	1	1	21	123	3
1	1	1	21	126	1
2	1	1	21	138	1
2	1	1	21	144	1
2	1	1	21	151	1
1	1	1	22	14	1
1	1	1	22	19	6
1	1	1	22	22	5
1	1	1	22	25	4
1	1	1	22	29	2
1	1	1	22	33	3
1	1	1	22	45	3
1	1	1	22	59	3
1	1	1	22	62	3
1	1	1	22	65	1
1	1	1	22	73	2
1	1	1	22	75	2
2	1	1	22	77	1
1	1	1	22	84	1
1	1	1	22	86	5
1	1	1	22	97	2
1	1	1	22	100	4
1	1	1	22	116	1
1	1	1	22	119	1
1	1	1	22	131	1
1	1	1	22	141	2
2	1	1	22	142	2
2	1	1	22	149	1
1	1	1	22	150	6
1	1	1	23	8	1
2	1	1	23	14	3
2	1	1	23	21	1
2	1	1	23	25	1
1	1	1	23	31	1
1	1	1	23	31	5
1	1	1	23	32	1
2	1	1	23	35	6
1	1	1	23	38	1
1	1	1	23	38	4
1	1	1	23	47	3
1	1	1	23	48	3
1	1	1	23	70	1
1	1	1	23	71	3
1	1	1	23	75	2
1	1	1	23	86	3
1	1	1	23	88	2
2	1	1	23	92	5
1	1	1	23	93	1
1	1	1	23	93	4
1	1	1	23	94	1
1	1	1	23	97	1
1	1	1	23	104	5
1	1	1	23	108	1
1	1	1	23	110	5
1	1	1	23	124	6
1	1	1	23	125	4
1	1	1	23	131	4
1	1	1	23	132	1
1	1	1	23	135	5
1	1	1	23	145	2
1	1	1	23	148	1
1	1	1	23	148	2
1	1	1	24	3	1
1	1	1	24	10	1
2	1	1	24	11	2
1	1	1	24	15	1
1	1	1	24	28	4
2	1	1	24	31	1
1	1	1	24	32	6
4	1	1	24	36	1
1	1	1	24	36	2
1	1	1	24	38	3
1	1	1	24	38	5
1	1	1	24	39	2
1	1	1	24	42	4
1	1	1	24	50	1
1	1	1	24	53	1
1	1	1	24	56	5
2	1	1	24	72	5
1	1	1	24	76	4
1	1	1	24	76	6
1	1	1	24	87	6
1	1	1	24	89	3
1	1	1	24	93	3
2	1	1	24	98	2
2	1	1	24	109	1
1	1	1	24	112	1
1	1	1	24	115	1
2	1	1	24	127	1
2	1	1	24	130	1
1	1	1	24	141	4
1	1	1	24	146	1
2	1	1	24	147	1
2	1	1	25	15	5
1	1	1	25	19	1
1	1	1	25	27	4
2	1	1	25	29	6
1	1	1	25	36	3
1	1	1	25	49	3
2	1	1	25	67	1
1	1	1	25	93	1
2	1	1	25	93	3
1	1	1	25	100	3
1	1	1	25	106	3
1	1	1	25	110	4
2	1	1	25	119	6
1	1	1	25	126	2
1	1	1	25	141	1
1	1	1	25	151	1
2	1	1	26	3	4
2	1	1	26	7	1
2	1	1	26	11	1
1	1	1	26	12	1
1	1	1	26	14	5
1	1	1	26	18	2
3	1	1	26	20	1
1	1	1	26	22	2
1	1	1	26	23	2
1	1	1	26	27	1
1	1	1	26	29	6
1	1	1	26	31	1
1	1	1	26	31	2
2	1	1	26	32	3
1	1	1	26	32	4
1	1	1	26	36	2
3	1	1	26	38	1
1	1	1	26	46	2
2	1	1	26	50	1
2	1	1	26	56	1
1	1	1	26	59	1
2	1	1	26	61	1
1	1	1	26	67	1
1	1	1	26	72	1
1	1	1	26	74	1
2	1	1	26	78	2
1	1	1	26	81	2
1	1	1	26	90	4
1	1	1	26	94	1
2	1	1	26	99	6
1	1	1	26	108	1
2	1	1	26	108	3
1	1	1	26	110	4
2	1	1	26	112	1
1	1	1	26	112	2
2	1	1	26	112	6
1	1	1	26	122	6
1	1	1	26	123	5
1	1	1	26	125	3
1	1	1	26	147	2
1	1	1	27	10	2
1	1	1	27	29	1
1	1	1	27	35	2
1	1	1	27	43	1
1	1	1	27	47	2
2	1	1	27	52	2
1	1	1	27	53	2
1	1	1	27	57	1
1	1	1	27	67	2
3	1	1	27	82	1
1	1	1	27	91	5
1	1	1	27	99	3
1	1	1	27	108	3
1	1	1	27	120	1
1	1	1	27	120	3
1	1	1	27	124	3
1	1	1	27	126	1
1	1	1	27	139	2
1	1	1	27	145	1
1	1	1	28	5	1
1	1	1	28	12	1
1	1	1	28	16	4
1	1	1	28	24	1
1	1	1	28	29	1
1	1	1	28	29	5
1	1	1	28	38	2
1	1	1	28	38	3
1	1	1	28	42	4
1	1	1	28	58	1
1	1	1	28	61	1
1	1	1	28	63	3
2	1	1	28	82	1
1	1	1	28	88	1
1	1	1	28	100	4
2	1	1	28	105	2
1	1	1	28	130	1
1	1	1	29	8	4
1	1	1	29	13	6
1	1	1	29	54	1
1	1	1	29	59	2
3	1	1	29	65	5
1	1	1	29	80	5
1	1	1	29	83	1
2	1	1	29	89	1
1	1	1	29	92	3
1	1	1	29	95	1
2	1	1	29	98	5
1	1	1	29	99	1
1	1	1	29	103	3
1	1	1	29	111	1
2	1	1	29	122	1
1	1	1	29	124	5
1	1	1	29	130	1
1	1	1	29	132	2
1	1	1	29	138	3
1	1	1	29	141	4
1	1	1	29	145	1
1	1	1	29	148	5
1	1	1	30	3	1
2	1	1	30	12	5
1	1	1	30	14	1
1	1	1	30	15	1
1	1	1	30	20	1
1	1	1	30	33	1
1	1	1	30	39	5
1	1	1	30	41	4
1	1	1	30	51	6
1	1	1	30	52	1
1	1	1	30	57	5
1	1	1	30	65	4
1	1	1	30	67	4
1	1	1	30	68	1
1	1	1	30	78	1
2	1	1	30	81	1
1	1	1	30	82	5
1	1	1	30	95	1
1	1	1	30	95	2
1	1	1	30	98	6
1	1	1	30	103	1
1	1	1	30	106	3
1	1	1	30	133	1
1	1	1	30	135	2
1	1	1	30	137	1
1	1	1	30	147	3
2	1	1	31	5	1
1	1	1	31	7	5
1	1	1	31	16	1
2	1	1	31	21	2
2	1	1	31	21	3
2	1	1	31	27	2
1	1	1	31	27	3
1	1	1	31	32	2
1	1	1	31	35	2
1	1	1	31	38	3
1	1	1	31	52	1
1	1	1	31	58	4
2	1	1	31	78	3
1	1	1	31	86	6
1	1	1	31	90	5
1	1	1	31	91	1
1	1	1	31	104	2
1	1	1	31	125	1
1	1	1	31	141	1
1	1	1	31	147	1
1	1	1	32	10	4
1	1	1	32	22	3
1	1	1	32	24	2
1	1	1	32	38	1
1	1	1	32	39	1
1	1	1	32	64	1
1	1	1	32	75	1
2	1	1	32	78	1
1	1	1	32	86	1
1	1	1	32	87	3
1	1	1	32	103	1
2	1	1	32	104	1
1	1	1	32	107	1
1	1	1	32	119	1
1	1	1	32	122	3
1	1	1	32	125	2
2	1	1	33	37	1
1	1	1	33	43	1
1	1	1	33	66	2
2	1	1	33	73	4
3	1	1	33	131	1
1	1	1	34	3	2
2	1	1	34	15	1
1	1	1	34	19	1
1	1	1	34	33	2
1	1	1	34	38	1
2	1	1	34	46	2
1	1	1	34	47	1
1	1	1	34	50	1
1	1	1	34	52	2
1	1	1	34	57	1
1	1	1	34	62	6
1	1	1	34	67	1
1	1	1	34	81	1
1	1	1	34	86	1
2	1	1	34	86	2
1	1	1	34	88	1
2	1	1	34	101	3
1	1	1	34	101	4
1	1	1	34	107	5
3	1	1	34	113	1
2	1	1	34	120	1
1	1	1	34	122	2
1	1	1	34	127	2
1	1	1	34	140	6
1	1	1	34	141	1
1	1	1	35	3	3
1	1	1	35	18	1
1	1	1	35	24	4
1	1	1	35	27	1
3	1	1	35	30	1
1	1	1	35	32	3
2	1	1	35	37	1
1	1	1	35	67	1
2	1	1	35	74	1
1	1	1	35	76	5
1	1	1	35	77	5
1	1	1	35	88	4
1	1	1	35	93	2
2	1	1	35	93	4
1	1	1	35	97	2
1	1	1	35	99	1
2	1	1	35	100	1
1	1	1	35	101	2
1	1	1	35	108	1
2	1	1	35	121	3
1	1	1	35	142	1
1	1	1	35	149	6
1	1	1	36	3	1
1	1	1	36	7	2
3	1	1	36	8	4
1	1	1	36	9	4
1	1	1	36	10	2
1	1	1	36	12	5
1	1	1	36	22	1
1	1	1	36	22	6
1	1	1	36	24	5
1	1	1	36	25	6
1	1	1	36	44	6
1	1	1	36	50	1
1	1	1	36	58	1
1	1	1	36	62	1
1	1	1	36	78	3
1	1	1	36	81	2
1	1	1	36	81	4
1	1	1	36	95	3
1	1	1	36	103	6
1	1	1	36	138	5
1	1	1	36	139	1
1	1	1	36	140	4
3	1	1	36	141	1
1	1	1	36	141	3
3	1	1	36	145	1
2	1	1	36	146	5
1	1	1	36	147	4
1	1	1	36	148	1
1	1	1	37	9	2
2	1	1	37	14	1
1	1	1	37	14	3
3	1	1	37	21	1
2	1	1	37	23	1
1	1	1	37	39	1
2	1	1	37	39	2
1	1	1	37	69	3
1	1	1	37	71	5
1	1	1	37	74	1
1	1	1	37	76	1
1	1	1	37	83	5
1	1	1	37	90	1
2	1	1	37	92	1
2	1	1	37	101	4
1	1	1	37	105	4
1	1	1	37	111	1
1	1	1	37	127	5
1	1	1	37	138	5
2	1	1	37	141	4
1	1	1	37	146	1
1	1	1	38	4	2
2	1	1	38	9	1
2	1	1	38	14	5
1	1	1	38	19	3
2	1	1	38	29	2
1	1	1	38	35	1
1	1	1	38	38	3
1	1	1	38	54	6
1	1	1	38	59	3
1	1	1	38	72	5
1	1	1	38	81	4
2	1	1	38	83	3
1	1	1	38	84	1
1	1	1	38	87	3
1	1	1	38	95	4
1	1	1	38	105	2
3	1	1	38	113	1
1	1	1	38	115	4
1	1	1	38	122	5
1	1	1	38	125	1
2	1	1	38	127	1
2	1	1	38	128	4
2	1	1	38	131	1
1	1	1	38	134	6
1	1	1	38	139	3
1	1	1	38	151	1
1	1	1	39	8	2
1	1	1	39	14	2
1	1	1	39	19	1
1	1	1	39	24	3
1	1	1	39	26	2
1	1	1	39	31	4
1	1	1	39	35	1
1	1	1	39	41	1
1	1	1	39	52	1
1	1	1	39	58	3
2	1	1	39	67	4
1	1	1	39	74	2
1	1	1	39	76	1
1	1	1	39	81	1
1	1	1	39	83	1
1	1	1	39	83	2
1	1	1	39	89	1
1	1	1	39	96	4
1	1	1	39	100	1
1	1	1	39	102	4
1	1	1	39	113	2
1	1	1	39	116	1
1	1	1	39	120	2
2	1	1	39	122	1
1	1	1	39	129	1
1	1	1	39	130	3
1	1	1	39	131	3
2	1	1	39	134	1
2	1	1	39	141	6
1	1	1	39	144	3
1	1	1	39	151	6
1	1	1	39	152	1
1	1	1	40	2	5
1	1	1	40	5	2
1	1	1	40	12	6
1	1	1	40	14	1
1	1	1	40	26	1
2	1	1	40	28	4
1	1	1	40	34	1
1	1	1	40	43	6
1	1	1	40	50	6
1	1	1	40	53	1
1	1	1	40	55	2
1	1	1	40	67	1
1	1	1	40	70	1
1	1	1	40	80	4
1	1	1	40	82	4
1	1	1	40	84	4
1	1	1	40	97	1
1	1	1	40	100	1
1	1	1	40	104	3
1	1	1	40	106	3
1	1	1	40	106	5
1	1	1	40	110	5
2	1	1	40	117	6
2	1	1	40	118	6
1	1	1	40	120	1
1	1	1	40	120	2
1	1	1	40	120	4
1	1	1	40	129	4
1	1	1	40	134	3
1	1	1	40	135	4
1	1	1	40	148	3
1	1	1	41	6	1
1	1	1	41	20	1
1	1	1	41	28	2
2	1	1	41	29	6
1	1	1	41	30	6
1	1	1	41	31	2
1	1	1	41	35	5
3	1	1	41	38	1
1	1	1	41	55	1
1	1	1	41	63	3
1	1	1	41	69	1
1	1	1	41	73	1
1	1	1	41	81	1
1	1	1	41	91	1
1	1	1	41	95	1
1	1	1	41	108	1
1	1	1	41	120	2
1	1	1	41	125	2
1	1	1	41	131	2
1	1	1	41	140	4
1	1	1	41	144	3
1	1	1	42	4	5
2	1	1	42	6	6
1	1	1	42	7	1
1	1	1	42	10	1
1	1	1	42	10	4
1	1	1	42	18	2
1	1	1	42	21	2
1	1	1	42	22	6
2	1	1	42	30	1
2	1	1	42	32	1
1	1	1	42	32	3
1	1	1	42	34	1
1	1	1	42	63	2
1	1	1	42	68	1
1	1	1	42	72	2
1	1	1	42	72	3
1	1	1	42	83	1
1	1	1	42	97	4
1	1	1	42	110	5
1	1	1	42	130	3
1	1	1	42	134	1
1	1	1	42	137	1
1	1	1	42	138	1
1	1	1	42	145	2
1	1	1	42	145	3
1	1	1	42	146	3
1	1	1	42	148	1
1	1	1	43	24	1
1	1	1	43	32	2
1	1	1	43	36	1
2	1	1	43	36	6
1	1	1	43	38	1
1	1	1	43	42	4
2	1	1	43	51	5
1	1	1	43	60	4
2	1	1	43	83	1
1	1	1	43	92	3
3	1	1	43	101	1
1	1	1	43	103	5
1	1	1	43	105	2
1	1	1	43	111	3
1	1	1	43	119	1
1	1	1	43	124	1
1	1	1	43	130	5
1	1	1	43	144	6
1	1	1	44	19	2
3	1	1	44	20	1
2	1	1	44	22	2
1	1	1	44	31	2
1	1	1	44	34	1
1	1	1	44	37	1
1	1	1	44	38	1
1	1	1	44	60	2
1	1	1	44	63	5
1	1	1	44	66	4
2	1	1	44	74	1
2	1	1	44	78	5
1	1	1	44	84	1
1	1	1	44	112	6
1	1	1	44	121	1
1	1	1	44	127	3
1	1	1	44	131	5
1	1	1	44	133	3
1	1	1	44	135	3
1	1	1	44	141	2
2	1	1	45	4	1
1	1	1	45	6	6
1	1	1	45	7	2
2	1	1	45	14	1
2	1	1	45	14	3
1	1	1	45	19	5
1	1	1	45	20	2
2	1	1	45	29	2
1	1	1	45	30	6
1	1	1	45	35	2
1	1	1	45	40	1
2	1	1	45	45	1
1	1	1	45	51	4
1	1	1	45	52	1
1	1	1	45	60	1
2	1	1	45	63	1
1	1	1	45	67	1
1	1	1	45	74	1
1	1	1	45	75	1
1	1	1	45	78	2
3	1	1	45	81	6
1	1	1	45	90	6
1	1	1	45	95	1
1	1	1	45	112	4
1	1	1	45	127	3
1	1	1	45	140	4
1	1	1	45	141	1
1	1	1	45	142	4
1	1	1	46	6	2
1	1	1	46	13	1
1	1	1	46	15	1
1	1	1	46	19	1
1	1	1	46	24	1
1	1	1	46	25	3
1	1	1	46	27	6
1	1	1	46	31	4
1	1	1	46	34	5
1	1	1	46	37	1
1	1	1	46	41	1
1	1	1	46	55	2
1	1	1	46	58	2
1	1	1	46	59	1
1	1	1	46	59	2
2	1	1	46	59	3
2	1	1	46	64	2
1	1	1	46	67	5
1	1	1	46	75	1
1	1	1	46	76	1
1	1	1	46	90	3
1	1	1	46	91	2
1	1	1	46	116	2
1	1	1	46	118	2
2	1	1	46	119	1
1	1	1	46	119	3
1	1	1	46	125	1
1	1	1	46	131	2
1	1	1	46	143	2
1	1	1	47	1	2
1	1	1	47	1	4
1	1	1	47	9	1
1	1	1	47	12	1
1	1	1	47	13	3
1	1	1	47	14	3
1	1	1	47	23	1
1	1	1	47	27	1
2	1	1	47	50	6
1	1	1	47	53	1
1	1	1	47	63	4
1	1	1	47	73	4
2	1	1	47	75	1
1	1	1	47	75	4
1	1	1	47	85	3
1	1	1	47	86	4
1	1	1	47	91	1
2	1	1	47	91	4
1	1	1	47	94	2
1	1	1	47	95	1
1	1	1	47	99	1
1	1	1	47	103	1
1	1	1	47	113	1
1	1	1	47	123	1
1	1	1	47	133	3
1	1	1	47	136	1
1	1	1	47	143	1
1	1	1	47	150	3
1	1	1	48	2	4
3	1	1	48	11	1
1	1	1	48	11	2
2	1	1	48	15	1
1	1	1	48	16	1
1	1	1	48	25	2
1	1	1	48	29	5
1	1	1	48	35	4
1	1	1	48	39	4
1	1	1	48	43	5
1	1	1	48	46	1
1	1	1	48	48	2
2	1	1	48	62	1
2	1	1	48	69	1
1	1	1	48	72	1
1	1	1	48	83	6
1	1	1	48	84	1
1	1	1	48	85	4
1	1	1	48	88	1
2	1	1	48	90	4
2	1	1	48	92	2
1	1	1	48	101	3
1	1	1	48	104	1
1	1	1	48	106	3
1	1	1	48	115	5
1	1	1	48	118	4
1	1	1	48	121	3
1	1	1	48	124	4
1	1	1	48	134	6
1	1	1	48	136	3
1	1	1	48	152	1
1	1	1	49	5	1
1	1	1	49	10	1
1	1	1	49	21	1
1	1	1	49	22	1
1	1	1	49	32	1
1	1	1	49	32	6
1	1	1	49	36	1
1	1	1	49	43	3
1	1	1	49	63	4
2	1	1	49	66	4
1	1	1	49	73	1
1	1	1	49	76	1
1	1	1	49	101	3
1	1	1	49	120	6
1	1	1	49	124	1
2	1	1	49	131	4
1	1	1	49	133	3
1	1	1	49	141	1
1	1	1	50	2	3
1	1	1	50	5	1
1	1	1	50	19	6
2	1	1	50	20	2
1	1	1	50	25	2
1	1	1	50	31	1
1	1	1	50	38	1
1	1	1	50	43	5
2	1	1	50	50	6
1	1	1	50	72	5
1	1	1	50	74	1
1	1	1	50	88	1
1	1	1	50	95	3
2	1	1	50	104	1
1	1	1	50	111	5
1	1	1	50	138	5
1	1	1	50	143	1
1	1	1	50	147	3
1	1	1	51	18	1
1	1	1	51	20	1
1	1	1	51	20	2
1	1	1	51	33	1
1	1	1	51	35	2
2	1	1	51	49	4
1	1	1	51	59	1
1	1	1	51	89	3
1	1	1	51	94	1
1	1	1	51	111	1
1	1	1	51	114	2
1	1	1	51	124	2
1	1	1	51	136	1
1	1	1	51	137	5
1	1	1	51	139	1
1	1	1	51	145	1
1	1	1	52	2	6
2	1	1	52	6	2
2	1	1	52	8	1
2	1	1	52	12	4
1	1	1	52	14	1
4	1	1	52	15	1
1	1	1	52	30	1
1	1	1	52	32	5
1	1	1	52	33	1
2	1	1	52	33	2
1	1	1	52	34	5
1	1	1	52	37	2
1	1	1	52	38	1
2	1	1	52	47	1
1	1	1	52	58	2
4	1	1	52	62	6
3	1	1	52	74	1
1	1	1	52	88	3
1	1	1	52	93	1
1	1	1	52	95	3
1	1	1	52	108	2
1	1	1	52	108	6
1	1	1	52	113	2
1	1	1	52	115	1
1	1	1	52	129	4
2	1	1	52	146	5
1	1	1	53	7	6
3	1	1	53	25	1
2	1	1	53	31	5
1	1	1	53	44	2
1	1	1	53	57	1
1	1	1	53	68	1
2	1	1	53	78	2
1	1	1	53	111	4
1	1	1	53	122	1
1	1	1	53	125	1
1	1	1	53	129	2
1	1	1	53	131	6
1	1	1	53	139	2
2	1	1	54	10	1
1	1	1	54	10	2
1	1	1	54	14	2
2	1	1	54	19	4
1	1	1	54	22	1
1	1	1	54	32	1
1	1	1	54	40	5
1	1	1	54	45	5
1	1	1	54	48	6
1	1	1	54	58	2
1	1	1	54	66	3
4	1	1	54	67	1
1	1	1	54	91	2
1	1	1	54	103	5
1	1	1	54	120	6
1	1	1	54	137	1
1	1	1	54	138	2
1	1	1	54	152	2
1	1	1	55	14	5
2	1	1	55	33	2
1	1	1	55	38	5
2	1	1	55	43	2
1	1	1	55	44	5
1	1	1	55	54	2
1	1	1	55	77	2
1	1	1	55	108	3
3	1	1	55	112	2
1	1	1	56	2	1
1	1	1	56	4	1
1	1	1	56	6	1
1	1	1	56	11	3
1	1	1	56	13	4
1	1	1	56	19	4
2	1	1	56	19	6
1	1	1	56	32	1
1	1	1	56	36	1
1	1	1	56	40	6
1	1	1	56	45	4
1	1	1	56	49	5
1	1	1	56	51	3
1	1	1	56	59	5
1	1	1	56	63	1
2	1	1	56	67	1
1	1	1	56	69	1
1	1	1	56	84	4
1	1	1	56	88	2
2	1	1	56	89	2
1	1	1	56	108	1
1	1	1	56	112	1
1	1	1	56	119	1
1	1	1	56	126	6
2	1	1	56	142	1
1	1	1	57	5	1
1	1	1	57	6	1
1	1	1	57	8	2
1	1	1	57	15	4
1	1	1	57	18	1
1	1	1	57	22	5
1	1	1	57	25	2
1	1	1	57	26	1
1	1	1	57	33	4
1	1	1	57	35	1
3	1	1	57	39	2
1	1	1	57	42	3
3	1	1	57	46	1
1	1	1	57	46	5
1	1	1	57	76	1
1	1	1	57	81	4
1	1	1	57	90	1
1	1	1	57	91	1
1	1	1	57	92	2
1	1	1	57	92	3
1	1	1	57	94	3
2	1	1	57	95	3
1	1	1	57	116	6
1	1	1	57	118	1
1	1	1	57	120	2
1	1	1	57	125	5
1	1	1	57	141	1
1	1	1	57	145	1
1	1	1	58	4	1
1	1	1	58	4	4
1	1	1	58	9	1
1	1	1	58	9	3
1	1	1	58	14	2
1	1	1	58	23	1
1	1	1	58	26	4
1	1	1	58	27	1
1	1	1	58	31	1
1	1	1	58	38	1
2	1	1	58	38	3
1	1	1	58	42	1
1	1	1	58	74	3
1	1	1	58	75	4
1	1	1	58	83	1
1	1	1	58	83	4
3	1	1	58	95	1
1	1	1	58	103	3
2	1	1	58	107	1
2	1	1	58	109	5
1	1	1	58	112	1
1	1	1	58	116	1
1	1	1	58	120	1
1	1	1	58	124	1
1	1	1	58	131	1
1	1	1	58	131	5
2	1	1	58	136	4
1	1	1	58	137	2
1	1	1	58	140	3
1	1	1	58	142	1
1	1	1	58	148	4
1	1	1	59	16	1
1	1	1	59	21	3
1	1	1	59	26	2
1	1	1	59	39	3
1	1	1	59	40	1
1	1	1	59	43	1
1	1	1	59	67	3
1	1	1	59	75	1
1	1	1	59	77	1
3	1	1	59	80	6
1	1	1	59	81	3
1	1	1	59	101	4
1	1	1	59	103	6
1	1	1	59	110	3
1	1	1	59	111	6
1	1	1	59	123	1
1	1	1	59	134	5
1	1	1	59	135	1
1	1	1	59	147	2
1	1	1	59	151	1
1	1	1	60	22	3
1	1	1	60	42	4
2	1	1	60	44	3
2	1	1	60	45	1
1	1	1	60	57	1
2	1	1	60	66	1
1	1	1	60	81	2
1	1	1	60	88	5
2	1	1	60	91	1
1	1	1	60	99	6
1	1	1	60	113	5
1	1	1	60	125	3
1	1	1	60	128	5
1	1	1	60	129	5
2	1	1	60	132	2
1	1	1	60	134	1
1	1	1	60	143	1
1	1	1	60	146	1
1	1	1	61	10	5
2	1	1	61	16	1
1	1	1	61	38	6
1	1	1	61	42	4
1	1	1	61	43	1
1	1	1	61	46	1
1	1	1	61	71	1
1	1	1	61	73	3
2	1	1	61	83	1
1	1	1	61	88	1
1	1	1	61	92	1
1	1	1	61	111	3
1	1	1	61	118	1
1	1	1	61	119	1
1	1	1	61	132	1
1	1	1	61	132	3
1	1	1	61	137	4
1	1	1	61	138	1
1	1	1	61	145	1
1	1	1	62	12	1
1	1	1	62	12	2
1	1	1	62	14	1
1	1	1	62	25	3
2	1	1	62	41	1
1	1	1	62	42	1
1	1	1	62	53	2
1	1	1	62	63	1
1	1	1	62	73	1
1	1	1	62	81	3
1	1	1	62	82	1
1	1	1	62	83	2
1	1	1	62	94	2
1	1	1	62	96	1
1	1	1	62	106	1
1	1	1	62	115	2
1	1	1	62	132	1
1	1	1	62	134	2
2	1	1	62	137	1
2	1	1	62	140	1
1	1	1	62	140	3
1	1	1	63	5	1
1	1	1	63	7	3
1	1	1	63	12	1
1	1	1	63	19	2
1	1	1	63	20	2
1	1	1	63	31	1
1	1	1	63	33	1
1	1	1	63	39	3
1	1	1	63	43	1
1	1	1	63	47	1
1	1	1	63	48	1
1	1	1	63	51	2
1	1	1	63	56	1
3	1	1	63	83	1
1	1	1	63	85	2
1	1	1	63	86	2
1	1	1	63	98	5
1	1	1	63	110	1
1	1	1	63	111	1
1	1	1	63	118	3
2	1	1	63	130	4
1	1	1	63	140	3
1	1	1	63	145	2
2	1	1	63	146	4
1	1	1	63	149	1
1	1	1	64	8	1
2	1	1	64	10	1
1	1	1	64	11	1
1	1	1	64	13	1
1	1	1	64	28	5
1	1	1	64	29	3
2	1	1	64	39	2
1	1	1	64	66	1
1	1	1	64	67	3
1	1	1	64	74	1
1	1	1	64	79	4
1	1	1	64	103	1
1	1	1	64	104	2
1	1	1	64	113	1
1	1	1	64	120	1
1	1	1	64	122	1
1	1	1	64	125	2
1	1	1	64	129	5
2	1	1	65	1	3
1	1	1	65	10	1
1	1	1	65	36	1
2	1	1	65	42	3
2	1	1	65	50	1
1	1	1	65	63	3
1	1	1	65	65	5
1	1	1	65	70	1
1	1	1	65	83	5
2	1	1	65	84	6
1	1	1	65	85	2
1	1	1	65	86	1
1	1	1	65	88	1
1	1	1	65	103	3
1	1	1	65	111	1
1	1	1	65	113	1
2	1	1	65	118	1
2	1	1	65	123	3
1	1	1	65	123	4
1	1	1	65	139	4
2	1	1	65	144	5
2	1	1	65	149	5
1	1	1	66	7	2
1	1	1	66	10	2
1	1	1	66	12	3
1	1	1	66	12	5
1	1	1	66	18	5
1	1	1	66	21	1
2	1	1	66	25	4
1	1	1	66	30	1
1	1	1	66	33	1
1	1	1	66	54	1
1	1	1	66	62	4
2	1	1	66	66	2
1	1	1	66	74	1
1	1	1	66	82	2
1	1	1	66	83	3
1	1	1	66	90	1
2	1	1	66	90	3
1	1	1	66	94	5
1	1	1	66	107	4
2	1	1	66	124	2
1	1	1	66	147	4
1	1	1	66	150	1
1	1	1	66	152	2
1	1	1	67	4	1
1	1	1	67	6	5
1	1	1	67	8	4
1	1	1	67	9	1
1	1	1	67	11	6
1	1	1	67	13	1
1	1	1	67	18	6
1	1	1	67	19	1
1	1	1	67	23	3
2	1	1	67	26	3
1	1	1	67	28	6
1	1	1	67	40	1
1	1	1	67	41	1
2	1	1	67	50	1
1	1	1	67	64	5
1	1	1	67	70	1
1	1	1	67	72	6
1	1	1	67	73	1
1	1	1	67	75	1
1	1	1	67	84	1
1	1	1	67	87	2
1	1	1	67	99	3
1	1	1	67	120	2
2	1	1	67	128	3
1	1	1	67	129	2
2	1	1	67	132	6
1	1	1	67	143	4
3	1	1	68	4	4
1	1	1	68	8	3
1	1	1	68	9	2
1	1	1	68	10	1
1	1	1	68	10	6
1	1	1	68	11	4
1	1	1	68	12	1
1	1	1	68	15	1
2	1	1	68	16	4
1	1	1	68	19	5
1	1	1	68	23	6
2	1	1	68	24	1
1	1	1	68	26	2
1	1	1	68	30	1
1	1	1	68	38	6
2	1	1	68	41	6
1	1	1	68	47	3
1	1	1	68	48	3
2	1	1	68	50	1
1	1	1	68	52	6
1	1	1	68	56	1
1	1	1	68	57	1
1	1	1	68	62	1
2	1	1	68	64	1
1	1	1	68	66	1
1	1	1	68	71	6
1	1	1	68	74	6
1	1	1	68	83	6
1	1	1	68	86	5
1	1	1	68	87	1
1	1	1	68	92	1
2	1	1	68	102	1
1	1	1	68	108	1
1	1	1	68	119	3
1	1	1	68	122	1
1	1	1	68	124	1
1	1	1	68	126	5
1	1	1	68	130	1
1	1	1	68	134	2
1	1	1	68	137	1
1	1	1	68	148	4
1	1	1	69	7	2
1	1	1	69	12	1
1	1	1	69	25	1
2	1	1	69	26	4
2	1	1	69	28	5
1	1	1	69	39	2
1	1	1	69	62	1
1	1	1	69	67	5
2	1	1	69	73	4
1	1	1	69	75	1
1	1	1	69	86	1
2	1	1	69	98	2
3	1	1	69	101	1
1	1	1	69	105	1
1	1	1	69	121	5
2	1	1	69	127	2
1	1	1	69	131	1
1	1	1	69	134	1
1	1	1	69	140	2
1	1	1	69	146	5
1	1	1	70	4	5
2	1	1	70	12	1
1	1	1	70	18	2
1	1	1	70	22	1
1	1	1	70	29	1
1	1	1	70	29	4
1	1	1	70	31	2
1	1	1	70	34	1
1	1	1	70	35	1
1	1	1	70	52	1
1	1	1	70	55	6
1	1	1	70	64	1
1	1	1	70	68	1
1	1	1	70	76	5
3	1	1	70	81	1
2	1	1	70	82	1
1	1	1	70	83	5
1	1	1	70	95	4
1	1	1	70	110	2
1	1	1	70	111	1
1	1	1	70	121	3
1	1	1	70	121	4
1	1	1	70	124	2
3	1	1	70	129	1
1	1	1	70	145	3
1	1	1	71	2	1
1	1	1	71	20	1
2	1	1	71	33	2
1	1	1	71	41	3
1	1	1	71	45	6
1	1	1	71	61	1
1	1	1	71	71	2
2	1	1	71	75	5
1	1	1	71	83	3
2	1	1	71	84	1
1	1	1	71	86	1
1	1	1	71	89	1
1	1	1	71	139	3
1	1	1	71	152	1
1	1	1	72	7	5
1	1	1	72	12	1
2	1	1	72	16	2
1	1	1	72	16	3
1	1	1	72	21	1
1	1	1	72	23	2
1	1	1	72	26	1
2	1	1	72	31	1
1	1	1	72	33	4
1	1	1	72	34	1
1	1	1	72	47	4
2	1	1	72	50	4
1	1	1	72	56	1
1	1	1	72	64	1
1	1	1	72	67	1
2	1	1	72	73	1
2	1	1	72	73	2
2	1	1	72	75	1
1	1	1	72	76	1
1	1	1	72	84	2
1	1	1	72	84	3
1	1	1	72	86	1
1	1	1	72	92	4
2	1	1	72	93	1
1	1	1	72	97	1
1	1	1	72	111	1
1	1	1	72	114	5
1	1	1	72	115	1
1	1	1	72	117	2
1	1	1	72	118	1
1	1	1	72	120	3
1	1	1	72	123	1
1	1	1	72	126	1
1	1	1	72	128	2
2	1	1	72	131	1
1	1	1	72	134	2
2	1	1	72	135	1
1	1	1	72	144	1
1	1	1	72	145	1
1	1	1	72	145	3
1	1	1	73	2	4
2	1	1	73	4	4
1	1	1	73	9	1
3	1	1	73	10	1
1	1	1	73	10	5
1	1	1	73	12	2
2	1	1	73	18	1
1	1	1	73	24	4
1	1	1	73	25	1
1	1	1	73	27	1
2	1	1	73	28	1
1	1	1	73	30	3
1	1	1	73	31	1
1	1	1	73	37	1
1	1	1	73	39	1
3	1	1	73	53	4
3	1	1	73	58	2
1	1	1	73	100	2
1	1	1	73	101	1
1	1	1	73	117	5
1	1	1	73	130	1
1	1	1	73	132	1
1	1	1	73	141	3
1	1	1	73	147	1
1	1	1	74	6	5
1	1	1	74	10	1
1	1	1	74	13	6
1	1	1	74	14	1
1	1	1	74	16	1
1	1	1	74	19	1
1	1	1	74	20	2
1	1	1	74	25	1
1	1	1	74	25	5
1	1	1	74	37	1
3	1	1	74	38	1
1	1	1	74	45	1
1	1	1	74	50	1
1	1	1	74	62	5
1	1	1	74	65	2
1	1	1	74	67	1
1	1	1	74	70	1
1	1	1	74	85	2
1	1	1	74	89	1
1	1	1	74	91	1
1	1	1	74	95	5
1	1	1	74	98	2
2	1	1	74	102	2
1	1	1	74	111	1
1	1	1	74	111	6
1	1	1	74	113	1
2	1	1	74	113	4
1	1	1	74	113	5
1	1	1	74	120	1
2	1	1	74	120	5
2	1	1	74	123	5
1	1	1	74	125	1
2	1	1	74	126	1
1	1	1	74	127	6
2	1	1	74	129	1
1	1	1	74	134	2
2	1	1	74	136	1
1	1	1	74	137	1
2	1	1	74	147	4
1	1	1	75	5	3
1	1	1	75	7	2
1	1	1	75	12	1
1	1	1	75	32	2
2	1	1	75	36	1
2	1	1	75	37	2
1	1	1	75	54	1
3	1	1	75	56	4
1	1	1	75	68	3
1	1	1	75	74	2
1	1	1	75	88	1
1	1	1	75	90	3
1	1	1	75	94	5
1	1	1	75	97	3
1	1	1	75	113	1
1	1	1	75	121	2
1	1	1	75	122	5
1	1	1	75	128	2
1	1	1	75	129	1
1	1	1	75	131	1
1	1	1	75	133	1
1	1	1	75	146	2
1	1	1	75	147	1
1	1	1	76	14	1
1	1	1	76	35	4
1	1	1	76	42	2
1	1	1	76	44	2
1	1	1	76	47	1
1	1	1	76	51	3
1	1	1	76	72	2
3	1	1	76	108	1
1	1	1	76	134	2
1	1	1	76	144	5
1	1	1	77	10	2
2	1	1	77	12	5
1	1	1	77	14	2
2	1	1	77	14	3
1	1	1	77	29	1
2	1	1	77	38	4
1	1	1	77	42	1
1	1	1	77	42	2
1	1	1	77	45	4
1	1	1	77	61	2
1	1	1	77	62	1
1	1	1	77	82	2
2	1	1	77	84	3
2	1	1	77	85	2
2	1	1	77	87	2
1	1	1	77	90	3
1	1	1	77	93	2
1	1	1	77	95	1
1	1	1	77	103	2
1	1	1	77	112	1
2	1	1	77	112	2
1	1	1	77	124	1
2	1	1	77	124	2
2	1	1	77	133	6
2	1	1	77	145	2
1	1	1	78	1	3
1	1	1	78	3	1
2	1	1	78	3	3
1	1	1	78	7	2
1	1	1	78	10	1
1	1	1	78	14	3
1	1	1	78	22	2
2	1	1	78	24	1
1	1	1	78	29	2
1	1	1	78	29	4
1	1	1	78	38	1
3	1	1	78	39	4
1	1	1	78	45	5
2	1	1	78	81	2
1	1	1	78	88	3
3	1	1	78	92	3
1	1	1	78	97	2
1	1	1	78	102	3
1	1	1	78	105	4
1	1	1	78	113	1
2	1	1	78	117	1
1	1	1	78	130	1
1	1	1	78	142	1
1	1	1	78	147	1
3	1	1	79	6	5
1	1	1	79	9	2
3	1	1	79	9	6
1	1	1	79	15	1
1	1	1	79	20	1
2	1	1	79	26	1
1	1	1	79	26	5
1	1	1	79	28	1
2	1	1	79	29	1
1	1	1	79	38	4
1	1	1	79	43	1
1	1	1	79	45	2
1	1	1	79	51	1
1	1	1	79	52	6
2	1	1	79	56	4
1	1	1	79	62	1
1	1	1	79	63	1
2	1	1	79	63	3
1	1	1	79	70	6
2	1	1	79	72	1
3	1	1	79	73	3
2	1	1	79	85	1
1	1	1	79	89	3
3	1	1	79	99	4
1	1	1	79	101	1
1	1	1	79	102	2
1	1	1	79	106	4
1	1	1	79	113	3
1	1	1	79	122	1
1	1	1	79	124	1
2	1	1	79	127	1
1	1	1	79	127	4
1	1	1	79	130	2
1	1	1	79	131	1
1	1	1	79	131	4
1	1	1	79	133	1
1	1	1	79	135	4
1	1	1	79	139	1
1	1	1	79	143	2
1	1	1	80	4	2
1	1	1	80	18	1
1	1	1	80	20	4
2	1	1	80	21	3
1	1	1	80	27	1
1	1	1	80	29	4
1	1	1	80	54	1
1	1	1	80	59	1
1	1	1	80	69	6
1	1	1	80	82	3
1	1	1	80	83	4
1	1	1	80	86	1
1	1	1	80	87	2
2	1	1	80	111	4
1	1	1	80	133	1
1	1	1	81	3	4
1	1	1	81	7	3
1	1	1	81	20	1
1	1	1	81	23	2
1	1	1	81	28	1
1	1	1	81	36	1
1	1	1	81	37	1
1	1	1	81	39	3
1	1	1	81	48	2
1	1	1	81	49	1
1	1	1	81	53	3
2	1	1	81	62	2
3	1	1	81	67	3
1	1	1	81	69	2
1	1	1	81	71	1
1	1	1	81	72	2
1	1	1	81	73	4
1	1	1	81	73	6
1	1	1	81	78	5
1	1	1	81	83	1
1	1	1	81	84	3
1	1	1	81	99	4
1	1	1	81	105	4
1	1	1	81	106	1
1	1	1	81	118	1
2	1	1	81	124	2
1	1	1	81	127	1
1	1	1	81	128	6
1	1	1	81	139	2
1	1	1	81	141	2
1	1	1	81	142	2
3	1	1	81	148	4
1	1	1	82	3	2
1	1	1	82	14	2
1	1	1	82	14	4
2	1	1	82	16	1
1	1	1	82	16	3
1	1	1	82	19	4
1	1	1	82	23	2
1	1	1	82	25	1
1	1	1	82	26	6
1	1	1	82	27	2
1	1	1	82	35	4
1	1	1	82	36	1
1	1	1	82	41	1
2	1	1	82	42	5
1	1	1	82	50	1
2	1	1	82	57	1
1	1	1	82	72	6
1	1	1	82	81	1
1	1	1	82	90	2
1	1	1	82	97	1
1	1	1	82	101	1
1	1	1	82	103	5
1	1	1	82	117	1
1	1	1	82	124	1
1	1	1	82	127	1
2	1	1	82	132	1
1	1	1	82	134	4
1	1	1	82	135	2
2	1	1	82	142	2
1	1	1	82	145	4
1	1	1	82	146	3
1	1	1	82	150	1
1	1	1	82	152	4
1	1	1	83	14	3
1	1	1	83	18	2
1	1	1	83	20	2
1	1	1	83	24	4
2	1	1	83	27	1
2	1	1	83	28	1
3	1	1	83	35	6
1	1	1	83	42	1
1	1	1	83	42	4
1	1	1	83	50	1
1	1	1	83	51	2
1	1	1	83	60	1
4	1	1	83	62	2
2	1	1	83	64	2
1	1	1	83	70	2
1	1	1	83	88	2
1	1	1	83	94	1
1	1	1	83	97	1
1	1	1	83	98	1
1	1	1	83	100	2
4	1	1	83	103	1
1	1	1	83	105	2
1	1	1	83	106	1
5	1	1	83	106	4
1	1	1	83	107	2
2	1	1	83	108	4
1	1	1	83	115	4
1	1	1	83	120	1
2	1	1	83	135	4
1	1	1	83	137	2
1	1	1	83	142	4
1	1	1	83	145	3
1	1	1	83	151	3
1	1	1	84	8	1
1	1	1	84	14	6
1	1	1	84	15	3
1	1	1	84	27	1
1	1	1	84	30	1
2	1	1	84	35	1
1	1	1	84	44	1
1	1	1	84	48	3
1	1	1	84	74	1
1	1	1	84	93	1
1	1	1	84	107	5
1	1	1	84	111	2
1	1	1	84	123	1
1	1	1	84	127	3
3	1	1	84	129	1
3	1	1	84	137	1
1	1	1	84	141	2
1	1	1	84	143	3
1	1	1	84	146	1
1	1	1	85	11	2
1	1	1	85	12	1
1	1	1	85	12	5
1	1	1	85	14	3
1	1	1	85	15	1
1	1	1	85	18	1
1	1	1	85	28	1
1	1	1	85	29	2
2	1	1	85	33	2
1	1	1	85	38	5
3	1	1	85	45	4
1	1	1	85	50	2
1	1	1	85	53	1
1	1	1	85	69	2
1	1	1	85	92	5
1	1	1	85	102	4
1	1	1	85	103	4
1	1	1	85	107	5
1	1	1	85	108	3
1	1	1	85	112	2
1	1	1	85	113	5
1	1	1	85	120	2
1	1	1	85	132	6
1	1	1	85	146	1
1	1	1	85	152	1
1	1	1	86	14	2
1	1	1	86	17	5
2	1	1	86	37	1
1	1	1	86	41	4
2	1	1	86	52	1
1	1	1	86	53	2
1	1	1	86	59	3
2	1	1	86	66	4
1	1	1	86	72	1
1	1	1	86	78	3
1	1	1	86	104	3
1	1	1	86	106	5
1	1	1	86	108	3
1	1	1	86	117	1
1	1	1	86	120	5
1	1	1	86	122	3
1	1	1	86	138	4
3	1	1	86	143	1
1	1	1	87	8	1
1	1	1	87	10	2
1	1	1	87	29	1
2	1	1	87	36	1
1	1	1	87	45	1
1	1	1	87	101	4
2	1	1	87	111	2
1	1	1	87	129	5
1	1	1	87	143	1
1	1	1	87	146	5
1	1	1	88	7	3
1	1	1	88	21	1
4	1	1	88	37	4
1	1	1	88	48	5
1	1	1	88	54	1
1	1	1	88	54	3
1	1	1	88	58	2
1	1	1	88	62	2
2	1	1	88	67	1
1	1	1	88	81	2
1	1	1	88	118	3
1	1	1	88	119	1
1	1	1	88	122	1
[truncated: 998,000+ more rows]
