# Supplementary material for: Flexibility-tuning of dual-display DNA-encoded chemical libraries facilitates cyclic peptide ligand discovery
Source: Nat Commun. 2025 Apr 5;16:3273. doi: 10.1038/s41467-025-58507-w (PMC11972359; doi:10.1038/s41467-025-58507-w)
Supplement: Supplementary file 4 — Source Data [file 41467_2025_58507_MOESM4_ESM.zip › Source_Data_Files_Selections/CAIX_Sel1_2.txt]

Count	Code1	Code2	Code3	Code4	Code5
1	1	1	1	8	1
1	1	1	1	16	1
1	1	1	1	21	5
1	1	1	1	26	1
3	1	1	1	27	2
1	1	1	1	31	1
3	1	1	1	44	6
1	1	1	1	67	1
1	1	1	1	76	1
2	1	1	1	80	2
1	1	1	1	82	1
1	1	1	1	96	1
2	1	1	1	97	1
2	1	1	1	97	4
1	1	1	1	101	3
1	1	1	1	107	1
1	1	1	1	115	4
1	1	1	1	122	1
1	1	1	1	125	1
2	1	1	1	125	3
1	1	1	1	145	2
1	1	1	1	148	2
1	1	1	2	5	5
1	1	1	2	15	6
1	1	1	2	17	1
1	1	1	2	20	2
1	1	1	2	23	1
1	1	1	2	23	2
1	1	1	2	23	6
1	1	1	2	41	2
2	1	1	2	44	2
1	1	1	2	51	1
1	1	1	2	53	1
1	1	1	2	57	2
2	1	1	2	63	3
2	1	1	2	68	2
2	1	1	2	68	5
3	1	1	2	74	5
1	1	1	2	75	1
1	1	1	2	87	6
1	1	1	2	91	1
1	1	1	2	98	5
2	1	1	2	99	4
1	1	1	2	107	1
1	1	1	2	123	6
2	1	1	2	126	1
1	1	1	2	149	2
1	1	1	3	4	4
2	1	1	3	10	4
2	1	1	3	15	5
1	1	1	3	23	2
1	1	1	3	37	6
1	1	1	3	42	3
2	1	1	3	49	1
1	1	1	3	55	2
1	1	1	3	69	2
1	1	1	3	106	1
1	1	1	3	108	1
1	1	1	3	108	4
1	1	1	3	112	1
1	1	1	3	118	6
1	1	1	3	130	5
1	1	1	3	139	1
1	1	1	3	140	1
1	1	1	3	145	1
1	1	1	3	146	2
1	1	1	4	3	6
2	1	1	4	14	1
1	1	1	4	15	3
1	1	1	4	16	2
2	1	1	4	22	3
2	1	1	4	27	3
1	1	1	4	28	2
1	1	1	4	34	3
1	1	1	4	46	1
1	1	1	4	53	6
1	1	1	4	55	2
1	1	1	4	55	4
1	1	1	4	61	1
1	1	1	4	64	1
1	1	1	4	71	3
1	1	1	4	73	1
1	1	1	4	76	4
2	1	1	4	81	3
1	1	1	4	83	5
1	1	1	4	87	3
1	1	1	4	95	1
2	1	1	4	95	4
2	1	1	4	106	4
1	1	1	4	112	1
1	1	1	4	120	6
1	1	1	4	127	1
1	1	1	4	127	2
1	1	1	4	138	1
1	1	1	5	4	4
3	1	1	5	6	1
1	1	1	5	10	5
1	1	1	5	22	1
2	1	1	5	26	1
1	1	1	5	28	3
1	1	1	5	32	2
1	1	1	5	34	2
2	1	1	5	43	1
1	1	1	5	57	4
1	1	1	5	60	4
1	1	1	5	72	1
1	1	1	5	80	1
1	1	1	5	85	1
1	1	1	5	87	1
1	1	1	5	91	3
2	1	1	5	96	1
1	1	1	5	104	1
1	1	1	5	112	1
1	1	1	5	125	1
2	1	1	5	130	4
1	1	1	5	132	1
1	1	1	5	132	3
1	1	1	5	147	1
1	1	1	6	3	3
1	1	1	6	8	1
1	1	1	6	20	1
1	1	1	6	23	2
1	1	1	6	26	1
2	1	1	6	37	3
1	1	1	6	42	1
1	1	1	6	45	3
1	1	1	6	50	4
1	1	1	6	51	1
1	1	1	6	56	1
1	1	1	6	62	1
1	1	1	6	74	1
2	1	1	6	100	2
1	1	1	6	101	3
1	1	1	6	104	1
1	1	1	6	110	4
1	1	1	6	131	1
1	1	1	6	138	1
1	1	1	6	143	6
2	1	1	7	5	2
1	1	1	7	37	1
4	1	1	7	69	1
2	1	1	7	76	6
3	1	1	7	77	2
1	1	1	7	81	1
2	1	1	7	116	5
1	1	1	7	122	1
1	1	1	8	14	1
1	1	1	8	23	1
1	1	1	8	31	1
2	1	1	8	68	3
1	1	1	8	76	1
2	1	1	8	81	1
1	1	1	8	83	2
1	1	1	8	89	5
5	1	1	8	90	1
2	1	1	8	92	5
1	1	1	8	112	4
2	1	1	9	9	2
1	1	1	9	10	3
2	1	1	9	12	3
1	1	1	9	19	1
1	1	1	9	22	1
1	1	1	9	33	4
1	1	1	9	39	2
1	1	1	9	44	4
1	1	1	9	53	5
1	1	1	9	59	3
1	1	1	9	61	1
1	1	1	9	69	2
1	1	1	9	73	1
1	1	1	9	78	4
2	1	1	9	83	1
1	1	1	9	91	1
1	1	1	9	93	4
1	1	1	9	94	1
1	1	1	9	96	1
1	1	1	9	98	1
2	1	1	9	101	1
2	1	1	9	109	5
2	1	1	9	112	4
1	1	1	9	117	1
1	1	1	9	125	1
1	1	1	9	126	3
2	1	1	9	130	4
1	1	1	9	133	5
1	1	1	9	139	1
1	1	1	9	144	1
1	1	1	10	7	3
1	1	1	10	9	4
1	1	1	10	14	3
2	1	1	10	18	1
2	1	1	10	18	6
1	1	1	10	19	1
1	1	1	10	30	2
1	1	1	10	41	6
1	1	1	10	49	1
1	1	1	10	62	1
2	1	1	10	73	1
1	1	1	10	76	2
1	1	1	10	80	4
1	1	1	10	99	1
1	1	1	10	102	5
2	1	1	10	126	1
1	1	1	10	127	1
2	1	1	10	148	2
2	1	1	11	7	1
1	1	1	11	10	3
1	1	1	11	14	1
1	1	1	11	23	5
2	1	1	11	32	1
1	1	1	11	35	5
1	1	1	11	36	3
2	1	1	11	37	2
1	1	1	11	41	3
1	1	1	11	45	1
1	1	1	11	49	3
2	1	1	11	59	1
1	1	1	11	59	5
1	1	1	11	74	5
1	1	1	11	81	1
2	1	1	11	83	1
1	1	1	11	87	1
1	1	1	11	98	2
1	1	1	11	101	2
1	1	1	11	112	3
2	1	1	11	119	1
1	1	1	11	119	2
2	1	1	11	121	1
1	1	1	11	123	4
1	1	1	11	126	1
1	1	1	11	129	4
1	1	1	11	130	3
2	1	1	11	133	1
1	1	1	11	135	6
1	1	1	11	137	1
2	1	1	11	137	3
1	1	1	11	143	1
1	1	1	11	143	3
1	1	1	12	2	1
1	1	1	12	5	2
1	1	1	12	8	1
1	1	1	12	8	4
1	1	1	12	18	2
1	1	1	12	25	3
4	1	1	12	74	2
1	1	1	12	100	1
1	1	1	12	103	4
3	1	1	12	106	2
1	1	1	12	111	1
1	1	1	12	133	1
2	1	1	12	145	3
1	1	1	13	4	1
2	1	1	13	7	1
2	1	1	13	7	3
1	1	1	13	10	4
2	1	1	13	11	1
1	1	1	13	18	5
1	1	1	13	25	2
1	1	1	13	28	1
1	1	1	13	31	1
1	1	1	13	53	4
1	1	1	13	57	1
1	1	1	13	63	2
1	1	1	13	67	2
1	1	1	13	68	1
1	1	1	13	76	3
2	1	1	13	77	2
2	1	1	13	86	2
2	1	1	13	95	1
1	1	1	13	97	2
2	1	1	13	98	5
1	1	1	13	102	2
1	1	1	13	116	6
3	1	1	13	151	2
3	1	1	14	3	1
1	1	1	14	3	4
1	1	1	14	4	4
1	1	1	14	5	3
1	1	1	14	7	1
2	1	1	14	8	1
1	1	1	14	15	3
1	1	1	14	24	4
2	1	1	14	36	3
3	1	1	14	49	1
1	1	1	14	53	4
1	1	1	14	56	1
1	1	1	14	57	5
2	1	1	14	58	1
1	1	1	14	59	1
2	1	1	14	61	1
2	1	1	14	73	1
1	1	1	14	73	6
1	1	1	14	77	1
1	1	1	14	84	4
1	1	1	14	87	2
1	1	1	14	91	1
2	1	1	14	104	5
1	1	1	14	106	2
1	1	1	14	110	1
1	1	1	14	114	1
1	1	1	14	115	1
1	1	1	14	115	2
1	1	1	14	118	5
1	1	1	14	120	2
1	1	1	14	120	6
1	1	1	14	129	2
1	1	1	14	134	1
1	1	1	14	137	2
1	1	1	14	145	5
1	1	1	14	146	2
4	1	1	15	3	1
2	1	1	15	13	1
2	1	1	15	23	1
1	1	1	15	36	1
2	1	1	15	41	2
1	1	1	15	53	1
1	1	1	15	61	1
1	1	1	15	66	5
2	1	1	15	85	1
1	1	1	15	86	2
1	1	1	15	86	5
1	1	1	15	96	6
2	1	1	15	101	2
2	1	1	15	106	1
1	1	1	15	106	2
1	1	1	15	109	1
1	1	1	15	125	1
1	1	1	15	126	1
1	1	1	15	133	3
1	1	1	15	135	1
1	1	1	15	144	4
1	1	1	15	147	1
1	1	1	15	149	4
1	1	1	16	6	2
1	1	1	16	11	5
1	1	1	16	15	1
1	1	1	16	17	6
1	1	1	16	20	2
1	1	1	16	26	2
1	1	1	16	28	6
1	1	1	16	30	1
1	1	1	16	31	6
1	1	1	16	33	6
1	1	1	16	42	1
1	1	1	16	67	1
1	1	1	16	77	4
1	1	1	16	78	1
1	1	1	16	97	1
1	1	1	16	106	6
1	1	1	16	108	1
1	1	1	16	123	2
1	1	1	16	124	4
2	1	1	16	135	1
2	1	1	16	139	1
1	1	1	17	3	3
1	1	1	17	14	3
1	1	1	17	14	6
1	1	1	17	21	1
1	1	1	17	22	5
2	1	1	17	24	1
1	1	1	17	27	1
1	1	1	17	28	1
1	1	1	17	29	4
1	1	1	17	35	3
1	1	1	17	51	3
1	1	1	17	52	6
2	1	1	17	57	2
1	1	1	17	62	5
1	1	1	17	65	2
2	1	1	17	65	5
1	1	1	17	72	1
1	1	1	17	72	4
1	1	1	17	73	4
1	1	1	17	97	1
1	1	1	17	103	2
1	1	1	17	130	1
1	1	1	17	130	5
1	1	1	17	136	4
1	1	1	17	150	1
1	1	1	18	3	3
1	1	1	18	5	1
1	1	1	18	8	1
1	1	1	18	16	3
1	1	1	18	17	1
1	1	1	18	19	3
1	1	1	18	21	1
1	1	1	18	35	1
1	1	1	18	38	1
2	1	1	18	50	3
1	1	1	18	55	4
1	1	1	18	81	5
2	1	1	18	89	1
1	1	1	18	97	2
1	1	1	18	99	2
1	1	1	18	121	1
1	1	1	18	132	1
2	1	1	19	14	1
1	1	1	19	21	4
2	1	1	19	25	3
1	1	1	19	29	3
2	1	1	19	30	1
1	1	1	19	31	1
1	1	1	19	33	1
5	1	1	19	37	1
1	1	1	19	40	1
1	1	1	19	49	1
2	1	1	19	53	2
2	1	1	19	57	4
1	1	1	19	61	3
1	1	1	19	63	1
1	1	1	19	81	2
1	1	1	19	83	6
2	1	1	19	84	1
1	1	1	19	94	1
1	1	1	19	96	2
1	1	1	19	99	5
1	1	1	19	103	4
2	1	1	19	104	1
1	1	1	19	124	3
1	1	1	19	129	4
1	1	1	19	145	3
1	1	1	19	146	5
2	1	1	20	39	5
1	1	1	20	62	3
1	1	1	20	67	6
1	1	1	20	70	1
1	1	1	20	86	1
1	1	1	20	88	1
1	1	1	20	92	1
1	1	1	20	96	1
1	1	1	20	118	3
1	1	1	20	120	3
1	1	1	20	134	2
2	1	1	20	139	2
1	1	1	20	151	2
1	1	1	21	21	2
1	1	1	21	24	1
1	1	1	21	24	3
1	1	1	21	37	1
1	1	1	21	42	2
1	1	1	21	48	1
1	1	1	21	60	6
1	1	1	21	61	1
1	1	1	21	86	3
1	1	1	21	87	1
1	1	1	21	123	3
1	1	1	21	129	1
1	1	1	22	8	5
1	1	1	22	9	3
1	1	1	22	11	6
1	1	1	22	17	1
1	1	1	22	18	1
1	1	1	22	23	4
1	1	1	22	37	1
1	1	1	22	39	5
2	1	1	22	42	2
1	1	1	22	45	1
1	1	1	22	57	1
3	1	1	22	67	5
1	1	1	22	69	1
1	1	1	22	72	5
1	1	1	22	77	2
2	1	1	22	88	2
1	1	1	22	117	3
1	1	1	22	133	4
1	1	1	22	136	2
1	1	1	22	139	1
2	1	1	22	139	4
1	1	1	22	141	1
1	1	1	22	142	4
1	1	1	22	150	2
2	1	1	22	152	1
1	1	1	23	13	2
1	1	1	23	14	2
1	1	1	23	27	5
1	1	1	23	28	2
1	1	1	23	29	1
1	1	1	23	36	1
2	1	1	23	42	1
1	1	1	23	42	3
1	1	1	23	53	4
1	1	1	23	59	3
1	1	1	23	65	1
3	1	1	23	67	1
1	1	1	23	68	4
1	1	1	23	69	3
1	1	1	23	81	3
1	1	1	23	85	1
1	1	1	23	88	6
2	1	1	23	91	1
1	1	1	23	96	2
2	1	1	23	106	2
1	1	1	23	107	6
1	1	1	23	108	3
1	1	1	23	109	6
2	1	1	23	112	1
1	1	1	23	117	1
2	1	1	23	121	1
1	1	1	23	122	1
3	1	1	23	133	4
1	1	1	23	133	6
5	1	1	23	137	1
2	1	1	23	138	1
1	1	1	23	142	1
1	1	1	23	143	6
2	1	1	24	6	1
1	1	1	24	12	1
1	1	1	24	19	1
1	1	1	24	21	1
2	1	1	24	31	2
1	1	1	24	53	3
1	1	1	24	63	3
2	1	1	24	63	5
1	1	1	24	68	1
1	1	1	24	70	4
1	1	1	24	81	1
1	1	1	24	84	5
1	1	1	24	86	1
1	1	1	24	87	1
3	1	1	24	122	3
1	1	1	24	130	1
1	1	1	25	8	1
2	1	1	25	8	5
1	1	1	25	12	1
1	1	1	25	26	4
1	1	1	25	27	3
1	1	1	25	35	2
1	1	1	25	38	4
1	1	1	25	39	4
1	1	1	25	50	1
3	1	1	25	56	1
1	1	1	25	58	5
2	1	1	25	75	1
1	1	1	25	76	1
1	1	1	25	81	2
2	1	1	25	83	5
1	1	1	25	88	5
1	1	1	25	90	1
1	1	1	25	132	6
1	1	1	25	144	2
1	1	1	25	152	5
1	1	1	26	1	1
1	1	1	26	5	1
2	1	1	26	9	1
1	1	1	26	9	2
1	1	1	26	18	1
1	1	1	26	21	5
2	1	1	26	24	6
1	1	1	26	27	5
1	1	1	26	29	6
1	1	1	26	38	3
1	1	1	26	49	1
1	1	1	26	63	1
1	1	1	26	68	2
1	1	1	26	69	3
1	1	1	26	74	2
1	1	1	26	75	5
2	1	1	26	97	3
1	1	1	26	103	2
1	1	1	26	106	1
1	1	1	26	107	1
1	1	1	26	110	1
1	1	1	26	118	4
1	1	1	26	121	1
1	1	1	26	123	1
2	1	1	26	124	1
2	1	1	26	133	1
1	1	1	26	137	1
1	1	1	26	148	3
1	1	1	27	8	2
1	1	1	27	33	1
1	1	1	27	42	2
2	1	1	27	49	1
2	1	1	27	60	1
1	1	1	27	69	5
1	1	1	27	73	1
1	1	1	27	82	1
2	1	1	27	94	2
1	1	1	27	104	2
1	1	1	27	143	3
1	1	1	28	51	2
1	1	1	28	72	1
1	1	1	28	99	1
1	1	1	28	107	1
2	1	1	28	122	1
1	1	1	28	126	3
1	1	1	28	128	2
1	1	1	28	132	2
1	1	1	28	145	3
2	1	1	28	150	1
1	1	1	29	5	1
1	1	1	29	6	1
2	1	1	29	11	1
1	1	1	29	11	5
2	1	1	29	13	4
1	1	1	29	23	3
1	1	1	29	29	1
2	1	1	29	38	2
1	1	1	29	45	4
1	1	1	29	54	5
1	1	1	29	57	1
1	1	1	29	62	4
1	1	1	29	93	1
3	1	1	29	95	3
1	1	1	29	115	4
3	1	1	29	121	1
1	1	1	29	124	4
1	1	1	29	133	3
1	1	1	29	142	3
2	1	1	30	10	5
1	1	1	30	11	1
2	1	1	30	14	3
1	1	1	30	17	4
2	1	1	30	20	1
1	1	1	30	21	1
1	1	1	30	23	1
1	1	1	30	26	3
1	1	1	30	33	1
1	1	1	30	34	1
1	1	1	30	57	4
1	1	1	30	58	1
1	1	1	30	69	1
1	1	1	30	73	4
1	1	1	30	81	3
1	1	1	30	83	2
1	1	1	30	88	2
2	1	1	30	95	1
1	1	1	30	106	4
1	1	1	30	111	1
1	1	1	30	120	6
2	1	1	30	134	1
1	1	1	30	143	1
1	1	1	30	145	3
1	1	1	30	145	6
2	1	1	31	8	1
1	1	1	31	19	1
1	1	1	31	29	1
1	1	1	31	30	1
2	1	1	31	57	5
1	1	1	31	65	1
1	1	1	31	72	2
1	1	1	31	79	1
1	1	1	31	83	2
1	1	1	31	86	1
1	1	1	31	90	3
1	1	1	31	94	3
3	1	1	31	94	5
3	1	1	31	106	3
2	1	1	31	107	1
4	1	1	31	115	3
1	1	1	31	137	1
1	1	1	31	150	1
1	1	1	32	7	1
1	1	1	32	16	1
1	1	1	32	23	3
2	1	1	32	36	6
1	1	1	32	42	1
1	1	1	32	45	1
1	1	1	32	67	5
2	1	1	32	83	2
1	1	1	32	92	1
1	1	1	32	121	1
2	1	1	32	124	1
2	1	1	32	125	1
1	1	1	32	141	4
1	1	1	32	145	1
1	1	1	32	148	2
1	1	1	33	2	1
1	1	1	33	44	1
1	1	1	33	47	4
1	1	1	33	66	3
1	1	1	33	71	1
1	1	1	33	71	3
1	1	1	33	86	1
1	1	1	33	97	3
2	1	1	33	97	4
1	1	1	33	105	1
1	1	1	33	114	1
1	1	1	33	132	1
2	1	1	33	137	4
1	1	1	33	138	1
1	1	1	33	140	1
1	1	1	33	143	1
1	1	1	33	145	1
1	1	1	33	146	1
2	1	1	33	152	1
1	1	1	34	4	2
1	1	1	34	9	1
1	1	1	34	11	4
1	1	1	34	24	2
1	1	1	34	26	1
2	1	1	34	26	2
1	1	1	34	27	2
1	1	1	34	27	6
1	1	1	34	28	3
1	1	1	34	31	3
1	1	1	34	32	1
2	1	1	34	33	5
1	1	1	34	35	1
1	1	1	34	37	3
1	1	1	34	39	4
1	1	1	34	42	5
1	1	1	34	50	2
3	1	1	34	62	1
1	1	1	34	67	6
1	1	1	34	73	1
3	1	1	34	74	3
2	1	1	34	84	1
2	1	1	34	86	3
2	1	1	34	101	3
2	1	1	34	109	1
1	1	1	34	116	3
1	1	1	34	120	1
1	1	1	34	120	2
2	1	1	34	125	1
1	1	1	34	126	1
1	1	1	34	131	1
3	1	1	34	132	2
1	1	1	34	135	3
1	1	1	34	136	6
1	1	1	34	137	2
2	1	1	34	140	4
1	1	1	34	144	3
1	1	1	34	144	4
2	1	1	34	146	5
1	1	1	35	9	2
1	1	1	35	17	1
1	1	1	35	33	1
1	1	1	35	43	1
1	1	1	35	51	2
2	1	1	35	56	4
2	1	1	35	57	3
1	1	1	35	59	1
1	1	1	35	68	4
1	1	1	35	84	1
1	1	1	35	85	1
1	1	1	35	88	3
2	1	1	35	103	1
1	1	1	35	106	1
1	1	1	35	135	1
1	1	1	35	147	1
1	1	1	36	13	4
2	1	1	36	21	4
3	1	1	36	23	1
2	1	1	36	25	3
1	1	1	36	36	6
1	1	1	36	40	1
1	1	1	36	42	5
1	1	1	36	51	4
1	1	1	36	55	3
1	1	1	36	56	1
1	1	1	36	57	1
1	1	1	36	58	5
1	1	1	36	62	1
1	1	1	36	63	3
2	1	1	36	72	5
3	1	1	36	81	3
1	1	1	36	98	1
2	1	1	36	109	1
1	1	1	36	126	1
2	1	1	36	129	2
1	1	1	36	138	2
1	1	1	36	140	6
2	1	1	36	143	5
1	1	1	36	144	3
1	1	1	36	152	5
2	1	1	37	5	6
2	1	1	37	11	3
1	1	1	37	29	2
2	1	1	37	32	1
1	1	1	37	38	2
1	1	1	37	38	4
1	1	1	37	39	2
1	1	1	37	41	5
1	1	1	37	42	1
1	1	1	37	43	1
1	1	1	37	53	4
1	1	1	37	70	3
1	1	1	37	72	4
1	1	1	37	75	1
1	1	1	37	76	3
1	1	1	37	84	3
1	1	1	37	100	5
1	1	1	37	103	2
1	1	1	37	105	2
1	1	1	37	112	1
1	1	1	37	116	2
2	1	1	37	121	1
1	1	1	37	124	2
2	1	1	37	137	1
1	1	1	37	140	3
2	1	1	38	10	4
1	1	1	38	12	1
1	1	1	38	12	3
1	1	1	38	16	1
1	1	1	38	19	5
1	1	1	38	24	3
1	1	1	38	31	5
2	1	1	38	33	1
3	1	1	38	33	4
1	1	1	38	38	2
1	1	1	38	43	1
1	1	1	38	54	1
1	1	1	38	69	6
2	1	1	38	72	3
1	1	1	38	72	5
1	1	1	38	75	4
1	1	1	38	111	3
1	1	1	38	122	1
1	1	1	38	126	4
1	1	1	38	133	1
1	1	1	38	135	3
1	1	1	38	135	4
1	1	1	38	147	1
1	1	1	38	147	6
1	1	1	39	4	5
1	1	1	39	7	1
1	1	1	39	8	1
1	1	1	39	15	1
1	1	1	39	19	5
3	1	1	39	29	1
1	1	1	39	34	6
3	1	1	39	39	1
1	1	1	39	43	1
3	1	1	39	47	2
2	1	1	39	50	2
1	1	1	39	50	3
1	1	1	39	55	6
1	1	1	39	73	2
1	1	1	39	75	1
1	1	1	39	82	1
1	1	1	39	83	3
2	1	1	39	87	4
1	1	1	39	100	2
1	1	1	39	108	1
1	1	1	39	117	1
2	1	1	39	124	1
1	1	1	39	126	5
3	1	1	39	127	1
1	1	1	39	135	2
2	1	1	39	146	3
1	1	1	39	147	2
1	1	1	40	12	4
1	1	1	40	14	1
1	1	1	40	14	4
1	1	1	40	15	1
1	1	1	40	18	1
1	1	1	40	21	5
1	1	1	40	22	1
1	1	1	40	26	2
1	1	1	40	27	2
1	1	1	40	27	5
1	1	1	40	28	1
1	1	1	40	33	1
3	1	1	40	33	3
1	1	1	40	56	3
1	1	1	40	57	1
1	1	1	40	62	2
1	1	1	40	72	2
1	1	1	40	74	1
1	1	1	40	76	5
3	1	1	40	85	3
1	1	1	40	86	1
1	1	1	40	125	1
1	1	1	40	128	3
1	1	1	40	130	3
1	1	1	40	132	1
2	1	1	40	138	1
1	1	1	40	144	1
1	1	1	40	145	1
1	1	1	40	146	1
1	1	1	40	152	1
1	1	1	41	5	2
1	1	1	41	6	3
2	1	1	41	11	1
1	1	1	41	12	1
1	1	1	41	13	1
2	1	1	41	14	2
1	1	1	41	15	2
1	1	1	41	24	2
1	1	1	41	46	5
1	1	1	41	52	2
2	1	1	41	54	3
1	1	1	41	59	6
3	1	1	41	61	1
1	1	1	41	63	4
1	1	1	41	72	2
1	1	1	41	78	2
2	1	1	41	80	2
1	1	1	41	101	1
1	1	1	41	102	1
3	1	1	41	103	3
1	1	1	41	111	1
1	1	1	41	141	1
4	1	1	41	143	5
1	1	1	42	1	1
2	1	1	42	12	3
1	1	1	42	17	2
1	1	1	42	21	1
1	1	1	42	23	3
2	1	1	42	24	1
1	1	1	42	50	3
2	1	1	42	58	3
1	1	1	42	65	2
1	1	1	42	65	3
2	1	1	42	66	6
1	1	1	42	71	1
1	1	1	42	72	1
1	1	1	42	73	1
3	1	1	42	74	2
1	1	1	42	80	1
1	1	1	42	94	3
1	1	1	42	99	1
1	1	1	42	101	2
2	1	1	42	109	1
1	1	1	42	118	1
1	1	1	42	143	2
1	1	1	42	149	1
1	1	1	43	4	2
1	1	1	43	9	1
1	1	1	43	10	4
1	1	1	43	30	3
2	1	1	43	31	6
1	1	1	43	43	3
1	1	1	43	46	4
2	1	1	43	81	1
1	1	1	43	83	1
1	1	1	43	98	4
1	1	1	43	105	1
2	1	1	44	8	3
1	1	1	44	18	5
1	1	1	44	30	1
2	1	1	44	37	5
1	1	1	44	57	1
2	1	1	44	69	2
1	1	1	44	73	4
1	1	1	44	93	3
1	1	1	44	98	1
2	1	1	44	102	6
1	1	1	44	115	3
1	1	1	44	129	2
1	1	1	44	138	5
1	1	1	44	140	2
2	1	1	45	4	2
3	1	1	45	7	3
1	1	1	45	18	1
1	1	1	45	20	1
1	1	1	45	21	1
1	1	1	45	23	4
1	1	1	45	27	4
1	1	1	45	35	6
1	1	1	45	40	1
1	1	1	45	49	1
1	1	1	45	53	4
1	1	1	45	55	1
1	1	1	45	59	1
1	1	1	45	61	2
1	1	1	45	63	2
1	1	1	45	67	1
1	1	1	45	67	3
1	1	1	45	67	6
2	1	1	45	68	1
1	1	1	45	72	6
1	1	1	45	73	4
2	1	1	45	103	2
1	1	1	45	106	1
1	1	1	45	115	6
1	1	1	45	116	2
1	1	1	45	125	1
2	1	1	46	5	3
1	1	1	46	10	3
1	1	1	46	11	6
2	1	1	46	18	4
2	1	1	46	24	5
1	1	1	46	24	6
1	1	1	46	35	1
1	1	1	46	50	3
1	1	1	46	99	1
1	1	1	46	113	1
2	1	1	46	113	5
2	1	1	46	131	1
1	1	1	46	151	2
1	1	1	47	2	2
1	1	1	47	15	2
1	1	1	47	17	1
1	1	1	47	27	1
1	1	1	47	31	6
1	1	1	47	35	1
1	1	1	47	41	1
1	1	1	47	42	5
1	1	1	47	43	3
1	1	1	47	45	1
1	1	1	47	52	4
3	1	1	47	58	5
1	1	1	47	59	1
2	1	1	47	67	4
1	1	1	47	82	1
1	1	1	47	86	1
1	1	1	47	101	1
1	1	1	47	102	1
1	1	1	47	105	1
1	1	1	47	108	6
1	1	1	47	114	1
1	1	1	47	115	1
1	1	1	47	119	1
1	1	1	47	126	1
1	1	1	47	131	1
1	1	1	47	152	1
1	1	1	48	5	6
1	1	1	48	8	1
1	1	1	48	10	2
2	1	1	48	10	5
1	1	1	48	24	2
1	1	1	48	29	1
2	1	1	48	29	2
1	1	1	48	38	1
1	1	1	48	38	3
1	1	1	48	44	1
1	1	1	48	46	3
1	1	1	48	53	1
1	1	1	48	76	1
1	1	1	48	87	2
1	1	1	48	93	3
1	1	1	48	95	3
2	1	1	48	101	1
1	1	1	48	120	2
2	1	1	48	129	6
1	1	1	48	131	1
1	1	1	48	138	4
1	1	1	48	144	5
1	1	1	48	147	1
1	1	1	49	5	1
1	1	1	49	19	2
1	1	1	49	25	1
1	1	1	49	31	1
2	1	1	49	42	3
1	1	1	49	44	1
1	1	1	49	53	2
1	1	1	49	63	1
1	1	1	49	78	2
2	1	1	49	85	1
1	1	1	49	91	1
2	1	1	49	105	1
1	1	1	49	106	6
1	1	1	49	122	1
1	1	1	49	125	1
1	1	1	49	129	5
1	1	1	49	137	1
1	1	1	49	139	1
1	1	1	49	140	2
2	1	1	49	151	2
2	1	1	50	1	1
1	1	1	50	5	1
2	1	1	50	15	1
1	1	1	50	20	4
1	1	1	50	30	5
1	1	1	50	36	4
3	1	1	50	37	2
1	1	1	50	40	1
1	1	1	50	41	4
2	1	1	50	62	1
2	1	1	50	67	1
1	1	1	50	68	3
1	1	1	50	88	1
1	1	1	50	98	5
1	1	1	50	103	6
1	1	1	50	108	1
1	1	1	50	113	1
1	1	1	50	120	3
1	1	1	50	124	1
1	1	1	50	135	1
1	1	1	50	139	3
1	1	1	50	147	6
2	1	1	50	150	1
1	1	1	51	2	1
1	1	1	51	7	1
1	1	1	51	14	1
1	1	1	51	15	4
1	1	1	51	24	3
1	1	1	51	35	5
1	1	1	51	38	6
1	1	1	51	42	3
1	1	1	51	46	2
1	1	1	51	54	2
1	1	1	51	58	1
1	1	1	51	63	1
2	1	1	51	83	1
1	1	1	51	86	3
2	1	1	51	94	1
1	1	1	51	101	1
1	1	1	51	103	2
1	1	1	51	113	3
1	1	1	51	119	1
2	1	1	51	124	3
1	1	1	51	125	3
3	1	1	51	132	1
1	1	1	51	150	1
1	1	1	52	7	1
1	1	1	52	8	6
2	1	1	52	23	1
1	1	1	52	23	4
1	1	1	52	30	3
3	1	1	52	33	4
1	1	1	52	48	2
1	1	1	52	62	2
1	1	1	52	75	4
1	1	1	52	84	2
1	1	1	52	94	1
1	1	1	52	107	2
1	1	1	52	117	5
1	1	1	52	120	1
1	1	1	52	123	4
1	1	1	52	134	1
1	1	1	52	146	1
1	1	1	53	7	4
1	1	1	53	11	1
2	1	1	53	13	1
1	1	1	53	24	4
2	1	1	53	46	2
1	1	1	53	49	6
1	1	1	53	76	3
1	1	1	53	85	1
1	1	1	53	88	1
1	1	1	53	88	4
1	1	1	53	89	1
1	1	1	53	105	1
2	1	1	53	106	1
2	1	1	53	106	2
1	1	1	53	108	4
1	1	1	53	118	1
1	1	1	53	122	6
1	1	1	53	137	3
1	1	1	53	140	6
1	1	1	53	145	1
1	1	1	53	150	6
1	1	1	54	2	3
2	1	1	54	6	1
1	1	1	54	21	1
1	1	1	54	26	1
2	1	1	54	32	1
1	1	1	54	45	6
1	1	1	54	58	3
1	1	1	54	71	6
1	1	1	54	72	2
2	1	1	54	76	1
2	1	1	54	83	1
1	1	1	54	88	1
2	1	1	54	102	5
2	1	1	54	103	2
1	1	1	54	104	5
2	1	1	54	109	5
1	1	1	54	118	5
1	1	1	54	120	1
1	1	1	54	121	3
1	1	1	54	135	1
1	1	1	54	149	1
1	1	1	55	2	1
1	1	1	55	6	1
1	1	1	55	7	2
2	1	1	55	16	2
3	1	1	55	24	2
1	1	1	55	31	3
1	1	1	55	47	4
2	1	1	55	55	4
1	1	1	55	84	3
3	1	1	55	108	4
1	1	1	55	118	1
1	1	1	55	124	3
1	1	1	55	132	5
1	1	1	55	145	3
3	1	1	56	2	1
3	1	1	56	9	6
1	1	1	56	10	4
1	1	1	56	26	1
1	1	1	56	30	5
1	1	1	56	45	4
2	1	1	56	55	1
1	1	1	56	58	6
1	1	1	56	67	1
1	1	1	56	89	2
1	1	1	56	90	1
1	1	1	56	90	6
1	1	1	56	100	3
1	1	1	56	103	6
2	1	1	56	104	6
1	1	1	56	121	1
1	1	1	56	121	3
2	1	1	56	122	1
2	1	1	56	128	6
1	1	1	56	130	1
1	1	1	56	134	1
1	1	1	56	140	5
1	1	1	56	141	2
1	1	1	57	2	1
1	1	1	57	7	1
1	1	1	57	8	1
1	1	1	57	12	2
3	1	1	57	14	1
1	1	1	57	22	1
1	1	1	57	30	1
1	1	1	57	38	1
1	1	1	57	44	1
2	1	1	57	51	4
1	1	1	57	53	3
1	1	1	57	53	6
1	1	1	57	67	3
1	1	1	57	69	1
1	1	1	57	69	2
1	1	1	57	70	1
1	1	1	57	71	3
1	1	1	57	78	6
1	1	1	57	86	1
1	1	1	57	99	1
1	1	1	57	105	1
1	1	1	57	105	4
2	1	1	57	106	1
1	1	1	57	110	4
1	1	1	57	112	1
1	1	1	57	117	3
1	1	1	57	127	1
1	1	1	57	145	5
1	1	1	58	2	1
1	1	1	58	10	2
1	1	1	58	16	1
1	1	1	58	16	5
2	1	1	58	20	6
1	1	1	58	31	1
1	1	1	58	46	3
1	1	1	58	51	3
1	1	1	58	67	5
1	1	1	58	70	3
1	1	1	58	74	6
1	1	1	58	81	3
1	1	1	58	84	4
1	1	1	58	91	3
1	1	1	58	99	1
1	1	1	58	120	1
1	1	1	58	123	4
1	1	1	58	127	1
1	1	1	58	145	1
1	1	1	59	7	6
1	1	1	59	19	1
1	1	1	59	23	6
1	1	1	59	38	2
1	1	1	59	83	1
1	1	1	59	87	1
1	1	1	59	106	4
2	1	1	59	110	1
1	1	1	59	129	2
1	1	1	59	136	1
1	1	1	59	141	1
1	1	1	60	5	3
1	1	1	60	10	2
1	1	1	60	12	1
2	1	1	60	14	1
1	1	1	60	18	1
1	1	1	60	30	2
1	1	1	60	46	1
1	1	1	60	61	1
1	1	1	60	62	6
1	1	1	60	67	5
1	1	1	60	68	3
2	1	1	60	84	1
1	1	1	60	88	1
1	1	1	60	88	3
1	1	1	60	90	6
2	1	1	60	91	1
1	1	1	60	92	6
1	1	1	60	95	1
1	1	1	60	99	4
2	1	1	60	101	3
1	1	1	60	104	3
1	1	1	60	106	1
1	1	1	60	108	1
2	1	1	60	111	4
1	1	1	60	133	1
1	1	1	60	145	2
1	1	1	61	9	2
1	1	1	61	27	1
2	1	1	61	31	1
1	1	1	61	37	4
1	1	1	61	46	3
1	1	1	61	51	1
1	1	1	61	74	6
2	1	1	61	75	5
1	1	1	61	82	2
1	1	1	61	115	1
1	1	1	61	148	5
1	1	1	62	1	1
2	1	1	62	1	3
1	1	1	62	11	6
1	1	1	62	36	5
1	1	1	62	41	4
1	1	1	62	42	1
1	1	1	62	42	3
1	1	1	62	47	1
1	1	1	62	55	1
1	1	1	62	77	5
1	1	1	62	87	1
1	1	1	62	88	3
1	1	1	62	95	1
2	1	1	62	98	1
1	1	1	62	114	5
1	1	1	62	116	5
1	1	1	62	127	1
1	1	1	62	130	1
1	1	1	62	137	1
2	1	1	62	137	4
1	1	1	62	139	3
1	1	1	62	140	1
1	1	1	62	144	1
1	1	1	62	152	1
1	1	1	63	2	1
1	1	1	63	3	1
1	1	1	63	7	1
1	1	1	63	8	3
1	1	1	63	11	1
1	1	1	63	11	2
1	1	1	63	25	5
3	1	1	63	29	3
1	1	1	63	32	1
1	1	1	63	33	2
1	1	1	63	35	1
2	1	1	63	39	2
1	1	1	63	58	2
1	1	1	63	68	1
1	1	1	63	85	1
2	1	1	63	89	1
2	1	1	63	120	1
1	1	1	63	132	1
1	1	1	63	145	1
1	1	1	64	3	3
1	1	1	64	3	4
1	1	1	64	18	2
2	1	1	64	19	1
1	1	1	64	29	1
1	1	1	64	29	5
1	1	1	64	40	1
1	1	1	64	53	3
1	1	1	64	75	5
1	1	1	64	83	3
1	1	1	64	91	1
1	1	1	64	95	6
1	1	1	64	100	1
1	1	1	64	101	1
1	1	1	64	111	1
1	1	1	64	113	1
1	1	1	64	113	4
1	1	1	64	115	2
1	1	1	65	3	1
2	1	1	65	7	1
1	1	1	65	14	1
1	1	1	65	16	1
1	1	1	65	27	1
1	1	1	65	28	1
2	1	1	65	39	1
1	1	1	65	42	1
1	1	1	65	52	5
1	1	1	65	58	1
1	1	1	65	75	2
2	1	1	65	77	1
3	1	1	65	83	1
1	1	1	65	84	1
1	1	1	65	88	1
1	1	1	65	108	1
1	1	1	65	111	4
1	1	1	65	122	3
1	1	1	65	130	1
1	1	1	65	141	1
1	1	1	65	147	3
1	1	1	66	2	1
1	1	1	66	16	4
1	1	1	66	18	2
1	1	1	66	23	1
2	1	1	66	32	3
2	1	1	66	35	5
1	1	1	66	43	3
1	1	1	66	50	3
1	1	1	66	55	1
1	1	1	66	63	3
1	1	1	66	71	1
1	1	1	66	85	2
1	1	1	66	86	4
1	1	1	66	87	1
1	1	1	66	93	2
1	1	1	66	94	1
1	1	1	66	105	3
1	1	1	66	120	1
1	1	1	66	121	1
1	1	1	66	138	4
1	1	1	66	143	4
1	1	1	67	3	2
1	1	1	67	6	1
1	1	1	67	6	2
1	1	1	67	12	2
1	1	1	67	15	5
1	1	1	67	18	1
1	1	1	67	20	1
2	1	1	67	28	1
1	1	1	67	30	1
1	1	1	67	36	1
1	1	1	67	54	2
1	1	1	67	56	2
1	1	1	67	60	1
1	1	1	67	61	1
2	1	1	67	62	2
1	1	1	67	68	5
1	1	1	67	73	4
1	1	1	67	83	3
1	1	1	67	95	3
1	1	1	67	101	1
2	1	1	67	105	2
1	1	1	67	115	1
1	1	1	67	116	1
1	1	1	67	121	6
1	1	1	67	124	3
1	1	1	67	125	2
5	1	1	67	133	5
1	1	1	68	11	3
1	1	1	68	13	2
1	1	1	68	13	4
1	1	1	68	14	2
1	1	1	68	15	1
1	1	1	68	18	5
1	1	1	68	19	1
2	1	1	68	25	1
1	1	1	68	25	2
1	1	1	68	25	4
1	1	1	68	27	1
1	1	1	68	29	3
1	1	1	68	38	1
1	1	1	68	46	1
1	1	1	68	62	1
2	1	1	68	66	2
1	1	1	68	74	1
1	1	1	68	90	3
1	1	1	68	93	3
1	1	1	68	96	3
2	1	1	68	99	2
1	1	1	68	103	1
1	1	1	68	105	1
1	1	1	68	106	1
1	1	1	68	108	5
1	1	1	68	109	5
1	1	1	68	112	1
1	1	1	68	112	4
1	1	1	68	118	1
1	1	1	68	124	2
1	1	1	68	128	3
1	1	1	68	133	1
2	1	1	68	135	2
3	1	1	68	139	6
1	1	1	69	2	1
1	1	1	69	14	2
1	1	1	69	20	4
2	1	1	69	22	2
2	1	1	69	23	4
1	1	1	69	32	5
1	1	1	69	38	1
1	1	1	69	41	3
1	1	1	69	43	5
1	1	1	69	52	1
1	1	1	69	61	6
1	1	1	69	76	3
1	1	1	69	85	2
2	1	1	69	119	5
1	1	1	69	133	1
1	1	1	69	135	3
1	1	1	69	142	2
1	1	1	70	13	3
1	1	1	70	21	1
1	1	1	70	33	1
1	1	1	70	35	4
1	1	1	70	36	5
1	1	1	70	38	1
1	1	1	70	49	6
1	1	1	70	65	3
1	1	1	70	91	1
1	1	1	70	93	1
2	1	1	70	96	1
1	1	1	70	99	1
1	1	1	70	105	2
1	1	1	70	109	2
1	1	1	70	125	1
1	1	1	70	136	4
2	1	1	70	150	3
2	1	1	71	2	4
1	1	1	71	7	1
2	1	1	71	9	2
1	1	1	71	9	5
1	1	1	71	12	2
2	1	1	71	18	5
1	1	1	71	20	1
1	1	1	71	34	2
1	1	1	71	39	2
2	1	1	71	55	1
1	1	1	71	57	4
1	1	1	71	61	1
1	1	1	71	61	4
1	1	1	71	71	1
1	1	1	71	72	1
1	1	1	71	84	5
1	1	1	71	88	1
1	1	1	71	93	1
1	1	1	71	99	1
1	1	1	71	101	6
1	1	1	71	104	1
1	1	1	71	105	3
1	1	1	71	124	1
1	1	1	71	126	3
1	1	1	71	132	5
2	1	1	71	137	3
1	1	1	71	145	1
1	1	1	72	3	1
1	1	1	72	8	1
1	1	1	72	13	2
1	1	1	72	13	4
2	1	1	72	17	2
2	1	1	72	26	4
1	1	1	72	29	3
1	1	1	72	30	3
1	1	1	72	38	1
1	1	1	72	39	1
1	1	1	72	43	1
2	1	1	72	44	6
1	1	1	72	47	4
1	1	1	72	52	3
1	1	1	72	53	2
1	1	1	72	62	4
2	1	1	72	67	2
1	1	1	72	69	5
1	1	1	72	74	1
1	1	1	72	78	2
1	1	1	72	84	3
1	1	1	72	88	1
2	1	1	72	89	1
1	1	1	72	89	2
1	1	1	72	96	3
1	1	1	72	102	6
1	1	1	72	105	1
2	1	1	72	105	5
1	1	1	72	112	4
1	1	1	72	125	1
1	1	1	72	133	3
1	1	1	72	138	1
1	1	1	72	139	3
1	1	1	72	139	5
1	1	1	72	144	1
1	1	1	72	146	2
1	1	1	72	148	1
1	1	1	72	149	2
1	1	1	72	151	4
2	1	1	73	2	1
1	1	1	73	8	1
1	1	1	73	42	1
1	1	1	73	50	4
1	1	1	73	67	1
1	1	1	73	86	1
1	1	1	73	88	3
1	1	1	73	90	5
1	1	1	73	102	4
1	1	1	73	111	2
2	1	1	73	127	1
1	1	1	73	130	1
1	1	1	73	131	1
1	1	1	73	136	4
1	1	1	73	138	3
1	1	1	73	143	1
1	1	1	73	144	2
1	1	1	73	145	3
1	1	1	73	148	4
1	1	1	73	149	1
2	1	1	74	3	2
1	1	1	74	10	5
1	1	1	74	11	2
1	1	1	74	13	5
1	1	1	74	24	2
1	1	1	74	24	6
1	1	1	74	31	6
1	1	1	74	35	1
3	1	1	74	39	1
3	1	1	74	40	1
1	1	1	74	40	2
1	1	1	74	56	5
1	1	1	74	66	1
1	1	1	74	70	1
2	1	1	74	71	4
1	1	1	74	76	1
1	1	1	74	76	2
1	1	1	74	84	5
2	1	1	74	85	4
1	1	1	74	89	4
1	1	1	74	95	4
2	1	1	74	103	1
3	1	1	74	115	1
1	1	1	74	116	5
2	1	1	74	119	3
1	1	1	74	133	1
1	1	1	74	137	1
1	1	1	74	140	2
1	1	1	75	17	1
1	1	1	75	24	3
1	1	1	75	28	1
1	1	1	75	38	3
2	1	1	75	42	1
2	1	1	75	45	1
1	1	1	75	46	3
1	1	1	75	52	2
1	1	1	75	52	4
1	1	1	75	63	1
1	1	1	75	66	3
2	1	1	75	73	1
1	1	1	75	73	4
1	1	1	75	83	3
1	1	1	75	90	2
1	1	1	75	99	1
3	1	1	75	102	1
1	1	1	75	108	1
1	1	1	75	114	6
1	1	1	75	115	1
1	1	1	75	120	3
1	1	1	75	135	1
1	1	1	75	138	3
1	1	1	75	140	2
2	1	1	76	7	4
2	1	1	76	25	4
1	1	1	76	29	1
1	1	1	76	33	1
1	1	1	76	43	2
1	1	1	76	44	1
1	1	1	76	48	1
1	1	1	76	58	2
1	1	1	76	83	3
2	1	1	76	83	6
1	1	1	76	88	1
1	1	1	76	95	4
1	1	1	76	103	1
1	1	1	76	103	2
1	1	1	76	112	1
1	1	1	76	123	1
1	1	1	76	127	6
1	1	1	76	130	5
1	1	1	76	140	1
1	1	1	76	142	1
1	1	1	76	151	1
1	1	1	76	152	2
1	1	1	77	6	2
3	1	1	77	7	1
1	1	1	77	8	5
2	1	1	77	11	2
1	1	1	77	17	1
1	1	1	77	19	3
1	1	1	77	24	1
1	1	1	77	28	6
1	1	1	77	30	6
1	1	1	77	31	5
1	1	1	77	39	5
1	1	1	77	45	1
2	1	1	77	45	3
1	1	1	77	51	2
1	1	1	77	61	4
1	1	1	77	67	2
1	1	1	77	74	1
1	1	1	77	82	3
1	1	1	77	85	5
1	1	1	77	91	1
1	1	1	77	93	4
1	1	1	77	95	1
1	1	1	77	97	2
1	1	1	77	102	1
2	1	1	77	103	1
1	1	1	77	111	1
2	1	1	77	112	1
1	1	1	77	116	2
1	1	1	77	127	4
2	1	1	77	130	1
1	1	1	77	132	2
1	1	1	78	3	1
1	1	1	78	7	3
1	1	1	78	8	2
1	1	1	78	9	2
1	1	1	78	22	1
1	1	1	78	23	3
1	1	1	78	29	4
1	1	1	78	30	2
1	1	1	78	35	2
1	1	1	78	44	5
1	1	1	78	46	1
2	1	1	78	53	1
1	1	1	78	57	5
1	1	1	78	58	1
2	1	1	78	60	1
3	1	1	78	63	1
2	1	1	78	63	6
1	1	1	78	80	1
1	1	1	78	85	1
1	1	1	78	97	6
1	1	1	78	99	4
1	1	1	78	113	3
1	1	1	78	118	5
1	1	1	78	126	1
1	1	1	78	131	1
2	1	1	78	135	1
1	1	1	78	137	1
1	1	1	78	147	1
1	1	1	78	147	5
1	1	1	79	3	2
1	1	1	79	4	2
1	1	1	79	8	1
1	1	1	79	11	6
1	1	1	79	17	1
1	1	1	79	18	1
2	1	1	79	31	1
1	1	1	79	32	1
2	1	1	79	33	1
2	1	1	79	38	1
1	1	1	79	58	3
1	1	1	79	59	1
1	1	1	79	62	2
2	1	1	79	73	2
2	1	1	79	81	1
1	1	1	79	82	1
1	1	1	79	82	6
2	1	1	79	86	2
1	1	1	79	92	3
1	1	1	79	97	1
1	1	1	79	99	3
1	1	1	79	101	4
1	1	1	79	102	5
1	1	1	79	108	4
3	1	1	79	115	2
2	1	1	79	115	4
1	1	1	79	119	2
2	1	1	79	120	3
2	1	1	79	135	1
1	1	1	79	135	2
1	1	1	79	146	1
3	1	1	79	146	3
2	1	1	79	149	5
1	1	1	79	151	1
1	1	1	80	14	2
2	1	1	80	20	1
1	1	1	80	21	1
2	1	1	80	37	1
1	1	1	80	38	1
1	1	1	80	66	1
1	1	1	80	87	1
1	1	1	80	94	1
1	1	1	80	112	4
1	1	1	80	119	3
1	1	1	80	127	4
1	1	1	80	133	1
1	1	1	80	138	1
1	1	1	80	140	2
1	1	1	80	141	5
1	1	1	80	142	1
1	1	1	80	143	2
3	1	1	81	4	1
1	1	1	81	14	1
1	1	1	81	14	5
1	1	1	81	17	6
1	1	1	81	21	1
1	1	1	81	23	2
1	1	1	81	28	4
1	1	1	81	37	1
1	1	1	81	38	1
1	1	1	81	51	1
1	1	1	81	52	2
1	1	1	81	60	1
1	1	1	81	68	2
1	1	1	81	68	6
1	1	1	81	72	1
1	1	1	81	87	1
1	1	1	81	88	3
1	1	1	81	102	5
1	1	1	81	105	2
1	1	1	81	106	1
1	1	1	81	108	2
2	1	1	81	116	4
2	1	1	81	124	1
1	1	1	81	133	5
1	1	1	81	136	1
1	1	1	81	146	4
1	1	1	81	147	3
1	1	1	81	147	4
1	1	1	81	150	4
2	1	1	82	6	5
1	1	1	82	9	1
1	1	1	82	9	4
2	1	1	82	9	5
1	1	1	82	11	1
1	1	1	82	15	3
1	1	1	82	16	4
1	1	1	82	17	1
1	1	1	82	17	3
1	1	1	82	21	4
1	1	1	82	23	1
1	1	1	82	27	4
1	1	1	82	30	1
1	1	1	82	34	1
1	1	1	82	36	1
1	1	1	82	36	6
1	1	1	82	38	3
1	1	1	82	39	4
1	1	1	82	41	2
1	1	1	82	50	1
1	1	1	82	63	4
1	1	1	82	67	1
1	1	1	82	70	1
2	1	1	82	73	3
1	1	1	82	74	3
1	1	1	82	76	4
1	1	1	82	86	3
1	1	1	82	88	2
1	1	1	82	89	1
2	1	1	82	92	1
1	1	1	82	103	2
1	1	1	82	111	1
1	1	1	82	111	6
1	1	1	82	116	1
1	1	1	82	118	1
3	1	1	82	120	2
1	1	1	82	129	1
1	1	1	82	130	1
1	1	1	82	131	2
1	1	1	82	133	1
1	1	1	82	144	1
1	1	1	82	144	3
1	1	1	82	147	3
1	1	1	83	8	6
1	1	1	83	14	1
1	1	1	83	18	3
1	1	1	83	19	1
1	1	1	83	28	3
1	1	1	83	31	1
1	1	1	83	32	1
1	1	1	83	37	1
1	1	1	83	41	3
2	1	1	83	43	1
2	1	1	83	47	1
1	1	1	83	50	2
1	1	1	83	53	1
1	1	1	83	54	1
1	1	1	83	57	3
1	1	1	83	58	1
1	1	1	83	69	4
2	1	1	83	70	1
1	1	1	83	81	1
1	1	1	83	83	1
1	1	1	83	93	1
1	1	1	83	93	4
2	1	1	83	95	1
1	1	1	83	103	1
1	1	1	83	106	1
1	1	1	83	112	6
1	1	1	83	117	2
1	1	1	83	121	1
1	1	1	83	130	3
1	1	1	83	147	4
1	1	1	83	150	6
1	1	1	83	151	1
1	1	1	84	18	1
1	1	1	84	24	5
1	1	1	84	35	1
1	1	1	84	37	4
2	1	1	84	82	3
1	1	1	84	83	4
1	1	1	84	90	6
1	1	1	84	92	4
1	1	1	84	106	2
2	1	1	84	113	1
1	1	1	84	138	1
1	1	1	84	141	3
1	1	1	84	147	3
1	1	1	85	19	2
1	1	1	85	22	1
1	1	1	85	24	3
1	1	1	85	27	3
2	1	1	85	35	1
1	1	1	85	51	1
1	1	1	85	54	5
1	1	1	85	56	1
1	1	1	85	74	1
1	1	1	85	82	5
1	1	1	85	84	1
2	1	1	85	95	2
1	1	1	85	119	4
1	1	1	85	123	1
1	1	1	85	129	6
1	1	1	85	135	1
1	1	1	85	141	1
1	1	1	85	145	2
3	1	1	86	19	1
1	1	1	86	37	5
1	1	1	86	45	2
2	1	1	86	68	5
1	1	1	86	91	1
1	1	1	86	98	4
1	1	1	86	115	1
1	1	1	86	116	6
1	1	1	86	127	3
1	1	1	86	135	3
1	1	1	86	138	1
2	1	1	86	143	5
1	1	1	86	146	1
2	1	1	87	5	1
1	1	1	87	7	1
1	1	1	87	24	1
1	1	1	87	34	2
2	1	1	87	43	1
1	1	1	87	57	5
1	1	1	87	82	1
1	1	1	87	99	1
1	1	1	87	117	1
1	1	1	87	119	1
1	1	1	87	131	4
2	1	1	87	138	1
1	1	1	88	6	6
1	1	1	88	20	1
2	1	1	88	27	2
1	1	1	88	31	2
1	1	1	88	38	1
1	1	1	88	53	1
1	1	1	88	55	1
2	1	1	88	56	4
1	1	1	88	60	1
2	1	1	88	85	3
1	1	1	88	86	1
1	1	1	88	95	4
1	1	1	88	105	1
1	1	1	88	116	3
1	1	1	88	120	2
1	1	1	88	136	5
1	1	1	88	138	2
1	1	1	88	145	3
1	1	1	89	5	1
1	1	1	89	7	1
2	1	1	89	8	1
1	1	1	89	12	2
1	1	1	89	31	1
1	1	1	89	32	3
1	1	1	89	33	2
3	1	1	89	55	5
1	1	1	89	56	4
3	1	1	89	76	4
1	1	1	89	84	1
2	1	1	89	96	4
1	1	1	89	98	1
1	1	1	89	103	4
1	1	1	89	113	1
1	1	1	89	120	5
1	1	1	89	128	5
1	1	1	89	143	1
1	1	1	89	146	3
1	1	1	90	8	5
1	1	1	90	28	1
1	1	1	90	81	1
1	1	1	90	103	1
1	1	1	90	105	1
1	1	1	90	108	2
1	1	1	90	127	1
1	1	1	90	150	3
2	1	1	91	1	1
1	1	1	91	3	1
1	1	1	91	7	3
1	1	1	91	7	4
1	1	1	91	31	2
1	1	1	91	37	2
3	1	1	91	41	1
2	1	1	91	44	4
2	1	1	91	55	1
1	1	1	91	67	1
1	1	1	91	83	5
1	1	1	91	88	1
3	1	1	91	103	1
3	1	1	91	118	1
1	1	1	91	120	1
1	1	1	91	120	2
1	1	1	91	144	1
1	1	1	92	8	2
1	1	1	92	14	4
1	1	1	92	15	3
1	1	1	92	28	3
1	1	1	92	33	3
1	1	1	92	38	3
1	1	1	92	46	3
2	1	1	92	50	5
1	1	1	92	56	6
1	1	1	92	65	1
1	1	1	92	71	1
1	1	1	92	72	1
3	1	1	92	90	2
1	1	1	92	90	5
2	1	1	92	91	1
2	1	1	92	97	1
1	1	1	92	98	1
1	1	1	92	106	5
1	1	1	92	107	1
1	1	1	92	108	3
[truncated: 998,000+ more rows]
