# Supplementary material for: Flexibility-tuning of dual-display DNA-encoded chemical libraries facilitates cyclic peptide ligand discovery
Source: Nat Commun. 2025 Apr 5;16:3273. doi: 10.1038/s41467-025-58507-w (PMC11972359; doi:10.1038/s41467-025-58507-w)
Supplement: Supplementary file 4 — Source Data [file 41467_2025_58507_MOESM4_ESM.zip › Source_Data_Files_Selections/PLAP_Sel1_2.txt]

Count	Code1	Code2	Code3	Code4	Code5
1	1	1	1	19	1
3	1	1	1	24	1
1	1	1	1	31	1
1	1	1	1	37	1
1	1	1	1	55	1
1	1	1	1	59	1
1	1	1	1	95	1
1	1	1	1	102	1
1	1	1	1	123	5
2	1	1	1	146	1
1	1	1	1	149	1
1	1	1	2	15	1
1	1	1	2	19	1
2	1	1	2	21	1
1	1	1	2	33	1
1	1	1	2	37	1
1	1	1	2	40	1
1	1	1	2	50	1
1	1	1	2	58	3
1	1	1	2	128	2
2	1	1	2	137	3
1	1	1	2	141	2
1	1	1	2	142	5
1	1	1	2	148	1
1	1	1	2	152	4
2	1	1	3	14	1
2	1	1	3	58	1
2	1	1	3	62	1
1	1	1	3	63	1
1	1	1	3	110	1
1	1	1	3	139	2
2	1	1	4	17	1
1	1	1	4	19	1
1	1	1	4	35	1
1	1	1	4	39	2
1	1	1	4	52	1
1	1	1	4	73	1
1	1	1	4	73	2
1	1	1	4	87	1
1	1	1	4	93	1
1	1	1	4	110	1
1	1	1	4	119	1
1	1	1	4	135	3
1	1	1	4	137	3
1	1	1	4	138	1
1	1	1	4	143	1
1	1	1	5	15	5
1	1	1	5	26	1
1	1	1	5	26	2
1	1	1	5	27	1
1	1	1	5	29	1
1	1	1	5	31	4
1	1	1	5	38	3
1	1	1	5	55	1
1	1	1	5	81	3
1	1	1	5	86	1
1	1	1	5	89	2
2	1	1	5	94	3
1	1	1	5	100	1
2	1	1	5	119	2
1	1	1	5	124	1
3	1	1	5	144	1
1	1	1	5	152	3
1	1	1	6	27	3
1	1	1	6	33	1
1	1	1	6	47	1
1	1	1	6	47	3
1	1	1	6	56	3
2	1	1	6	67	1
1	1	1	6	69	1
1	1	1	6	72	3
1	1	1	6	82	4
1	1	1	6	91	3
1	1	1	6	97	1
1	1	1	6	107	4
1	1	1	6	110	1
3	1	1	6	111	1
1	1	1	6	120	3
1	1	1	6	122	1
1	1	1	6	143	1
1	1	1	6	144	1
1	1	1	6	150	1
1	1	1	7	6	3
1	1	1	7	7	1
2	1	1	7	15	1
1	1	1	7	16	1
1	1	1	7	29	1
3	1	1	7	45	1
1	1	1	7	49	1
1	1	1	7	59	3
1	1	1	7	102	1
3	1	1	7	105	1
1	1	1	7	110	1
1	1	1	7	118	3
2	1	1	7	147	1
1	1	1	8	13	1
1	1	1	8	20	1
2	1	1	8	42	4
1	1	1	8	58	1
2	1	1	8	91	1
1	1	1	8	147	1
2	1	1	9	4	1
1	1	1	9	10	1
1	1	1	9	10	3
2	1	1	9	14	3
2	1	1	9	16	1
1	1	1	9	17	3
2	1	1	9	22	3
1	1	1	9	45	1
1	1	1	9	48	1
1	1	1	9	52	1
1	1	1	9	58	1
1	1	1	9	71	1
1	1	1	9	75	1
1	1	1	9	89	2
1	1	1	9	99	1
1	1	1	9	103	4
1	1	1	9	105	3
1	1	1	9	112	1
1	1	1	9	130	1
1	1	1	9	145	1
2	1	1	9	150	1
1	1	1	9	151	3
1	1	1	10	8	1
1	1	1	10	25	1
2	1	1	10	32	4
1	1	1	10	33	1
1	1	1	10	40	1
1	1	1	10	48	1
2	1	1	10	65	1
3	1	1	10	66	4
1	1	1	10	67	1
1	1	1	10	81	1
2	1	1	10	87	3
1	1	1	10	98	1
1	1	1	10	98	2
1	1	1	10	148	1
1	1	1	11	3	1
2	1	1	11	9	1
2	1	1	11	11	3
2	1	1	11	16	1
1	1	1	11	19	1
2	1	1	11	33	1
2	1	1	11	35	1
1	1	1	11	37	1
1	1	1	11	42	1
1	1	1	11	42	3
1	1	1	11	46	6
1	1	1	11	52	4
1	1	1	11	54	6
1	1	1	11	57	1
2	1	1	11	74	1
1	1	1	11	83	1
1	1	1	11	90	2
1	1	1	11	91	1
1	1	1	11	103	1
1	1	1	11	107	3
1	1	1	11	108	1
3	1	1	11	115	1
1	1	1	11	118	1
2	1	1	11	126	1
2	1	1	11	134	3
1	1	1	11	135	1
1	1	1	12	9	1
1	1	1	12	42	1
1	1	1	12	54	2
2	1	1	12	75	1
1	1	1	12	86	1
1	1	1	12	91	1
1	1	1	12	131	3
1	1	1	12	139	1
1	1	1	13	2	1
1	1	1	13	5	3
1	1	1	13	6	1
1	1	1	13	6	5
1	1	1	13	9	1
2	1	1	13	10	3
1	1	1	13	10	4
2	1	1	13	11	1
1	1	1	13	21	1
1	1	1	13	36	1
1	1	1	13	36	4
2	1	1	13	44	5
1	1	1	13	55	1
1	1	1	13	62	1
1	1	1	13	63	1
1	1	1	13	74	4
1	1	1	13	80	3
1	1	1	13	81	1
3	1	1	13	91	1
2	1	1	13	95	1
1	1	1	13	95	2
2	1	1	13	113	2
1	1	1	13	120	1
1	1	1	13	126	1
1	1	1	13	134	1
1	1	1	13	145	1
1	1	1	13	146	2
2	1	1	13	147	1
1	1	1	14	1	1
1	1	1	14	3	3
2	1	1	14	8	1
2	1	1	14	14	1
1	1	1	14	21	1
2	1	1	14	24	1
1	1	1	14	37	1
1	1	1	14	38	1
3	1	1	14	39	1
1	1	1	14	39	4
3	1	1	14	54	2
1	1	1	14	56	2
1	1	1	14	57	3
1	1	1	14	70	2
1	1	1	14	84	3
1	1	1	14	90	1
1	1	1	14	99	3
1	1	1	14	105	2
1	1	1	14	125	1
1	1	1	14	132	1
1	1	1	14	135	1
1	1	1	14	140	1
1	1	1	14	150	1
1	1	1	15	17	1
1	1	1	15	26	3
2	1	1	15	28	1
1	1	1	15	32	1
1	1	1	15	57	1
1	1	1	15	73	2
1	1	1	15	75	1
1	1	1	15	79	3
1	1	1	15	82	1
1	1	1	15	91	1
1	1	1	15	93	1
1	1	1	15	99	1
1	1	1	15	101	1
1	1	1	15	109	1
1	1	1	15	135	1
1	1	1	15	140	4
1	1	1	15	151	3
1	1	1	16	9	1
2	1	1	16	29	1
1	1	1	16	35	1
3	1	1	16	44	1
2	1	1	16	57	3
1	1	1	16	59	1
1	1	1	16	68	1
2	1	1	16	75	1
1	1	1	16	87	1
1	1	1	16	108	1
1	1	1	16	113	3
1	1	1	16	115	1
1	1	1	16	118	2
1	1	1	16	118	4
1	1	1	16	126	1
1	1	1	16	127	1
1	1	1	16	134	1
1	1	1	16	138	1
1	1	1	16	150	1
1	1	1	17	4	1
1	1	1	17	13	1
1	1	1	17	22	1
1	1	1	17	23	1
1	1	1	17	30	1
1	1	1	17	40	1
1	1	1	17	52	1
1	1	1	17	54	5
1	1	1	17	55	1
1	1	1	17	63	3
1	1	1	17	78	1
1	1	1	17	78	3
1	1	1	17	84	1
2	1	1	17	90	3
2	1	1	17	92	1
2	1	1	17	97	1
1	1	1	17	99	1
2	1	1	17	103	1
1	1	1	17	104	1
1	1	1	17	118	1
1	1	1	17	126	1
1	1	1	17	135	1
2	1	1	18	2	1
2	1	1	18	26	1
1	1	1	18	27	1
1	1	1	18	36	1
1	1	1	18	37	1
1	1	1	18	42	1
1	1	1	18	46	1
1	1	1	18	87	1
1	1	1	18	111	1
3	1	1	18	129	1
1	1	1	18	130	1
2	1	1	18	133	1
1	1	1	19	42	1
2	1	1	19	43	3
1	1	1	19	54	3
1	1	1	19	71	2
1	1	1	19	85	1
1	1	1	19	94	1
1	1	1	19	124	1
1	1	1	19	133	1
1	1	1	19	137	1
1	1	1	20	10	1
1	1	1	20	19	2
2	1	1	20	27	1
1	1	1	20	29	1
1	1	1	20	58	1
1	1	1	20	69	1
1	1	1	20	86	1
1	1	1	20	88	1
3	1	1	20	97	1
2	1	1	20	102	4
1	1	1	20	103	1
1	1	1	20	135	1
2	1	1	21	3	1
1	1	1	21	4	2
1	1	1	21	7	3
1	1	1	21	13	1
2	1	1	21	17	1
2	1	1	21	20	1
1	1	1	21	23	1
1	1	1	21	32	1
1	1	1	21	33	1
2	1	1	21	34	1
1	1	1	21	35	1
1	1	1	21	37	1
1	1	1	21	41	1
1	1	1	21	54	1
1	1	1	21	56	1
1	1	1	21	63	1
1	1	1	21	86	3
2	1	1	21	94	3
1	1	1	21	96	1
1	1	1	21	105	3
1	1	1	21	107	1
1	1	1	21	108	1
1	1	1	21	115	1
2	1	1	21	117	1
1	1	1	21	132	1
1	1	1	21	138	1
1	1	1	22	6	1
1	1	1	22	8	1
1	1	1	22	9	3
7	1	1	22	13	1
1	1	1	22	15	3
2	1	1	22	19	1
1	1	1	22	21	1
1	1	1	22	28	1
1	1	1	22	31	3
1	1	1	22	35	1
1	1	1	22	45	1
1	1	1	22	52	1
1	1	1	22	63	1
1	1	1	22	79	1
1	1	1	22	88	1
1	1	1	22	108	6
1	1	1	22	119	1
6	1	1	22	124	1
1	1	1	22	127	1
2	1	1	22	138	1
1	1	1	22	143	1
1	1	1	22	146	4
1	1	1	22	147	1
1	1	1	22	151	1
1	1	1	23	4	1
2	1	1	23	6	1
1	1	1	23	7	2
1	1	1	23	14	1
1	1	1	23	17	1
1	1	1	23	19	6
1	1	1	23	30	1
1	1	1	23	33	1
1	1	1	23	33	5
1	1	1	23	42	1
3	1	1	23	64	3
3	1	1	23	65	1
1	1	1	23	66	1
1	1	1	23	67	1
1	1	1	23	81	1
1	1	1	23	85	2
1	1	1	23	88	1
3	1	1	23	95	2
2	1	1	23	105	3
2	1	1	23	111	3
1	1	1	23	114	1
1	1	1	23	114	3
1	1	1	23	115	1
1	1	1	23	124	1
1	1	1	23	133	1
2	1	1	23	138	3
2	1	1	23	139	5
1	1	1	23	144	1
2	1	1	23	145	1
1	1	1	24	3	1
1	1	1	24	13	6
1	1	1	24	15	2
1	1	1	24	17	3
1	1	1	24	19	1
1	1	1	24	20	2
1	1	1	24	21	5
2	1	1	24	30	1
2	1	1	24	75	1
1	1	1	24	85	1
2	1	1	24	116	1
1	1	1	24	122	1
1	1	1	24	122	3
1	1	1	24	150	1
1	1	1	24	151	1
1	1	1	24	152	1
1	1	1	25	4	1
1	1	1	25	5	1
1	1	1	25	21	1
1	1	1	25	34	1
1	1	1	25	47	2
1	1	1	25	60	1
1	1	1	25	62	1
1	1	1	25	63	1
1	1	1	25	81	1
1	1	1	25	86	2
1	1	1	25	110	1
1	1	1	25	117	1
1	1	1	25	118	2
1	1	1	25	129	1
1	1	1	25	134	1
2	1	1	25	139	1
1	1	1	25	150	1
3	1	1	26	3	1
1	1	1	26	9	2
2	1	1	26	10	1
1	1	1	26	11	3
2	1	1	26	14	1
1	1	1	26	22	1
2	1	1	26	24	1
2	1	1	26	27	1
3	1	1	26	28	1
1	1	1	26	37	1
1	1	1	26	43	1
1	1	1	26	52	1
1	1	1	26	54	1
2	1	1	26	57	1
3	1	1	26	69	1
1	1	1	26	73	4
1	1	1	26	83	5
2	1	1	26	88	1
1	1	1	26	98	3
1	1	1	26	99	1
1	1	1	26	101	3
1	1	1	26	103	1
1	1	1	26	127	1
1	1	1	26	128	2
1	1	1	26	137	4
2	1	1	26	139	1
2	1	1	26	152	1
1	1	1	27	3	1
1	1	1	27	33	1
1	1	1	27	35	3
1	1	1	27	60	3
1	1	1	27	65	4
1	1	1	27	87	3
2	1	1	28	32	2
1	1	1	28	43	1
2	1	1	28	44	1
1	1	1	28	59	1
1	1	1	28	86	2
1	1	1	28	88	1
1	1	1	28	98	1
4	1	1	28	99	1
1	1	1	28	119	1
1	1	1	28	138	1
1	1	1	29	7	3
2	1	1	29	24	1
1	1	1	29	28	1
1	1	1	29	36	1
2	1	1	29	41	1
2	1	1	29	53	5
1	1	1	29	55	4
1	1	1	29	57	2
1	1	1	29	59	1
1	1	1	29	70	1
2	1	1	29	84	1
1	1	1	29	88	1
2	1	1	29	91	3
1	1	1	29	102	1
1	1	1	29	107	3
1	1	1	29	127	2
1	1	1	29	139	1
1	1	1	29	141	3
2	1	1	29	141	5
1	1	1	29	152	3
1	1	1	30	5	1
1	1	1	30	6	1
1	1	1	30	13	1
1	1	1	30	18	1
1	1	1	30	23	2
1	1	1	30	24	1
1	1	1	30	26	3
3	1	1	30	27	1
2	1	1	30	27	4
1	1	1	30	29	1
1	1	1	30	36	1
1	1	1	30	38	1
1	1	1	30	40	1
1	1	1	30	46	1
1	1	1	30	59	1
1	1	1	30	69	3
1	1	1	30	84	1
1	1	1	30	92	1
1	1	1	30	94	1
3	1	1	30	105	1
1	1	1	30	113	1
3	1	1	30	115	1
2	1	1	30	116	3
1	1	1	30	124	3
2	1	1	30	127	1
2	1	1	30	138	1
1	1	1	30	142	1
1	1	1	31	1	1
1	1	1	31	9	1
3	1	1	31	9	3
1	1	1	31	10	1
1	1	1	31	15	1
1	1	1	31	20	1
2	1	1	31	34	2
1	1	1	31	36	4
1	1	1	31	38	2
1	1	1	31	45	1
1	1	1	31	55	3
1	1	1	31	68	1
1	1	1	31	89	1
2	1	1	31	97	1
1	1	1	31	116	1
2	1	1	31	121	1
1	1	1	31	125	2
1	1	1	31	132	1
1	1	1	31	144	1
1	1	1	32	6	1
1	1	1	32	13	1
1	1	1	32	15	1
1	1	1	32	30	2
2	1	1	32	33	5
1	1	1	32	42	4
1	1	1	32	43	3
1	1	1	32	44	1
1	1	1	32	46	1
1	1	1	32	81	1
2	1	1	32	82	1
1	1	1	32	84	1
1	1	1	32	94	1
1	1	1	32	98	1
2	1	1	32	99	1
1	1	1	32	99	2
1	1	1	32	103	1
1	1	1	32	118	1
1	1	1	32	119	1
1	1	1	32	130	1
1	1	1	32	151	1
1	1	1	33	5	3
1	1	1	33	10	1
2	1	1	33	13	3
1	1	1	33	21	3
1	1	1	33	23	1
1	1	1	33	26	1
1	1	1	33	38	1
2	1	1	33	63	5
1	1	1	33	64	1
1	1	1	33	115	1
1	1	1	33	123	1
1	1	1	33	126	3
1	1	1	33	143	1
1	1	1	33	146	1
1	1	1	33	151	1
1	1	1	34	3	3
1	1	1	34	8	1
1	1	1	34	13	4
1	1	1	34	13	6
1	1	1	34	14	1
2	1	1	34	34	3
2	1	1	34	35	6
1	1	1	34	38	1
2	1	1	34	49	1
1	1	1	34	56	2
1	1	1	34	65	1
1	1	1	34	66	3
1	1	1	34	69	3
1	1	1	34	72	3
1	1	1	34	93	1
1	1	1	34	94	1
1	1	1	34	102	1
1	1	1	34	102	4
2	1	1	34	107	1
1	1	1	34	112	1
1	1	1	34	118	3
1	1	1	34	124	1
1	1	1	34	124	5
2	1	1	34	125	1
1	1	1	34	141	1
1	1	1	34	144	1
2	1	1	34	145	1
1	1	1	34	147	4
1	1	1	35	2	1
2	1	1	35	24	1
2	1	1	35	28	1
1	1	1	35	36	1
1	1	1	35	43	1
1	1	1	35	88	3
1	1	1	35	96	1
1	1	1	35	116	3
1	1	1	35	120	1
1	1	1	35	131	4
2	1	1	35	137	1
1	1	1	36	2	1
1	1	1	36	12	3
1	1	1	36	12	6
1	1	1	36	33	1
2	1	1	36	52	1
3	1	1	36	52	3
1	1	1	36	56	1
1	1	1	36	68	1
2	1	1	36	69	1
1	1	1	36	79	1
1	1	1	36	81	3
3	1	1	36	98	3
1	1	1	36	106	1
1	1	1	36	109	3
3	1	1	36	126	4
1	1	1	36	128	1
1	1	1	36	134	1
1	1	1	36	136	1
2	1	1	36	142	3
2	1	1	36	144	2
1	1	1	37	13	2
4	1	1	37	19	1
1	1	1	37	28	1
1	1	1	37	30	1
1	1	1	37	33	3
1	1	1	37	37	1
1	1	1	37	42	1
2	1	1	37	58	1
3	1	1	37	58	3
1	1	1	37	68	3
1	1	1	37	72	1
2	1	1	37	75	1
2	1	1	37	94	1
2	1	1	37	99	4
1	1	1	37	106	1
1	1	1	37	109	1
2	1	1	37	110	1
1	1	1	37	113	2
1	1	1	37	120	1
1	1	1	37	123	1
1	1	1	37	132	1
1	1	1	37	150	3
1	1	1	37	152	1
1	1	1	37	152	3
1	1	1	38	3	1
2	1	1	38	19	1
1	1	1	38	27	1
1	1	1	38	28	3
1	1	1	38	41	1
1	1	1	38	54	1
1	1	1	38	71	1
1	1	1	38	72	1
1	1	1	38	117	3
1	1	1	38	119	1
5	1	1	38	122	4
2	1	1	38	124	2
1	1	1	38	128	2
1	1	1	38	131	1
1	1	1	38	151	1
2	1	1	39	11	1
1	1	1	39	11	5
3	1	1	39	14	1
1	1	1	39	21	1
1	1	1	39	22	1
1	1	1	39	40	1
2	1	1	39	42	1
1	1	1	39	45	1
1	1	1	39	47	3
1	1	1	39	50	1
1	1	1	39	57	1
1	1	1	39	66	3
1	1	1	39	72	1
1	1	1	39	83	1
1	1	1	39	98	1
1	1	1	39	99	1
1	1	1	39	108	1
2	1	1	39	110	1
1	1	1	39	126	1
1	1	1	39	128	2
1	1	1	39	133	3
1	1	1	39	135	5
1	1	1	39	149	1
1	1	1	40	8	1
1	1	1	40	9	2
1	1	1	40	10	1
1	1	1	40	23	1
1	1	1	40	24	1
1	1	1	40	26	3
2	1	1	40	43	4
1	1	1	40	64	1
3	1	1	40	68	1
1	1	1	40	70	5
2	1	1	40	81	1
1	1	1	40	81	2
1	1	1	40	82	1
1	1	1	40	95	1
1	1	1	40	96	5
1	1	1	40	106	1
1	1	1	40	125	1
1	1	1	40	132	1
1	1	1	40	145	1
2	1	1	40	149	1
1	1	1	40	151	1
1	1	1	41	4	1
1	1	1	41	10	1
1	1	1	41	13	1
1	1	1	41	20	1
1	1	1	41	24	1
1	1	1	41	31	2
2	1	1	41	38	1
1	1	1	41	41	1
4	1	1	41	46	1
1	1	1	41	49	5
1	1	1	41	61	1
1	1	1	41	66	4
2	1	1	41	83	1
1	1	1	41	98	2
1	1	1	41	101	1
1	1	1	41	106	1
1	1	1	41	115	1
1	1	1	41	116	4
1	1	1	41	122	1
2	1	1	41	126	3
1	1	1	41	135	1
3	1	1	41	137	1
2	1	1	41	138	6
2	1	1	41	146	2
1	1	1	42	17	1
2	1	1	42	20	2
1	1	1	42	31	6
1	1	1	42	33	3
2	1	1	42	38	1
1	1	1	42	82	1
3	1	1	42	147	3
1	1	1	42	150	1
1	1	1	42	151	1
1	1	1	43	9	5
1	1	1	43	24	1
1	1	1	43	24	4
3	1	1	43	29	1
1	1	1	43	29	3
1	1	1	43	30	1
1	1	1	43	34	1
1	1	1	43	36	1
2	1	1	43	52	1
4	1	1	43	53	1
1	1	1	43	57	3
1	1	1	43	58	1
1	1	1	43	60	1
1	1	1	43	63	1
1	1	1	43	70	1
3	1	1	43	81	1
1	1	1	43	91	1
2	1	1	43	110	1
2	1	1	43	112	2
2	1	1	43	124	1
1	1	1	43	128	1
1	1	1	43	129	1
1	1	1	43	133	1
1	1	1	43	138	1
2	1	1	43	149	1
2	1	1	44	24	1
1	1	1	44	24	2
1	1	1	44	25	4
1	1	1	44	28	1
1	1	1	44	30	1
2	1	1	44	53	3
1	1	1	44	59	1
1	1	1	44	72	1
2	1	1	44	82	4
1	1	1	44	83	2
1	1	1	44	92	1
1	1	1	44	94	1
1	1	1	44	110	1
1	1	1	44	111	1
1	1	1	44	117	1
2	1	1	44	122	3
1	1	1	44	125	1
3	1	1	44	133	2
2	1	1	44	137	1
1	1	1	44	148	1
1	1	1	45	5	1
1	1	1	45	6	1
1	1	1	45	17	1
1	1	1	45	18	1
1	1	1	45	20	2
2	1	1	45	21	1
1	1	1	45	27	3
1	1	1	45	33	2
2	1	1	45	35	1
1	1	1	45	38	6
1	1	1	45	42	3
1	1	1	45	45	1
1	1	1	45	55	1
1	1	1	45	61	1
1	1	1	45	63	1
1	1	1	45	75	1
1	1	1	45	76	3
1	1	1	45	79	6
1	1	1	45	87	3
1	1	1	45	88	1
2	1	1	45	100	1
1	1	1	45	107	5
1	1	1	45	108	1
1	1	1	45	119	1
1	1	1	45	119	3
1	1	1	45	121	1
1	1	1	45	122	1
2	1	1	45	134	1
1	1	1	45	139	1
1	1	1	45	150	2
1	1	1	46	9	1
1	1	1	46	14	1
1	1	1	46	28	3
2	1	1	46	37	1
1	1	1	46	45	3
2	1	1	46	67	1
1	1	1	46	74	2
2	1	1	46	91	1
1	1	1	46	98	4
2	1	1	46	103	1
1	1	1	46	104	1
1	1	1	46	105	1
1	1	1	46	108	1
1	1	1	46	123	1
1	1	1	46	138	1
2	1	1	47	9	1
2	1	1	47	12	3
1	1	1	47	22	1
1	1	1	47	23	1
1	1	1	47	30	1
1	1	1	47	39	1
1	1	1	47	51	1
1	1	1	47	56	5
1	1	1	47	58	5
1	1	1	47	59	1
1	1	1	47	63	1
1	1	1	47	92	1
1	1	1	47	104	1
2	1	1	47	106	1
1	1	1	47	133	1
1	1	1	47	145	6
2	1	1	47	148	1
1	1	1	47	151	6
1	1	1	48	5	1
1	1	1	48	24	1
1	1	1	48	25	1
1	1	1	48	28	1
1	1	1	48	34	1
1	1	1	48	38	1
1	1	1	48	45	1
1	1	1	48	53	1
1	1	1	48	57	1
1	1	1	48	77	1
1	1	1	48	78	1
1	1	1	48	84	2
1	1	1	48	87	1
2	1	1	48	101	1
1	1	1	48	109	1
1	1	1	48	113	1
1	1	1	48	114	2
2	1	1	48	126	1
1	1	1	48	131	1
1	1	1	48	139	1
2	1	1	48	143	1
2	1	1	49	5	1
1	1	1	49	8	1
1	1	1	49	9	1
1	1	1	49	11	1
2	1	1	49	12	1
1	1	1	49	18	2
1	1	1	49	22	1
1	1	1	49	30	1
1	1	1	49	38	5
1	1	1	49	42	3
3	1	1	49	48	1
1	1	1	49	56	1
1	1	1	49	57	1
1	1	1	49	60	1
1	1	1	49	65	2
6	1	1	49	66	5
2	1	1	49	68	1
1	1	1	49	74	6
1	1	1	49	75	1
1	1	1	49	87	1
1	1	1	49	88	1
1	1	1	49	93	1
1	1	1	49	95	1
1	1	1	49	97	3
1	1	1	49	101	3
2	1	1	49	106	1
1	1	1	49	111	1
1	1	1	49	112	1
1	1	1	49	134	1
2	1	1	49	138	5
1	1	1	49	142	4
1	1	1	49	148	1
1	1	1	50	7	1
1	1	1	50	12	1
2	1	1	50	14	3
1	1	1	50	24	1
1	1	1	50	29	1
1	1	1	50	34	1
2	1	1	50	34	2
2	1	1	50	37	1
2	1	1	50	51	1
1	1	1	50	62	1
1	1	1	50	63	1
1	1	1	50	67	3
1	1	1	50	86	1
3	1	1	50	104	3
1	1	1	50	133	2
1	1	1	50	133	3
1	1	1	50	139	5
1	1	1	50	139	6
1	1	1	51	6	1
1	1	1	51	7	6
1	1	1	51	11	1
2	1	1	51	29	1
2	1	1	51	42	1
1	1	1	51	51	5
3	1	1	51	56	5
1	1	1	51	61	1
1	1	1	51	71	1
1	1	1	51	90	1
1	1	1	51	92	1
1	1	1	51	99	1
2	1	1	51	125	3
1	1	1	51	128	4
3	1	1	51	140	1
2	1	1	51	151	1
1	1	1	52	8	5
2	1	1	52	15	1
1	1	1	52	20	5
1	1	1	52	36	3
2	1	1	52	47	1
1	1	1	52	58	1
3	1	1	52	68	1
1	1	1	52	78	1
1	1	1	52	83	1
2	1	1	52	96	1
1	1	1	52	105	1
2	1	1	52	106	1
5	1	1	52	108	1
1	1	1	53	3	1
1	1	1	53	5	5
1	1	1	53	8	2
1	1	1	53	11	1
2	1	1	53	32	3
1	1	1	53	64	1
1	1	1	53	70	1
1	1	1	53	73	3
1	1	1	53	87	1
1	1	1	53	89	1
1	1	1	53	91	2
1	1	1	53	102	1
2	1	1	53	106	3
1	1	1	53	119	1
1	1	1	53	120	1
1	1	1	53	141	1
3	1	1	53	145	1
2	1	1	54	15	1
1	1	1	54	16	1
1	1	1	54	28	1
1	1	1	54	52	2
1	1	1	54	59	1
1	1	1	54	60	1
2	1	1	54	63	1
2	1	1	54	76	3
1	1	1	54	82	5
1	1	1	54	83	1
3	1	1	54	95	1
1	1	1	54	109	1
1	1	1	54	113	1
1	1	1	54	124	3
1	1	1	54	129	1
1	1	1	54	140	1
1	1	1	54	152	1
1	1	1	55	9	1
3	1	1	55	9	3
1	1	1	55	27	3
1	1	1	55	28	1
1	1	1	55	28	2
1	1	1	55	31	3
1	1	1	55	32	3
1	1	1	55	41	3
1	1	1	55	44	1
1	1	1	55	54	3
1	1	1	55	55	1
1	1	1	55	70	1
1	1	1	55	96	1
1	1	1	55	97	4
1	1	1	55	109	4
1	1	1	55	110	1
2	1	1	55	129	1
1	1	1	55	131	1
1	1	1	55	138	1
1	1	1	55	144	1
1	1	1	55	145	5
1	1	1	56	20	1
1	1	1	56	21	1
1	1	1	56	21	2
2	1	1	56	21	4
3	1	1	56	27	1
1	1	1	56	33	1
1	1	1	56	35	3
1	1	1	56	39	1
1	1	1	56	45	1
1	1	1	56	60	2
1	1	1	56	65	1
1	1	1	56	67	2
1	1	1	56	70	1
1	1	1	56	75	2
2	1	1	56	86	3
2	1	1	56	89	1
1	1	1	56	91	3
1	1	1	56	93	1
1	1	1	56	94	1
1	1	1	56	108	1
1	1	1	56	111	1
1	1	1	56	113	2
1	1	1	56	123	1
1	1	1	56	132	3
1	1	1	56	144	1
1	1	1	57	4	1
1	1	1	57	7	1
1	1	1	57	16	1
2	1	1	57	20	1
1	1	1	57	24	1
1	1	1	57	29	4
1	1	1	57	35	1
3	1	1	57	39	1
1	1	1	57	40	3
1	1	1	57	45	1
2	1	1	57	67	2
1	1	1	57	68	3
1	1	1	57	71	1
1	1	1	57	81	1
1	1	1	57	84	1
2	1	1	57	88	1
2	1	1	57	90	2
2	1	1	57	90	3
1	1	1	57	94	1
1	1	1	57	94	3
2	1	1	57	102	1
1	1	1	57	111	1
1	1	1	57	112	1
1	1	1	57	121	1
1	1	1	57	123	1
1	1	1	57	137	1
1	1	1	57	138	1
2	1	1	57	145	1
1	1	1	58	6	1
1	1	1	58	12	1
2	1	1	58	12	2
1	1	1	58	13	1
3	1	1	58	18	1
1	1	1	58	33	1
1	1	1	58	43	2
2	1	1	58	49	3
1	1	1	58	52	3
1	1	1	58	53	1
1	1	1	58	53	3
3	1	1	58	69	1
2	1	1	58	86	1
1	1	1	58	88	2
1	1	1	58	93	1
1	1	1	58	95	1
1	1	1	58	95	6
1	1	1	58	97	1
2	1	1	58	102	1
1	1	1	58	103	1
1	1	1	58	104	4
1	1	1	58	116	1
2	1	1	58	121	3
6	1	1	58	130	1
2	1	1	58	131	1
3	1	1	58	132	4
2	1	1	58	133	1
1	1	1	58	145	2
1	1	1	58	146	1
1	1	1	58	150	1
2	1	1	59	6	1
2	1	1	59	18	3
1	1	1	59	23	1
3	1	1	59	24	1
3	1	1	59	31	1
1	1	1	59	34	1
2	1	1	59	46	1
3	1	1	59	52	1
1	1	1	59	53	1
1	1	1	59	58	1
1	1	1	59	61	1
1	1	1	59	67	3
1	1	1	59	107	4
1	1	1	59	124	1
1	1	1	59	126	3
2	1	1	60	6	5
1	1	1	60	16	2
1	1	1	60	30	3
1	1	1	60	82	4
1	1	1	60	95	1
1	1	1	60	97	1
1	1	1	60	107	1
1	1	1	60	111	1
1	1	1	60	122	1
1	1	1	60	126	1
1	1	1	60	146	3
1	1	1	61	1	1
2	1	1	61	4	2
1	1	1	61	18	5
1	1	1	61	19	3
1	1	1	61	21	4
1	1	1	61	27	1
1	1	1	61	29	1
1	1	1	61	33	3
1	1	1	61	60	1
1	1	1	61	69	1
1	1	1	61	92	4
1	1	1	61	109	2
1	1	1	61	118	1
1	1	1	61	120	1
2	1	1	61	121	1
1	1	1	61	135	4
1	1	1	61	140	1
1	1	1	61	140	3
1	1	1	61	149	1
1	1	1	62	10	1
1	1	1	62	14	4
2	1	1	62	16	1
1	1	1	62	20	1
2	1	1	62	30	1
1	1	1	62	39	1
2	1	1	62	41	1
1	1	1	62	42	1
1	1	1	62	42	3
1	1	1	62	52	1
1	1	1	62	63	1
2	1	1	62	69	3
1	1	1	62	81	3
2	1	1	62	90	1
1	1	1	62	103	1
1	1	1	62	110	3
2	1	1	62	113	5
1	1	1	62	124	1
1	1	1	62	132	1
2	1	1	62	146	2
2	1	1	62	152	1
1	1	1	63	7	1
1	1	1	63	19	1
1	1	1	63	21	1
1	1	1	63	23	1
1	1	1	63	25	1
3	1	1	63	27	1
1	1	1	63	28	3
1	1	1	63	29	1
1	1	1	63	36	2
1	1	1	63	40	3
1	1	1	63	42	4
1	1	1	63	46	1
1	1	1	63	47	1
1	1	1	63	50	1
2	1	1	63	61	1
3	1	1	63	62	1
1	1	1	63	67	1
2	1	1	63	69	1
1	1	1	63	72	2
1	1	1	63	91	1
4	1	1	63	110	1
2	1	1	63	132	1
2	1	1	63	145	2
1	1	1	63	145	3
3	1	1	64	4	1
1	1	1	64	13	1
1	1	1	64	18	1
1	1	1	64	18	4
1	1	1	64	24	1
1	1	1	64	28	1
1	1	1	64	50	3
1	1	1	64	60	1
1	1	1	64	63	1
1	1	1	64	69	2
1	1	1	64	94	1
1	1	1	64	112	1
1	1	1	64	116	5
1	1	1	64	131	2
1	1	1	64	134	1
1	1	1	64	143	1
1	1	1	64	147	1
2	1	1	65	2	1
1	1	1	65	12	1
2	1	1	65	14	1
1	1	1	65	15	5
1	1	1	65	19	1
1	1	1	65	20	1
3	1	1	65	56	1
1	1	1	65	63	1
1	1	1	65	63	3
1	1	1	65	74	5
1	1	1	65	79	1
1	1	1	65	83	1
1	1	1	65	89	1
2	1	1	65	89	3
3	1	1	65	90	1
1	1	1	65	104	1
1	1	1	65	111	1
2	1	1	65	116	1
1	1	1	65	117	2
1	1	1	65	125	2
2	1	1	65	141	1
1	1	1	65	149	1
1	1	1	66	6	2
1	1	1	66	11	1
2	1	1	66	12	1
1	1	1	66	48	1
1	1	1	66	53	1
1	1	1	66	65	1
1	1	1	66	84	1
1	1	1	66	92	1
3	1	1	66	112	1
2	1	1	66	122	1
1	1	1	66	126	1
1	1	1	67	11	1
1	1	1	67	13	1
1	1	1	67	15	2
1	1	1	67	16	1
1	1	1	67	19	1
2	1	1	67	35	1
1	1	1	67	36	1
1	1	1	67	44	1
1	1	1	67	53	5
1	1	1	67	56	1
1	1	1	67	68	5
2	1	1	67	70	3
1	1	1	67	76	4
1	1	1	67	78	1
1	1	1	67	116	1
1	1	1	67	118	2
2	1	1	67	119	4
1	1	1	67	132	3
2	1	1	67	136	2
1	1	1	67	144	1
2	1	1	67	152	4
1	1	1	68	10	1
1	1	1	68	15	1
2	1	1	68	16	3
1	1	1	68	19	1
1	1	1	68	20	1
1	1	1	68	31	1
1	1	1	68	41	1
1	1	1	68	50	1
1	1	1	68	60	1
2	1	1	68	63	1
1	1	1	68	89	1
3	1	1	68	90	1
1	1	1	68	92	1
1	1	1	68	105	1
2	1	1	68	119	3
1	1	1	68	122	1
1	1	1	68	124	1
1	1	1	68	138	1
1	1	1	69	3	1
1	1	1	69	12	1
3	1	1	69	25	1
1	1	1	69	28	1
1	1	1	69	31	1
1	1	1	69	57	1
2	1	1	69	66	3
1	1	1	69	67	1
1	1	1	69	68	1
1	1	1	69	70	1
4	1	1	69	75	4
1	1	1	69	81	1
1	1	1	69	81	3
1	1	1	69	84	1
1	1	1	69	91	3
1	1	1	69	122	3
1	1	1	69	130	4
1	1	1	69	147	1
1	1	1	70	12	1
1	1	1	70	13	3
1	1	1	70	28	1
3	1	1	70	32	1
2	1	1	70	43	2
3	1	1	70	51	1
1	1	1	70	66	1
2	1	1	70	66	3
1	1	1	70	69	2
1	1	1	70	83	1
3	1	1	70	90	1
1	1	1	70	91	1
1	1	1	70	94	1
3	1	1	70	96	1
1	1	1	70	104	5
1	1	1	70	116	1
1	1	1	70	128	3
1	1	1	71	9	3
1	1	1	71	10	1
1	1	1	71	39	1
1	1	1	71	45	3
1	1	1	71	55	1
1	1	1	71	57	1
1	1	1	71	64	1
1	1	1	71	65	1
1	1	1	71	85	1
1	1	1	71	94	1
1	1	1	71	110	3
1	1	1	71	132	1
4	1	1	71	137	1
2	1	1	72	5	1
1	1	1	72	18	1
1	1	1	72	20	1
1	1	1	72	32	1
1	1	1	72	33	1
2	1	1	72	38	1
1	1	1	72	40	1
1	1	1	72	47	1
2	1	1	72	50	1
1	1	1	72	53	1
1	1	1	72	56	3
1	1	1	72	58	1
2	1	1	72	73	3
2	1	1	72	81	5
1	1	1	72	86	3
1	1	1	72	102	1
1	1	1	72	105	2
2	1	1	72	116	1
1	1	1	72	122	1
3	1	1	72	135	1
1	1	1	72	135	3
1	1	1	72	137	1
1	1	1	72	142	1
2	1	1	72	146	2
1	1	1	73	17	5
4	1	1	73	19	3
1	1	1	73	26	1
1	1	1	73	28	1
1	1	1	73	29	1
1	1	1	73	29	5
2	1	1	73	32	1
1	1	1	73	35	1
1	1	1	73	41	1
1	1	1	73	47	1
1	1	1	73	56	1
1	1	1	73	57	1
1	1	1	73	58	1
1	1	1	73	63	1
1	1	1	73	69	1
1	1	1	73	91	3
3	1	1	73	96	1
1	1	1	73	100	1
1	1	1	73	106	3
1	1	1	73	123	1
1	1	1	73	128	1
1	1	1	73	140	3
1	1	1	73	148	1
1	1	1	74	2	1
2	1	1	74	15	1
1	1	1	74	21	1
1	1	1	74	23	1
1	1	1	74	25	1
1	1	1	74	43	3
1	1	1	74	55	1
2	1	1	74	58	3
1	1	1	74	70	3
1	1	1	74	73	1
2	1	1	74	83	1
1	1	1	74	86	1
1	1	1	74	98	1
1	1	1	74	105	1
1	1	1	74	114	1
1	1	1	74	115	1
1	1	1	74	119	3
2	1	1	74	130	1
1	1	1	74	139	1
2	1	1	74	140	4
1	1	1	75	7	1
1	1	1	75	12	1
1	1	1	75	21	1
2	1	1	75	30	5
1	1	1	75	31	1
1	1	1	75	36	5
1	1	1	75	39	1
1	1	1	75	39	6
1	1	1	75	44	5
1	1	1	75	46	3
4	1	1	75	47	1
1	1	1	75	54	1
1	1	1	75	57	1
1	1	1	75	63	1
1	1	1	75	84	3
1	1	1	75	89	1
1	1	1	75	93	1
1	1	1	75	117	1
1	1	1	75	126	2
1	1	1	75	127	2
1	1	1	75	131	4
3	1	1	76	1	1
1	1	1	76	5	1
1	1	1	76	17	1
1	1	1	76	21	1
2	1	1	76	25	1
1	1	1	76	27	1
1	1	1	76	28	1
2	1	1	76	55	1
1	1	1	76	84	1
1	1	1	76	90	1
1	1	1	76	92	1
1	1	1	76	131	1
1	1	1	77	2	1
1	1	1	77	6	1
2	1	1	77	6	3
1	1	1	77	11	1
1	1	1	77	12	3
2	1	1	77	15	1
1	1	1	77	21	1
1	1	1	77	43	1
1	1	1	77	83	1
2	1	1	77	84	1
1	1	1	77	88	1
3	1	1	77	90	6
3	1	1	77	91	1
1	1	1	77	96	1
1	1	1	77	112	2
1	1	1	77	118	3
1	1	1	77	123	1
2	1	1	77	124	6
1	1	1	77	129	1
1	1	1	77	144	1
1	1	1	77	151	1
2	1	1	77	152	1
3	1	1	78	5	1
1	1	1	78	6	1
1	1	1	78	7	1
1	1	1	78	9	1
3	1	1	78	10	1
1	1	1	78	13	1
1	1	1	78	23	1
1	1	1	78	29	1
1	1	1	78	30	1
1	1	1	78	45	1
1	1	1	78	47	1
1	1	1	78	47	2
1	1	1	78	61	2
2	1	1	78	70	3
1	1	1	78	77	4
1	1	1	78	83	5
1	1	1	78	86	3
1	1	1	78	88	1
1	1	1	78	92	1
1	1	1	78	96	1
4	1	1	78	108	1
1	1	1	78	114	1
2	1	1	78	117	1
1	1	1	78	120	1
2	1	1	78	122	1
1	1	1	78	127	1
1	1	1	78	128	3
4	1	1	78	129	1
3	1	1	78	131	1
1	1	1	78	131	6
3	1	1	78	137	1
2	1	1	79	4	1
1	1	1	79	13	1
2	1	1	79	15	1
1	1	1	79	19	2
1	1	1	79	20	1
2	1	1	79	22	1
2	1	1	79	22	3
1	1	1	79	26	2
1	1	1	79	28	1
2	1	1	79	32	1
1	1	1	79	37	1
1	1	1	79	39	1
2	1	1	79	43	1
1	1	1	79	46	1
1	1	1	79	47	1
1	1	1	79	48	1
1	1	1	79	55	1
1	1	1	79	56	1
1	1	1	79	57	3
1	1	1	79	60	1
1	1	1	79	65	1
1	1	1	79	66	1
3	1	1	79	67	1
2	1	1	79	70	1
2	1	1	79	71	1
2	1	1	79	78	1
1	1	1	79	82	1
1	1	1	79	88	1
1	1	1	79	91	1
1	1	1	79	95	5
1	1	1	79	107	1
1	1	1	79	110	3
1	1	1	79	111	1
2	1	1	79	113	1
1	1	1	79	115	1
2	1	1	79	117	1
1	1	1	79	137	1
3	1	1	79	144	4
4	1	1	79	145	3
1	1	1	79	147	2
1	1	1	79	148	1
1	1	1	80	8	1
1	1	1	80	9	4
1	1	1	80	14	1
1	1	1	80	24	1
1	1	1	80	30	1
2	1	1	80	33	3
1	1	1	80	37	6
1	1	1	80	40	1
1	1	1	80	46	1
1	1	1	80	51	2
1	1	1	80	53	2
1	1	1	80	90	6
4	1	1	80	96	2
1	1	1	80	107	5
1	1	1	80	120	1
1	1	1	81	4	1
1	1	1	81	6	1
1	1	1	81	7	3
1	1	1	81	12	1
1	1	1	81	12	6
1	1	1	81	27	1
1	1	1	81	27	5
1	1	1	81	30	4
1	1	1	81	34	1
1	1	1	81	42	1
1	1	1	81	43	1
3	1	1	81	47	1
1	1	1	81	47	5
1	1	1	81	49	1
1	1	1	81	57	1
1	1	1	81	57	3
1	1	1	81	58	1
1	1	1	81	60	1
1	1	1	81	62	3
1	1	1	81	65	1
2	1	1	81	67	1
1	1	1	81	68	5
1	1	1	81	68	6
1	1	1	81	71	1
1	1	1	81	76	1
1	1	1	81	87	1
2	1	1	81	101	1
1	1	1	81	106	3
3	1	1	81	108	1
1	1	1	81	113	1
1	1	1	81	115	3
1	1	1	81	133	1
2	1	1	81	135	1
2	1	1	81	137	1
1	1	1	82	3	1
2	1	1	82	7	1
4	1	1	82	8	1
2	1	1	82	10	1
1	1	1	82	22	1
1	1	1	82	24	1
2	1	1	82	32	1
1	1	1	82	34	1
1	1	1	82	35	1
1	1	1	82	37	1
1	1	1	82	38	1
2	1	1	82	38	3
1	1	1	82	50	1
1	1	1	82	53	1
1	1	1	82	58	1
2	1	1	82	63	1
1	1	1	82	63	3
1	1	1	82	68	6
2	1	1	82	74	1
2	1	1	82	80	1
1	1	1	82	83	1
1	1	1	82	84	1
1	1	1	82	86	3
1	1	1	82	86	4
1	1	1	82	97	1
1	1	1	82	101	6
1	1	1	82	107	1
1	1	1	82	111	3
1	1	1	82	112	1
2	1	1	82	117	1
1	1	1	82	142	5
1	1	1	83	1	1
1	1	1	83	8	1
1	1	1	83	10	5
1	1	1	83	11	1
1	1	1	83	22	2
2	1	1	83	27	1
2	1	1	83	33	3
1	1	1	83	37	5
1	1	1	83	42	2
1	1	1	83	42	3
2	1	1	83	57	1
1	1	1	83	62	1
1	1	1	83	63	1
2	1	1	83	67	1
1	1	1	83	76	1
1	1	1	83	81	1
2	1	1	83	84	1
1	1	1	83	85	1
1	1	1	83	94	1
2	1	1	83	102	1
1	1	1	83	103	1
2	1	1	83	122	3
2	1	1	83	130	1
2	1	1	83	138	1
1	1	1	84	2	1
1	1	1	84	10	1
1	1	1	84	11	6
1	1	1	84	17	1
1	1	1	84	18	1
1	1	1	84	24	4
1	1	1	84	26	1
1	1	1	84	34	1
1	1	1	84	37	1
1	1	1	84	54	1
1	1	1	84	55	1
1	1	1	84	66	1
2	1	1	84	66	3
1	1	1	84	67	1
1	1	1	84	68	4
1	1	1	84	70	2
1	1	1	84	71	2
3	1	1	84	75	6
2	1	1	84	79	3
1	1	1	84	97	1
1	1	1	84	102	1
1	1	1	84	111	1
1	1	1	84	115	1
1	1	1	84	126	1
1	1	1	84	131	1
1	1	1	84	139	3
1	1	1	84	145	1
1	1	1	84	151	3
1	1	1	85	10	1
1	1	1	85	14	1
1	1	1	85	15	1
1	1	1	85	43	3
1	1	1	85	43	5
2	1	1	85	86	1
1	1	1	85	89	1
1	1	1	85	110	1
2	1	1	85	122	1
2	1	1	85	127	3
1	1	1	85	129	1
1	1	1	85	131	2
1	1	1	85	136	1
1	1	1	85	139	1
1	1	1	86	5	1
1	1	1	86	22	1
1	1	1	86	45	5
2	1	1	86	53	1
1	1	1	86	71	4
1	1	1	86	84	1
1	1	1	86	107	1
1	1	1	86	109	3
1	1	1	86	118	3
1	1	1	86	135	1
1	1	1	86	145	1
1	1	1	86	151	1
1	1	1	87	13	1
1	1	1	87	15	2
1	1	1	87	15	3
1	1	1	87	18	1
1	1	1	87	52	1
1	1	1	87	78	1
1	1	1	87	81	1
1	1	1	87	103	1
5	1	1	87	132	3
2	1	1	87	135	1
1	1	1	87	148	1
1	1	1	88	8	1
1	1	1	88	12	1
1	1	1	88	14	1
1	1	1	88	14	3
2	1	1	88	16	1
1	1	1	88	19	1
1	1	1	88	20	2
1	1	1	88	22	1
1	1	1	88	28	1
1	1	1	88	45	1
2	1	1	88	45	4
1	1	1	88	61	1
1	1	1	88	65	1
2	1	1	88	72	1
4	1	1	88	74	3
1	1	1	88	75	1
1	1	1	88	84	3
1	1	1	88	97	1
2	1	1	88	98	1
2	1	1	88	106	1
1	1	1	88	109	3
1	1	1	88	116	1
1	1	1	88	133	1
1	1	1	89	5	1
1	1	1	89	9	3
2	1	1	89	11	1
2	1	1	89	27	1
1	1	1	89	31	3
2	1	1	89	32	2
1	1	1	89	56	4
1	1	1	89	66	1
1	1	1	89	71	3
1	1	1	89	83	1
1	1	1	89	87	1
1	1	1	89	103	1
1	1	1	89	121	1
1	1	1	89	132	3
3	1	1	89	137	3
1	1	1	90	20	1
2	1	1	90	27	1
1	1	1	90	36	4
1	1	1	90	56	1
1	1	1	90	61	1
2	1	1	90	74	1
1	1	1	90	76	2
1	1	1	90	146	3
3	1	1	91	2	1
1	1	1	91	9	1
1	1	1	91	11	2
1	1	1	91	18	3
1	1	1	91	24	1
1	1	1	91	37	1
1	1	1	91	38	3
1	1	1	91	48	1
1	1	1	91	59	3
1	1	1	91	75	1
3	1	1	91	81	1
1	1	1	91	89	3
1	1	1	91	99	1
1	1	1	91	111	1
1	1	1	91	118	1
1	1	1	91	120	1
1	1	1	91	152	1
1	1	1	92	7	1
1	1	1	92	11	4
2	1	1	92	37	3
2	1	1	92	45	1
1	1	1	92	50	2
1	1	1	92	67	1
1	1	1	92	107	2
1	1	1	92	118	1
1	1	1	92	126	2
1	1	1	92	129	1
1	1	1	92	149	1
3	1	1	93	11	1
1	1	1	93	12	1
1	1	1	93	18	1
1	1	1	93	27	3
1	1	1	93	43	1
1	1	1	93	46	1
1	1	1	93	59	5
1	1	1	93	61	1
2	1	1	93	75	3
1	1	1	93	81	3
1	1	1	93	89	2
1	1	1	93	94	1
1	1	1	93	103	1
2	1	1	93	120	1
1	1	1	93	145	1
1	1	1	93	146	1
1	1	1	94	4	1
1	1	1	94	10	1
1	1	1	94	11	1
1	1	1	94	19	1
1	1	1	94	23	1
2	1	1	94	45	1
2	1	1	94	62	1
2	1	1	94	63	1
1	1	1	94	74	1
1	1	1	94	76	1
1	1	1	94	97	3
1	1	1	94	148	1
2	1	1	95	5	1
1	1	1	95	11	4
1	1	1	95	20	3
1	1	1	95	24	1
1	1	1	95	25	1
2	1	1	95	29	1
1	1	1	95	30	3
1	1	1	95	33	1
1	1	1	95	35	1
1	1	1	95	35	3
1	1	1	95	39	1
1	1	1	95	42	1
1	1	1	95	42	4
1	1	1	95	67	1
2	1	1	95	67	3
1	1	1	95	69	1
2	1	1	95	81	1
2	1	1	95	84	1
1	1	1	95	91	1
2	1	1	95	101	1
1	1	1	95	103	1
1	1	1	95	111	1
1	1	1	95	115	1
1	1	1	95	118	1
1	1	1	95	122	1
2	1	1	95	127	1
1	1	1	95	135	1
1	1	1	95	138	6
2	1	1	95	140	2
1	1	1	95	149	3
1	1	1	95	152	2
1	1	1	96	11	3
2	1	1	96	18	1
1	1	1	96	22	1
1	1	1	96	26	1
2	1	1	96	29	1
3	1	1	96	33	1
2	1	1	96	33	2
1	1	1	96	35	1
1	1	1	96	39	3
1	1	1	96	42	1
2	1	1	96	46	1
3	1	1	96	55	2
2	1	1	96	56	1
2	1	1	96	70	1
1	1	1	96	82	1
1	1	1	96	95	1
2	1	1	96	106	3
4	1	1	96	111	1
1	1	1	96	116	3
1	1	1	96	128	1
2	1	1	96	129	1
1	1	1	96	135	1
3	1	1	97	50	3
2	1	1	97	85	1
1	1	1	97	88	1
1	1	1	97	99	1
1	1	1	97	100	1
1	1	1	97	122	1
1	1	1	98	11	2
1	1	1	98	11	3
1	1	1	98	14	3
1	1	1	98	21	1
2	1	1	98	22	1
1	1	1	98	39	1
1	1	1	98	87	3
2	1	1	98	95	1
1	1	1	98	96	1
1	1	1	98	103	1
1	1	1	98	116	1
1	1	1	98	133	1
3	1	1	98	145	1
1	1	1	99	9	1
1	1	1	99	19	1
1	1	1	99	28	1
2	1	1	99	32	1
1	1	1	99	36	1
1	1	1	99	38	1
1	1	1	99	41	1
2	1	1	99	81	3
1	1	1	99	87	1
1	1	1	99	122	1
1	1	1	99	147	1
1	1	1	99	151	5
4	1	1	100	14	1
1	1	1	100	14	4
3	1	1	100	27	5
1	1	1	100	33	1
1	1	1	100	33	3
1	1	1	100	54	3
1	1	1	100	68	1
1	1	1	100	70	1
1	1	1	100	71	3
1	1	1	100	73	1
1	1	1	100	74	5
2	1	1	100	75	1
1	1	1	100	84	1
1	1	1	100	95	1
3	1	1	100	97	1
2	1	1	100	108	1
1	1	1	100	121	1
1	1	1	100	128	2
2	1	1	100	137	1
2	1	1	100	145	3
1	1	1	100	152	1
1	1	1	101	12	1
1	1	1	101	34	1
1	1	1	101	47	1
1	1	1	101	48	3
2	1	1	101	83	1
3	1	1	101	102	1
1	1	1	101	114	1
2	1	1	101	119	1
1	1	1	101	135	1
1	1	1	101	145	1
1	1	1	102	10	1
1	1	1	102	11	1
1	1	1	102	15	2
1	1	1	102	19	1
1	1	1	102	20	4
1	1	1	102	21	1
1	1	1	102	22	1
1	1	1	102	31	1
1	1	1	102	33	1
1	1	1	102	37	3
1	1	1	102	38	3
1	1	1	102	57	1
1	1	1	102	58	1
1	1	1	102	68	1
1	1	1	102	101	3
1	1	1	102	116	3
1	1	1	102	118	1
1	1	1	102	128	1
1	1	1	102	141	1
2	1	1	102	144	1
1	1	1	102	150	1
1	1	1	103	26	1
1	1	1	103	68	1
1	1	1	103	98	1
1	1	1	103	117	1
2	1	1	103	118	1
1	1	1	103	126	1
1	1	1	104	1	1
1	1	1	104	3	1
1	1	1	104	18	3
1	1	1	104	20	1
2	1	1	104	22	1
1	1	1	104	26	1
1	1	1	104	27	3
1	1	1	104	29	1
1	1	1	104	42	1
1	1	1	104	50	1
1	1	1	104	50	3
1	1	1	104	74	1
1	1	1	104	89	3
4	1	1	104	103	1
1	1	1	104	117	1
2	1	1	104	123	1
2	1	1	104	150	3
1	1	1	104	151	1
1	1	1	105	1	1
1	1	1	105	8	1
1	1	1	105	62	1
1	1	1	105	78	1
1	1	1	105	114	1
1	1	1	105	118	2
1	1	1	105	131	1
1	1	1	105	150	1
1	1	1	106	6	1
1	1	1	106	23	3
1	1	1	106	29	1
1	1	1	106	33	1
2	1	1	106	33	3
1	1	1	106	74	2
1	1	1	106	83	1
2	1	1	106	88	1
1	1	1	106	91	2
3	1	1	106	93	2
1	1	1	106	96	1
1	1	1	106	111	3
1	1	1	106	112	4
1	1	1	106	125	1
3	1	1	106	126	1
1	1	1	106	134	1
1	1	1	107	3	1
3	1	1	107	11	1
1	1	1	107	16	1
1	1	1	107	20	1
1	1	1	107	23	1
1	1	1	107	42	4
1	1	1	107	50	1
1	1	1	107	58	1
1	1	1	107	69	1
1	1	1	107	74	1
2	1	1	107	83	1
1	1	1	107	105	1
1	1	1	107	115	1
1	1	1	107	119	1
1	1	1	107	125	1
2	1	1	107	139	4
1	1	1	107	141	3
1	1	1	108	11	2
1	1	1	108	16	1
1	1	1	108	25	1
1	1	1	108	31	1
1	1	1	108	48	1
1	1	1	108	49	1
1	1	1	108	71	3
1	1	1	108	86	1
1	1	1	108	99	1
1	1	1	108	109	3
1	1	1	108	140	1
1	1	1	108	151	3
2	1	1	109	2	2
2	1	1	109	9	1
2	1	1	109	20	1
[truncated: 998,000+ more rows]
