# Supplementary material for: Flexibility-tuning of dual-display DNA-encoded chemical libraries facilitates cyclic peptide ligand discovery
Source: Nat Commun. 2025 Apr 5;16:3273. doi: 10.1038/s41467-025-58507-w (PMC11972359; doi:10.1038/s41467-025-58507-w)
Supplement: Supplementary file 4 — Source Data [file 41467_2025_58507_MOESM4_ESM.zip › Source_Data_Files_Selections/PLAP_Sel1_3.txt]

Count	Code1	Code2	Code3	Code4	Code5
2	1	1	1	17	2
1	1	1	1	20	1
1	1	1	1	27	1
2	1	1	1	27	3
1	1	1	1	50	1
2	1	1	1	56	1
1	1	1	1	65	1
1	1	1	1	78	1
2	1	1	1	91	1
1	1	1	1	92	3
2	1	1	1	98	1
1	1	1	1	101	1
1	1	1	1	103	1
1	1	1	1	105	1
1	1	1	1	106	1
1	1	1	1	144	1
2	1	1	1	149	1
2	1	1	2	6	1
2	1	1	2	14	5
1	1	1	2	17	1
2	1	1	2	30	6
1	1	1	2	35	1
1	1	1	2	64	1
1	1	1	2	77	1
2	1	1	2	81	1
1	1	1	2	102	1
1	1	1	2	107	1
2	1	1	2	110	1
1	1	1	2	114	1
1	1	1	2	117	2
2	1	1	2	131	1
1	1	1	2	143	1
1	1	1	2	146	5
1	1	1	2	147	1
2	1	1	2	149	1
2	1	1	3	6	1
1	1	1	3	9	1
2	1	1	3	10	1
1	1	1	3	12	1
1	1	1	3	13	1
1	1	1	3	24	1
1	1	1	3	30	1
1	1	1	3	38	5
1	1	1	3	43	1
1	1	1	3	51	3
2	1	1	3	59	1
1	1	1	3	63	2
1	1	1	3	65	5
1	1	1	3	78	6
1	1	1	3	84	5
4	1	1	3	86	3
2	1	1	3	89	1
2	1	1	3	93	6
1	1	1	3	105	3
1	1	1	3	107	3
2	1	1	3	109	1
1	1	1	3	114	1
1	1	1	3	114	2
1	1	1	3	117	1
2	1	1	3	121	3
5	1	1	3	128	4
1	1	1	3	131	2
1	1	1	3	138	1
1	1	1	4	13	1
3	1	1	4	19	1
1	1	1	4	22	1
1	1	1	4	36	1
1	1	1	4	59	1
1	1	1	4	71	4
2	1	1	4	103	3
1	1	1	4	104	4
1	1	1	4	110	1
1	1	1	4	111	1
1	1	1	4	129	1
1	1	1	4	131	1
1	1	1	4	133	1
1	1	1	4	140	1
1	1	1	4	145	1
1	1	1	4	146	1
1	1	1	5	19	1
1	1	1	5	27	2
1	1	1	5	39	1
1	1	1	5	65	1
1	1	1	5	71	1
1	1	1	5	83	1
1	1	1	5	87	3
1	1	1	5	93	1
1	1	1	5	103	1
1	1	1	5	106	1
1	1	1	5	108	1
2	1	1	5	129	1
1	1	1	5	142	1
4	1	1	5	147	1
1	1	1	5	151	1
1	1	1	6	14	1
3	1	1	6	27	1
1	1	1	6	37	2
1	1	1	6	44	3
1	1	1	6	56	1
2	1	1	6	57	1
2	1	1	6	61	1
1	1	1	6	65	1
1	1	1	6	76	1
3	1	1	6	77	1
1	1	1	6	78	1
1	1	1	6	83	1
1	1	1	6	98	1
1	1	1	6	98	3
2	1	1	6	99	1
1	1	1	6	110	2
1	1	1	6	129	3
3	1	1	6	131	1
1	1	1	6	143	1
1	1	1	6	145	4
2	1	1	7	5	1
1	1	1	7	11	1
1	1	1	7	27	4
1	1	1	7	66	1
2	1	1	7	81	1
1	1	1	7	88	1
1	1	1	7	94	3
1	1	1	7	107	1
1	1	1	7	114	4
1	1	1	7	120	1
1	1	1	7	129	1
1	1	1	7	133	1
3	1	1	8	3	3
1	1	1	8	8	1
1	1	1	8	12	1
2	1	1	8	13	1
4	1	1	8	15	1
3	1	1	8	21	6
2	1	1	8	46	3
1	1	1	8	51	1
1	1	1	8	97	1
1	1	1	8	120	1
1	1	1	8	150	3
1	1	1	8	151	1
2	1	1	8	152	1
1	1	1	9	1	1
1	1	1	9	1	4
3	1	1	9	4	2
2	1	1	9	15	1
1	1	1	9	18	1
1	1	1	9	19	1
1	1	1	9	20	1
1	1	1	9	34	1
2	1	1	9	37	3
2	1	1	9	39	1
1	1	1	9	47	1
3	1	1	9	48	1
2	1	1	9	57	1
1	1	1	9	58	1
1	1	1	9	66	1
2	1	1	9	72	1
2	1	1	9	75	2
1	1	1	9	99	1
2	1	1	9	101	1
1	1	1	9	108	1
1	1	1	9	111	1
1	1	1	9	125	2
2	1	1	9	130	1
1	1	1	10	2	1
2	1	1	10	4	1
1	1	1	10	47	1
2	1	1	10	47	2
1	1	1	10	48	1
1	1	1	10	62	1
1	1	1	10	62	3
1	1	1	10	63	1
1	1	1	10	67	6
1	1	1	10	86	1
1	1	1	10	100	1
1	1	1	10	101	1
1	1	1	10	102	1
1	1	1	10	111	1
2	1	1	10	112	1
1	1	1	10	119	1
1	1	1	10	121	1
1	1	1	10	123	5
1	1	1	10	124	1
2	1	1	10	125	3
1	1	1	10	136	1
1	1	1	10	138	1
2	1	1	10	149	1
2	1	1	10	152	1
1	1	1	10	152	6
2	1	1	11	11	1
1	1	1	11	12	1
4	1	1	11	14	3
1	1	1	11	17	1
1	1	1	11	17	3
1	1	1	11	29	1
1	1	1	11	29	4
1	1	1	11	42	3
2	1	1	11	44	5
1	1	1	11	47	4
1	1	1	11	56	5
1	1	1	11	63	2
3	1	1	11	65	1
1	1	1	11	68	1
1	1	1	11	83	1
2	1	1	11	85	1
1	1	1	11	89	1
1	1	1	11	94	1
1	1	1	11	96	4
1	1	1	11	123	1
1	1	1	11	127	1
2	1	1	11	130	1
1	1	1	11	131	1
1	1	1	11	132	1
1	1	1	11	132	4
2	1	1	11	133	1
2	1	1	11	140	1
2	1	1	11	146	1
1	1	1	12	3	3
2	1	1	12	26	3
1	1	1	12	42	1
1	1	1	12	50	5
2	1	1	12	52	1
1	1	1	12	54	1
1	1	1	12	61	1
1	1	1	12	65	1
1	1	1	12	67	3
2	1	1	12	79	1
2	1	1	12	85	2
1	1	1	12	95	1
1	1	1	12	106	1
1	1	1	12	109	3
2	1	1	12	113	1
1	1	1	12	116	1
1	1	1	12	124	3
1	1	1	12	138	1
4	1	1	13	3	1
3	1	1	13	7	1
1	1	1	13	10	1
1	1	1	13	29	4
2	1	1	13	42	1
1	1	1	13	48	2
1	1	1	13	64	1
1	1	1	13	66	1
1	1	1	13	68	1
1	1	1	13	75	1
1	1	1	13	86	2
2	1	1	13	90	1
1	1	1	13	95	2
1	1	1	13	103	5
1	1	1	13	108	1
2	1	1	13	114	1
1	1	1	13	122	1
2	1	1	13	123	1
1	1	1	13	129	2
2	1	1	13	131	1
1	1	1	13	132	1
1	1	1	13	135	3
1	1	1	13	137	1
1	1	1	13	140	5
1	1	1	13	141	1
2	1	1	14	2	1
1	1	1	14	9	2
3	1	1	14	10	1
1	1	1	14	32	1
1	1	1	14	32	3
1	1	1	14	45	2
2	1	1	14	46	1
2	1	1	14	56	1
1	1	1	14	82	1
1	1	1	14	86	2
1	1	1	14	106	3
1	1	1	14	112	2
1	1	1	14	123	1
2	1	1	14	134	6
3	1	1	14	143	1
1	1	1	14	144	1
1	1	1	14	147	1
1	1	1	15	21	5
1	1	1	15	25	3
1	1	1	15	29	3
1	1	1	15	33	1
1	1	1	15	53	6
1	1	1	15	59	1
1	1	1	15	62	1
2	1	1	15	70	1
2	1	1	15	86	1
1	1	1	15	88	1
1	1	1	15	91	1
2	1	1	15	115	2
1	1	1	15	123	3
1	1	1	16	3	1
1	1	1	16	7	1
2	1	1	16	10	2
1	1	1	16	14	1
1	1	1	16	19	2
1	1	1	16	28	1
1	1	1	16	33	1
1	1	1	16	46	1
1	1	1	16	47	1
1	1	1	16	47	3
1	1	1	16	53	1
1	1	1	16	57	1
1	1	1	16	58	1
1	1	1	16	59	1
1	1	1	16	59	5
1	1	1	16	63	4
3	1	1	16	81	1
1	1	1	16	81	2
1	1	1	16	87	1
1	1	1	16	108	2
2	1	1	16	110	1
2	1	1	16	116	1
1	1	1	16	120	1
1	1	1	16	127	1
1	1	1	16	139	1
1	1	1	16	140	1
1	1	1	17	11	1
1	1	1	17	21	1
2	1	1	17	23	1
2	1	1	17	40	1
1	1	1	17	57	1
1	1	1	17	70	1
2	1	1	17	72	1
1	1	1	17	72	3
1	1	1	17	98	1
1	1	1	17	102	1
1	1	1	17	104	1
1	1	1	17	105	3
1	1	1	17	110	1
3	1	1	17	112	1
1	1	1	17	113	2
1	1	1	17	116	3
1	1	1	17	119	1
1	1	1	17	122	1
1	1	1	17	127	3
1	1	1	17	133	1
1	1	1	17	139	1
1	1	1	17	139	3
2	1	1	17	144	3
1	1	1	18	9	1
1	1	1	18	47	1
2	1	1	18	52	1
2	1	1	18	57	5
4	1	1	18	62	3
1	1	1	18	69	2
1	1	1	18	82	1
2	1	1	18	98	1
1	1	1	18	128	6
2	1	1	18	146	3
1	1	1	18	152	1
2	1	1	19	1	1
2	1	1	19	10	3
1	1	1	19	16	3
1	1	1	19	27	1
1	1	1	19	32	6
1	1	1	19	33	6
2	1	1	19	39	1
1	1	1	19	42	4
1	1	1	19	53	3
1	1	1	19	57	1
1	1	1	19	58	3
1	1	1	19	83	1
1	1	1	19	84	1
3	1	1	19	85	1
2	1	1	19	92	3
1	1	1	19	105	1
1	1	1	19	116	1
1	1	1	19	135	1
1	1	1	19	137	3
1	1	1	19	143	1
1	1	1	19	146	3
1	1	1	20	14	1
1	1	1	20	24	1
1	1	1	20	36	1
1	1	1	20	43	2
1	1	1	20	53	1
1	1	1	20	53	3
1	1	1	20	60	1
1	1	1	20	61	1
1	1	1	20	61	2
1	1	1	20	67	1
1	1	1	20	91	1
1	1	1	20	95	1
1	1	1	20	108	1
1	1	1	20	112	1
1	1	1	20	131	1
1	1	1	21	6	1
1	1	1	21	7	1
2	1	1	21	18	1
1	1	1	21	21	3
1	1	1	21	22	1
1	1	1	21	26	2
1	1	1	21	26	3
1	1	1	21	27	2
1	1	1	21	39	1
1	1	1	21	43	1
2	1	1	21	47	1
1	1	1	21	49	3
1	1	1	21	50	1
2	1	1	21	58	1
1	1	1	21	67	1
1	1	1	21	68	1
1	1	1	21	72	1
2	1	1	21	84	5
1	1	1	21	85	4
1	1	1	21	94	3
1	1	1	21	106	3
1	1	1	21	110	6
1	1	1	21	111	1
1	1	1	21	113	1
1	1	1	21	120	3
1	1	1	21	128	1
1	1	1	21	128	2
1	1	1	21	145	3
1	1	1	22	11	1
1	1	1	22	13	1
1	1	1	22	14	3
1	1	1	22	18	2
1	1	1	22	21	1
1	1	1	22	22	3
1	1	1	22	22	4
1	1	1	22	29	1
1	1	1	22	35	1
2	1	1	22	37	5
2	1	1	22	38	1
2	1	1	22	47	1
1	1	1	22	62	1
1	1	1	22	65	1
1	1	1	22	68	2
1	1	1	22	93	5
1	1	1	22	100	1
2	1	1	22	103	2
1	1	1	22	126	2
1	1	1	22	135	1
1	1	1	22	140	1
1	1	1	22	146	4
2	1	1	22	150	1
1	1	1	22	152	1
1	1	1	23	15	1
1	1	1	23	26	1
1	1	1	23	28	1
2	1	1	23	30	3
1	1	1	23	41	3
1	1	1	23	42	2
1	1	1	23	46	1
1	1	1	23	47	1
1	1	1	23	53	1
1	1	1	23	60	1
2	1	1	23	63	1
1	1	1	23	66	3
2	1	1	23	71	2
1	1	1	23	79	2
4	1	1	23	82	1
1	1	1	23	83	3
1	1	1	23	88	5
2	1	1	23	93	1
1	1	1	23	95	1
4	1	1	23	105	1
1	1	1	23	108	1
1	1	1	23	112	1
1	1	1	23	130	1
1	1	1	23	133	1
1	1	1	23	149	3
4	1	1	24	11	6
1	1	1	24	19	1
1	1	1	24	31	1
2	1	1	24	41	1
1	1	1	24	45	1
1	1	1	24	61	1
1	1	1	24	62	1
1	1	1	24	67	1
2	1	1	24	76	1
3	1	1	24	83	1
2	1	1	24	84	1
1	1	1	24	90	1
2	1	1	24	100	4
1	1	1	24	102	3
1	1	1	24	112	1
1	1	1	24	113	3
2	1	1	24	121	1
2	1	1	24	131	1
1	1	1	24	135	2
3	1	1	24	145	1
1	1	1	25	6	1
1	1	1	25	7	2
1	1	1	25	9	1
1	1	1	25	13	1
1	1	1	25	20	1
1	1	1	25	25	1
1	1	1	25	29	1
1	1	1	25	32	1
1	1	1	25	39	1
1	1	1	25	39	3
2	1	1	25	43	1
1	1	1	25	47	1
3	1	1	25	48	1
2	1	1	25	54	1
1	1	1	25	62	1
1	1	1	25	70	1
1	1	1	25	71	1
1	1	1	25	72	3
1	1	1	25	74	1
1	1	1	25	75	1
1	1	1	25	81	1
2	1	1	25	83	1
3	1	1	25	83	3
1	1	1	25	88	3
3	1	1	25	95	1
1	1	1	25	98	3
2	1	1	25	104	1
1	1	1	25	112	1
1	1	1	25	120	1
1	1	1	25	124	1
1	1	1	25	126	3
1	1	1	25	127	1
1	1	1	25	145	3
1	1	1	26	7	4
1	1	1	26	11	3
1	1	1	26	13	1
1	1	1	26	15	1
1	1	1	26	17	1
1	1	1	26	18	1
1	1	1	26	26	1
3	1	1	26	34	2
2	1	1	26	35	1
1	1	1	26	38	1
1	1	1	26	45	1
1	1	1	26	48	1
3	1	1	26	54	2
1	1	1	26	56	2
1	1	1	26	60	1
1	1	1	26	61	1
1	1	1	26	61	4
1	1	1	26	62	1
1	1	1	26	66	1
1	1	1	26	68	5
1	1	1	26	70	1
1	1	1	26	76	1
2	1	1	26	78	1
3	1	1	26	83	3
1	1	1	26	86	1
1	1	1	26	87	1
1	1	1	26	90	2
2	1	1	26	91	1
1	1	1	26	96	1
2	1	1	26	96	3
1	1	1	26	99	1
1	1	1	26	104	3
3	1	1	26	104	5
2	1	1	26	108	1
2	1	1	26	110	1
1	1	1	26	113	1
1	1	1	26	123	1
1	1	1	26	127	5
2	1	1	26	130	1
1	1	1	26	133	5
1	1	1	26	134	1
1	1	1	26	137	1
1	1	1	26	138	1
2	1	1	26	145	1
1	1	1	26	149	1
1	1	1	27	12	6
1	1	1	27	42	1
1	1	1	27	62	1
1	1	1	27	63	1
1	1	1	27	69	1
1	1	1	27	75	3
1	1	1	27	104	1
1	1	1	27	116	1
1	1	1	27	130	1
1	1	1	27	131	3
1	1	1	27	146	1
1	1	1	28	5	3
2	1	1	28	6	2
1	1	1	28	7	3
1	1	1	28	23	1
1	1	1	28	24	3
1	1	1	28	36	3
1	1	1	28	38	1
1	1	1	28	53	1
2	1	1	28	54	4
1	1	1	28	56	5
1	1	1	28	65	4
1	1	1	28	67	2
1	1	1	28	75	1
1	1	1	28	86	2
1	1	1	28	100	2
1	1	1	28	116	1
1	1	1	28	119	2
2	1	1	28	129	1
2	1	1	28	130	1
1	1	1	28	145	1
1	1	1	29	7	1
2	1	1	29	10	3
1	1	1	29	11	1
2	1	1	29	28	1
3	1	1	29	35	3
1	1	1	29	44	1
1	1	1	29	52	2
1	1	1	29	55	1
1	1	1	29	57	1
1	1	1	29	71	1
1	1	1	29	80	1
1	1	1	29	82	1
2	1	1	29	96	1
2	1	1	29	100	3
1	1	1	29	107	3
1	1	1	29	111	1
1	1	1	29	122	2
3	1	1	29	133	1
1	1	1	29	135	1
2	1	1	29	145	1
1	1	1	29	152	1
2	1	1	30	2	1
2	1	1	30	5	1
1	1	1	30	10	1
1	1	1	30	14	3
1	1	1	30	17	1
1	1	1	30	19	1
1	1	1	30	27	1
1	1	1	30	31	1
1	1	1	30	37	3
1	1	1	30	56	1
1	1	1	30	58	5
1	1	1	30	66	6
2	1	1	30	72	3
1	1	1	30	97	3
1	1	1	30	107	3
2	1	1	30	123	1
1	1	1	30	124	5
1	1	1	30	129	1
1	1	1	30	135	1
1	1	1	30	152	6
1	1	1	31	18	3
1	1	1	31	23	5
1	1	1	31	34	1
1	1	1	31	100	1
1	1	1	31	101	1
1	1	1	31	111	3
1	1	1	31	120	1
4	1	1	32	3	1
2	1	1	32	7	1
1	1	1	32	7	3
1	1	1	32	13	3
1	1	1	32	18	1
3	1	1	32	18	3
1	1	1	32	21	1
1	1	1	32	41	1
1	1	1	32	50	1
1	1	1	32	51	3
1	1	1	32	60	3
1	1	1	32	72	1
1	1	1	32	82	5
1	1	1	32	83	2
1	1	1	32	101	1
1	1	1	32	102	1
1	1	1	32	112	3
2	1	1	32	121	2
2	1	1	32	143	1
1	1	1	32	149	1
1	1	1	32	152	1
1	1	1	33	26	1
1	1	1	33	28	3
1	1	1	33	46	2
1	1	1	33	51	1
1	1	1	33	59	3
1	1	1	33	67	1
2	1	1	33	68	1
1	1	1	33	74	2
1	1	1	33	83	1
1	1	1	33	85	3
1	1	1	33	90	1
2	1	1	33	91	1
2	1	1	33	117	1
1	1	1	33	121	2
1	1	1	33	128	1
1	1	1	33	135	1
1	1	1	33	143	2
1	1	1	33	146	1
1	1	1	33	147	1
1	1	1	34	3	1
2	1	1	34	8	1
1	1	1	34	12	1
2	1	1	34	13	1
1	1	1	34	17	2
1	1	1	34	18	4
2	1	1	34	21	1
1	1	1	34	21	3
1	1	1	34	22	1
1	1	1	34	23	1
4	1	1	34	24	1
1	1	1	34	24	5
1	1	1	34	29	3
1	1	1	34	43	1
1	1	1	34	45	1
1	1	1	34	47	4
1	1	1	34	50	1
1	1	1	34	51	6
3	1	1	34	53	4
1	1	1	34	62	3
1	1	1	34	67	2
1	1	1	34	67	5
1	1	1	34	73	1
1	1	1	34	75	1
1	1	1	34	98	4
1	1	1	34	100	1
1	1	1	34	104	1
1	1	1	34	106	2
1	1	1	34	111	2
1	1	1	34	118	3
1	1	1	34	122	1
1	1	1	34	131	1
1	1	1	34	132	6
1	1	1	34	135	1
2	1	1	34	141	1
2	1	1	34	141	2
1	1	1	34	141	5
4	1	1	34	145	1
1	1	1	34	149	1
3	1	1	34	150	1
1	1	1	34	150	3
1	1	1	35	2	2
1	1	1	35	6	1
3	1	1	35	8	2
1	1	1	35	11	3
1	1	1	35	23	1
1	1	1	35	26	1
1	1	1	35	27	1
1	1	1	35	27	3
1	1	1	35	33	3
1	1	1	35	38	1
1	1	1	35	42	1
1	1	1	35	52	1
3	1	1	35	53	1
2	1	1	35	56	1
1	1	1	35	57	1
1	1	1	35	65	1
2	1	1	35	96	1
1	1	1	35	106	1
1	1	1	35	108	1
1	1	1	35	122	1
1	1	1	35	131	3
3	1	1	35	132	1
1	1	1	35	137	3
1	1	1	35	139	3
1	1	1	36	3	1
1	1	1	36	5	1
1	1	1	36	8	1
1	1	1	36	9	1
2	1	1	36	11	1
1	1	1	36	12	1
1	1	1	36	25	1
4	1	1	36	28	1
1	1	1	36	35	1
1	1	1	36	49	3
1	1	1	36	57	1
1	1	1	36	57	2
1	1	1	36	59	1
2	1	1	36	80	1
1	1	1	36	82	1
1	1	1	36	84	1
1	1	1	36	84	3
1	1	1	36	98	1
2	1	1	36	104	1
1	1	1	36	112	1
1	1	1	36	115	3
1	1	1	36	118	1
3	1	1	36	136	1
4	1	1	36	145	1
1	1	1	37	7	1
2	1	1	37	11	3
1	1	1	37	13	3
2	1	1	37	15	1
2	1	1	37	21	1
1	1	1	37	21	3
2	1	1	37	23	3
1	1	1	37	27	3
1	1	1	37	30	1
1	1	1	37	30	3
1	1	1	37	36	3
1	1	1	37	37	1
2	1	1	37	39	1
2	1	1	37	50	1
1	1	1	37	58	1
1	1	1	37	61	1
4	1	1	37	67	1
1	1	1	37	73	5
1	1	1	37	80	1
1	1	1	37	81	1
1	1	1	37	82	1
2	1	1	37	83	1
2	1	1	37	84	6
2	1	1	37	86	1
1	1	1	37	101	3
1	1	1	37	112	2
1	1	1	37	112	6
1	1	1	37	117	1
1	1	1	37	119	3
2	1	1	37	127	1
2	1	1	37	133	1
1	1	1	38	4	1
1	1	1	38	9	1
1	1	1	38	21	3
3	1	1	38	24	1
2	1	1	38	32	3
1	1	1	38	33	3
1	1	1	38	42	5
1	1	1	38	67	1
1	1	1	38	68	1
1	1	1	38	83	1
1	1	1	38	98	3
2	1	1	38	104	5
2	1	1	38	112	1
1	1	1	38	115	1
3	1	1	38	134	1
1	1	1	38	139	1
2	1	1	38	142	1
1	1	1	38	147	3
1	1	1	39	3	1
3	1	1	39	6	1
1	1	1	39	17	1
3	1	1	39	18	1
1	1	1	39	26	1
1	1	1	39	39	1
1	1	1	39	47	1
1	1	1	39	56	5
1	1	1	39	63	1
2	1	1	39	74	3
1	1	1	39	75	1
1	1	1	39	93	1
1	1	1	39	96	3
6	1	1	39	121	1
1	1	1	39	123	3
1	1	1	39	138	1
1	1	1	39	141	1
2	1	1	39	147	3
3	1	1	40	3	1
1	1	1	40	4	1
1	1	1	40	18	1
1	1	1	40	22	1
3	1	1	40	28	1
1	1	1	40	42	1
1	1	1	40	53	1
1	1	1	40	58	1
3	1	1	40	68	1
1	1	1	40	74	1
2	1	1	40	81	1
2	1	1	40	87	1
1	1	1	40	95	1
1	1	1	40	95	5
1	1	1	40	97	1
1	1	1	40	100	1
1	1	1	40	111	1
1	1	1	40	113	1
1	1	1	40	118	6
1	1	1	40	122	3
1	1	1	40	129	1
2	1	1	40	133	1
2	1	1	40	138	3
1	1	1	40	145	1
1	1	1	40	152	1
1	1	1	41	3	1
1	1	1	41	10	2
1	1	1	41	18	2
1	1	1	41	23	5
1	1	1	41	31	1
1	1	1	41	41	1
2	1	1	41	49	1
1	1	1	41	50	1
1	1	1	41	50	4
1	1	1	41	51	1
1	1	1	41	56	1
1	1	1	41	58	3
2	1	1	41	61	1
2	1	1	41	66	1
1	1	1	41	73	1
2	1	1	41	75	1
1	1	1	41	76	5
1	1	1	41	79	1
2	1	1	41	88	1
1	1	1	41	89	1
2	1	1	41	92	1
1	1	1	41	94	1
6	1	1	41	122	1
1	1	1	41	124	1
1	1	1	41	133	3
4	1	1	41	138	1
1	1	1	41	144	1
2	1	1	41	152	1
1	1	1	42	1	1
1	1	1	42	4	1
1	1	1	42	6	1
1	1	1	42	15	1
1	1	1	42	57	1
2	1	1	42	60	1
1	1	1	42	70	6
1	1	1	42	90	1
1	1	1	42	115	3
1	1	1	42	134	3
4	1	1	42	139	1
1	1	1	43	7	1
1	1	1	43	30	1
1	1	1	43	33	1
1	1	1	43	36	1
1	1	1	43	37	2
3	1	1	43	39	1
1	1	1	43	39	3
1	1	1	43	41	1
2	1	1	43	51	4
1	1	1	43	55	3
1	1	1	43	56	3
1	1	1	43	57	1
1	1	1	43	57	3
1	1	1	43	64	3
1	1	1	43	67	5
1	1	1	43	72	1
1	1	1	43	75	1
1	1	1	43	87	1
1	1	1	43	91	1
1	1	1	43	99	1
2	1	1	43	107	1
1	1	1	43	115	3
3	1	1	43	124	4
2	1	1	43	140	1
2	1	1	43	145	1
1	1	1	44	7	1
3	1	1	44	9	5
1	1	1	44	16	1
1	1	1	44	16	5
2	1	1	44	20	1
2	1	1	44	33	1
1	1	1	44	44	1
1	1	1	44	46	1
2	1	1	44	52	6
1	1	1	44	56	5
2	1	1	44	57	1
1	1	1	44	58	1
1	1	1	44	60	1
1	1	1	44	62	2
1	1	1	44	64	5
1	1	1	44	66	3
1	1	1	44	69	1
1	1	1	44	73	1
1	1	1	44	73	3
2	1	1	44	74	1
3	1	1	44	75	1
1	1	1	44	78	1
1	1	1	44	82	3
1	1	1	44	88	1
1	1	1	44	88	3
1	1	1	44	91	3
1	1	1	44	93	1
2	1	1	44	96	4
1	1	1	44	103	3
1	1	1	44	121	1
1	1	1	44	131	1
1	1	1	44	131	4
1	1	1	44	134	1
2	1	1	44	139	3
2	1	1	44	145	1
2	1	1	44	152	1
1	1	1	45	3	1
1	1	1	45	5	1
2	1	1	45	13	1
1	1	1	45	18	1
1	1	1	45	20	2
1	1	1	45	27	1
1	1	1	45	27	4
2	1	1	45	28	1
1	1	1	45	31	6
1	1	1	45	47	5
1	1	1	45	50	1
1	1	1	45	57	2
1	1	1	45	65	1
1	1	1	45	70	1
1	1	1	45	72	1
1	1	1	45	81	1
1	1	1	45	90	1
3	1	1	45	97	1
1	1	1	45	104	1
1	1	1	45	104	5
1	1	1	45	117	1
1	1	1	45	117	3
2	1	1	45	127	2
1	1	1	45	131	1
1	1	1	45	144	1
1	1	1	45	151	1
1	1	1	46	2	1
1	1	1	46	24	1
3	1	1	46	28	1
2	1	1	46	38	3
1	1	1	46	43	1
1	1	1	46	52	1
1	1	1	46	53	3
1	1	1	46	69	4
1	1	1	46	70	1
1	1	1	46	83	2
1	1	1	46	85	1
1	1	1	46	100	4
1	1	1	46	109	1
1	1	1	46	119	1
1	1	1	46	125	1
1	1	1	46	127	3
1	1	1	46	142	1
2	1	1	46	143	3
1	1	1	47	9	1
1	1	1	47	9	2
1	1	1	47	10	3
1	1	1	47	28	1
2	1	1	47	30	2
1	1	1	47	66	1
1	1	1	47	72	1
1	1	1	47	74	1
2	1	1	47	78	1
2	1	1	47	81	1
1	1	1	47	112	3
1	1	1	47	140	5
1	1	1	47	142	3
3	1	1	48	11	1
2	1	1	48	13	3
1	1	1	48	16	1
1	1	1	48	25	1
1	1	1	48	27	4
3	1	1	48	32	3
1	1	1	48	36	1
2	1	1	48	37	1
1	1	1	48	39	5
1	1	1	48	42	1
1	1	1	48	45	2
1	1	1	48	45	3
1	1	1	48	46	1
1	1	1	48	49	1
1	1	1	48	56	1
1	1	1	48	67	1
1	1	1	48	69	1
1	1	1	48	85	3
2	1	1	48	91	1
2	1	1	48	91	3
2	1	1	48	94	1
3	1	1	48	115	1
1	1	1	48	124	1
1	1	1	48	127	1
1	1	1	48	128	5
1	1	1	48	130	1
4	1	1	48	133	1
2	1	1	48	138	1
1	1	1	48	146	1
1	1	1	48	152	1
1	1	1	49	7	2
2	1	1	49	12	1
3	1	1	49	22	1
1	1	1	49	27	1
1	1	1	49	33	1
1	1	1	49	44	1
1	1	1	49	55	1
1	1	1	49	59	4
1	1	1	49	68	1
1	1	1	49	73	3
1	1	1	49	75	1
1	1	1	49	76	1
1	1	1	49	79	1
1	1	1	49	82	1
1	1	1	49	83	1
2	1	1	49	86	1
1	1	1	49	95	1
1	1	1	49	98	3
2	1	1	49	104	1
1	1	1	49	112	1
1	1	1	49	119	4
1	1	1	49	120	5
2	1	1	49	121	3
1	1	1	49	122	1
3	1	1	49	131	1
2	1	1	49	133	1
1	1	1	49	135	1
2	1	1	49	137	2
2	1	1	49	144	3
1	1	1	49	145	1
1	1	1	49	146	5
1	1	1	50	9	3
1	1	1	50	26	1
1	1	1	50	27	4
1	1	1	50	30	1
1	1	1	50	43	1
3	1	1	50	55	1
1	1	1	50	69	1
1	1	1	50	75	1
5	1	1	50	86	1
1	1	1	50	95	4
2	1	1	50	98	1
1	1	1	50	101	1
1	1	1	50	105	1
1	1	1	50	110	1
1	1	1	50	118	1
1	1	1	50	125	5
2	1	1	50	130	1
2	1	1	51	4	1
1	1	1	51	12	1
1	1	1	51	13	1
1	1	1	51	20	1
2	1	1	51	21	1
1	1	1	51	36	1
1	1	1	51	38	3
1	1	1	51	40	1
1	1	1	51	45	6
1	1	1	51	52	1
1	1	1	51	66	1
1	1	1	51	66	6
6	1	1	51	72	1
1	1	1	51	77	1
1	1	1	51	89	1
2	1	1	51	91	3
1	1	1	51	93	1
2	1	1	51	102	3
1	1	1	51	109	1
2	1	1	51	111	1
1	1	1	51	122	1
1	1	1	51	123	3
1	1	1	51	124	3
2	1	1	51	127	3
1	1	1	51	133	1
3	1	1	51	135	1
1	1	1	51	138	1
1	1	1	51	140	1
1	1	1	51	146	3
2	1	1	51	150	1
1	1	1	52	5	1
1	1	1	52	7	1
1	1	1	52	9	1
1	1	1	52	9	2
1	1	1	52	15	1
1	1	1	52	22	1
2	1	1	52	27	1
1	1	1	52	61	1
2	1	1	52	62	3
1	1	1	52	64	1
1	1	1	52	79	1
1	1	1	52	82	1
1	1	1	52	101	1
1	1	1	52	116	4
2	1	1	52	119	4
1	1	1	52	130	1
1	1	1	52	142	1
1	1	1	52	151	1
2	1	1	53	6	1
2	1	1	53	11	1
1	1	1	53	20	1
1	1	1	53	23	1
2	1	1	53	47	1
1	1	1	53	57	1
1	1	1	53	68	1
1	1	1	53	74	5
1	1	1	53	78	1
1	1	1	53	80	3
2	1	1	53	82	1
2	1	1	53	86	1
1	1	1	53	87	1
1	1	1	53	91	1
1	1	1	53	104	1
1	1	1	53	107	1
2	1	1	53	125	3
3	1	1	53	128	1
1	1	1	53	148	1
1	1	1	54	5	1
1	1	1	54	14	1
1	1	1	54	30	1
1	1	1	54	32	3
1	1	1	54	42	1
1	1	1	54	42	3
2	1	1	54	70	1
2	1	1	54	73	1
1	1	1	54	87	1
2	1	1	54	88	1
1	1	1	54	95	1
2	1	1	54	97	1
1	1	1	54	104	1
1	1	1	54	106	1
1	1	1	54	107	1
1	1	1	54	118	3
2	1	1	54	122	1
1	1	1	54	131	1
1	1	1	54	137	1
1	1	1	54	138	1
1	1	1	54	152	3
1	1	1	55	3	1
1	1	1	55	27	1
2	1	1	55	46	1
1	1	1	55	48	1
1	1	1	55	61	3
1	1	1	55	87	3
3	1	1	55	105	1
1	1	1	55	145	3
1	1	1	56	7	1
1	1	1	56	10	4
1	1	1	56	12	1
1	1	1	56	22	1
1	1	1	56	26	1
2	1	1	56	30	1
1	1	1	56	31	1
1	1	1	56	35	1
1	1	1	56	39	1
1	1	1	56	40	1
4	1	1	56	42	1
1	1	1	56	47	1
1	1	1	56	47	3
3	1	1	56	57	1
1	1	1	56	60	1
1	1	1	56	66	1
1	1	1	56	71	1
3	1	1	56	80	1
1	1	1	56	81	1
1	1	1	56	82	1
1	1	1	56	83	1
1	1	1	56	87	6
2	1	1	56	93	1
1	1	1	56	94	1
2	1	1	56	108	1
3	1	1	56	109	1
2	1	1	56	116	1
1	1	1	56	126	1
1	1	1	56	128	3
1	1	1	56	130	3
1	1	1	56	138	6
2	1	1	56	146	2
1	1	1	56	147	4
1	1	1	57	3	1
5	1	1	57	7	4
1	1	1	57	10	2
3	1	1	57	11	1
2	1	1	57	14	3
2	1	1	57	16	1
1	1	1	57	21	1
4	1	1	57	22	1
1	1	1	57	43	2
1	1	1	57	52	1
2	1	1	57	57	1
2	1	1	57	63	1
1	1	1	57	66	1
1	1	1	57	72	1
1	1	1	57	81	3
2	1	1	57	88	4
1	1	1	57	101	4
1	1	1	57	104	1
1	1	1	57	110	1
1	1	1	57	123	3
2	1	1	57	137	3
1	1	1	57	139	2
1	1	1	57	141	1
1	1	1	57	150	5
1	1	1	58	4	1
1	1	1	58	10	1
3	1	1	58	10	3
2	1	1	58	11	1
1	1	1	58	13	1
2	1	1	58	17	5
1	1	1	58	20	1
1	1	1	58	21	1
1	1	1	58	37	3
1	1	1	58	42	1
3	1	1	58	43	1
1	1	1	58	46	1
1	1	1	58	47	1
1	1	1	58	50	1
1	1	1	58	67	1
1	1	1	58	71	1
1	1	1	58	74	1
2	1	1	58	76	1
1	1	1	58	83	1
1	1	1	58	100	1
2	1	1	58	111	1
3	1	1	58	124	1
1	1	1	58	134	1
1	1	1	58	137	1
1	1	1	58	138	1
1	1	1	58	145	2
1	1	1	58	147	1
1	1	1	59	3	2
2	1	1	59	7	1
1	1	1	59	9	3
2	1	1	59	11	1
1	1	1	59	59	3
1	1	1	59	63	1
1	1	1	59	68	1
4	1	1	59	71	1
1	1	1	59	72	1
2	1	1	59	81	1
1	1	1	59	86	1
2	1	1	59	89	3
1	1	1	59	104	3
1	1	1	59	106	1
2	1	1	59	125	1
1	1	1	59	126	3
1	1	1	59	128	1
1	1	1	59	140	1
1	1	1	60	8	3
2	1	1	60	16	1
1	1	1	60	17	1
1	1	1	60	24	5
1	1	1	60	27	1
2	1	1	60	59	5
1	1	1	60	67	3
1	1	1	60	68	1
1	1	1	60	73	1
1	1	1	60	105	2
1	1	1	60	118	4
5	1	1	60	119	1
1	1	1	60	120	1
1	1	1	60	132	1
1	1	1	60	147	1
1	1	1	61	1	3
1	1	1	61	7	1
1	1	1	61	9	2
3	1	1	61	26	1
2	1	1	61	35	1
2	1	1	61	60	1
1	1	1	61	61	1
1	1	1	61	70	1
1	1	1	61	93	1
1	1	1	61	99	1
2	1	1	61	101	1
1	1	1	61	104	1
1	1	1	61	109	2
1	1	1	61	110	1
1	1	1	61	130	3
1	1	1	61	136	1
1	1	1	61	137	3
1	1	1	61	140	1
1	1	1	61	141	1
1	1	1	61	146	1
1	1	1	61	151	1
2	1	1	62	2	1
2	1	1	62	2	3
1	1	1	62	5	1
1	1	1	62	14	1
4	1	1	62	19	1
1	1	1	62	20	1
1	1	1	62	26	1
2	1	1	62	29	1
1	1	1	62	39	1
1	1	1	62	70	1
1	1	1	62	81	1
1	1	1	62	83	1
1	1	1	62	84	1
1	1	1	62	86	1
1	1	1	62	93	1
3	1	1	62	98	1
2	1	1	62	117	1
1	1	1	62	120	1
1	1	1	62	132	5
1	1	1	62	133	1
1	1	1	62	149	1
1	1	1	63	1	4
1	1	1	63	15	3
1	1	1	63	18	3
1	1	1	63	23	1
2	1	1	63	24	3
1	1	1	63	30	5
1	1	1	63	37	1
1	1	1	63	43	1
1	1	1	63	61	1
1	1	1	63	63	1
1	1	1	63	72	1
1	1	1	63	74	1
2	1	1	63	76	1
1	1	1	63	86	1
1	1	1	63	91	1
1	1	1	63	94	1
1	1	1	63	106	1
1	1	1	63	112	1
2	1	1	63	116	3
2	1	1	63	121	1
1	1	1	63	125	2
1	1	1	63	133	1
1	1	1	63	144	1
2	1	1	63	147	1
1	1	1	63	147	6
1	1	1	63	149	4
1	1	1	63	150	5
1	1	1	64	6	3
1	1	1	64	11	1
1	1	1	64	16	3
2	1	1	64	30	1
1	1	1	64	31	1
1	1	1	64	31	6
1	1	1	64	32	1
1	1	1	64	38	1
1	1	1	64	44	3
1	1	1	64	57	1
1	1	1	64	58	3
1	1	1	64	60	5
2	1	1	64	63	1
1	1	1	64	68	1
1	1	1	64	70	2
1	1	1	64	83	1
1	1	1	64	96	1
1	1	1	64	102	6
1	1	1	64	109	1
1	1	1	64	110	6
1	1	1	64	115	3
1	1	1	64	124	3
1	1	1	64	126	3
1	1	1	64	132	3
2	1	1	64	138	1
1	1	1	64	139	1
1	1	1	64	149	1
1	1	1	65	2	1
1	1	1	65	7	5
1	1	1	65	9	1
1	1	1	65	12	1
1	1	1	65	14	1
1	1	1	65	21	1
2	1	1	65	29	1
4	1	1	65	36	1
2	1	1	65	38	1
1	1	1	65	41	1
1	1	1	65	41	2
2	1	1	65	44	1
1	1	1	65	48	1
3	1	1	65	50	1
1	1	1	65	51	3
2	1	1	65	63	1
1	1	1	65	67	1
3	1	1	65	69	1
1	1	1	65	70	3
1	1	1	65	76	5
2	1	1	65	78	3
2	1	1	65	84	2
2	1	1	65	88	1
1	1	1	65	91	1
1	1	1	65	93	3
1	1	1	65	112	1
2	1	1	65	120	1
1	1	1	65	131	1
1	1	1	65	134	2
1	1	1	65	135	1
1	1	1	65	143	3
1	1	1	65	146	1
1	1	1	65	148	1
1	1	1	65	152	3
1	1	1	66	10	1
1	1	1	66	30	1
1	1	1	66	30	6
1	1	1	66	42	1
1	1	1	66	43	3
1	1	1	66	48	1
1	1	1	66	63	2
1	1	1	66	70	1
1	1	1	66	90	3
1	1	1	66	99	1
1	1	1	66	135	1
1	1	1	66	141	1
1	1	1	66	146	3
1	1	1	66	148	1
1	1	1	67	10	1
1	1	1	67	27	3
3	1	1	67	43	1
2	1	1	67	61	1
1	1	1	67	65	3
1	1	1	67	74	1
1	1	1	67	84	1
1	1	1	67	121	2
2	1	1	67	124	1
2	1	1	67	129	1
2	1	1	67	134	1
1	1	1	67	134	3
1	1	1	67	137	1
1	1	1	67	141	5
1	1	1	68	30	1
1	1	1	68	32	1
1	1	1	68	33	1
1	1	1	68	38	3
1	1	1	68	57	1
1	1	1	68	59	1
1	1	1	68	72	1
1	1	1	68	81	1
1	1	1	68	95	1
1	1	1	68	102	1
2	1	1	68	118	1
1	1	1	68	129	2
1	1	1	68	135	3
1	1	1	68	149	5
1	1	1	69	2	1
2	1	1	69	6	1
1	1	1	69	8	1
2	1	1	69	9	4
1	1	1	69	12	1
1	1	1	69	13	1
1	1	1	69	13	5
1	1	1	69	20	1
1	1	1	69	26	5
2	1	1	69	27	1
1	1	1	69	29	1
1	1	1	69	32	1
3	1	1	69	33	1
1	1	1	69	38	1
2	1	1	69	39	1
1	1	1	69	42	1
1	1	1	69	55	1
2	1	1	69	57	1
2	1	1	69	60	1
1	1	1	69	65	1
1	1	1	69	65	2
1	1	1	69	65	3
1	1	1	69	75	1
2	1	1	69	75	3
1	1	1	69	81	1
1	1	1	69	86	2
1	1	1	69	89	3
2	1	1	69	91	1
1	1	1	69	98	1
1	1	1	69	107	1
1	1	1	69	111	1
2	1	1	69	115	3
1	1	1	69	117	1
1	1	1	69	118	1
1	1	1	69	119	5
1	1	1	69	136	1
1	1	1	70	7	1
1	1	1	70	13	3
1	1	1	70	28	1
1	1	1	70	37	1
1	1	1	70	46	2
1	1	1	70	47	3
1	1	1	70	49	1
1	1	1	70	51	1
3	1	1	70	51	3
1	1	1	70	53	1
1	1	1	70	57	6
1	1	1	70	61	1
1	1	1	70	62	1
4	1	1	70	64	1
2	1	1	70	71	1
1	1	1	70	84	1
1	1	1	70	101	3
1	1	1	70	102	1
2	1	1	70	109	1
1	1	1	70	110	1
1	1	1	70	111	1
2	1	1	70	115	2
2	1	1	70	137	3
1	1	1	70	140	1
2	1	1	70	146	1
1	1	1	70	146	3
1	1	1	71	9	5
1	1	1	71	11	1
2	1	1	71	14	2
2	1	1	71	16	1
1	1	1	71	29	1
1	1	1	71	43	1
2	1	1	71	52	1
3	1	1	71	57	1
3	1	1	71	68	1
1	1	1	71	76	1
1	1	1	71	82	2
1	1	1	71	89	3
1	1	1	71	97	1
1	1	1	71	107	1
2	1	1	71	115	1
1	1	1	71	137	3
1	1	1	71	140	1
2	1	1	71	145	2
1	1	1	72	2	3
1	1	1	72	15	2
1	1	1	72	16	1
1	1	1	72	20	1
1	1	1	72	22	5
1	1	1	72	24	4
1	1	1	72	31	1
2	1	1	72	34	1
1	1	1	72	39	6
2	1	1	72	43	1
1	1	1	72	60	1
2	1	1	72	62	1
2	1	1	72	73	1
1	1	1	72	75	1
1	1	1	72	76	1
2	1	1	72	81	3
1	1	1	72	82	1
1	1	1	72	86	2
2	1	1	72	95	1
1	1	1	72	105	1
1	1	1	72	112	1
1	1	1	72	115	1
1	1	1	72	116	1
1	1	1	72	119	1
1	1	1	72	123	1
1	1	1	72	135	1
1	1	1	72	144	1
1	1	1	73	2	3
4	1	1	73	10	4
1	1	1	73	16	1
1	1	1	73	17	1
1	1	1	73	22	1
1	1	1	73	27	2
2	1	1	73	32	3
1	1	1	73	33	1
1	1	1	73	37	1
2	1	1	73	39	1
1	1	1	73	41	1
1	1	1	73	48	3
1	1	1	73	48	4
1	1	1	73	58	1
1	1	1	73	58	3
1	1	1	73	59	1
2	1	1	73	59	3
2	1	1	73	61	1
1	1	1	73	61	2
1	1	1	73	65	1
2	1	1	73	72	1
1	1	1	73	76	1
1	1	1	73	78	3
1	1	1	73	84	1
1	1	1	73	113	1
1	1	1	73	116	2
2	1	1	73	121	1
1	1	1	73	123	1
1	1	1	73	132	1
1	1	1	73	139	3
1	1	1	73	143	2
1	1	1	73	146	1
1	1	1	73	149	3
1	1	1	74	3	1
1	1	1	74	4	3
2	1	1	74	11	3
1	1	1	74	13	1
1	1	1	74	14	3
2	1	1	74	15	1
4	1	1	74	16	1
1	1	1	74	17	1
6	1	1	74	17	3
4	1	1	74	19	1
1	1	1	74	20	1
1	1	1	74	25	1
2	1	1	74	26	1
1	1	1	74	27	1
1	1	1	74	29	1
1	1	1	74	31	1
3	1	1	74	35	1
1	1	1	74	52	1
1	1	1	74	63	1
1	1	1	74	68	1
1	1	1	74	75	1
1	1	1	74	84	1
1	1	1	74	86	3
1	1	1	74	95	1
1	1	1	74	95	3
1	1	1	74	104	2
1	1	1	74	108	4
2	1	1	74	115	1
2	1	1	74	119	4
1	1	1	74	120	3
1	1	1	74	125	4
1	1	1	74	126	6
1	1	1	74	129	1
1	1	1	74	131	2
1	1	1	74	143	4
1	1	1	74	144	1
1	1	1	74	145	5
1	1	1	74	149	1
1	1	1	74	150	2
1	1	1	74	150	3
1	1	1	74	151	1
1	1	1	74	152	1
1	1	1	75	8	1
1	1	1	75	16	1
1	1	1	75	18	1
1	1	1	75	22	1
2	1	1	75	29	1
1	1	1	75	30	1
1	1	1	75	36	4
2	1	1	75	47	1
1	1	1	75	48	1
1	1	1	75	68	6
1	1	1	75	85	1
1	1	1	75	86	1
1	1	1	75	89	1
1	1	1	75	91	1
2	1	1	75	99	1
1	1	1	75	105	3
2	1	1	75	112	1
2	1	1	75	119	1
1	1	1	75	126	1
2	1	1	75	126	2
3	1	1	75	133	1
1	1	1	75	137	1
1	1	1	75	141	4
2	1	1	75	152	1
1	1	1	76	3	1
1	1	1	76	6	1
1	1	1	76	12	3
1	1	1	76	30	1
1	1	1	76	48	3
1	1	1	76	58	3
1	1	1	76	69	1
2	1	1	76	71	1
1	1	1	76	83	1
1	1	1	76	91	1
1	1	1	76	101	4
2	1	1	76	103	1
1	1	1	76	118	1
3	1	1	76	132	3
1	1	1	76	143	1
1	1	1	76	146	1
1	1	1	76	151	2
1	1	1	76	152	3
1	1	1	77	3	1
1	1	1	77	6	1
1	1	1	77	7	1
1	1	1	77	11	2
1	1	1	77	11	4
1	1	1	77	30	4
1	1	1	77	34	1
1	1	1	77	43	1
2	1	1	77	47	1
1	1	1	77	49	1
1	1	1	77	57	1
2	1	1	77	63	1
1	1	1	77	69	1
1	1	1	77	70	1
2	1	1	77	80	1
1	1	1	77	82	2
2	1	1	77	84	3
2	1	1	77	85	1
1	1	1	77	95	1
1	1	1	77	95	2
1	1	1	77	96	3
1	1	1	77	97	1
1	1	1	77	97	2
2	1	1	77	101	1
1	1	1	77	104	1
1	1	1	77	118	1
3	1	1	77	122	3
1	1	1	77	124	1
1	1	1	77	125	2
1	1	1	77	127	1
1	1	1	77	130	1
1	1	1	77	138	6
1	1	1	77	144	1
2	1	1	77	145	1
1	1	1	77	145	3
1	1	1	77	146	4
2	1	1	78	4	6
1	1	1	78	6	1
1	1	1	78	9	1
1	1	1	78	27	4
1	1	1	78	30	1
1	1	1	78	45	1
2	1	1	78	55	1
1	1	1	78	59	1
2	1	1	78	63	1
1	1	1	78	70	1
1	1	1	78	75	1
2	1	1	78	78	1
1	1	1	78	84	3
2	1	1	78	92	1
1	1	1	78	94	2
1	1	1	78	117	2
1	1	1	78	118	3
1	1	1	78	129	5
1	1	1	78	140	1
1	1	1	78	146	4
2	1	1	79	2	1
3	1	1	79	7	1
1	1	1	79	7	5
1	1	1	79	11	5
1	1	1	79	27	1
1	1	1	79	29	2
1	1	1	79	31	3
1	1	1	79	32	3
1	1	1	79	33	4
1	1	1	79	34	1
1	1	1	79	43	1
1	1	1	79	44	1
1	1	1	79	44	4
1	1	1	79	46	1
1	1	1	79	47	1
1	1	1	79	55	3
3	1	1	79	57	1
1	1	1	79	59	1
1	1	1	79	62	1
2	1	1	79	63	1
6	1	1	79	67	1
1	1	1	79	67	6
3	1	1	79	68	1
2	1	1	79	70	1
2	1	1	79	76	1
1	1	1	79	78	1
2	1	1	79	81	3
2	1	1	79	83	1
1	1	1	79	83	3
2	1	1	79	86	1
1	1	1	79	99	1
1	1	1	79	110	1
4	1	1	79	111	1
1	1	1	79	117	1
2	1	1	79	123	1
2	1	1	79	124	1
1	1	1	79	137	6
1	1	1	79	139	1
1	1	1	80	9	1
1	1	1	80	14	1
1	1	1	80	15	1
1	1	1	80	24	1
1	1	1	80	27	1
1	1	1	80	30	1
2	1	1	80	36	5
1	1	1	80	39	1
1	1	1	80	41	1
1	1	1	80	47	1
1	1	1	80	47	3
1	1	1	80	55	1
1	1	1	80	67	1
3	1	1	80	84	1
1	1	1	80	91	3
1	1	1	80	94	1
1	1	1	80	99	1
2	1	1	80	100	1
1	1	1	80	109	3
1	1	1	80	130	1
1	1	1	80	139	1
1	1	1	80	151	3
1	1	1	81	6	1
1	1	1	81	7	1
1	1	1	81	16	1
1	1	1	81	20	5
1	1	1	81	21	1
1	1	1	81	23	3
1	1	1	81	24	1
1	1	1	81	26	1
1	1	1	81	27	1
1	1	1	81	27	3
1	1	1	81	27	5
2	1	1	81	27	6
1	1	1	81	30	1
1	1	1	81	36	4
1	1	1	81	38	1
1	1	1	81	39	1
1	1	1	81	40	3
1	1	1	81	43	3
2	1	1	81	47	1
2	1	1	81	47	5
1	1	1	81	49	1
1	1	1	81	54	3
2	1	1	81	58	1
2	1	1	81	58	5
1	1	1	81	59	2
3	1	1	81	67	6
1	1	1	81	68	1
2	1	1	81	68	5
2	1	1	81	68	6
1	1	1	81	70	1
1	1	1	81	74	1
1	1	1	81	76	1
1	1	1	81	78	1
1	1	1	81	82	1
1	1	1	81	90	1
1	1	1	81	99	1
1	1	1	81	100	1
1	1	1	81	101	1
2	1	1	81	105	3
2	1	1	81	109	5
1	1	1	81	112	2
2	1	1	81	115	1
1	1	1	81	119	3
1	1	1	81	124	1
1	1	1	81	126	1
1	1	1	81	132	2
2	1	1	81	132	6
1	1	1	81	133	3
1	1	1	81	145	1
1	1	1	81	147	1
1	1	1	82	20	1
1	1	1	82	24	1
2	1	1	82	28	1
1	1	1	82	29	1
1	1	1	82	29	5
1	1	1	82	30	1
1	1	1	82	37	1
1	1	1	82	38	1
1	1	1	82	41	1
1	1	1	82	50	1
1	1	1	82	56	3
1	1	1	82	63	1
1	1	1	82	67	1
1	1	1	82	68	2
1	1	1	82	71	1
1	1	1	82	78	1
1	1	1	82	82	1
2	1	1	82	83	1
2	1	1	82	84	1
3	1	1	82	88	1
1	1	1	82	89	1
3	1	1	82	90	1
1	1	1	82	95	1
2	1	1	82	96	3
1	1	1	82	99	5
1	1	1	82	103	1
1	1	1	82	105	1
1	1	1	82	107	1
2	1	1	82	114	2
1	1	1	82	115	1
1	1	1	82	118	1
2	1	1	82	118	2
1	1	1	82	120	3
1	1	1	82	128	1
1	1	1	82	131	1
1	1	1	82	132	3
1	1	1	82	137	1
1	1	1	82	138	1
1	1	1	82	148	3
2	1	1	82	149	1
2	1	1	82	151	1
2	1	1	83	2	1
4	1	1	83	3	1
1	1	1	83	4	1
2	1	1	83	9	1
1	1	1	83	13	1
1	1	1	83	23	1
1	1	1	83	31	1
1	1	1	83	32	1
1	1	1	83	35	1
1	1	1	83	45	1
3	1	1	83	46	1
1	1	1	83	54	1
1	1	1	83	57	1
1	1	1	83	67	1
1	1	1	83	69	1
1	1	1	83	79	3
1	1	1	83	88	3
1	1	1	83	96	2
4	1	1	83	98	1
1	1	1	83	102	3
1	1	1	83	115	1
2	1	1	83	119	1
1	1	1	83	119	2
1	1	1	83	128	3
2	1	1	83	131	1
1	1	1	83	138	4
1	1	1	83	144	1
1	1	1	83	147	1
1	1	1	83	150	2
1	1	1	84	37	1
1	1	1	84	41	1
1	1	1	84	43	1
1	1	1	84	45	3
1	1	1	84	50	3
1	1	1	84	66	1
1	1	1	84	79	5
1	1	1	84	81	3
1	1	1	84	87	1
2	1	1	84	91	1
1	1	1	84	101	4
2	1	1	84	102	1
1	1	1	84	107	1
1	1	1	84	108	3
2	1	1	84	126	2
5	1	1	84	147	1
1	1	1	84	152	3
1	1	1	85	12	1
1	1	1	85	16	1
2	1	1	85	32	3
2	1	1	85	36	3
3	1	1	85	40	1
1	1	1	85	47	1
1	1	1	85	50	1
1	1	1	85	56	1
1	1	1	85	65	2
1	1	1	85	66	1
1	1	1	85	78	1
1	1	1	85	90	1
1	1	1	85	99	1
1	1	1	85	104	2
2	1	1	85	106	1
1	1	1	85	113	1
1	1	1	85	118	1
2	1	1	85	119	1
1	1	1	85	123	1
2	1	1	85	126	1
1	1	1	85	127	2
2	1	1	85	139	1
1	1	1	85	149	1
1	1	1	86	6	3
1	1	1	86	6	6
1	1	1	86	22	1
1	1	1	86	26	3
1	1	1	86	31	5
2	1	1	86	35	1
1	1	1	86	36	1
1	1	1	86	41	1
1	1	1	86	50	5
1	1	1	86	67	1
1	1	1	86	68	1
3	1	1	86	88	1
1	1	1	86	104	1
1	1	1	86	116	3
1	1	1	86	128	2
2	1	1	86	141	1
1	1	1	86	142	1
1	1	1	86	144	2
1	1	1	86	150	1
1	1	1	87	3	1
[truncated: 998,000+ more rows]
