# Supplementary material for: Flexibility-tuning of dual-display DNA-encoded chemical libraries facilitates cyclic peptide ligand discovery
Source: Nat Commun. 2025 Apr 5;16:3273. doi: 10.1038/s41467-025-58507-w (PMC11972359; doi:10.1038/s41467-025-58507-w)
Supplement: Supplementary file 4 — Source Data [file 41467_2025_58507_MOESM4_ESM.zip › Source_Data_Files_Selections/PLAP_Sel1_1.txt]

Count	Code1	Code2	Code3	Code4	Code5
1	1	1	1	1	1
1	1	1	1	3	1
2	1	1	1	11	1
2	1	1	1	57	3
1	1	1	1	58	3
1	1	1	1	75	2
1	1	1	1	78	3
1	1	1	1	91	1
1	1	1	1	95	1
2	1	1	1	133	1
1	1	1	1	141	1
2	1	1	1	147	1
1	1	1	2	7	1
1	1	1	2	9	1
1	1	1	2	10	1
1	1	1	2	14	1
1	1	1	2	23	1
2	1	1	2	27	1
1	1	1	2	44	3
1	1	1	2	54	1
1	1	1	2	61	1
2	1	1	2	62	1
1	1	1	2	88	1
1	1	1	2	103	1
1	1	1	2	146	2
1	1	1	3	12	1
2	1	1	3	15	1
1	1	1	3	16	1
2	1	1	3	18	1
1	1	1	3	18	4
1	1	1	3	19	5
1	1	1	3	26	1
1	1	1	3	33	1
1	1	1	3	37	1
1	1	1	3	46	1
2	1	1	3	47	1
2	1	1	3	49	1
1	1	1	3	50	3
1	1	1	3	54	1
1	1	1	3	57	1
1	1	1	3	67	1
1	1	1	3	69	1
1	1	1	3	74	3
1	1	1	3	83	1
3	1	1	3	86	3
2	1	1	3	90	5
1	1	1	3	108	1
1	1	1	3	111	1
1	1	1	3	112	1
2	1	1	3	124	1
6	1	1	3	132	1
3	1	1	3	137	1
1	1	1	4	7	6
2	1	1	4	8	1
1	1	1	4	11	1
1	1	1	4	45	1
2	1	1	4	120	1
2	1	1	4	125	5
1	1	1	5	43	1
1	1	1	5	46	1
1	1	1	5	59	3
1	1	1	5	103	3
1	1	1	5	120	1
2	1	1	5	147	1
1	1	1	6	2	1
2	1	1	6	20	1
1	1	1	6	21	4
1	1	1	6	30	3
1	1	1	6	34	5
2	1	1	6	53	1
1	1	1	6	90	1
1	1	1	6	106	2
1	1	1	6	111	1
1	1	1	6	127	1
1	1	1	6	138	1
1	1	1	6	151	1
1	1	1	7	57	1
1	1	1	7	63	1
1	1	1	7	68	3
1	1	1	7	92	1
1	1	1	7	121	1
2	1	1	7	151	1
2	1	1	8	9	1
1	1	1	8	60	1
1	1	1	8	65	3
1	1	1	8	80	1
1	1	1	8	112	1
1	1	1	8	120	1
1	1	1	8	129	1
1	1	1	8	130	3
1	1	1	8	132	1
1	1	1	8	137	1
1	1	1	8	147	1
1	1	1	9	18	1
2	1	1	9	24	1
2	1	1	9	39	3
1	1	1	9	40	3
1	1	1	9	43	1
1	1	1	9	59	1
2	1	1	9	62	1
1	1	1	9	93	3
3	1	1	9	112	3
1	1	1	9	113	1
1	1	1	10	4	1
1	1	1	10	15	4
2	1	1	10	20	1
1	1	1	10	29	3
3	1	1	10	35	1
2	1	1	10	35	5
1	1	1	10	57	1
1	1	1	10	63	3
1	1	1	10	65	1
1	1	1	10	74	1
2	1	1	10	77	1
3	1	1	10	88	1
1	1	1	10	89	1
2	1	1	10	98	1
1	1	1	10	103	3
1	1	1	10	109	1
1	1	1	10	111	1
2	1	1	10	118	1
1	1	1	10	121	1
2	1	1	10	124	1
2	1	1	10	137	1
1	1	1	10	147	4
1	1	1	11	1	3
2	1	1	11	2	3
1	1	1	11	4	3
1	1	1	11	5	1
1	1	1	11	18	4
1	1	1	11	19	1
2	1	1	11	23	1
1	1	1	11	28	1
1	1	1	11	32	1
1	1	1	11	42	3
1	1	1	11	43	1
1	1	1	11	53	1
1	1	1	11	63	1
1	1	1	11	66	1
1	1	1	11	66	3
1	1	1	11	78	1
1	1	1	11	79	1
1	1	1	11	86	1
1	1	1	11	92	1
2	1	1	11	109	2
3	1	1	11	123	1
1	1	1	11	125	1
1	1	1	11	135	2
2	1	1	11	146	1
1	1	1	11	146	2
1	1	1	11	150	1
2	1	1	11	152	1
1	1	1	12	10	1
1	1	1	12	19	1
1	1	1	12	24	1
1	1	1	12	27	1
1	1	1	12	29	3
1	1	1	12	45	1
1	1	1	12	48	2
1	1	1	12	97	1
1	1	1	13	14	1
1	1	1	13	20	1
1	1	1	13	22	1
1	1	1	13	29	1
1	1	1	13	30	1
1	1	1	13	33	1
1	1	1	13	35	1
1	1	1	13	38	1
3	1	1	13	43	2
1	1	1	13	46	1
1	1	1	13	53	1
1	1	1	13	57	1
2	1	1	13	69	1
1	1	1	13	76	1
1	1	1	13	86	1
1	1	1	13	87	1
1	1	1	13	91	1
1	1	1	13	93	1
1	1	1	13	98	1
1	1	1	13	99	3
2	1	1	13	110	6
2	1	1	13	118	3
1	1	1	13	135	2
1	1	1	13	142	1
1	1	1	14	1	1
1	1	1	14	6	4
3	1	1	14	8	1
1	1	1	14	13	2
1	1	1	14	18	1
1	1	1	14	19	1
2	1	1	14	23	1
1	1	1	14	33	3
1	1	1	14	36	2
1	1	1	14	50	1
1	1	1	14	51	1
2	1	1	14	56	1
1	1	1	14	58	1
1	1	1	14	86	3
2	1	1	14	118	1
1	1	1	14	122	5
2	1	1	14	123	2
1	1	1	14	131	1
2	1	1	14	137	1
1	1	1	14	145	1
1	1	1	14	146	1
1	1	1	14	147	4
1	1	1	15	18	2
4	1	1	15	22	1
2	1	1	15	34	1
1	1	1	15	39	2
3	1	1	15	43	3
1	1	1	15	54	3
1	1	1	15	62	2
1	1	1	15	63	1
1	1	1	15	69	1
1	1	1	15	70	1
2	1	1	15	89	1
1	1	1	15	94	1
1	1	1	15	103	1
2	1	1	15	117	1
1	1	1	15	128	1
1	1	1	15	129	1
1	1	1	16	20	1
3	1	1	16	21	1
1	1	1	16	27	1
1	1	1	16	29	1
1	1	1	16	39	1
1	1	1	16	42	3
1	1	1	16	58	1
1	1	1	16	75	4
1	1	1	16	88	1
1	1	1	16	90	1
1	1	1	16	106	1
2	1	1	16	112	1
1	1	1	16	118	3
1	1	1	17	7	5
1	1	1	17	12	3
1	1	1	17	17	1
1	1	1	17	21	4
1	1	1	17	41	1
1	1	1	17	42	3
1	1	1	17	43	1
1	1	1	17	49	5
1	1	1	17	55	5
1	1	1	17	56	2
4	1	1	17	63	1
1	1	1	17	64	3
1	1	1	17	65	1
1	1	1	17	66	1
1	1	1	17	69	1
1	1	1	17	74	1
2	1	1	17	76	1
1	1	1	17	85	1
1	1	1	17	88	1
1	1	1	17	89	1
3	1	1	17	108	1
1	1	1	17	113	1
3	1	1	17	120	1
1	1	1	17	132	1
1	1	1	17	134	1
1	1	1	17	138	1
1	1	1	17	139	1
2	1	1	17	141	1
1	1	1	17	150	1
1	1	1	18	4	4
2	1	1	18	50	1
1	1	1	18	63	1
1	1	1	18	67	3
1	1	1	18	67	6
2	1	1	18	93	4
1	1	1	18	99	3
1	1	1	18	145	1
1	1	1	18	146	1
1	1	1	19	36	1
1	1	1	19	39	3
2	1	1	19	41	1
1	1	1	19	56	1
1	1	1	19	74	1
3	1	1	19	103	1
1	1	1	19	108	1
1	1	1	19	124	3
2	1	1	19	125	3
1	1	1	20	7	1
1	1	1	20	12	3
1	1	1	20	15	2
2	1	1	20	30	2
2	1	1	20	31	1
1	1	1	20	81	4
1	1	1	20	85	1
1	1	1	20	86	1
1	1	1	20	91	3
5	1	1	20	109	3
1	1	1	20	135	1
1	1	1	20	148	1
1	1	1	20	150	1
1	1	1	21	20	3
1	1	1	21	26	3
2	1	1	21	33	1
1	1	1	21	35	1
1	1	1	21	49	1
2	1	1	21	52	1
1	1	1	21	54	1
1	1	1	21	65	1
1	1	1	21	68	1
1	1	1	21	69	3
1	1	1	21	71	2
1	1	1	21	120	1
1	1	1	21	123	1
1	1	1	21	135	1
2	1	1	21	140	1
1	1	1	21	147	3
1	1	1	22	1	1
1	1	1	22	10	1
1	1	1	22	12	3
1	1	1	22	23	1
2	1	1	22	30	1
1	1	1	22	42	3
2	1	1	22	45	1
1	1	1	22	53	1
1	1	1	22	63	1
1	1	1	22	67	1
2	1	1	22	70	1
2	1	1	22	73	3
1	1	1	22	81	1
1	1	1	22	99	1
1	1	1	22	107	1
1	1	1	22	113	1
2	1	1	22	120	1
2	1	1	22	129	1
1	1	1	23	3	3
1	1	1	23	9	5
1	1	1	23	10	3
1	1	1	23	12	1
1	1	1	23	18	1
3	1	1	23	22	1
1	1	1	23	23	1
1	1	1	23	27	3
1	1	1	23	35	1
2	1	1	23	98	2
2	1	1	23	105	1
1	1	1	23	113	1
1	1	1	23	122	1
1	1	1	23	129	3
1	1	1	23	133	1
1	1	1	23	137	1
2	1	1	23	140	3
1	1	1	23	144	1
2	1	1	23	151	1
1	1	1	24	12	1
1	1	1	24	15	1
1	1	1	24	18	1
1	1	1	24	21	3
2	1	1	24	31	1
2	1	1	24	57	1
1	1	1	24	65	3
1	1	1	24	73	1
2	1	1	24	92	3
1	1	1	24	97	2
2	1	1	24	99	2
1	1	1	24	123	1
1	1	1	24	129	1
1	1	1	24	130	1
1	1	1	24	146	4
2	1	1	25	6	1
1	1	1	25	6	2
1	1	1	25	16	1
1	1	1	25	23	1
1	1	1	25	24	1
1	1	1	25	45	3
1	1	1	25	60	1
1	1	1	25	71	1
1	1	1	25	76	1
2	1	1	25	81	1
1	1	1	25	90	1
1	1	1	25	101	1
1	1	1	25	102	1
1	1	1	25	120	1
1	1	1	25	127	1
1	1	1	25	144	1
1	1	1	25	144	2
1	1	1	25	146	2
2	1	1	26	13	1
1	1	1	26	14	1
1	1	1	26	16	2
2	1	1	26	19	1
1	1	1	26	19	4
1	1	1	26	20	1
2	1	1	26	22	1
1	1	1	26	26	1
2	1	1	26	27	1
2	1	1	26	32	1
2	1	1	26	36	4
1	1	1	26	38	1
1	1	1	26	54	1
2	1	1	26	57	1
1	1	1	26	71	1
1	1	1	26	79	1
2	1	1	26	87	1
1	1	1	26	90	3
1	1	1	26	91	1
1	1	1	26	96	1
2	1	1	26	102	3
1	1	1	26	108	2
1	1	1	26	111	1
2	1	1	26	124	1
1	1	1	26	125	1
1	1	1	26	127	1
1	1	1	26	127	6
1	1	1	26	131	1
2	1	1	26	139	1
2	1	1	26	141	1
2	1	1	26	146	3
3	1	1	27	17	1
1	1	1	27	111	4
1	1	1	27	115	1
1	1	1	27	122	5
2	1	1	27	133	2
1	1	1	28	28	1
1	1	1	28	66	1
1	1	1	28	71	1
1	1	1	28	83	3
1	1	1	28	114	1
1	1	1	28	124	2
1	1	1	28	141	2
2	1	1	29	3	4
4	1	1	29	19	1
1	1	1	29	20	1
2	1	1	29	21	3
2	1	1	29	45	1
2	1	1	29	45	4
2	1	1	29	53	4
2	1	1	29	65	1
1	1	1	29	70	4
1	1	1	29	78	1
1	1	1	29	80	1
2	1	1	29	86	1
1	1	1	29	88	1
1	1	1	29	97	6
1	1	1	29	102	1
1	1	1	29	102	2
1	1	1	29	104	2
1	1	1	29	105	4
1	1	1	29	113	1
2	1	1	29	121	1
1	1	1	29	123	1
3	1	1	29	124	1
1	1	1	29	127	1
2	1	1	29	127	4
2	1	1	29	133	1
1	1	1	29	145	1
1	1	1	29	146	3
1	1	1	29	147	1
1	1	1	30	2	1
1	1	1	30	3	1
1	1	1	30	10	1
2	1	1	30	11	3
1	1	1	30	28	3
1	1	1	30	30	3
1	1	1	30	44	1
1	1	1	30	47	4
1	1	1	30	50	1
1	1	1	30	57	1
1	1	1	30	58	1
1	1	1	30	60	1
1	1	1	30	63	1
1	1	1	30	84	3
1	1	1	30	86	1
1	1	1	30	115	1
1	1	1	30	129	1
1	1	1	31	6	1
1	1	1	31	11	1
2	1	1	31	19	1
1	1	1	31	29	1
1	1	1	31	45	1
1	1	1	31	81	3
1	1	1	31	82	1
1	1	1	31	98	1
1	1	1	31	108	1
1	1	1	31	112	1
1	1	1	31	131	2
1	1	1	32	6	1
1	1	1	32	7	1
2	1	1	32	7	3
1	1	1	32	7	5
2	1	1	32	22	1
7	1	1	32	33	5
2	1	1	32	71	1
1	1	1	32	82	1
1	1	1	32	85	3
1	1	1	32	86	1
1	1	1	32	105	4
2	1	1	32	108	1
1	1	1	32	147	2
1	1	1	33	4	6
1	1	1	33	7	1
1	1	1	33	8	4
1	1	1	33	27	1
3	1	1	33	43	1
1	1	1	33	45	1
4	1	1	33	46	1
1	1	1	33	58	3
1	1	1	33	59	1
1	1	1	33	114	1
1	1	1	33	141	1
1	1	1	34	10	1
1	1	1	34	16	4
2	1	1	34	21	1
1	1	1	34	26	1
1	1	1	34	40	1
1	1	1	34	46	1
1	1	1	34	79	1
1	1	1	34	95	1
1	1	1	34	98	4
1	1	1	34	99	1
2	1	1	34	103	3
1	1	1	34	107	1
1	1	1	34	110	1
2	1	1	34	114	1
1	1	1	34	115	1
1	1	1	34	118	3
2	1	1	34	120	3
1	1	1	34	133	1
1	1	1	34	134	1
1	1	1	35	4	1
1	1	1	35	8	1
1	1	1	35	19	3
2	1	1	35	43	1
1	1	1	35	45	2
1	1	1	35	51	2
1	1	1	35	67	1
2	1	1	35	75	1
2	1	1	35	82	4
1	1	1	35	89	1
1	1	1	35	90	1
1	1	1	35	104	5
1	1	1	35	105	2
1	1	1	35	108	1
1	1	1	35	115	2
1	1	1	35	118	3
1	1	1	35	120	1
1	1	1	35	121	1
1	1	1	35	141	6
1	1	1	35	152	4
1	1	1	36	5	1
1	1	1	36	12	1
1	1	1	36	13	1
1	1	1	36	21	1
2	1	1	36	22	1
1	1	1	36	24	4
2	1	1	36	25	1
1	1	1	36	30	1
1	1	1	36	31	1
1	1	1	36	42	1
1	1	1	36	43	1
1	1	1	36	54	1
3	1	1	36	58	1
1	1	1	36	68	2
2	1	1	36	74	1
1	1	1	36	75	3
2	1	1	36	78	1
1	1	1	36	93	1
1	1	1	36	100	1
1	1	1	36	100	3
1	1	1	36	114	1
1	1	1	36	130	1
1	1	1	36	137	1
1	1	1	36	151	1
3	1	1	37	3	1
1	1	1	37	4	1
1	1	1	37	7	1
1	1	1	37	10	4
1	1	1	37	24	1
1	1	1	37	31	3
1	1	1	37	35	1
1	1	1	37	43	1
1	1	1	37	62	1
1	1	1	37	72	4
1	1	1	37	74	1
1	1	1	37	83	2
1	1	1	37	84	3
1	1	1	37	85	1
4	1	1	37	91	4
1	1	1	37	104	1
1	1	1	37	108	2
1	1	1	37	119	1
1	1	1	37	120	1
1	1	1	37	139	1
1	1	1	37	141	1
2	1	1	37	144	1
1	1	1	38	10	1
1	1	1	38	32	1
1	1	1	38	41	1
2	1	1	38	42	1
1	1	1	38	46	2
2	1	1	38	47	1
1	1	1	38	56	1
1	1	1	38	56	6
1	1	1	38	68	1
2	1	1	38	70	1
2	1	1	38	82	1
1	1	1	38	103	4
1	1	1	38	107	1
1	1	1	38	107	4
1	1	1	38	116	1
1	1	1	38	132	1
1	1	1	38	137	1
1	1	1	38	140	1
1	1	1	38	149	1
1	1	1	38	150	3
1	1	1	39	8	1
1	1	1	39	9	3
1	1	1	39	9	6
1	1	1	39	10	1
1	1	1	39	19	1
1	1	1	39	19	3
1	1	1	39	20	1
3	1	1	39	20	3
1	1	1	39	22	1
1	1	1	39	24	1
1	1	1	39	25	1
1	1	1	39	26	1
1	1	1	39	29	1
1	1	1	39	35	1
1	1	1	39	52	1
1	1	1	39	55	3
2	1	1	39	64	1
2	1	1	39	67	6
3	1	1	39	71	1
1	1	1	39	76	1
2	1	1	39	80	2
2	1	1	39	86	1
1	1	1	39	91	6
1	1	1	39	98	1
1	1	1	39	108	1
1	1	1	39	111	1
1	1	1	39	113	1
1	1	1	39	128	1
3	1	1	39	130	1
1	1	1	39	143	1
1	1	1	40	16	1
2	1	1	40	19	1
1	1	1	40	37	1
1	1	1	40	46	1
1	1	1	40	51	1
1	1	1	40	53	1
2	1	1	40	58	4
2	1	1	40	65	1
1	1	1	40	75	1
1	1	1	40	88	1
1	1	1	40	89	1
1	1	1	40	113	5
1	1	1	40	120	1
1	1	1	40	126	1
2	1	1	40	131	1
1	1	1	40	133	1
1	1	1	41	2	1
1	1	1	41	20	2
1	1	1	41	27	1
1	1	1	41	34	2
1	1	1	41	41	1
1	1	1	41	42	1
1	1	1	41	44	1
1	1	1	41	47	1
1	1	1	41	57	3
2	1	1	41	62	3
1	1	1	41	75	1
1	1	1	41	82	1
1	1	1	41	85	1
1	1	1	41	111	4
1	1	1	41	123	1
1	1	1	41	124	1
1	1	1	41	127	3
1	1	1	41	129	1
1	1	1	41	135	1
2	1	1	41	139	1
2	1	1	41	141	1
1	1	1	41	151	1
1	1	1	42	2	3
1	1	1	42	8	6
1	1	1	42	12	1
2	1	1	42	37	1
1	1	1	42	38	1
1	1	1	42	53	2
1	1	1	42	91	1
1	1	1	42	101	2
1	1	1	42	106	1
1	1	1	43	3	1
1	1	1	43	9	1
1	1	1	43	16	3
2	1	1	43	19	1
1	1	1	43	25	2
1	1	1	43	35	1
1	1	1	43	36	1
1	1	1	43	39	1
1	1	1	43	41	1
1	1	1	43	51	5
1	1	1	43	67	3
2	1	1	43	68	1
2	1	1	43	84	2
2	1	1	43	97	1
1	1	1	43	105	3
1	1	1	43	110	3
1	1	1	43	112	4
1	1	1	43	120	1
1	1	1	43	124	1
1	1	1	43	127	1
1	1	1	43	142	6
1	1	1	44	8	1
1	1	1	44	23	1
1	1	1	44	24	1
1	1	1	44	32	1
2	1	1	44	36	5
1	1	1	44	38	3
1	1	1	44	39	1
2	1	1	44	45	1
1	1	1	44	47	1
1	1	1	44	48	2
1	1	1	44	53	6
1	1	1	44	66	1
1	1	1	44	70	4
1	1	1	44	81	2
1	1	1	44	93	1
1	1	1	44	98	1
1	1	1	44	107	1
2	1	1	44	118	1
1	1	1	44	119	1
1	1	1	44	120	1
1	1	1	44	121	1
2	1	1	44	122	1
1	1	1	44	122	5
2	1	1	44	130	3
1	1	1	44	144	1
1	1	1	44	149	1
4	1	1	45	12	1
2	1	1	45	12	2
1	1	1	45	13	2
1	1	1	45	22	1
1	1	1	45	23	2
1	1	1	45	24	1
2	1	1	45	27	1
1	1	1	45	30	1
1	1	1	45	37	1
1	1	1	45	42	1
1	1	1	45	44	3
1	1	1	45	62	1
1	1	1	45	74	5
1	1	1	45	81	1
1	1	1	45	86	6
1	1	1	45	93	1
1	1	1	45	95	1
2	1	1	45	101	1
1	1	1	45	113	1
1	1	1	45	122	1
2	1	1	45	124	1
2	1	1	46	7	1
1	1	1	46	12	4
1	1	1	46	30	1
1	1	1	46	65	2
1	1	1	46	71	1
1	1	1	46	83	1
1	1	1	46	91	4
1	1	1	46	95	2
1	1	1	46	112	1
1	1	1	46	114	1
3	1	1	46	135	2
1	1	1	46	140	1
1	1	1	46	146	1
1	1	1	47	7	1
1	1	1	47	8	3
1	1	1	47	12	3
1	1	1	47	13	1
1	1	1	47	23	3
2	1	1	47	35	1
1	1	1	47	37	1
2	1	1	47	39	1
1	1	1	47	42	2
2	1	1	47	42	3
1	1	1	47	53	1
2	1	1	47	56	3
1	1	1	47	57	3
1	1	1	47	61	6
2	1	1	47	63	1
1	1	1	47	76	6
1	1	1	47	85	1
1	1	1	47	95	1
1	1	1	47	103	6
2	1	1	47	106	1
1	1	1	47	118	1
1	1	1	47	120	1
2	1	1	47	122	1
1	1	1	47	137	1
2	1	1	47	140	1
1	1	1	47	140	2
1	1	1	47	146	1
1	1	1	47	151	1
1	1	1	47	152	4
1	1	1	48	3	4
1	1	1	48	15	1
1	1	1	48	18	1
2	1	1	48	18	5
1	1	1	48	21	1
1	1	1	48	49	1
1	1	1	48	51	1
1	1	1	48	51	3
1	1	1	48	56	1
4	1	1	48	58	3
1	1	1	48	60	4
1	1	1	48	62	1
2	1	1	48	66	1
2	1	1	48	67	1
1	1	1	48	79	1
1	1	1	48	98	1
1	1	1	48	99	1
1	1	1	48	102	2
1	1	1	48	107	1
1	1	1	48	112	4
1	1	1	48	139	1
1	1	1	48	147	1
1	1	1	49	6	1
1	1	1	49	10	1
1	1	1	49	10	6
1	1	1	49	15	1
1	1	1	49	24	1
1	1	1	49	25	2
1	1	1	49	28	2
1	1	1	49	35	3
1	1	1	49	44	5
1	1	1	49	49	1
1	1	1	49	54	1
1	1	1	49	58	3
4	1	1	49	61	2
3	1	1	49	65	1
2	1	1	49	66	4
1	1	1	49	67	2
1	1	1	49	74	1
1	1	1	49	83	1
1	1	1	49	84	1
1	1	1	49	94	1
1	1	1	49	100	1
3	1	1	49	101	3
1	1	1	49	103	2
1	1	1	49	110	3
2	1	1	49	122	3
1	1	1	49	130	4
1	1	1	49	135	1
1	1	1	49	141	1
1	1	1	50	5	1
1	1	1	50	11	6
1	1	1	50	26	3
1	1	1	50	31	1
1	1	1	50	41	1
1	1	1	50	83	1
1	1	1	50	90	1
1	1	1	50	108	3
1	1	1	50	151	1
2	1	1	51	5	1
1	1	1	51	15	1
4	1	1	51	20	1
2	1	1	51	33	5
1	1	1	51	34	1
1	1	1	51	53	1
2	1	1	51	56	1
1	1	1	51	57	4
2	1	1	51	68	1
2	1	1	51	82	1
1	1	1	51	94	1
1	1	1	51	97	1
1	1	1	51	110	1
1	1	1	51	135	1
1	1	1	51	136	1
1	1	1	51	147	1
1	1	1	51	152	1
1	1	1	52	11	4
1	1	1	52	21	1
2	1	1	52	32	3
1	1	1	52	43	1
2	1	1	52	70	3
1	1	1	52	73	4
2	1	1	52	86	1
1	1	1	52	91	1
1	1	1	52	98	1
1	1	1	52	113	1
1	1	1	52	113	3
2	1	1	52	133	1
1	1	1	52	147	1
1	1	1	52	149	1
1	1	1	53	3	1
2	1	1	53	10	1
1	1	1	53	14	1
3	1	1	53	30	4
1	1	1	53	33	4
1	1	1	53	60	4
2	1	1	53	62	3
1	1	1	53	84	5
1	1	1	53	112	1
1	1	1	53	121	2
1	1	1	53	122	1
2	1	1	53	131	1
2	1	1	54	41	1
1	1	1	54	47	1
2	1	1	54	50	2
1	1	1	54	52	1
1	1	1	54	65	4
1	1	1	54	73	4
1	1	1	54	84	2
1	1	1	54	87	3
1	1	1	54	129	1
1	1	1	54	131	1
1	1	1	54	135	1
1	1	1	54	143	2
2	1	1	55	20	1
1	1	1	55	31	1
2	1	1	55	34	2
1	1	1	55	39	3
2	1	1	55	53	1
1	1	1	55	60	1
1	1	1	55	61	3
1	1	1	55	66	1
1	1	1	55	72	1
1	1	1	55	97	3
1	1	1	55	107	1
1	1	1	55	135	1
1	1	1	56	4	1
1	1	1	56	7	5
1	1	1	56	11	1
1	1	1	56	15	1
1	1	1	56	22	2
1	1	1	56	40	3
1	1	1	56	44	3
1	1	1	56	47	1
1	1	1	56	63	3
2	1	1	56	66	1
1	1	1	56	76	1
2	1	1	56	93	1
1	1	1	56	102	1
1	1	1	56	105	2
1	1	1	56	106	1
1	1	1	56	108	1
1	1	1	56	115	3
1	1	1	56	119	3
1	1	1	56	124	1
2	1	1	56	129	1
1	1	1	56	132	4
1	1	1	56	144	1
1	1	1	56	147	4
1	1	1	56	150	1
1	1	1	57	1	5
2	1	1	57	4	3
1	1	1	57	6	1
1	1	1	57	12	1
1	1	1	57	21	1
1	1	1	57	24	3
1	1	1	57	27	2
1	1	1	57	30	1
3	1	1	57	38	1
1	1	1	57	67	1
1	1	1	57	71	1
1	1	1	57	74	1
1	1	1	57	87	4
1	1	1	57	88	1
1	1	1	57	108	3
1	1	1	57	110	1
2	1	1	57	115	1
2	1	1	57	119	2
3	1	1	57	147	1
1	1	1	57	150	1
1	1	1	58	2	1
1	1	1	58	15	1
1	1	1	58	23	3
1	1	1	58	28	1
1	1	1	58	29	3
1	1	1	58	43	3
4	1	1	58	56	1
1	1	1	58	63	1
2	1	1	58	71	4
1	1	1	58	73	1
1	1	1	58	81	1
1	1	1	58	85	1
1	1	1	58	92	1
2	1	1	58	104	1
1	1	1	58	105	1
1	1	1	58	118	1
1	1	1	58	125	4
1	1	1	58	132	1
1	1	1	58	138	2
1	1	1	58	140	3
1	1	1	59	11	1
1	1	1	59	27	1
1	1	1	59	42	1
1	1	1	59	100	1
1	1	1	59	103	1
1	1	1	59	110	3
1	1	1	59	111	1
1	1	1	59	116	1
1	1	1	59	123	1
1	1	1	59	124	1
1	1	1	59	131	1
2	1	1	59	135	1
1	1	1	59	141	4
1	1	1	60	8	1
2	1	1	60	11	1
1	1	1	60	12	1
2	1	1	60	21	1
1	1	1	60	44	1
1	1	1	60	47	1
1	1	1	60	50	5
1	1	1	60	71	1
1	1	1	60	83	1
1	1	1	60	107	1
3	1	1	60	108	4
2	1	1	60	119	1
2	1	1	60	132	1
1	1	1	60	138	1
1	1	1	60	140	1
1	1	1	61	17	4
1	1	1	61	19	1
1	1	1	61	26	1
1	1	1	61	26	3
1	1	1	61	30	1
2	1	1	61	33	1
1	1	1	61	36	1
1	1	1	61	57	1
4	1	1	61	59	1
1	1	1	61	59	5
1	1	1	61	115	1
1	1	1	61	124	1
1	1	1	61	126	3
2	1	1	61	131	1
1	1	1	61	137	3
1	1	1	61	140	1
1	1	1	61	143	1
1	1	1	62	48	4
1	1	1	62	55	2
1	1	1	62	63	1
3	1	1	62	67	1
2	1	1	62	68	1
2	1	1	62	74	6
1	1	1	62	80	1
3	1	1	62	87	1
1	1	1	62	92	1
1	1	1	62	101	1
3	1	1	62	102	1
1	1	1	62	109	1
2	1	1	62	113	1
3	1	1	62	113	2
1	1	1	62	118	3
1	1	1	62	131	4
2	1	1	63	15	1
1	1	1	63	23	1
1	1	1	63	24	1
1	1	1	63	26	2
1	1	1	63	30	1
2	1	1	63	30	3
1	1	1	63	41	4
2	1	1	63	42	1
2	1	1	63	43	1
1	1	1	63	68	3
1	1	1	63	79	5
1	1	1	63	83	1
1	1	1	63	84	1
1	1	1	63	96	1
1	1	1	63	105	1
1	1	1	63	106	1
2	1	1	63	116	1
1	1	1	63	124	1
1	1	1	63	127	1
1	1	1	63	128	3
1	1	1	63	142	1
1	1	1	63	150	1
1	1	1	64	3	6
1	1	1	64	6	3
1	1	1	64	11	1
1	1	1	64	12	3
1	1	1	64	26	1
1	1	1	64	31	4
1	1	1	64	39	1
1	1	1	64	51	1
3	1	1	64	66	3
1	1	1	64	68	4
1	1	1	64	76	1
1	1	1	64	77	1
1	1	1	64	83	3
1	1	1	64	100	1
3	1	1	64	104	1
1	1	1	64	124	1
1	1	1	64	125	3
1	1	1	64	133	1
1	1	1	64	137	1
1	1	1	64	145	1
1	1	1	64	150	6
1	1	1	65	6	2
1	1	1	65	10	1
1	1	1	65	14	1
2	1	1	65	18	1
2	1	1	65	27	1
2	1	1	65	31	1
1	1	1	65	32	1
1	1	1	65	39	1
1	1	1	65	40	1
1	1	1	65	42	1
1	1	1	65	42	2
1	1	1	65	48	6
1	1	1	65	61	3
2	1	1	65	62	3
5	1	1	65	81	1
1	1	1	65	105	1
1	1	1	65	115	1
1	1	1	65	127	3
1	1	1	65	141	2
1	1	1	65	143	1
1	1	1	65	150	3
1	1	1	66	41	1
2	1	1	66	41	2
2	1	1	66	43	1
1	1	1	66	48	1
1	1	1	66	49	1
1	1	1	66	74	1
2	1	1	66	141	1
1	1	1	67	11	1
2	1	1	67	45	1
1	1	1	67	54	2
1	1	1	67	61	1
1	1	1	67	65	4
6	1	1	67	75	1
1	1	1	67	127	1
1	1	1	67	128	2
2	1	1	67	137	1
2	1	1	67	152	1
2	1	1	68	12	1
2	1	1	68	13	1
2	1	1	68	20	1
1	1	1	68	25	1
1	1	1	68	33	1
1	1	1	68	36	2
1	1	1	68	39	1
1	1	1	68	60	1
1	1	1	68	73	4
1	1	1	68	79	3
2	1	1	68	101	1
1	1	1	68	108	3
2	1	1	68	111	1
2	1	1	68	121	1
1	1	1	68	139	1
1	1	1	68	148	1
1	1	1	68	151	1
1	1	1	69	7	1
1	1	1	69	8	1
1	1	1	69	10	1
2	1	1	69	11	6
1	1	1	69	13	1
1	1	1	69	19	1
1	1	1	69	23	1
1	1	1	69	42	1
1	1	1	69	74	1
1	1	1	69	82	4
1	1	1	69	88	1
1	1	1	69	93	3
1	1	1	69	96	1
1	1	1	69	101	2
3	1	1	69	104	1
1	1	1	69	105	1
2	1	1	69	126	1
1	1	1	69	131	1
2	1	1	69	134	1
1	1	1	69	139	3
1	1	1	69	146	3
2	1	1	69	149	1
2	1	1	70	9	1
1	1	1	70	12	1
1	1	1	70	18	4
3	1	1	70	19	5
1	1	1	70	20	1
1	1	1	70	32	1
1	1	1	70	39	1
3	1	1	70	71	1
1	1	1	70	74	1
1	1	1	70	74	3
3	1	1	70	78	1
1	1	1	70	86	1
1	1	1	70	87	1
1	1	1	70	103	1
1	1	1	70	122	1
1	1	1	70	123	1
1	1	1	70	144	1
1	1	1	70	145	3
1	1	1	71	2	3
4	1	1	71	12	1
1	1	1	71	14	1
1	1	1	71	15	3
1	1	1	71	61	6
1	1	1	71	62	3
1	1	1	71	68	1
1	1	1	71	70	1
1	1	1	71	73	1
1	1	1	71	82	1
1	1	1	71	84	1
1	1	1	71	104	2
1	1	1	71	149	1
1	1	1	72	4	3
2	1	1	72	8	1
1	1	1	72	16	4
1	1	1	72	28	1
1	1	1	72	42	1
1	1	1	72	43	2
1	1	1	72	47	1
1	1	1	72	47	2
1	1	1	72	49	1
2	1	1	72	55	4
1	1	1	72	68	6
1	1	1	72	81	1
3	1	1	72	86	3
1	1	1	72	91	1
1	1	1	72	93	1
2	1	1	72	98	3
1	1	1	72	115	2
1	1	1	72	145	1
1	1	1	73	2	1
1	1	1	73	4	3
1	1	1	73	11	1
1	1	1	73	18	2
2	1	1	73	19	1
1	1	1	73	27	1
2	1	1	73	29	1
1	1	1	73	36	4
1	1	1	73	37	1
1	1	1	73	63	1
2	1	1	73	63	3
1	1	1	73	66	5
2	1	1	73	70	1
1	1	1	73	75	4
2	1	1	73	93	1
1	1	1	73	100	1
1	1	1	73	107	4
2	1	1	73	114	1
1	1	1	73	125	1
1	1	1	73	142	4
1	1	1	73	148	1
1	1	1	73	149	1
1	1	1	74	4	3
1	1	1	74	19	1
1	1	1	74	20	6
1	1	1	74	27	1
1	1	1	74	34	4
1	1	1	74	41	1
1	1	1	74	44	6
1	1	1	74	54	2
1	1	1	74	62	6
2	1	1	74	65	1
1	1	1	74	66	4
1	1	1	74	68	2
1	1	1	74	69	1
1	1	1	74	70	2
3	1	1	74	72	1
1	1	1	74	83	3
2	1	1	74	91	1
1	1	1	74	93	2
1	1	1	74	108	1
1	1	1	74	125	2
2	1	1	74	137	1
1	1	1	74	138	1
1	1	1	74	150	3
1	1	1	75	6	2
1	1	1	75	11	5
1	1	1	75	12	1
1	1	1	75	27	4
1	1	1	75	29	1
3	1	1	75	30	3
1	1	1	75	33	3
1	1	1	75	43	1
1	1	1	75	47	1
3	1	1	75	50	1
1	1	1	75	53	1
1	1	1	75	56	1
1	1	1	75	58	1
1	1	1	75	67	1
1	1	1	75	76	1
2	1	1	75	77	1
1	1	1	75	78	1
2	1	1	75	91	1
1	1	1	75	100	4
1	1	1	75	107	1
1	1	1	75	109	2
1	1	1	75	126	3
2	1	1	75	127	1
1	1	1	76	3	1
1	1	1	76	16	3
1	1	1	76	20	4
1	1	1	76	25	1
1	1	1	76	36	1
1	1	1	76	39	3
1	1	1	76	39	5
1	1	1	76	79	1
2	1	1	76	113	1
1	1	1	76	126	1
1	1	1	76	133	4
1	1	1	76	138	1
1	1	1	76	145	4
1	1	1	77	23	1
1	1	1	77	39	1
1	1	1	77	55	4
1	1	1	77	58	1
2	1	1	77	83	4
1	1	1	77	88	1
1	1	1	77	94	1
1	1	1	77	105	1
1	1	1	77	110	3
1	1	1	77	111	1
3	1	1	77	113	2
1	1	1	77	115	1
2	1	1	77	122	1
1	1	1	77	130	1
2	1	1	77	131	1
1	1	1	77	150	1
2	1	1	77	152	1
1	1	1	78	3	1
1	1	1	78	3	4
2	1	1	78	11	1
1	1	1	78	12	3
1	1	1	78	13	1
1	1	1	78	20	2
1	1	1	78	27	2
1	1	1	78	28	1
1	1	1	78	28	2
2	1	1	78	35	1
1	1	1	78	42	2
1	1	1	78	43	5
3	1	1	78	49	3
1	1	1	78	55	3
1	1	1	78	59	1
2	1	1	78	68	1
1	1	1	78	73	3
1	1	1	78	81	5
1	1	1	78	87	3
1	1	1	78	91	3
1	1	1	78	99	1
2	1	1	78	101	1
1	1	1	78	112	3
3	1	1	78	118	1
2	1	1	78	123	5
1	1	1	78	127	3
1	1	1	78	129	1
1	1	1	78	138	4
3	1	1	78	144	1
2	1	1	78	145	1
2	1	1	79	11	1
2	1	1	79	15	1
1	1	1	79	17	1
1	1	1	79	20	4
1	1	1	79	20	5
1	1	1	79	23	3
5	1	1	79	35	1
1	1	1	79	38	1
1	1	1	79	43	2
4	1	1	79	47	1
1	1	1	79	47	3
1	1	1	79	47	4
1	1	1	79	48	1
1	1	1	79	61	2
1	1	1	79	63	6
2	1	1	79	67	1
1	1	1	79	68	1
1	1	1	79	68	4
1	1	1	79	71	1
2	1	1	79	95	1
1	1	1	79	110	1
2	1	1	79	116	1
1	1	1	79	122	1
2	1	1	79	127	1
1	1	1	79	132	1
1	1	1	79	137	1
1	1	1	79	144	1
1	1	1	79	145	1
1	1	1	80	1	1
1	1	1	80	3	1
1	1	1	80	11	1
2	1	1	80	23	2
1	1	1	80	31	1
1	1	1	80	37	2
1	1	1	80	41	1
1	1	1	80	57	2
3	1	1	80	62	2
1	1	1	80	83	1
1	1	1	80	99	1
1	1	1	80	135	1
1	1	1	80	138	1
1	1	1	81	4	1
1	1	1	81	8	2
2	1	1	81	15	1
3	1	1	81	17	1
1	1	1	81	27	1
1	1	1	81	36	5
1	1	1	81	44	1
2	1	1	81	63	1
1	1	1	81	65	1
1	1	1	81	66	3
1	1	1	81	67	5
1	1	1	81	68	1
1	1	1	81	68	2
1	1	1	81	73	3
1	1	1	81	75	2
1	1	1	81	88	1
2	1	1	81	96	1
2	1	1	81	99	4
1	1	1	81	107	2
1	1	1	81	124	3
1	1	1	81	133	1
1	1	1	81	135	6
1	1	1	81	136	1
1	1	1	81	139	1
2	1	1	81	140	3
1	1	1	81	141	1
2	1	1	81	143	3
1	1	1	81	145	1
1	1	1	81	150	1
2	1	1	81	152	3
1	1	1	82	5	3
1	1	1	82	7	5
2	1	1	82	9	1
2	1	1	82	10	3
1	1	1	82	11	1
2	1	1	82	16	1
1	1	1	82	29	1
1	1	1	82	29	4
2	1	1	82	32	1
1	1	1	82	43	1
2	1	1	82	45	1
1	1	1	82	48	6
1	1	1	82	50	1
2	1	1	82	53	1
1	1	1	82	54	3
1	1	1	82	70	1
3	1	1	82	74	1
1	1	1	82	76	1
3	1	1	82	81	1
1	1	1	82	82	5
5	1	1	82	88	2
1	1	1	82	99	3
1	1	1	82	103	1
1	1	1	82	106	1
1	1	1	82	125	3
1	1	1	82	126	1
1	1	1	82	129	3
1	1	1	82	138	1
1	1	1	82	141	1
1	1	1	82	143	2
2	1	1	83	6	1
1	1	1	83	10	4
3	1	1	83	22	1
1	1	1	83	47	1
1	1	1	83	67	1
4	1	1	83	68	1
1	1	1	83	81	3
1	1	1	83	86	3
2	1	1	83	87	1
1	1	1	83	107	3
3	1	1	83	110	1
1	1	1	83	116	1
1	1	1	83	119	1
1	1	1	83	129	1
1	1	1	83	130	1
2	1	1	83	133	6
1	1	1	84	6	2
1	1	1	84	8	1
1	1	1	84	10	2
1	1	1	84	30	3
1	1	1	84	36	1
2	1	1	84	68	1
1	1	1	84	74	1
2	1	1	84	78	1
1	1	1	84	97	1
1	1	1	84	107	1
1	1	1	84	122	1
1	1	1	84	132	5
1	1	1	84	142	1
1	1	1	84	147	1
2	1	1	84	150	1
1	1	1	85	8	1
1	1	1	85	9	1
1	1	1	85	10	3
1	1	1	85	20	1
1	1	1	85	86	1
1	1	1	85	137	5
1	1	1	85	138	4
1	1	1	85	141	1
1	1	1	85	144	2
1	1	1	85	147	5
1	1	1	86	8	2
1	1	1	86	10	3
1	1	1	86	15	1
1	1	1	86	17	1
1	1	1	86	24	1
1	1	1	86	65	1
1	1	1	86	67	1
1	1	1	86	81	1
1	1	1	86	90	4
1	1	1	86	104	1
2	1	1	86	109	4
1	1	1	86	110	3
1	1	1	86	118	1
1	1	1	86	131	6
1	1	1	86	138	1
1	1	1	86	141	1
1	1	1	86	150	3
1	1	1	87	10	1
1	1	1	87	15	1
1	1	1	87	16	3
1	1	1	87	24	4
4	1	1	87	38	1
1	1	1	87	58	4
1	1	1	87	67	1
1	1	1	87	131	1
1	1	1	87	132	3
1	1	1	87	138	3
1	1	1	88	10	1
1	1	1	88	38	1
1	1	1	88	45	1
1	1	1	88	53	1
1	1	1	88	68	1
1	1	1	88	75	4
2	1	1	88	127	3
1	1	1	88	148	3
1	1	1	88	149	1
1	1	1	89	2	1
1	1	1	89	10	4
3	1	1	89	20	3
1	1	1	89	46	1
1	1	1	89	50	1
1	1	1	89	72	1
1	1	1	89	81	2
1	1	1	89	101	6
1	1	1	89	109	1
1	1	1	89	121	1
1	1	1	89	126	2
2	1	1	89	131	1
1	1	1	89	147	3
1	1	1	89	148	1
1	1	1	90	14	1
1	1	1	90	24	5
1	1	1	90	27	1
1	1	1	90	32	1
1	1	1	90	35	1
2	1	1	90	59	1
2	1	1	90	70	1
1	1	1	90	75	1
3	1	1	90	91	1
1	1	1	90	92	3
1	1	1	90	113	1
1	1	1	90	117	1
2	1	1	90	138	4
1	1	1	90	145	3
1	1	1	91	9	1
1	1	1	91	14	1
1	1	1	91	16	1
1	1	1	91	18	2
1	1	1	91	20	3
1	1	1	91	24	1
1	1	1	91	43	1
3	1	1	91	45	1
1	1	1	91	52	1
1	1	1	91	59	1
1	1	1	91	68	2
1	1	1	91	71	1
1	1	1	91	91	4
1	1	1	91	101	2
1	1	1	91	120	1
1	1	1	92	21	1
1	1	1	92	35	1
1	1	1	92	40	1
1	1	1	92	42	1
1	1	1	92	50	1
3	1	1	92	53	1
1	1	1	92	54	1
1	1	1	92	72	1
1	1	1	92	93	1
1	1	1	92	110	1
1	1	1	92	112	1
1	1	1	92	112	2
2	1	1	92	137	1
1	1	1	93	15	1
1	1	1	93	21	1
1	1	1	93	36	3
1	1	1	93	41	1
1	1	1	93	44	4
1	1	1	93	49	2
1	1	1	93	67	1
1	1	1	93	95	1
1	1	1	93	121	1
1	1	1	93	134	1
1	1	1	93	144	3
1	1	1	94	3	1
1	1	1	94	11	1
1	1	1	94	33	6
1	1	1	94	55	1
1	1	1	94	65	1
1	1	1	94	65	4
1	1	1	94	77	1
2	1	1	94	95	4
1	1	1	94	119	3
1	1	1	95	6	1
1	1	1	95	11	1
1	1	1	95	12	5
1	1	1	95	25	4
1	1	1	95	31	1
2	1	1	95	35	3
1	1	1	95	47	3
1	1	1	95	51	1
2	1	1	95	57	1
1	1	1	95	58	1
1	1	1	95	58	5
1	1	1	95	59	1
1	1	1	95	62	5
1	1	1	95	70	2
1	1	1	95	74	5
1	1	1	95	81	1
1	1	1	95	89	1
1	1	1	95	93	1
2	1	1	95	95	1
2	1	1	95	123	1
1	1	1	95	127	1
2	1	1	95	131	2
1	1	1	95	138	1
1	1	1	95	144	1
1	1	1	95	147	3
1	1	1	96	4	1
1	1	1	96	6	1
2	1	1	96	11	1
1	1	1	96	17	4
1	1	1	96	20	5
1	1	1	96	23	1
3	1	1	96	24	1
3	1	1	96	39	4
2	1	1	96	47	1
1	1	1	96	57	1
1	1	1	96	57	3
1	1	1	96	59	4
5	1	1	96	76	1
3	1	1	96	78	1
2	1	1	96	83	1
1	1	1	96	86	1
1	1	1	96	91	1
1	1	1	96	99	1
1	1	1	96	104	1
1	1	1	96	104	3
1	1	1	96	109	1
1	1	1	96	120	1
1	1	1	96	122	2
3	1	1	96	134	1
1	1	1	96	141	4
1	1	1	96	142	1
1	1	1	96	143	1
1	1	1	96	146	1
1	1	1	97	20	1
1	1	1	97	38	3
1	1	1	97	66	1
1	1	1	97	86	1
1	1	1	97	87	1
1	1	1	98	11	3
2	1	1	98	19	1
1	1	1	98	23	1
1	1	1	98	28	1
1	1	1	98	34	1
1	1	1	98	35	2
1	1	1	98	35	3
2	1	1	98	53	1
1	1	1	98	55	1
1	1	1	98	66	4
1	1	1	98	74	1
1	1	1	98	84	1
1	1	1	98	90	3
2	1	1	98	92	1
1	1	1	98	100	1
1	1	1	98	106	1
1	1	1	98	119	1
2	1	1	99	14	4
1	1	1	99	39	1
1	1	1	99	59	1
1	1	1	99	63	1
1	1	1	99	109	1
1	1	1	99	125	1
3	1	1	99	145	1
1	1	1	99	147	1
5	1	1	100	10	3
1	1	1	100	12	3
1	1	1	100	22	1
3	1	1	100	32	1
2	1	1	100	59	1
1	1	1	100	73	1
1	1	1	100	73	4
1	1	1	100	82	2
2	1	1	100	84	2
1	1	1	100	86	1
1	1	1	100	89	1
1	1	1	100	96	1
2	1	1	100	108	1
1	1	1	100	111	1
1	1	1	100	150	1
1	1	1	101	10	1
1	1	1	101	30	1
1	1	1	101	44	1
1	1	1	101	50	2
1	1	1	101	71	4
1	1	1	101	83	1
1	1	1	101	93	1
3	1	1	101	124	1
1	1	1	101	131	1
1	1	1	101	135	1
1	1	1	101	138	1
1	1	1	101	141	1
1	1	1	101	149	3
1	1	1	102	3	1
1	1	1	102	12	1
1	1	1	102	12	3
1	1	1	102	37	1
2	1	1	102	44	3
1	1	1	102	71	1
1	1	1	102	74	2
1	1	1	102	126	3
2	1	1	102	129	1
1	1	1	102	132	1
1	1	1	102	143	1
1	1	1	102	146	1
2	1	1	102	148	3
1	1	1	103	6	2
1	1	1	103	30	1
1	1	1	103	32	1
1	1	1	103	61	1
1	1	1	103	83	1
3	1	1	103	98	1
1	1	1	103	129	1
1	1	1	103	140	1
1	1	1	103	141	1
1	1	1	103	143	1
4	1	1	103	152	2
1	1	1	104	2	1
1	1	1	104	7	3
1	1	1	104	7	6
1	1	1	104	19	2
1	1	1	104	20	1
1	1	1	104	27	4
2	1	1	104	43	1
1	1	1	104	54	1
1	1	1	104	56	1
1	1	1	104	56	3
1	1	1	104	57	1
1	1	1	104	60	2
1	1	1	104	67	1
1	1	1	104	81	3
1	1	1	104	117	1
1	1	1	104	122	1
2	1	1	104	137	1
1	1	1	104	141	3
3	1	1	104	146	1
1	1	1	104	147	1
2	1	1	105	15	1
1	1	1	105	21	1
1	1	1	105	21	3
1	1	1	105	45	1
2	1	1	105	54	1
2	1	1	105	62	3
1	1	1	105	67	1
1	1	1	105	82	1
1	1	1	105	97	2
3	1	1	105	139	1
1	1	1	106	1	1
1	1	1	106	11	4
2	1	1	106	15	1
1	1	1	106	15	2
1	1	1	106	18	1
4	1	1	106	22	4
1	1	1	106	37	1
1	1	1	106	38	1
2	1	1	106	44	1
1	1	1	106	44	2
1	1	1	106	61	1
1	1	1	106	68	1
1	1	1	106	85	1
1	1	1	106	87	1
1	1	1	106	95	1
1	1	1	106	114	1
1	1	1	106	129	5
1	1	1	106	146	1
1	1	1	107	2	3
1	1	1	107	15	1
2	1	1	107	18	3
1	1	1	107	23	1
1	1	1	107	49	1
1	1	1	107	83	1
2	1	1	107	94	1
2	1	1	107	95	1
2	1	1	107	96	6
1	1	1	107	99	1
2	1	1	107	117	1
4	1	1	107	119	3
1	1	1	107	127	3
1	1	1	107	141	1
1	1	1	108	8	1
1	1	1	108	71	3
1	1	1	108	120	1
1	1	1	108	120	3
4	1	1	108	142	1
1	1	1	109	23	3
1	1	1	109	27	5
2	1	1	109	43	4
1	1	1	109	44	1
1	1	1	109	44	4
1	1	1	109	53	1
2	1	1	109	98	1
1	1	1	109	113	1
1	1	1	109	115	1
1	1	1	109	123	1
1	1	1	109	135	3
1	1	1	109	138	1
2	1	1	110	1	1
1	1	1	110	4	1
1	1	1	110	22	3
1	1	1	110	35	3
1	1	1	110	45	1
1	1	1	110	54	3
1	1	1	110	55	1
1	1	1	110	59	4
1	1	1	110	108	1
2	1	1	110	126	1
1	1	1	110	130	3
2	1	1	110	147	4
1	1	1	111	1	2
1	1	1	111	12	1
1	1	1	111	24	2
1	1	1	111	27	3
1	1	1	111	31	1
1	1	1	111	39	1
1	1	1	111	49	4
2	1	1	111	52	3
1	1	1	111	57	2
1	1	1	111	74	1
2	1	1	111	92	1
1	1	1	111	99	3
1	1	1	111	103	1
1	1	1	111	109	1
1	1	1	111	118	1
1	1	1	111	122	3
1	1	1	111	144	1
2	1	1	112	33	1
1	1	1	112	37	3
1	1	1	112	42	1
2	1	1	112	49	1
1	1	1	112	77	1
2	1	1	112	83	2
1	1	1	112	106	5
1	1	1	112	119	1
1	1	1	112	123	1
1	1	1	112	125	1
1	1	1	112	126	2
1	1	1	112	132	3
1	1	1	112	133	3
1	1	1	112	133	4
1	1	1	112	144	1
1	1	1	112	147	4
1	1	1	113	7	3
1	1	1	113	66	4
1	1	1	113	71	1
1	1	1	113	94	1
1	1	1	113	138	1
1	1	1	113	148	3
1	1	1	113	152	3
1	1	1	114	3	1
2	1	1	114	15	1
1	1	1	114	36	1
1	1	1	114	47	1
3	1	1	114	53	3
1	1	1	114	76	3
2	1	1	114	90	1
1	1	1	114	95	1
1	1	1	114	101	1
1	1	1	114	106	1
2	1	1	114	106	3
1	1	1	114	117	3
2	1	1	114	122	3
2	1	1	115	6	3
2	1	1	115	9	1
1	1	1	115	10	1
1	1	1	115	30	1
3	1	1	115	39	1
1	1	1	115	46	3
1	1	1	115	55	1
1	1	1	115	60	1
2	1	1	115	63	1
1	1	1	115	71	1
2	1	1	115	86	1
1	1	1	115	90	1
1	1	1	115	102	3
5	1	1	115	107	2
1	1	1	115	122	1
1	1	1	115	135	1
1	1	1	115	149	1
1	1	1	116	13	1
1	1	1	116	16	1
1	1	1	116	18	1
2	1	1	116	30	2
1	1	1	116	45	3
2	1	1	116	49	3
1	1	1	116	84	3
1	1	1	116	137	1
2	1	1	117	3	1
1	1	1	117	14	1
1	1	1	117	15	1
1	1	1	117	26	1
1	1	1	117	34	1
1	1	1	117	39	1
1	1	1	117	65	1
1	1	1	117	75	1
1	1	1	117	81	1
2	1	1	117	82	1
1	1	1	117	107	4
1	1	1	117	125	1
1	1	1	117	129	2
1	1	1	117	143	1
3	1	1	117	144	1
1	1	1	117	144	5
1	1	1	117	150	1
1	1	1	118	6	1
1	1	1	118	12	4
1	1	1	118	26	1
1	1	1	118	27	1
4	1	1	118	38	1
2	1	1	118	41	1
1	1	1	118	42	1
1	1	1	118	58	1
2	1	1	118	69	1
1	1	1	118	89	1
2	1	1	118	106	1
1	1	1	118	120	1
2	1	1	118	143	1
3	1	1	118	144	1
1	1	1	119	8	1
2	1	1	119	19	1
1	1	1	119	20	1
1	1	1	119	34	3
1	1	1	119	42	1
2	1	1	119	101	1
3	1	1	119	107	1
2	1	1	119	131	1
1	1	1	119	145	1
1	1	1	120	27	3
1	1	1	120	32	1
1	1	1	120	33	3
1	1	1	120	34	1
1	1	1	120	54	4
1	1	1	120	62	1
1	1	1	120	67	3
1	1	1	120	71	4
1	1	1	120	81	1
2	1	1	120	99	1
1	1	1	120	120	1
1	1	1	121	6	3
3	1	1	121	9	1
2	1	1	121	18	6
2	1	1	121	19	1
2	1	1	121	27	1
2	1	1	121	30	1
2	1	1	121	68	1
1	1	1	121	68	2
1	1	1	121	76	3
1	1	1	121	110	1
1	1	1	121	113	1
1	1	1	121	113	3
1	1	1	121	121	1
1	1	1	121	125	3
1	1	1	121	125	6
2	1	1	121	143	1
1	1	1	121	144	1
3	1	1	122	1	2
1	1	1	122	14	3
3	1	1	122	18	1
1	1	1	122	21	1
1	1	1	122	25	3
2	1	1	122	27	2
2	1	1	122	35	1
2	1	1	122	41	1
2	1	1	122	47	2
1	1	1	122	53	1
1	1	1	122	61	1
1	1	1	122	65	1
1	1	1	122	73	1
1	1	1	122	80	1
1	1	1	122	97	2
1	1	1	122	99	1
1	1	1	122	108	1
1	1	1	122	110	1
1	1	1	122	138	1
1	1	1	122	139	2
1	1	1	123	3	1
1	1	1	123	7	1
1	1	1	123	13	1
5	1	1	123	20	1
3	1	1	123	25	2
1	1	1	123	26	3
1	1	1	123	31	2
1	1	1	123	39	1
1	1	1	123	47	1
[truncated: 998,000+ more rows]
